# Supplementary material for: Transcriptome analysis of the procession from chronic pancreatitis to pancreatic cancer and metastatic pancreatic cancer
Source: Sci Rep. 2021 Feb 9;11:3409. doi: 10.1038/s41598-021-83015-4 (PMC7873308; doi:10.1038/s41598-021-83015-4)
Supplement: Supplementary file 2 — Supplementary Table S1. [file 41598_2021_83015_MOESM2_ESM.xlsx]

## Sheet: 新建文本文档
Sample Name	Source Name	Characteristics [Age]	Characteristics [TimeUnit]	Characteristics [Organism]	Term Source REF	Term Accession Number	Characteristics [ClinicalInformation]	Characteristics [DevelopmentalStage]	Term Source REF	Term Accession Number	Characteristics [DiseaseState]	Term Source REF	Term Accession Number	Characteristics [BioSourceType]	Characteristics [OrganismPart]	Term Source REF	Term Accession Number	Characteristics [Sex]	Term Source REF	Term Accession Number	Sample Name	Protocol REF	Parameter Value [Amplification]	Parameter Value [Extracted product]	Extract Name	Material Type	Protocol REF	Parameter Value [Amplification]	Parameter Value [Label used]	Parameter Value [Amount of nucleic acid labeled]	Labeled Extract Name	Label	Material Type	Protocol REF	Parameter Value [Temperature]	Unit [TemperatureUnit]	Parameter Value [Time]	Unit [TimeUnit]	Parameter Value [Quantity of label target used]	Unit [MassUnit]	Parameter Value [Chamber type]	Hybridization Name	Array Design REF	Comment [Array Design URI]	Factor Value [disease state]	Term Source REF	Term Accession Number	Scan Name	Array Data File
PC1	Homo sapiens	77	years	Homo sapiens	EFO	http://purl.org/obo/owl/NCBITaxon#NCBITaxon_9606	T2, N1,M0	adult	EFO	EFO_0001272	pancreatic cancer			frozen_sample	pancreas	EFO	EFO_0000855	male	EFO	EFO_0001266	PC1	P-EMBL-286	none	total RNA	PC1_E1	total_RNA	P-EMBL-285	none	biotin	10	PC1_E1_LCy3	biotin	total_RNA	P-EMBL-287	65	degree_C	16	h	15	ug	Affymetrix- GeneChip Hyb Oven 640	PC1_E1_LCy3_H1	A-AFFY-1	http://www.ebi.ac.uk/aerep/result?queryFor=PhysicalArrayDesign&aAccession=A-AFFY-1	pancreatic cancer			PC1_E1_LCy3_H1_scan	E-EMBL-6-raw-data-879647619.txt
MP9	Homo sapiens__S:BioSource:EMBL:516	74	years	Homo sapiens	EFO	http://purl.org/obo/owl/NCBITaxon#NCBITaxon_9606	M1	adult	EFO	EFO_0001272	metastic pancreatic cancer			frozen_sample	pancreas	EFO	EFO_0000855	male	EFO	EFO_0001266	MP9	P-EMBL-286	none	total RNA	MP9_E1	total_RNA	P-EMBL-285	none	biotin	10	MP9_E1_LCy3	biotin	total_RNA	P-EMBL-287	65	degree_C	16	h	15	ug	Affymetrix- GeneChip Hyb Oven 640	MP9_E1_LCy3_H1	A-AFFY-1	http://www.ebi.ac.uk/aerep/result?queryFor=PhysicalArrayDesign&aAccession=A-AFFY-1	metastic pancreatic cancer			MP9_E1_LCy3_H1_scan	E-EMBL-6-raw-data-879647479.txt
CP8	Homo sapiens__S:BioSource:EMBL:497	62	years	Homo sapiens	EFO	http://purl.org/obo/owl/NCBITaxon#NCBITaxon_9606		adult	EFO	EFO_0001272	chronic pancreatitis	EFO	EFO_0000342	frozen_sample	pancreas	EFO	EFO_0000855	male	EFO	EFO_0001266	CP8	P-EMBL-286	none	total RNA	CP8_E1	total_RNA	P-EMBL-285	none	biotin	10	CP8_E1_LCy3	biotin	total_RNA	P-EMBL-287	65	degree_C	16	h	15	ug	Affymetrix- GeneChip Hyb Oven 640	CP8_E1_LCy3_H1	A-AFFY-1	http://www.ebi.ac.uk/aerep/result?queryFor=PhysicalArrayDesign&aAccession=A-AFFY-1	chronic pancreatitis	EFO	EFO_0000342	CP8_E1_LCy3_H1_scan	E-EMBL-6-raw-data-879647339.txt
NP9	Homo sapiens__S:BioSource:EMBL:489	73	years	Homo sapiens	EFO	http://purl.org/obo/owl/NCBITaxon#NCBITaxon_9606		adult	EFO	EFO_0001272	normal	EFO	EFO_0000761	frozen_sample	pancreas	EFO	EFO_0000855	male	EFO	EFO_0001266	NP9	P-EMBL-286	none	total RNA	NP9_E1	total_RNA	P-EMBL-285	none	biotin	10	NP9_E1_LCy3	biotin	total_RNA	P-EMBL-287	65	degree_C	16	h	15	ug	Affymetrix- GeneChip Hyb Oven 640	NP9_E1_LCy3_H1	A-AFFY-1	http://www.ebi.ac.uk/aerep/result?queryFor=PhysicalArrayDesign&aAccession=A-AFFY-1	normal	EFO	EFO_0000761	NP9_E1_LCy3_H1_scan	E-EMBL-6-raw-data-879647605.txt
MP8	Homo sapiens__S:BioSource:EMBL:515	78	years	Homo sapiens	EFO	http://purl.org/obo/owl/NCBITaxon#NCBITaxon_9606	M1	adult	EFO	EFO_0001272	metastic pancreatic cancer			frozen_sample	pancreas	EFO	EFO_0000855	female	EFO	EFO_0001265	MP8	P-EMBL-286	none	total RNA	MP8_E1	total_RNA	P-EMBL-285	none	biotin	10	MP8_E1_LCy3	biotin	total_RNA	P-EMBL-287	65	degree_C	16	h	15	ug	Affymetrix- GeneChip Hyb Oven 640	MP8_E1_LCy3_H1	A-AFFY-1	http://www.ebi.ac.uk/aerep/result?queryFor=PhysicalArrayDesign&aAccession=A-AFFY-1	metastic pancreatic cancer			MP8_E1_LCy3_H1_scan	E-EMBL-6-raw-data-879647465.txt
CP9	Homo sapiens__S:BioSource:EMBL:498	44	years	Homo sapiens	EFO	http://purl.org/obo/owl/NCBITaxon#NCBITaxon_9606		adult	EFO	EFO_0001272	chronic pancreatitis	EFO	EFO_0000342	frozen_sample	pancreas	EFO	EFO_0000855	male	EFO	EFO_0001266	CP9	P-EMBL-286	none	total RNA	CP9_E1	total_RNA	P-EMBL-285	none	biotin	10	CP9_E1_LCy3	biotin	total_RNA	P-EMBL-287	65	degree_C	16	h	15	ug	Affymetrix- GeneChip Hyb Oven 640	CP9_E1_LCy3_H1	A-AFFY-1	http://www.ebi.ac.uk/aerep/result?queryFor=PhysicalArrayDesign&aAccession=A-AFFY-1	chronic pancreatitis	EFO	EFO_0000342	CP9_E1_LCy3_H1_scan	E-EMBL-6-raw-data-879647353.txt
NP8	Homo sapiens__S:BioSource:EMBL:488	40	years	Homo sapiens	EFO	http://purl.org/obo/owl/NCBITaxon#NCBITaxon_9606		adult	EFO	EFO_0001272	normal	EFO	EFO_0000761	frozen_sample	pancreas	EFO	EFO_0000855	female	EFO	EFO_0001265	NP8	P-EMBL-286	none	total RNA	NP8_E1	total_RNA	P-EMBL-285	none	biotin	10	NP8_E1_LCy3	biotin	total_RNA	P-EMBL-287	65	degree_C	16	h	15	ug	Affymetrix- GeneChip Hyb Oven 640	NP8_E1_LCy3_H1	A-AFFY-1	http://www.ebi.ac.uk/aerep/result?queryFor=PhysicalArrayDesign&aAccession=A-AFFY-1	normal	EFO	EFO_0000761	NP8_E1_LCy3_H1_scan	E-EMBL-6-raw-data-879647591.txt
CP1	Homo sapiens__S:BioSource:EMBL:490	42	years	Homo sapiens	EFO	http://purl.org/obo/owl/NCBITaxon#NCBITaxon_9606		adult	EFO	EFO_0001272	chronic pancreatitis	EFO	EFO_0000342	frozen_sample	pancreas	EFO	EFO_0000855	male	EFO	EFO_0001266	CP1	P-EMBL-286	none	total RNA	CP1_E1	total_RNA	P-EMBL-285	none	biotin	10	CP1_E1_LCy3	biotin	total_RNA	P-EMBL-287	65	degree_C	16	h	15	ug	Affymetrix- GeneChip Hyb Oven 640	CP1_E1_LCy3_H1	A-AFFY-1	http://www.ebi.ac.uk/aerep/result?queryFor=PhysicalArrayDesign&aAccession=A-AFFY-1	chronic pancreatitis	EFO	EFO_0000342	CP1_E1_LCy3_H1_scan	E-EMBL-6-raw-data-879647241.txt
PC8	Homo sapiens__S:BioSource:EMBL:506	69	years	Homo sapiens	EFO	http://purl.org/obo/owl/NCBITaxon#NCBITaxon_9606	T2, N0,M0	adult	EFO	EFO_0001272	pancreatic cancer			frozen_sample	pancreas	EFO	EFO_0000855	male	EFO	EFO_0001266	PC8	P-EMBL-286	none	total RNA	PC8_E1	total_RNA	P-EMBL-285	none	biotin	10	PC8_E1_LCy3	biotin	total_RNA	P-EMBL-287	65	degree_C	16	h	15	ug	Affymetrix- GeneChip Hyb Oven 640	PC8_E1_LCy3_H1	A-AFFY-1	http://www.ebi.ac.uk/aerep/result?queryFor=PhysicalArrayDesign&aAccession=A-AFFY-1	pancreatic cancer			PC8_E1_LCy3_H1_scan	E-EMBL-6-raw-data-879647717.txt
PC3	Homo sapiens__S:BioSource:EMBL:501	56	years	Homo sapiens	EFO	http://purl.org/obo/owl/NCBITaxon#NCBITaxon_9606	T2, N1,M0	adult	EFO	EFO_0001272	pancreatic cancer			frozen_sample	pancreas	EFO	EFO_0000855	female	EFO	EFO_0001265	PC3	P-EMBL-286	none	total RNA	PC3_E1	total_RNA	P-EMBL-285	none	biotin	10	PC3_E1_LCy3	biotin	total_RNA	P-EMBL-287	65	degree_C	16	h	15	ug	Affymetrix- GeneChip Hyb Oven 640	PC3_E1_LCy3_H1	A-AFFY-1	http://www.ebi.ac.uk/aerep/result?queryFor=PhysicalArrayDesign&aAccession=A-AFFY-1	pancreatic cancer			PC3_E1_LCy3_H1_scan	E-EMBL-6-raw-data-879647647.txt
NP3	Homo sapiens__S:BioSource:EMBL:483	50	years	Homo sapiens	EFO	http://purl.org/obo/owl/NCBITaxon#NCBITaxon_9606		adult	EFO	EFO_0001272	normal	EFO	EFO_0000761	frozen_sample	pancreas	EFO	EFO_0000855	female	EFO	EFO_0001265	NP3	P-EMBL-286	none	total RNA	NP3_E1	total_RNA	P-EMBL-285	none	biotin	10	NP3_E1_LCy3	biotin	total_RNA	P-EMBL-287	65	degree_C	16	h	15	ug	Affymetrix- GeneChip Hyb Oven 640	NP3_E1_LCy3_H1	A-AFFY-1	http://www.ebi.ac.uk/aerep/result?queryFor=PhysicalArrayDesign&aAccession=A-AFFY-1	normal	EFO	EFO_0000761	NP3_E1_LCy3_H1_scan	E-EMBL-6-raw-data-879647521.txt
PC9	Homo sapiens__S:BioSource:EMBL:507	63	years	Homo sapiens	EFO	http://purl.org/obo/owl/NCBITaxon#NCBITaxon_9606	T4, N1,M0	adult	EFO	EFO_0001272	pancreatic cancer			frozen_sample	pancreas	EFO	EFO_0000855	female	EFO	EFO_0001265	PC9	P-EMBL-286	none	total RNA	PC9_E1	total_RNA	P-EMBL-285	none	biotin	10	PC9_E1_LCy3	biotin	total_RNA	P-EMBL-287	65	degree_C	16	h	15	ug	Affymetrix- GeneChip Hyb Oven 640	PC9_E1_LCy3_H1	A-AFFY-1	http://www.ebi.ac.uk/aerep/result?queryFor=PhysicalArrayDesign&aAccession=A-AFFY-1	pancreatic cancer			PC9_E1_LCy3_H1_scan	E-EMBL-6-raw-data-879647731.txt
MP1	Homo sapiens__S:BioSource:EMBL:508	60	years	Homo sapiens	EFO	http://purl.org/obo/owl/NCBITaxon#NCBITaxon_9606	M1	adult	EFO	EFO_0001272	metastic pancreatic cancer			frozen_sample	pancreas	EFO	EFO_0000855	male	EFO	EFO_0001266	MP1	P-EMBL-286	none	total RNA	MP1_E1	total_RNA	P-EMBL-285	none	biotin	10	MP1_E1_LCy3	biotin	total_RNA	P-EMBL-287	65	degree_C	16	h	15	ug	Affymetrix- GeneChip Hyb Oven 640	MP1_E1_LCy3_H1	A-AFFY-1	http://www.ebi.ac.uk/aerep/result?queryFor=PhysicalArrayDesign&aAccession=A-AFFY-1	metastic pancreatic cancer			MP1_E1_LCy3_H1_scan	E-EMBL-6-raw-data-879647367.txt
MP3	Homo sapiens__S:BioSource:EMBL:510	62	years	Homo sapiens	EFO	http://purl.org/obo/owl/NCBITaxon#NCBITaxon_9606	M1	adult	EFO	EFO_0001272	metastic pancreatic cancer			frozen_sample	pancreas	EFO	EFO_0000855	male	EFO	EFO_0001266	MP3	P-EMBL-286	none	total RNA	MP3_E1	total_RNA	P-EMBL-285	none	biotin	10	MP3_E1_LCy3	biotin	total_RNA	P-EMBL-287	65	degree_C	16	h	15	ug	Affymetrix- GeneChip Hyb Oven 640	MP3_E1_LCy3_H1	A-AFFY-1	http://www.ebi.ac.uk/aerep/result?queryFor=PhysicalArrayDesign&aAccession=A-AFFY-1	metastic pancreatic cancer			MP3_E1_LCy3_H1_scan	E-EMBL-6-raw-data-879647395.txt
PC2	Homo sapiens__S:BioSource:EMBL:500	63	years	Homo sapiens	EFO	http://purl.org/obo/owl/NCBITaxon#NCBITaxon_9606	T3, N1,M0	adult	EFO	EFO_0001272	pancreatic cancer			frozen_sample	pancreas	EFO	EFO_0000855	male	EFO	EFO_0001266	PC2	P-EMBL-286	none	total RNA	PC2_E1	total_RNA	P-EMBL-285	none	biotin	10	PC2_E1_LCy3	biotin	total_RNA	P-EMBL-287	65	degree_C	16	h	15	ug	Affymetrix- GeneChip Hyb Oven 640	PC2_E1_LCy3_H1	A-AFFY-1	http://www.ebi.ac.uk/aerep/result?queryFor=PhysicalArrayDesign&aAccession=A-AFFY-1	pancreatic cancer			PC2_E1_LCy3_H1_scan	E-EMBL-6-raw-data-879647633.txt
NP1	Homo sapiens__S:BioSource:EMBL:481	21	years	Homo sapiens	EFO	http://purl.org/obo/owl/NCBITaxon#NCBITaxon_9606		adult	EFO	EFO_0001272	normal	EFO	EFO_0000761	frozen_sample	pancreas	EFO	EFO_0000855	female	EFO	EFO_0001265	NP1	P-EMBL-286	none	total RNA	NP1_E1	total_RNA	P-EMBL-285	none	biotin	10	NP1_E1_LCy3	biotin	total_RNA	P-EMBL-287	65	degree_C	16	h	15	ug	Affymetrix- GeneChip Hyb Oven 640	NP1_E1_LCy3_H1	A-AFFY-1	http://www.ebi.ac.uk/aerep/result?queryFor=PhysicalArrayDesign&aAccession=A-AFFY-1	normal	EFO	EFO_0000761	NP1_E1_LCy3_H1_scan	E-EMBL-6-raw-data-879647493.txt
CP2	Homo sapiens__S:BioSource:EMBL:491	52	years	Homo sapiens	EFO	http://purl.org/obo/owl/NCBITaxon#NCBITaxon_9606		adult	EFO	EFO_0001272	chronic pancreatitis	EFO	EFO_0000342	frozen_sample	pancreas	EFO	EFO_0000855	female	EFO	EFO_0001265	CP2	P-EMBL-286	none	total RNA	CP2_E1	total_RNA	P-EMBL-285	none	biotin	10	CP2_E1_LCy3	biotin	total_RNA	P-EMBL-287	65	degree_C	16	h	15	ug	Affymetrix- GeneChip Hyb Oven 640	CP2_E1_LCy3_H1	A-AFFY-1	http://www.ebi.ac.uk/aerep/result?queryFor=PhysicalArrayDesign&aAccession=A-AFFY-1	chronic pancreatitis	EFO	EFO_0000342	CP2_E1_LCy3_H1_scan	E-EMBL-6-raw-data-879647255.txt
NP2	Homo sapiens__S:BioSource:EMBL:482	55	years	Homo sapiens	EFO	http://purl.org/obo/owl/NCBITaxon#NCBITaxon_9606		adult	EFO	EFO_0001272	normal	EFO	EFO_0000761	frozen_sample	pancreas	EFO	EFO_0000855	female	EFO	EFO_0001265	NP2	P-EMBL-286	none	total RNA	NP2_E1	total_RNA	P-EMBL-285	none	biotin	10	NP2_E1_LCy3	biotin	total_RNA	P-EMBL-287	65	degree_C	16	h	15	ug	Affymetrix- GeneChip Hyb Oven 640	NP2_E1_LCy3_H1	A-AFFY-1	http://www.ebi.ac.uk/aerep/result?queryFor=PhysicalArrayDesign&aAccession=A-AFFY-1	normal	EFO	EFO_0000761	NP2_E1_LCy3_H1_scan	E-EMBL-6-raw-data-879647507.txt
MP2	Homo sapiens__S:BioSource:EMBL:509	61	years	Homo sapiens	EFO	http://purl.org/obo/owl/NCBITaxon#NCBITaxon_9606	M1	adult	EFO	EFO_0001272	metastic pancreatic cancer			frozen_sample	pancreas	EFO	EFO_0000855	male	EFO	EFO_0001266	MP2	P-EMBL-286	none	total RNA	MP2_E1	total_RNA	P-EMBL-285	none	biotin	10	MP2_E1_LCy3	biotin	total_RNA	P-EMBL-287	65	degree_C	16	h	15	ug	Affymetrix- GeneChip Hyb Oven 640	MP2_E1_LCy3_H1	A-AFFY-1	http://www.ebi.ac.uk/aerep/result?queryFor=PhysicalArrayDesign&aAccession=A-AFFY-1	metastic pancreatic cancer			MP2_E1_LCy3_H1_scan	E-EMBL-6-raw-data-879647381.txt
PC6	Homo sapiens__S:BioSource:EMBL:504	59	years	Homo sapiens	EFO	http://purl.org/obo/owl/NCBITaxon#NCBITaxon_9606	T3, N1,M0	adult	EFO	EFO_0001272	pancreatic cancer			frozen_sample	pancreas	EFO	EFO_0000855	male	EFO	EFO_0001266	PC6	P-EMBL-286	none	total RNA	PC6_E1	total_RNA	P-EMBL-285	none	biotin	10	PC6_E1_LCy3	biotin	total_RNA	P-EMBL-287	65	degree_C	16	h	15	ug	Affymetrix- GeneChip Hyb Oven 640	PC6_E1_LCy3_H1	A-AFFY-1	http://www.ebi.ac.uk/aerep/result?queryFor=PhysicalArrayDesign&aAccession=A-AFFY-1	pancreatic cancer			PC6_E1_LCy3_H1_scan	E-EMBL-6-raw-data-879647689.txt
NP5	Homo sapiens__S:BioSource:EMBL:485	58	years	Homo sapiens	EFO	http://purl.org/obo/owl/NCBITaxon#NCBITaxon_9606		adult	EFO	EFO_0001272	normal	EFO	EFO_0000761	frozen_sample	pancreas	EFO	EFO_0000855	male	EFO	EFO_0001266	NP5	P-EMBL-286	none	total RNA	NP5_E1	total_RNA	P-EMBL-285	none	biotin	10	NP5_E1_LCy3	biotin	total_RNA	P-EMBL-287	65	degree_C	16	h	15	ug	Affymetrix- GeneChip Hyb Oven 640	NP5_E1_LCy3_H1	A-AFFY-1	http://www.ebi.ac.uk/aerep/result?queryFor=PhysicalArrayDesign&aAccession=A-AFFY-1	normal	EFO	EFO_0000761	NP5_E1_LCy3_H1_scan	E-EMBL-6-raw-data-879647549.txt
CP4	Homo sapiens__S:BioSource:EMBL:493	51	years	Homo sapiens	EFO	http://purl.org/obo/owl/NCBITaxon#NCBITaxon_9606		adult	EFO	EFO_0001272	chronic pancreatitis	EFO	EFO_0000342	frozen_sample	pancreas	EFO	EFO_0000855	male	EFO	EFO_0001266	CP4	P-EMBL-286	none	total RNA	CP4_E1	total_RNA	P-EMBL-285	none	biotin	10	CP4_E1_LCy3	biotin	total_RNA	P-EMBL-287	65	degree_C	16	h	15	ug	Affymetrix- GeneChip Hyb Oven 640	CP4_E1_LCy3_H1	A-AFFY-1	http://www.ebi.ac.uk/aerep/result?queryFor=PhysicalArrayDesign&aAccession=A-AFFY-1	chronic pancreatitis	EFO	EFO_0000342	CP4_E1_LCy3_H1_scan	E-EMBL-6-raw-data-879647283.txt
MP5	Homo sapiens__S:BioSource:EMBL:512	72	years	Homo sapiens	EFO	http://purl.org/obo/owl/NCBITaxon#NCBITaxon_9606	M1	adult	EFO	EFO_0001272	metastic pancreatic cancer			frozen_sample	pancreas	EFO	EFO_0000855	female	EFO	EFO_0001265	MP5	P-EMBL-286	none	total RNA	MP5_E1	total_RNA	P-EMBL-285	none	biotin	10	MP5_E1_LCy3	biotin	total_RNA	P-EMBL-287	65	degree_C	16	h	15	ug	Affymetrix- GeneChip Hyb Oven 640	MP5_E1_LCy3_H1	A-AFFY-1	http://www.ebi.ac.uk/aerep/result?queryFor=PhysicalArrayDesign&aAccession=A-AFFY-1	metastic pancreatic cancer			MP5_E1_LCy3_H1_scan	E-EMBL-6-raw-data-879647423.txt
CP3	Homo sapiens__S:BioSource:EMBL:492	52	years	Homo sapiens	EFO	http://purl.org/obo/owl/NCBITaxon#NCBITaxon_9606		adult	EFO	EFO_0001272	chronic pancreatitis	EFO	EFO_0000342	frozen_sample	pancreas	EFO	EFO_0000855	female	EFO	EFO_0001265	CP3	P-EMBL-286	none	total RNA	CP3_E1	total_RNA	P-EMBL-285	none	biotin	10	CP3_E1_LCy3	biotin	total_RNA	P-EMBL-287	65	degree_C	16	h	15	ug	Affymetrix- GeneChip Hyb Oven 640	CP3_E1_LCy3_H1	A-AFFY-1	http://www.ebi.ac.uk/aerep/result?queryFor=PhysicalArrayDesign&aAccession=A-AFFY-1	chronic pancreatitis	EFO	EFO_0000342	CP3_E1_LCy3_H1_scan	E-EMBL-6-raw-data-879647269.txt
NP4	Homo sapiens__S:BioSource:EMBL:484	74	years	Homo sapiens	EFO	http://purl.org/obo/owl/NCBITaxon#NCBITaxon_9606		adult	EFO	EFO_0001272	normal	EFO	EFO_0000761	frozen_sample	pancreas	EFO	EFO_0000855	male	EFO	EFO_0001266	NP4	P-EMBL-286	none	total RNA	NP4_E1	total_RNA	P-EMBL-285	none	biotin	10	NP4_E1_LCy3	biotin	total_RNA	P-EMBL-287	65	degree_C	16	h	15	ug	Affymetrix- GeneChip Hyb Oven 640	NP4_E1_LCy3_H1	A-AFFY-1	http://www.ebi.ac.uk/aerep/result?queryFor=PhysicalArrayDesign&aAccession=A-AFFY-1	normal	EFO	EFO_0000761	NP4_E1_LCy3_H1_scan	E-EMBL-6-raw-data-879647535.txt
CP5	Homo sapiens__S:BioSource:EMBL:494	55	years	Homo sapiens	EFO	http://purl.org/obo/owl/NCBITaxon#NCBITaxon_9606		adult	EFO	EFO_0001272	chronic pancreatitis	EFO	EFO_0000342	frozen_sample	pancreas	EFO	EFO_0000855	male	EFO	EFO_0001266	CP5	P-EMBL-286	none	total RNA	CP5_E1	total_RNA	P-EMBL-285	none	biotin	10	CP5_E1_LCy3	biotin	total_RNA	P-EMBL-287	65	degree_C	16	h	15	ug	Affymetrix- GeneChip Hyb Oven 640	CP5_E1_LCy3_H1	A-AFFY-1	http://www.ebi.ac.uk/aerep/result?queryFor=PhysicalArrayDesign&aAccession=A-AFFY-1	chronic pancreatitis	EFO	EFO_0000342	CP5_E1_LCy3_H1_scan	E-EMBL-6-raw-data-879647297.txt
PC7	Homo sapiens__S:BioSource:EMBL:505	53	years	Homo sapiens	EFO	http://purl.org/obo/owl/NCBITaxon#NCBITaxon_9606	T3, N0,M0	adult	EFO	EFO_0001272	pancreatic cancer			frozen_sample	pancreas	EFO	EFO_0000855	male	EFO	EFO_0001266	PC7	P-EMBL-286	none	total RNA	PC7_E1	total_RNA	P-EMBL-285	none	biotin	10	PC7_E1_LCy3	biotin	total_RNA	P-EMBL-287	65	degree_C	16	h	15	ug	Affymetrix- GeneChip Hyb Oven 640	PC7_E1_LCy3_H1	A-AFFY-1	http://www.ebi.ac.uk/aerep/result?queryFor=PhysicalArrayDesign&aAccession=A-AFFY-1	pancreatic cancer			PC7_E1_LCy3_H1_scan	E-EMBL-6-raw-data-879647703.txt
MP4	Homo sapiens__S:BioSource:EMBL:511	61	years	Homo sapiens	EFO	http://purl.org/obo/owl/NCBITaxon#NCBITaxon_9606	M1	adult	EFO	EFO_0001272	metastic pancreatic cancer			frozen_sample	pancreas	EFO	EFO_0000855	male	EFO	EFO_0001266	MP4	P-EMBL-286	none	total RNA	MP4_E1	total_RNA	P-EMBL-285	none	biotin	10	MP4_E1_LCy3	biotin	total_RNA	P-EMBL-287	65	degree_C	16	h	15	ug	Affymetrix- GeneChip Hyb Oven 640	MP4_E1_LCy3_H1	A-AFFY-1	http://www.ebi.ac.uk/aerep/result?queryFor=PhysicalArrayDesign&aAccession=A-AFFY-1	metastic pancreatic cancer			MP4_E1_LCy3_H1_scan	E-EMBL-6-raw-data-879647409.txt
CP6	Homo sapiens__S:BioSource:EMBL:495	55	years	Homo sapiens	EFO	http://purl.org/obo/owl/NCBITaxon#NCBITaxon_9606		adult	EFO	EFO_0001272	chronic pancreatitis	EFO	EFO_0000342	frozen_sample	pancreas	EFO	EFO_0000855	male	EFO	EFO_0001266	CP6	P-EMBL-286	none	total RNA	CP6_E1	total_RNA	P-EMBL-285	none	biotin	10	CP6_E1_LCy3	biotin	total_RNA	P-EMBL-287	65	degree_C	16	h	15	ug	Affymetrix- GeneChip Hyb Oven 640	CP6_E1_LCy3_H1	A-AFFY-1	http://www.ebi.ac.uk/aerep/result?queryFor=PhysicalArrayDesign&aAccession=A-AFFY-1	chronic pancreatitis	EFO	EFO_0000342	CP6_E1_LCy3_H1_scan	E-EMBL-6-raw-data-879647311.txt
MP7	Homo sapiens__S:BioSource:EMBL:514	72	years	Homo sapiens	EFO	http://purl.org/obo/owl/NCBITaxon#NCBITaxon_9606	M1	adult	EFO	EFO_0001272	metastic pancreatic cancer			frozen_sample	pancreas	EFO	EFO_0000855	female	EFO	EFO_0001265	MP7	P-EMBL-286	none	total RNA	MP7_E1	total_RNA	P-EMBL-285	none	biotin	10	MP7_E1_LCy3	biotin	total_RNA	P-EMBL-287	65	degree_C	16	h	15	ug	Affymetrix- GeneChip Hyb Oven 640	MP7_E1_LCy3_H1	A-AFFY-1	http://www.ebi.ac.uk/aerep/result?queryFor=PhysicalArrayDesign&aAccession=A-AFFY-1	metastic pancreatic cancer			MP7_E1_LCy3_H1_scan	E-EMBL-6-raw-data-879647451.txt
PC4	Homo sapiens__S:BioSource:EMBL:502	66	years	Homo sapiens	EFO	http://purl.org/obo/owl/NCBITaxon#NCBITaxon_9606	T4, N1,M0	adult	EFO	EFO_0001272	pancreatic cancer			frozen_sample	pancreas	EFO	EFO_0000855	male	EFO	EFO_0001266	PC4	P-EMBL-286	none	total RNA	PC4_E1	total_RNA	P-EMBL-285	none	biotin	10	PC4_E1_LCy3	biotin	total_RNA	P-EMBL-287	65	degree_C	16	h	15	ug	Affymetrix- GeneChip Hyb Oven 640	PC4_E1_LCy3_H1	A-AFFY-1	http://www.ebi.ac.uk/aerep/result?queryFor=PhysicalArrayDesign&aAccession=A-AFFY-1	pancreatic cancer			PC4_E1_LCy3_H1_scan	E-EMBL-6-raw-data-879647661.txt
NP7	Homo sapiens__S:BioSource:EMBL:487	41	years	Homo sapiens	EFO	http://purl.org/obo/owl/NCBITaxon#NCBITaxon_9606		adult	EFO	EFO_0001272	normal	EFO	EFO_0000761	frozen_sample	pancreas	EFO	EFO_0000855	male	EFO	EFO_0001266	NP7	P-EMBL-286	none	total RNA	NP7_E1	total_RNA	P-EMBL-285	none	biotin	10	NP7_E1_LCy3	biotin	total_RNA	P-EMBL-287	65	degree_C	16	h	15	ug	Affymetrix- GeneChip Hyb Oven 640	NP7_E1_LCy3_H1	A-AFFY-1	http://www.ebi.ac.uk/aerep/result?queryFor=PhysicalArrayDesign&aAccession=A-AFFY-1	normal	EFO	EFO_0000761	NP7_E1_LCy3_H1_scan	E-EMBL-6-raw-data-879647577.txt
CP7	Homo sapiens__S:BioSource:EMBL:496	51	years	Homo sapiens	EFO	http://purl.org/obo/owl/NCBITaxon#NCBITaxon_9606		adult	EFO	EFO_0001272	chronic pancreatitis	EFO	EFO_0000342	frozen_sample	pancreas	EFO	EFO_0000855	male	EFO	EFO_0001266	CP7	P-EMBL-286	none	total RNA	CP7_E1	total_RNA	P-EMBL-285	none	biotin	10	CP7_E1_LCy3	biotin	total_RNA	P-EMBL-287	65	degree_C	16	h	15	ug	Affymetrix- GeneChip Hyb Oven 640	CP7_E1_LCy3_H1	A-AFFY-1	http://www.ebi.ac.uk/aerep/result?queryFor=PhysicalArrayDesign&aAccession=A-AFFY-1	chronic pancreatitis	EFO	EFO_0000342	CP7_E1_LCy3_H1_scan	E-EMBL-6-raw-data-879647325.txt
PC5	Homo sapiens__S:BioSource:EMBL:503	62	years	Homo sapiens	EFO	http://purl.org/obo/owl/NCBITaxon#NCBITaxon_9606	T4, N1,M0	adult	EFO	EFO_0001272	pancreatic cancer			frozen_sample	pancreas	EFO	EFO_0000855	male	EFO	EFO_0001266	PC5	P-EMBL-286	none	total RNA	PC5_E1	total_RNA	P-EMBL-285	none	biotin	10	PC5_E1_LCy3	biotin	total_RNA	P-EMBL-287	65	degree_C	16	h	15	ug	Affymetrix- GeneChip Hyb Oven 640	PC5_E1_LCy3_H1	A-AFFY-1	http://www.ebi.ac.uk/aerep/result?queryFor=PhysicalArrayDesign&aAccession=A-AFFY-1	pancreatic cancer			PC5_E1_LCy3_H1_scan	E-EMBL-6-raw-data-879647675.txt
MP6	Homo sapiens__S:BioSource:EMBL:513	58	years	Homo sapiens	EFO	http://purl.org/obo/owl/NCBITaxon#NCBITaxon_9606	M1	adult	EFO	EFO_0001272	metastic pancreatic cancer			frozen_sample	pancreas	EFO	EFO_0000855	female	EFO	EFO_0001265	MP6	P-EMBL-286	none	total RNA	MP6_E1	total_RNA	P-EMBL-285	none	biotin	10	MP6_E1_LCy3	biotin	total_RNA	P-EMBL-287	65	degree_C	16	h	15	ug	Affymetrix- GeneChip Hyb Oven 640	MP6_E1_LCy3_H1	A-AFFY-1	http://www.ebi.ac.uk/aerep/result?queryFor=PhysicalArrayDesign&aAccession=A-AFFY-1	metastic pancreatic cancer			MP6_E1_LCy3_H1_scan	E-EMBL-6-raw-data-879647437.txt
NP6	Homo sapiens__S:BioSource:EMBL:486	67	years	Homo sapiens	EFO	http://purl.org/obo/owl/NCBITaxon#NCBITaxon_9606		adult	EFO	EFO_0001272	normal	EFO	EFO_0000761	frozen_sample	pancreas	EFO	EFO_0000855	male	EFO	EFO_0001266	NP6	P-EMBL-286	none	total RNA	NP6_E1	total_RNA	P-EMBL-285	none	biotin	10	NP6_E1_LCy3	biotin	total_RNA	P-EMBL-287	65	degree_C	16	h	15	ug	Affymetrix- GeneChip Hyb Oven 640	NP6_E1_LCy3_H1	A-AFFY-1	http://www.ebi.ac.uk/aerep/result?queryFor=PhysicalArrayDesign&aAccession=A-AFFY-1	normal	EFO	EFO_0000761	NP6_E1_LCy3_H1_scan	E-EMBL-6-raw-data-879647563.txt
[truncated: 1 more columns]
