# Supplementary material for: Transcriptome analysis of the procession from chronic pancreatitis to pancreatic cancer and metastatic pancreatic cancer
Source: Sci Rep. 2021 Feb 9;11:3409. doi: 10.1038/s41598-021-83015-4 (PMC7873308; doi:10.1038/s41598-021-83015-4)
Supplement: Supplementary file 3 — Supplementary Table S2. [file 41598_2021_83015_MOESM3_ESM.xlsx]

## Sheet: E-EMBL-6-9009genes
	normal...3	normal...4	normal...5	normal...6	normal...7	normal...8	normal...9	normal...10	normal...11	chronic pancreatitis...12	chronic pancreatitis...13	chronic pancreatitis...14	chronic pancreatitis...15	chronic pancreatitis...16	chronic pancreatitis...17	chronic pancreatitis...18	chronic pancreatitis...19	chronic pancreatitis...20	pancreatic cancer...21	pancreatic cancer...22	pancreatic cancer...23	pancreatic cancer...24	pancreatic cancer...25	pancreatic cancer...26	pancreatic cancer...27	pancreatic cancer...28	pancreatic cancer...29	metastatic pancreatic cancer...30	metastatic pancreatic cancer...31	metastatic pancreatic cancer...32	metastatic pancreatic cancer...33	metastatic pancreatic cancer...34	metastatic pancreatic cancer...35	metastatic pancreatic cancer...36	metastatic pancreatic cancer...37	metastatic pancreatic cancer...38
---	3.92	6.09	6.58	5.125	5.545	5.685	3.885	3.435	6.075	2.675	5.025	6.135	3.05	3.905	5.43	3.615	4.6	6.925	3.54	4.81	4.375	6.32	7.255	3.2	7.98	3.94	3.94	7.87	4.825	3.525	8.795	3.255	4.3	10.615	4.575	5.17
43161	5.9	1.01	2.73	3.52	14.3	0.99	8.12	1.8	7.6	7.75	6.06	4	2.35	13.93	4.83	2.66	1.92	2.17	4.1	5.83	9.37	3.9	7.83	1.34	1.51	1.22	1.55	2.45	5.61	1.78	2.1	4.75	7.42	1.83	4.56	5.95
43162	2.06	3.24	7.36	4.69	0.62	0.27	0.76	1.41	4.93	4.02	3.52	4.11	6.54	5.03	1.99	1.91	2.97	0.11	3.85	0.89	0.79	2.24	2.81	2.69	4.06	0.51	6.31	2.7	0.99	0.32	2.63	0.21	3.71	1.33	3.13	1.73
43165	17.15	5.79	10.09	14.56	20.02	10.41	7.84	16.28	15.95	11.4	10.1	13.74	12.32	16.24	9.83	14.71	8.49	13.87	12.99	13.13	20.23	4.44	11.09	11.37	11.2	9.03	10.06	17.88	3.57	7.84	9.81	8.37	13.3	19.5	10.98	11.79
43166	36.31	15.11	20.03	11.56	22.59	9.25	24.29	24.87	21.32	29.41	16.69	15.87	9.91	14.69	28.23	23.72	11.23	10.69	35.67	26.61	10.84	37.03	27.46	33.34	37.89	15.95	22.84	18.09	12.48	9.73	20.75	11.75	14.58	24.43	31.89	32.43
43345	353.74	244.45	317.01	222.31	308.95	238.01	291.23	313.98	233.46	228.08	288.01	222.36	296.17	246.77	235.18	264.32	158.53	154.67	218.87	305.46	276.96	283.39	329.3	268.46	340.65	213.45	239.94	175.19	40.61	70.99	167.06	66.79	81.35	200.51	274.88	179.05
43347	1.31	0.83	2.67	0.69	0.53	1.41	3.96	0.8	0.51	3.13	0.87	1.59	2.03	2.12	2.19	13.57	1.11	1.97	4.27	7.28	1.52	1.98	7.79	3.22	6.94	2.22	1.16	8.65	6.86	14.98	1.55	1.92	1.78	1.17	3.99	1.08
43349	4.93	2.43	4.04	7.33	2.58	2.39	2.73	2.6	5.96	4.8	1.93	4.65	2.56	1.64	2.78	3.72	2.42	2.51	7.51	7.17	2.16	3.81	6.66	11.65	8.18	3.95	13.24	8.87	18.07	8.81	7.53	11.24	7.11	3.6	10.12	8.07
43350	30.03	18.28	28.31	21.73	51.96	16.9	24.69	48.08	20.63	57.67	38.85	23.77	16.04	34.43	28.45	41.52	34.14	7.78	54.23	67.41	22.88	39.05	28.4	63.25	93.51	23.3	26.21	23.51	31.68	25.88	59.58	14.87	24.13	20.68	72.1	40.73
43351	11.62	1.97	12.25	14.66	9.27	7.51	1.66	8.74	9.36	21	24.58	9.7	11.11	15.86	14.41	26.46	2.77	8.82	19.6	27.41	3.06	19.44	25.83	32.18	23.32	14.98	2	2.52	14.46	4.59	10.14	18.39	14.24	27.86	30.08	17.03
43352	38.06	14.28	44.59	56.64	57.38	43.98	40.31	76.19	60.34	153.96	90.85	86.72	103.86	112.48	90.65	161.94	49.03	55.1	260.63	269.19	89.27	373.48	353.2	323.38	119.05	121.77	475.23	402.33	1361.09	257.3	341.34	167.9	362.43	292.56	222.07	324.01
43353	32.78	23.22	19.07	24.32	39.57	11.45	22.6	21.25	29.59	34.11	25.1	16.23	14.39	19.41	27.5	40.54	24.42	13.62	30.5	52.78	14.93	30.98	45.84	57.47	72.71	30.32	16.37	24.38	16.48	24.05	35.83	9.14	29.3	19.71	67.01	27.56
43354	3.73	5.45	3.58	9.07	2.56	15.79	7.71	6.09	2.27	17.34	14.85	9.19	3.2	13.71	3.83	23.12	10.38	6.58	9.1	22.79	14.73	11.9	17.14	24.65	4.85	7.69	1.91	7.12	7.16	3.94	6.33	2.98	2.81	2.82	10.6	8.89
43358	54.96	30	47.55	36.28	35.74	19.52	22.56	25.22	22.78	48.64	57.04	33.95	16.93	34.31	21.19	49.45	9.44	18.91	50.61	42.41	32	39.56	41.24	53	44.55	27.8	12.75	15.43	9.02	18.15	48.76	15.92	24.09	21.45	58.91	36.52
AADAC	178.51	95.59	57.7	61.09	96.46	32.27	34.14	31.51	18.3	19.81	7.88	49.77	222.17	119.53	62.05	13.54	175.5	25.64	0.6	9.01	39.1	1.63	6.87	7.74	0.79	13.69	4.93	112.64	3.98	142.32	95.75	116.65	194.55	0.89	19.62	10.89
AAK1	6.9	1.45	7.68	3.77	7.29	2.99	3.63	7.6	3.96	2.84	1.11	4.03	6.25	3.83	1.45	2.27	3.94	4.34	2.46	3.83	1.3	2.13	2.65	2.08	1.47	1.16	3.58	3.33	2.74	1.3	1.87	1.05	5.45	3.37	2.97	1.34
AAMP	50.48	54.17	46.75	67.8	55.23	56.46	51.35	57.88	40.75	33.23	41.2	42.89	37.94	44.18	33.62	37.46	35.25	42.31	29.93	35.32	38.07	38.49	42.14	26.96	15.4	40.52	38.71	60.13	65.36	25.18	51	30.41	36.91	36.87	28.64	21.57
AANAT	72.73	68	63.06	71.1	40.6	68.03	76.88	74.16	47.81	55.25	41.45	48.08	59.94	60.6	127.3	31.87	71.98	121.29	35.39	41.51	47.23	65.21	46.57	35.65	41.8	54.12	29.84	50.1	46.53	64.86	54.47	42.04	81.18	61.78	60.34	37.26
AARS	40.32	49.88	50.31	83.49	69.65	58.75	35.49	69.34	64.08	51.25	58.3	63.02	55.92	48.78	68.66	55.69	43.91	69.72	41.44	40.78	58.51	39.47	58.6	43.3	40.38	34.19	51.54	45.73	111.42	73.54	46.96	55.49	53.27	54.95	58.32	44.51
AASDHPPT	47.28	43.62	32.97	42.53	53.3	27.31	41.83	61.59	55.28	28.13	32.91	25.79	36.25	31.65	33.62	36.59	20.53	24.33	24.67	30.74	36.69	21.71	17.8	32.05	65.21	25.95	46.5	21.47	10.61	9.07	24.47	12.19	20.87	35.7	31.87	30.04
AASS	11.98	6.06	1.29	1.92	14.13	0.96	3.63	2.17	5.42	0.8	0.89	1.63	4.55	1.82	4.22	1.04	1.94	1.59	0.96	4.37	4.29	3.22	5.55	0.44	5.75	5.2	5.66	4.46	1.03	11.09	1.2	4.32	4.36	2.9	1.11	0.72
AATF	58.33	47.48	61.58	100.42	49.77	79.85	59.13	120.25	55.59	68.5	41.42	44.31	66.96	52.6	67.92	46.32	53.06	50.51	38.76	47.68	44.57	39.49	45.78	42.34	58.52	40.7	62.28	84.96	145.62	54.49	50.16	58.12	60.55	120.35	51.74	53.36
AATK	18.65	18.41	17.89	22.78	25.67	19.1	17.74	20.5	12.16	11.99	37.96	32.33	19.62	19.38	17.99	19.09	20.17	21.77	18.39	25.56	16.89	29.45	34.22	32.42	33.84	44.49	42.77	30.04	23.72	30.53	18.53	34.46	35.69	46.62	13.81	32.92
ABAT	9.56	18.95	15.96	4.57	24.49	7.65	8.46	2.96	14.52	9.78	6.75	12.51	8.26	9.78	2.9	4.17	3.46	15.8	5.99	4.28	5.49	1.1	3.2	3.61	3.1	4.44	1.69	4	8.32	29.47	3.9	6.01	19.71	6.72	0.94	4.97
ABCA1	9.88	15.33	12.81	2.26	2.06	11.74	21.59	8.37	27.6	8.3	11.57	13.57	10.28	8.7	7.62	1.45	16.47	17.76	7.53	3.09	9.06	11.76	8.17	8.56	5.11	9.04	1.63	11.83	1.79	3.4	6.7	3.73	4.77	16.75	13.07	6.37
ABCA12	0.76	1.2	1.15	0.92	0.69	0.96	1.3	0.56	0.68	0.81	0.36	4.51	1.78	1.48	0.35	0.54	2.25	0.74	0.89	0.65	0.69	0.48	0.64	0.52	2.13	1.61	1.15	1.01	1.27	1.4	0.44	0.81	0.44	0.32	0.36	6.18
ABCA2	0.95	1.18	1.05	1.45	0.98	1.94	1.43	1.31	2.7	2.22	1.06	5.74	5.85	1.32	3.6	3.57	2.66	1.98	1.95	3.43	2	1.2	1.24	6.31	4.58	1.83	1.53	1.29	1.83	7.88	7.62	4.15	4.28	1.47	4.82	1.78
ABCA3	3.23	10	5.11	11.44	2.83	3.01	5.11	18.74	7.3	9.69	16.06	17.46	6.55	14.83	6.3	10.2	5.56	16.83	13.12	12.93	5.19	13.88	12.8	14.86	15.6	12.38	9.12	23.02	26.44	18.21	19.79	21.31	17.59	24.91	9.7	15.28
ABCA4	17.46	1.93	18.9	9.3	4.59	17.44	13.37	3.25	11.02	2.5	9.88	8.14	3.01	11.92	1.38	1.42	16.76	3.89	2.23	2.73	12.59	2.4	5.35	1.92	3.44	7.26	2.4	3.42	15	4.81	14.17	4.96	23.23	9.02	6.12	4.51
ABCA5	5.65	0.52	0.72	0.78	2.77	4.12	7.83	0.46	5.19	3.18	1.89	8.2	0.16	0.28	5.95	3.38	1.17	4.07	0.75	3.75	2.39	0.88	2.17	2.38	4.34	1.21	1.52	2.44	2.32	7.91	2.73	0.24	0.32	0.3	1.96	0.1
ABCA6	3.53	3.72	2.65	1.81	2.125	1.98	1.445	1.46	0.505	5.1	0.38	3.02	1.025	1.21	0.57	7.07	1.575	2.425	1.05	7.395	1.505	4.14	0.49	2.085	5.75	3.085	3.06	1.065	0.945	8.37	1.84	3.55	10.735	3.375	0.59	1.775
ABCA8	6.07	1.9	5.12	0.8	6.39	7.22	3.86	0.46	6.27	21.72	17.23	8.29	4.43	7.93	7.98	19.08	11.44	5.24	4.93	29.48	2.49	8.48	3.08	5.08	23.13	4.7	0.29	1.92	0.47	11.84	4.23	6.31	11.4	2.16	13.86	3.45
ABCB1	2.27	2.83	2.24	3.23	2.16	1.87	3.24	1.56	3.42	3.55	3.32	2.25	4.24	4.12	3.81	6.73	4.28	2.78	4.48	14.98	3.9	9.73	1.58	2.54	47.89	3.38	3.09	14.34	6.64	24.15	22.06	14.27	9.97	2.36	4.27	1.95
ABCB10	10.03	6.86	7.56	6.01	2.66	13.38	5.32	6.36	1.74	4.05	2.76	2.67	5.21	4.17	4.56	3.23	5.29	6.41	3.73	9.91	5.94	3.8	3.51	3.24	4.51	2.86	5.91	4.45	0.62	4.38	3.42	3.12	1.78	3.13	0.92	3.4
ABCB11	10.23	1.22	5.35	0.88	3.54	9.09	5.47	1.97	2.41	2.93	8.06	9.5	14.86	3.6	1.03	1.39	5.54	5.64	0.72	2.15	8.46	0.81	4.07	0.77	1.77	0.79	7.37	1.55	2.9	2.73	3.4	8.37	2.01	2.41	0.83	3.38
ABCB4	1.08	0.82	0.69	1.61	1.7	2.21	2.06	1.41	0.76	5.53	0.74	1.66	1.22	1.09	0.65	0.82	2	1.42	6.9	0.84	3.13	3.57	0.34	1.93	2.3	2.28	2.96	24.6	6.21	64.63	61.49	23.21	18.89	0.55	1	0.66
ABCB6	2.32	7.115	3.635	2.14	3.2	3.97	1.93	4.595	6.57	3.06	4.78	4.04	1.675	1.365	2.26	2.47	2.345	7.045	1.15	1.125	1.875	4.75	2.86	0.9	6.135	5.37	5.54	3.28	5.715	17.27	1.835	5.915	4.945	2.58	1.24	1.77
ABCB7	13.49	7.77	0.24	6.97	11.1	8.79	13.18	12.36	7.38	8.4	6.13	6.33	9.07	6.11	1.2	6.59	13.05	4.79	9.57	5.33	8.35	5.34	3.86	4.51	7.26	5.04	6.42	5.22	5.41	9.59	7.48	0.88	5.32	8.94	6.58	4.47
ABCB8	5.37	5.74	5.26	5.83	4.67	5.58	5.89	4.78	3.66	2.24	3.68	3.2	6.57	3.63	4.67	2.03	3.61	6.62	2.78	3.26	3.67	3.2	3.55	2.39	3.06	3.49	4.13	4.68	7.38	5.97	3.04	5.52	3.57	4.17	2.19	2.89
ABCB9	14.85	16.82	13.22	7.73	10.72	15.53	18.6	18.36	8.44	11.77	12.66	16.17	17.68	13.87	13.22	7.35	12.19	9.55	9.38	17.62	10.06	10.03	9.16	14.31	10.71	12.57	7.14	10.15	27.25	28.19	19.07	23.24	15.39	17.92	11.16	16.86
ABCC1	5.15	4.43	2.83	6.865	1.715	6.35	7.275	6.71	6.6	4.525	8.165	4.555	5.605	6.6	6.745	2.885	5.075	3.585	6.035	6.18	4.705	10.235	7.025	6.23	4.775	5.82	6.55	7.425	12.005	9.745	3.67	4.26	2.75	9.84	10.005	9.465
ABCC10	3.48	13.91	17.27	4.74	16.36	17.16	13.23	14.61	13.95	13.44	11.64	4.55	18.15	5.41	10.4	4.79	8.74	6.23	5.85	4.5	12.66	2.9	21.57	11.15	4.08	4.44	14.3	13.75	17.68	16.53	7.22	4.61	19.89	22.24	21.65	18.6
ABCC2	0.18	0.92	0.67	3.9	7.61	1.44	0.47	1.02	5.92	0.52	1.5	2.63	3.58	2.82	0.57	0.52	1	0.8	0.62	4.49	4.16	4.39	1.87	1.5	0.71	1.1	6.41	7.9	0.41	30.08	11.81	24.54	14.06	2.32	0.6	0.32
ABCC3	15.955	16.095	12.625	16.7	36.595	14.81	8.96	19.335	27.73	37.69	24.51	22.13	26.345	23.905	16.37	20.36	9.765	13.165	15.04	26.1	20.57	42.2	28.215	32.195	122.895	26.455	10.515	14.49	30.535	49.34	26.815	28.125	63.52	5.455	14.37	37.425
ABCC4	2.055	0.905	7.455	3.64	8.21	5.235	6.86	1.79	6.775	2.995	2.57	3.17	2.715	3.345	1.45	4.85	1.69	4.575	3.61	2.79	6.53	1.23	1.905	2.92	5.735	5.28	4.1	4.245	6.665	1.83	2.66	1.445	2.625	3.115	1.9	4
ABCC5	10.18	13.9	10.84	1.6	5.36	3.23	10.73	9.15	6.58	11.09	12.66	11.79	2.53	3.86	5	11.39	7.97	5.51	17.08	15.73	11.45	11.78	10.59	9.56	15.4	7.41	16.13	18.93	18.76	11.87	5.26	25.54	4.41	23.27	13.6	7.1
ABCC6	16.955	13.81	11.36	16.645	14.365	10.2	7.28	9.595	10.465	5.975	6.055	10.84	7.26	9.71	6.535	8.11	14.06	15.03	8.065	10.33	9.47	6.53	5.995	4.025	11.02	8.225	8.885	8.17	13.78	32.7	19.97	20.41	30.9	8.295	5.13	9.17
ABCC8	27.835	64.755	50.195	43.935	30.38	42.64	33.185	37.635	28.97	28.69	56.275	42.705	34.46	33.24	44.245	28.415	38.645	29.365	52.885	25.74	35.295	29.33	26.975	40.335	12.095	33.935	15.935	16.78	19.1	18.65	17.355	26.94	23.625	40.97	20.66	13.81
ABCC9	0.82	1.18	1.96	2.12	0.91	0.78	0.97	1.08	1.28	1.23	6.79	1.76	1.12	1.44	1.14	10.17	4.02	1.42	3.56	3.46	0.97	1.01	0.45	2.43	2.34	1.05	1.07	0.59	0.7	1.65	1.85	0.7	1.38	2.99	1.46	1.53
ABCD1	5.03	14.27	2.64	16.14	16.82	6.13	2.07	3.79	8.4	13.13	8.68	5.73	2.41	3.14	7.9	14.04	7.98	9.65	7.05	6.05	7.62	1.62	1.28	1.23	2.24	12.17	1.34	1.61	6.56	2.88	2.66	13.36	8.24	5.98	6.11	3.03
ABCD2	0.61	1.14	4.56	2.31	6.31	0.27	3.09	3.28	4.4	0.37	0.63	3.2	5.95	0.88	0.41	4.21	2.04	2.82	2.42	0.96	1.95	0.47	0.83	1.26	1.96	2.06	0.27	2.48	3.12	3.46	1.66	3.97	1.45	1.78	0.18	1.27
ABCD3	61.1	36.97	43.38	39.44	69.68	33.4	38.47	47.29	41.98	26.13	14.23	18.57	21.23	33.68	23.17	14.45	14.14	19.03	20.92	18.58	16.03	14.22	22.61	28.86	68.59	12.17	17.35	26.21	1.78	25.29	30.14	23.65	30.77	29.04	20.98	24.05
ABCD4	8.8	3.87	5.84	3.22	5.35	3.81	2.59	3.35	10.05	9.81	8.42	18.28	1.81	2.3	9.83	1.2	9.43	3.13	8.14	3.87	2.83	5.53	9.78	2.66	14.48	7.85	3.54	14.05	3.33	12.01	1.96	3.09	9.32	2.67	12.67	5.43
ABCE1	8.57	7.84	5.44	8.72	14.78	7.15	7.37	6.7	7.55	7.73	4.56	5.21	3.64	2.88	6.54	5.98	2.72	5.66	5.88	6.99	3.95	4.38	8.36	7.14	3.41	4.36	10.82	4.99	4.91	6.35	7.29	6.63	5.93	5.56	5.29	7.39
ABCF1	25.56	16.8	23.69	23.58	18.93	15.26	7.05	31.16	18.7	20.77	20.62	16.81	14.46	18.18	22.93	14.91	15.92	14.39	19.99	14.47	3.81	25.56	16.9	20.7	18.42	19.05	18.53	30.6	44.19	30.06	18.36	45.75	26.52	66.29	27.82	20.76
ABCF3	18.91	6.77	5.78	16.34	18.71	13.48	11.46	37.36	25.9	5.09	13.06	27.43	22.65	6.81	12.49	5.82	18.71	30.2	14.73	26.97	12.02	16.16	17.4	14.65	5.23	24.45	20.65	31.54	32.52	40.18	27.01	39.31	4.53	72.64	7.44	19.03
ABCG1	0.62	1.14	2	0.33	0.56	5.14	0.27	0.97	3.76	1.94	4.39	0.69	3.87	1.11	3.71	4.09	0.71	0.66	9.56	6.77	3.62	11.59	8.87	15.25	5.78	7.67	5.43	7.62	14.69	6.8	6.92	0.91	1.04	1.59	16.79	7.16
ABCG2	6.44	8.8	11.04	11.95	5.57	10.43	14.16	10.74	13.58	11.76	8.48	11.82	11.15	14.04	11.06	4.52	21.19	21.63	6.25	11.11	18.44	11.12	11.2	6.39	8.05	9.26	7.21	9.04	3.9	14.94	3.71	17.86	29.37	9.83	5.97	2.49
ABHD14A	36.03	48.8	54.67	42.66	60.5	38.2	34.36	45.58	23.42	30.54	39.66	24	51.2	43.86	47.94	31.75	42.97	51.24	27.57	38.93	40.77	20.98	28.55	19.92	24.04	38.55	29.91	100.29	72.56	46.36	33.67	35.46	31.62	39.43	25.46	35.39
ABHD2	3.04	5.19	11.41	2.58	16.87	10.65	10.55	10.93	9.34	8.62	8.1	7.21	2.44	8.92	11.93	6.13	2.89	4.52	9.53	3.6	8.37	34.3	15.58	14.14	2.7	27.9	2.67	20.97	3.46	29.91	25.08	9.84	2.08	1.38	7.1	10.59
ABHD3	0.84	2.83	1.58	4.65	0.83	0.16	2.77	0.54	0.48	4.26	2.66	3	1.9	1.93	3.32	1.02	0.43	2.29	0.42	1.09	3.51	0.68	2.45	1.76	3.18	0.5	0.48	1.45	2.13	0.55	5.08	0.39	2.54	0.15	1.36	0.17
ABHD5	1.065	0.535	3.425	0.625	2.4	3.42	0.335	5.49	3.535	1.77	1.61	3.45	3.155	4.46	3.625	2.135	0.82	2.155	2.04	2.26	0.99	3.05	1.335	2.855	2.57	0.73	3.24	0.36	2.69	2.975	0.675	1.17	4.135	4.35	3.78	3.23
ABI1	26.815	19.615	13.3	16.895	22.975	12.845	22.625	27.565	16.935	22.24	13.975	14.425	12.23	13.165	11.645	22.515	10.765	9.215	24.845	23.065	14.145	34.875	24.955	34.33	34.92	16.925	26.81	28.3	14.28	11.325	15.85	13.36	17.365	20.55	25.565	23.455
ABI2	6.335	6.965	4.085	2.615	5.01	6.695	3.36	5.79	6.05	4.715	3.065	5.16	8.285	4.8	1.42	2.445	2.865	7.17	1.515	1.655	6.69	2.91	5.265	4.405	1.785	4.155	1.39	5.435	1.96	1.235	2.22	3.09	1.48	4.14	3.7	1.66
ABL1	3.66	14.275	5.405	21.25	9.545	17.97	13.09	13.07	11.07	23.465	19.82	17.24	7.515	26.09	10.045	24.92	16.035	9.135	15.655	22.965	14.965	15.275	14.055	19.195	9.615	11.56	6.49	23.65	22.445	11.46	8.03	9.185	11.86	12.465	21.38	18.225
ABL2	3.34	0.93	2.3	2.31	3.36	2.36	1.45	2.59	2.51	1	1.27	2.7	2.35	3.17	3.68	6.74	3.84	3.57	1.32	0.99	2.64	0.98	1.26	0.51	1.04	1.32	1.58	0.94	2.23	1.85	5.18	1	1.76	7.84	1.55	1.45
ABLIM1	1.98	2.88	2.7	10.25	10.37	13.59	4.52	1.64	1.88	24.53	18.27	3.48	12.8	14.79	5.91	16.9	5.39	12.15	22.01	30.08	3.53	16.97	23.11	21.46	49.46	19.84	27.72	6.62	35.6	4.43	2.37	12.94	15.1	28.49	26.18	15.98
ABLIM3	6.59	3.77	1.34	1.41	7.83	1.36	6.53	11.22	2.74	9	12.84	1.1	4.3	5.25	3.49	7.45	1.03	0.8	11.23	17.02	1.21	11.48	8.28	10.42	2.95	14.24	9.73	22.92	20.12	51.01	35.89	20.15	20.08	1.53	20.58	19.02
ABO	53.33	82.86	68.37	80.37	27.43	68.5	70.99	68.18	48.14	46.32	35.73	55.67	70.09	43.48	74.51	28.95	61.87	82.77	32.65	25.42	56.66	43.27	45.51	37.25	30.52	40.91	43.08	39.73	44.82	23.08	40.46	43.93	75.02	41.96	38.03	30.99
ABP1	1.61	3.86	7.19	8.3	1.34	1.79	6.76	9.86	7.04	18.9	19.62	2.6	15.37	8.89	17.21	12.15	5.8	4.77	27.84	54.88	10.95	23.57	65.85	63.45	1.2	24.56	7.51	5.23	36.06	9.81	1.4	11.37	51.71	1.23	14.53	85.94
ABR	17.46	17.1	3.68	3.25	2.34	12.7	3.8	3.64	2.62	22.64	28.37	26	18	12.12	24.87	34.72	9.46	6.05	19.88	18.73	11.82	13.08	24.14	20.54	23.55	20.64	24.85	26.28	35.21	30.38	22.39	26.37	27.99	32	23.67	35.22
ABTB2	1.72	7.19	12.96	8.05	3.39	3.72	9.77	9.15	4.82	2.16	9.79	10.73	21.59	6.46	17.7	3.93	15.38	8.72	4.78	2.67	6.77	10.76	3.84	9.24	16.85	10.51	11.87	11.58	30.4	27.39	7.34	8.69	28.16	14.9	9.7	13.57
ACAA1	36.53	35.81	23.04	35.21	46.79	36.595	44.655	35.36	32.785	23.165	18.815	19.105	25.36	16.875	18.58	11.9	15.17	21.765	20.06	20.87	21.855	14.825	23.345	10.405	29.51	11.745	17.19	54.11	40.465	182.095	65.13	82.05	88.17	15.145	30.195	22.095
ACAA2	54.78	31.94	26.03	66.85	80.08	27.36	32.43	54.73	45.64	38.58	38.34	32.84	39.1	46.65	36.59	40.2	23.63	33.81	33.63	41.4	29.55	20.44	32.91	36.41	74.45	28.86	22.19	54.01	23.81	247.12	81.1	90.72	65.06	56.24	48.32	39.71
ACACA	16.46	10.91	2.95	3.57	12.84	15.92	1.74	11.22	3.13	6.96	1.32	4.16	13.57	1.21	8.82	7.2	9.93	10.57	9.14	11.86	14.02	12.64	16.89	10.01	15.08	11.7	14.27	10.93	11.73	18.85	8.85	18.81	10.67	3.39	7.48	10.02
ACACB	12.07	2.96	8.29	5.61	3.8	12.67	3.38	2.35	5.86	4.63	4.26	10.33	6.17	3.46	13.96	6.74	4.9	18.78	7.59	5.09	5.37	3.73	3.72	7.23	10.23	3.51	8.61	1.28	13.97	22.92	7.56	4.59	17.31	14.39	8.26	7.57
ACADL	11.93	7.66	8.79	10.88	23.91	6.99	8.42	7.56	13.98	1.16	5.16	7.86	2.08	1.12	15.44	4.32	9.01	3.16	3.37	0.82	10.26	1.33	1.05	3.57	20.74	4.29	0.89	3.8	4.79	9.47	5.58	1.43	12.1	9.93	3.49	5.73
ACADM	109.88	58.96	40.71	42.55	100.18	21.74	59.22	24.79	63.59	33.1	10.7	14.67	34.3	22.37	31.72	16.88	20.84	17.2	23.61	36.61	16.69	11.86	22.73	18.32	25.79	14.09	21.01	38.3	9.94	52.44	54.29	29.12	29.04	37.91	16.54	15.9
ACADS	18.98	12.59	16.33	19.58	19.13	12.9	19.92	28.49	10.08	8.63	9.99	11.39	18.7	20.04	14.44	8.59	10.02	13.3	6.18	2.58	9.88	10.42	9.53	7.78	4.68	6.33	3.5	37.83	22.86	60.93	36.73	33.57	26.33	12.53	8.17	10.45
ACADSB	15.54	13.61	17.04	13.71	16.55	8.33	15.4	11.92	16.84	6.73	4.4	9.59	4.97	8.79	10.63	12.07	12.39	16.23	6.01	9.24	10.03	4.06	6.5	8.23	5.19	5.36	3.89	17.78	2.36	48.69	14.42	32.91	26.8	10.36	6.12	3.62
ACADVL	73.37	60.95	49.63	71.81	87.3	39.02	48.58	70.07	46.37	44.92	47.33	30.02	58.84	54	45.68	50.4	43.08	32.7	27.74	51.63	49.61	26.65	52.36	24.44	57.4	33.42	50.09	117.27	55.29	165.21	58.86	96.07	128.53	68.69	53.25	42.53
ACAN	2.48	2.67	9.38	5.2	4.44	4.59	3.99	2.07	5.52	2.88	1.33	5.31	2.98	1.55	1.53	1.41	8.1	1.95	1.47	2.35	2.66	1.34	3.87	1.38	1.83	1.49	1.75	1.12	2.15	2.27	1.35	1.51	1.7	1	1.16	1.21
ACAP1	3.08	2.25	2.41	3.93	3.67	2.4	2.07	3.44	2.58	3.22	1.07	3.48	4.68	2.79	3.23	3.29	4.37	2	5.18	3.61	3.01	3.51	2.3	2.73	9.8	1.52	24.3	40.25	43.03	4.99	3.96	5.37	2.8	5.68	1.65	3.07
ACAP2	8.9	9.6	10.6	2.83	9.86	5.07	4.77	5.52	8.81	12.55	7.16	2.4	4.98	1.22	6.37	14.48	3.31	9.37	7.57	9.75	3.86	8.99	12.38	15.5	9.09	7.86	4.89	5.89	7.05	1.41	14.42	5.72	5.21	11.92	13.24	13.28
ACAT1	9.21	0.95	1.17	0.33	5.8	5.14	3.37	4.99	11.95	2.09	7.31	6.34	10.22	6.31	7.15	2.34	9.68	7.6	4.58	4.56	5.51	6.06	1.58	3.34	7.8	6.63	5.69	7.35	2.82	13.75	14.58	6.52	3.76	3.03	3.9	5.62
ACAT2	19.25	6.06	11.64	10.32	11.44	0.89	4.69	1.34	3.96	12.68	7.47	9.59	1.08	7.5	5.23	4.04	0.8	0.83	4.6	6.62	6.82	6.46	7.26	3.22	11.63	7.3	9.28	8.76	1.37	7.88	6.41	16.56	6.91	22.6	6.01	9.63
ACBD3	25.34	17.01	21.15	24.86	43.11	22.78	33.9	32.48	30.41	27.64	28.21	19.91	13.83	25.5	38.57	35.96	21.2	26.4	29.1	31.83	26.93	41.42	47.99	59.06	45.19	20.49	16.78	22.75	14.74	16.29	30.48	21.25	20.94	36.59	38.18	31.59
ACCN1	50.27	8.78	8.68	6.37	4.25	5.82	28.31	13.99	5.5	10.52	9.64	7.81	13.51	7.91	6.22	6.03	25.88	8	24.3	11.31	7.24	18.46	14.86	24.59	6.83	7.2	8.89	36.03	10.03	10.08	38.86	32.77	7.5	31.18	7.07	22.02
ACCN2	12.36	10.91	22.73	2.78	4.01	10.97	5.48	2.99	8.87	11.95	6.63	6.53	9.71	1.51	2.1	6.93	6.91	11.52	11.21	1.09	7.58	1.96	7.64	3.17	3.46	2.8	2.66	2.77	1.83	3.12	2.33	11.85	1.41	8.86	5.73	11.81
ACCN3	26.16	12.91	28.52	18.65	4.28	13.31	32.05	17.41	9.49	13.27	14.98	27.02	2.9	5.02	20.37	15.82	4.9	18.1	15.57	12.94	17.05	21.7	14.16	10.17	24.39	15.02	20.32	8.62	29.5	40.27	14.1	23.65	16	16.25	10.19	20.57
ACD	49.09	37.23	45.88	18.84	53.99	12.93	21.49	40.86	36.13	11.53	15.89	11.4	22.01	11.08	24.28	25.13	13.93	15.19	12.24	31.03	12.62	61.73	50.43	37.4	29.51	8.81	53.29	32.14	103.02	47.29	69.55	43.92	57.44	56.51	37.77	37.9
ACE	5.05	2.24	5.95	7.32	4.68	3.19	4.04	4.47	4.92	5.54	3.71	3.88	4.58	3.2	2.33	2.56	4.73	3.91	2.52	2.76	7.47	2.51	2.6	2.46	1.18	2.59	2.9	5.66	4.07	9.13	4.67	3.72	3.98	9.73	1	3.62
ACHE	10.105	11.64	12.705	12.225	6.53	10.85	12.22	10.835	6.9	10.045	8.72	9.02	15.52	7.665	12.07	7.94	18.44	14.825	5.42	5.915	12.975	7.515	5.21	4.92	6.52	9.405	5.895	6.31	11.94	11.315	7.715	6.82	18.645	8.365	6.735	4.965
ACIN1	10.12	12.95	35.05	9.66	14.71	10.31	12.56	13.45	29.58	42.58	29.18	28.18	22.97	23.84	17.28	28.8	12.53	10.62	35.48	26.87	9.92	37.89	25.23	18.54	52.48	11.76	28.54	38.45	53.21	32.01	29.34	48.16	39.63	67.38	38.37	45.25
ACLY	11.19	17.68	25.46	32.26	28.97	37.38	16.03	28.78	39.44	41.84	60.65	21.12	26.88	34.99	39.56	39.39	25.71	19.77	51.8	59.26	30.05	33.44	59.76	53.77	30.71	30.15	41.73	27.38	56.35	17.88	31.66	52.23	35.75	115.03	61.62	45.05
ACO1	39.14	41.64	38.61	47.25	85.84	40.42	28.41	62.88	74.63	25.55	39.42	31.92	39.22	44.28	34.77	33.75	41.3	25.39	22.65	32.54	19.79	26.67	40	30.32	27.23	14.36	13.69	30.14	19.67	93.15	34.32	49.5	45.37	26.92	41.02	22.54
ACO2	20.19	26.45	22.44	19.69	22.57	17.71	21.03	28.63	26.73	15.27	30.46	20.91	22.83	23.18	31.45	15.14	8.88	15.29	17.14	23.86	19.55	17.63	15.89	10.32	9.44	19.54	26.29	32.81	49.39	49.18	23.17	31.41	24.27	33.76	15.15	11.15
ACOT1	31.63	6.81	13.31	15.76	20.67	19.16	11.97	19.82	20.68	22.94	24.32	9.9	7.76	11.23	18.18	24.07	17.59	12.9	23.29	27.99	17.79	15.83	15.96	20.49	17.3	16.05	19.19	66.97	36.41	109.16	63.08	71.06	42.2	34.22	18.06	16.63
ACOT11	3.33	1.56	4.74	5.26	4.83	3.56	9.28	9.24	5.11	1.82	4.22	9.19	1.68	7.12	3.58	11.95	17.55	6.37	0.58	4.64	0.58	6.16	1.44	3.62	6.8	6.4	3.68	6.34	8.57	5.59	2	2.83	9.35	3.07	6.23	9.83
ACOT13	33.24	24.545	36.695	20	39.745	25.285	19.755	30.165	27.155	19.665	22.24	16.345	15.59	14.91	14.97	19.4	15.105	17.15	15.715	13.89	17.965	5.285	34.92	19.91	24.76	12.645	18.105	8.435	12.27	39.46	28.975	29.225	27.92	49.945	27.88	18.98
ACOT7	35.92	33.21	16.98	16.83	17.69	9.46	22.54	41.57	24.24	25.96	47.08	27.51	31.11	16.57	17.72	41.81	28.26	19.9	32.35	18.39	22.81	41.92	42.25	45.59	31.72	26.97	43.11	79.11	58.77	75.24	117.86	51.94	55.11	71.64	40.8	37.88
ACOT8	16.29	36.28	31.31	9.13	17.37	35.35	7.31	24.76	19.65	17.29	24.96	8.16	17.79	18.67	7.58	14.46	17.93	36.65	3.89	5.09	5.64	11.88	9.07	11.61	5.52	15.4	32.57	34.36	51.21	17.88	20.57	28.04	23.08	33.34	4.87	11.9
ACOX1	10.255	8.075	5.79	17.22	17.755	10.25	5.445	16.325	14.795	6.455	9.76	9.435	14.075	7.14	8.915	9.255	11.28	13.595	6.195	7.055	11.45	11.495	25.165	8.665	9.215	5.445	4.405	12.05	5.52	26.86	11.595	8.385	15.725	6.885	10.465	9.28
ACOX2	1.01	1.05	1.91	14.59	2.37	6.27	1.41	1.56	1.87	0.98	3.93	1.98	1.38	1.35	1.84	6.21	1.79	7.23	1.26	4.54	0.86	1.17	1.28	1.21	1.5	1.1	0.65	15.8	4.8	41.5	9.66	25.53	9.66	0.77	2.6	0.35
ACOX3	2.71	7.96	1.42	6.24	13.46	1.17	5.52	9.84	12.27	10.1	5.59	1.58	4.45	1.27	11.6	1.09	3.97	10.1	1.26	2.22	12.28	2.71	7.69	3.81	4.54	9.99	1.55	8.4	13.25	15.79	6.32	9.13	13.18	15.21	7.69	5.79
ACP1	149.78	120.36	137.46	111.65	157.8	76.34	92.37	111.6	111.23	67.26	51.16	68.32	78.42	64.84	90.5	46.84	64.48	86.4	48.99	56.64	96.87	55.56	84.79	58.14	61.44	53.67	51.73	69.02	31.56	54.53	47.48	59.01	45.45	122.42	38.37	41.91
ACP2	15.85	23.85	15.43	40.42	45.66	31.22	6.96	32.05	47	28.04	35.87	28.27	44.38	34.43	30.48	24.66	24.88	42.98	35.49	21.28	51.91	24.35	50.59	31.61	26.43	35.05	20.45	81.91	72.5	97.44	68.74	39.87	54.46	44.93	41.89	36.78
ACP5	34.07	11.41	8.79	17.95	27.16	5.02	3.43	17.38	27	30.21	27.81	4.78	41.3	26.38	13.98	43.59	6.33	13.02	40.87	9.57	21.8	62.9	40.86	39.35	24.32	39.54	62.66	35.67	84.56	54.45	83.36	44.21	24.27	15.1	33.22	33.89
ACPP	5.14	4.43	6.98	4.185	4.6	2.755	2.64	3.005	7.46	3.305	3.68	4.785	3.655	1.985	6.385	3.835	2.69	4.61	3.22	4.68	7.07	2.78	4	3.435	3.205	2.745	1.78	2.005	4.9	2.02	0.725	5.31	4.4	0.925	3.375	4.41
ACR	21.21	24.38	26.43	23.59	18.54	30.08	21.43	23.87	31.53	12.67	23.21	5.17	38.03	22.02	22.74	19.37	30.47	43.91	27.25	11.05	10.3	17.27	10.98	17.04	7.18	27.57	26.32	15.1	24.88	33.85	18.63	17.92	27.66	22.74	14.09	14.98
ACRV1	2.66	5.29	4.65	1.73	7.67	1.04	1.72	1.26	6.06	0.35	0.97	1.5	4.15	5.46	0.94	1.59	3.64	3.56	0.59	1.38	1.17	1.54	1.03	0.57	0.91	0.8	2.7	1.2	0.71	0.82	3.99	2.32	0.97	0.96	3.49	0.63
ACSBG1	1.96	0.92	1.29	0.62	0.84	1.48	13.33	0.54	0.65	1.39	1.87	1.7	0.79	4.4	4.62	1.19	1.2	6.89	4.3	1.36	1.86	0.81	0.42	1.62	4.66	2.24	6.98	1.38	6.8	1.32	0.89	0.6	0.6	1.15	4.52	5.27
ACSL1	16.62	4.01	6.52	24.51	25.65	12.59	11.2	13.76	22.88	12.33	13.77	7.67	13.46	12.38	10.97	19.93	6.37	18.37	24.8	40.21	4.08	31.39	18.72	29.12	14.62	10.51	16.39	31.44	5.69	127.52	45.59	31.42	37.48	2.77	28.71	15.73
ACSL3	7.045	7.51	5.93	7.785	12.865	9.255	7.785	3.795	7.265	10.74	7.085	2.755	5.31	8.54	6.055	8.87	2.935	6.47	6.495	11.59	5.385	11.26	10.945	12.15	17.9	6.165	11.09	11.245	4.005	7.68	10.21	8.755	10.415	10.84	11.43	11.985
ACSL4	6.44	6.53	4.96	0.34	2.98	6.49	8.03	1.25	5.7	6.54	4.25	5.91	5.31	3.54	10.73	7.1	0.78	0.3	5.24	6.35	1.19	7.07	4.08	6.03	3.75	4.77	7.49	0.37	1.61	0.91	8.54	3.69	0.57	6.59	6.51	12.5
ACSL6	7.22	8.04	13.99	15.69	15.93	14.4	1.68	5.28	5.08	9.36	11.81	24.18	13.72	10.31	0.88	1.84	11.06	5.11	11.15	3.23	7.52	17.08	11.25	2.02	13.78	14.23	9.16	12.23	10.89	6.83	8.86	8.36	12.04	8.73	1.26	9.87
ACSM1	2.98	1.05	4.61	8.13	10.57	1.39	7.1	6.75	2.79	0.61	0.8	2.01	4.88	1.05	1.3	0.31	7.78	4.54	0.28	0.93	8.44	2.37	0.85	0.42	7.92	1.04	2.17	0.84	2.91	1.55	0.67	2.93	5.7	0.55	0.75	1.42
ACSM2A	5.48	7.52	14.69	3.09	5.23	1.72	4.63	10.82	3.72	5.37	8.68	8.79	4.76	10.08	1.1	8.79	5.5	9.83	6.66	1.71	3.23	8.05	4.98	0.57	6.81	5.5	8.08	23.71	7.72	94.92	36.6	27.61	54.32	9.88	8.98	7.89
ACSM3	45.06	15.75	20.7	20.04	34.14	21.54	11.56	18.54	29.25	6.21	5.64	12.25	15.01	13.23	8.18	4.7	9.44	15.15	3.31	1.38	11.61	5.01	5.06	4.58	2.36	8.79	2.13	5.81	7.04	11.02	5.38	6	7.77	1.38	1.14	5.92
ACTA1	0.88	11.48	1.87	3.02	12.71	7.19	15.16	6.84	1.65	8.32	11.49	6.85	7.75	3.79	6.01	9.94	12.92	8.17	7.74	10.86	5.28	5.96	12.97	8.54	8.26	8.11	5.13	8.72	10.94	6.65	10.08	7.54	13.91	3.96	8.82	2.3
ACTA2	37.34	49.37	31.07	24.15	59.81	21.07	29.15	45.1	65.77	633.97	1029.2	186.83	104.63	194.71	201.03	711.68	147.06	53.09	687.51	1042.77	468.49	486.56	1043.82	873.71	524.21	476.83	308.63	142.42	350.44	150.21	211.15	118.09	163.29	222.19	1131.85	651.07
ACTB	156.49	196.23	149.69	254.63	299.97	210.89	196.12	233.71	245.76	661.35	1059.39	349.25	321.93	500.99	366.15	828.57	231.66	146.8	849.91	1051.65	453.38	1052.64	1124.05	916.79	566.35	609.04	1354.78	1210.26	2622.41	1354.66	918.59	367.8	582.02	610.91	637.15	749.37
ACTC1	14.39	4.84	8.18	2.73	1.2	4.6	1.85	6.04	1.1	9.64	48.6	1.06	9.59	4.3	5.53	4.83	6.26	6.97	12.4	46.62	7.56	1.38	5.67	4.13	12.2	8.89	5.31	11.71	5.41	1.7	7.66	1.76	5.17	1.34	6.77	3.41
ACTG1	843.33	536.86	387.41	915.4	1033.32	526.25	619.9	792.23	724.42	487.13	551.29	350.53	405.68	456.99	445.96	528.6	437.18	310.58	475.1	597.42	309.47	629.04	597.56	646.84	423.89	473.81	601.93	845.98	1517.46	466.95	460.18	672.23	695.17	1147.41	756.57	746.19
ACTG2	1.2	1.82	1.75	1.97	3.97	1.28	2.18	0.72	1.24	13.53	49.05	13.55	1.23	2.56	0.45	15.54	1.73	5.99	13.81	296.06	12.07	10.73	12.82	27.22	0.87	4.48	4.91	1.34	1.69	6.32	0.49	1.2	6.01	5.13	15.36	23.41
ACTL6A	66.88	44.22	49.24	35.31	45.95	40.01	59.17	45.69	32.87	42.53	36.4	23.82	41.83	25.67	45.66	32.6	24.08	23.48	31.07	17.28	31.91	20.53	60.69	40.7	32.22	28.78	37.69	21.44	13.83	15.54	50.62	61.81	26.08	159.84	63.03	51.03
ACTL6B	3.9	6.06	8.33	10.11	4.32	9.82	4.11	19.51	23.06	12.19	11.92	6.87	13.19	9.97	17.71	2.54	20.06	8.9	3.62	15.63	9.95	4.14	8.61	5.23	8.52	9.48	5.69	11.38	18.88	9.65	8.82	6.62	19.15	12.62	10.18	12.15
ACTL8	2.96	16.28	11.97	20.94	17.53	11.99	4.44	7.17	23.3	13.72	20.05	18.88	5.83	9.52	20.28	12.7	11.74	23.21	14.96	11.02	24.72	12.57	13.18	8.09	14.79	3.18	12.23	18.61	10.56	22.38	10.18	16.81	8.24	17.25	10.29	8.55
ACTN1	15.52	11.91	7	21.375	17.71	12.225	28.355	27.995	18.755	51.72	59.86	17.795	21.18	30.84	25.435	66.705	18.97	9.59	56	86.49	35.245	68.64	91.575	107.845	53.765	46.905	32.875	53.53	64.66	68.54	59.175	28.91	48.255	32.27	100.905	96.09
ACTN2	1.2	2	2.01	3.05	2.35	1.82	5.86	2.6	0.84	6.22	0.51	1.77	1.36	2.9	0.81	4.82	1.97	0.91	7.16	0.96	0.81	0.97	0.99	0.51	1.72	1.01	3.49	2.96	4.48	2.52	0.89	1.38	1.27	0.32	1.23	0.49
ACTN3	4.44	3.06	1.92	5.14	1.36	4.08	3.85	4.04	2.74	1.63	9.71	3.53	2.6	12.01	1.16	1.41	3.37	5.43	1.62	2.34	2.67	2.48	1.21	1.54	2.11	3.34	0.74	1.94	3.72	3.16	1.04	1.16	0.7	1.5	1.19	0.78
ACTN4	59.26	96.64	74.3	79.8	47.37	59.84	56.24	67.38	55.3	106.73	96.89	65.7	105.22	79.84	78.35	82.4	72.46	57.7	97.62	154.3	87.64	141.55	128.81	128.71	132.9	90	80.06	141.05	95.77	156.5	94.32	131.11	181.92	123.37	142.95	122.79
ACTR1A	19.22	29.22	9.78	30.12	37.31	14.91	6.42	29.13	24.22	27.89	26.71	19.75	15.33	31.36	18.36	25.79	15.45	28.93	17.16	24.23	24.42	26.82	32.36	25.66	16.72	25.03	16.85	47.16	35.84	20.26	20.26	34.03	16.27	48.82	42.24	30.55
ACTR1B	33.72	11.01	39.04	38.43	53.31	22.65	62.08	42.87	17.13	14.5	16.9	15.1	15.96	13.61	23.93	16.24	13.46	17.39	12.63	13.95	16.01	18.89	15.51	9.06	13.3	13.66	22.53	21.04	42.89	19.86	17.02	25.51	17.99	31.07	13.46	18.59
ACTR2	53.43	38.51	34.985	44.905	59.115	27.375	42.98	70.105	46.12	67.475	68.885	35.73	46.445	53.435	46.645	74.44	35.35	34.305	88.705	79.8	41.565	79.16	84.04	84.655	79.85	51.81	115.485	31.365	37.595	21.67	57.75	20.115	35.87	42.27	85.415	103.81
ACTR3	98.18	31.01	31.13	50.1	64.68	40.4	68.28	73.57	56.97	98.62	95.02	29.03	40.4	60.27	43.68	93.22	33.9	29.81	83.6	80.73	45.17	92.51	121.58	111.88	98.06	58.61	100.28	65.79	60.02	36.52	83.31	29.33	74.3	77.67	152.56	148.02
ACVR1	8.3	9.42	6.13	5.89	11.99	10.53	1.79	14.87	10.08	18.3	14.1	13.07	8.84	13.88	14.5	25.8	3.77	1.21	15.48	18.03	6	16.01	23.77	25.32	19.83	22.86	6.73	10.86	11.51	10.43	3.91	6.72	14.32	8.91	19.06	15.62
ACVR1B	15.66	10.725	7.125	17.375	10.06	12.32	8.46	7.515	10.36	8.64	8.09	9.59	7.345	11.13	11.975	7.425	13.79	16.88	4.2	6.925	6.25	10.54	11.78	8.205	7.87	6.85	5.42	10.38	10.125	17.99	10.065	15.85	12.02	13.1	13.125	7.435
ACVR2A	3.96	8.99	7.87	9.1	10.97	10.83	8.39	10.23	8.63	12.32	11.96	9.66	3.74	13.66	12.6	20.48	18.81	5.69	1.03	9.34	8.46	6.99	9.66	20.57	11.92	4.47	4.39	8.76	0.87	6.44	1.01	10.32	5.24	8	7.85	6.43
ACVR2B	5.43	5.18	1.63	3.49	14.01	4.59	10.42	4.14	9.67	2.77	3.38	2.46	1.86	1.94	3.98	2.55	3.44	3.83	1.09	1.56	1.71	3.02	7.34	1.98	1.25	3.3	3.21	3.36	6.42	4.71	3.31	17.16	4.65	33.01	3.34	2.34
ACVRL1	11.05	14.13	14.96	10.55	16	10.76	11.4	17.57	22.14	16.19	16.95	10.25	14.29	12.98	12.44	9.4	15.9	15.37	8.66	12.52	7.98	7.38	8.51	7.71	5.82	13.21	6.01	6.84	19.3	21.28	11.17	9.75	4.94	8.74	8.41	5.09
ACY1	10.85	28.36	28.51	21.73	16.14	38.57	15.41	33.9	15.64	21.5	17.18	20.96	22.1	27.35	23.84	17.92	23.81	28.12	20.27	14.29	22.29	20.11	36.96	23.72	17.11	19.09	18.32	101.68	33.78	235.75	127.92	100.5	91.41	28.23	32.01	21.76
ACYP1	4.53	2.45	6.51	1.06	13.36	7.38	2.57	5.89	6.79	1.04	4.76	6.09	1.25	6.25	1.74	1.52	4.06	2.39	3.99	5.7	6.48	6.62	5.14	6.61	11.52	0.98	9.17	9.68	1.67	1.67	2.69	9.96	5.25	11.17	10.04	5.32
ACYP2	1.04	1.15	4.87	1.04	0.71	1.9	0.82	0.84	5.67	0.67	6.48	1.31	3.5	5.66	7.47	3.19	2.58	0.88	1.55	2.73	0.79	1.09	1	2.28	3.72	1.1	4.29	1.23	5.73	9.6	0.94	5.51	5.81	8.27	6.92	6.76
ADA	34.215	6.22	21.595	15.945	17.575	25.18	23.925	17.715	20.5	16.28	14.205	14.475	16.83	16.21	19.565	14.87	11.435	11.89	12.735	9.6	16.39	23.465	21.045	15.665	9.16	16.45	25.15	9.535	45.44	29.62	32.85	12.895	6	18.53	20.61	13.46
ADAM10	3.95	5.53	15.1	5.24	6.59	16.51	8.49	6.6	11.48	6.43	5.89	5.26	14.44	9.48	6.76	11.3	5.66	3.77	12.56	14.08	9.47	28.05	22.75	27.62	24.12	8.68	23.54	4.15	3.49	5.25	16.44	5.57	9.19	1.79	12.87	11.72
ADAM11	12.9	4.9	4.03	2.02	3.13	3.92	3.7	21.66	1.45	2	3.44	5.24	2.85	2.38	2.8	2.43	6.96	3.96	7.09	1.9	2.55	3.28	3.48	2.34	4.05	2.61	3.62	11.83	3.24	4.37	3.6	16.25	5.41	3.01	5.15	1.99
ADAM12	9.66	8.09	11.08	10.885	10.79	3.37	8.705	5.055	11.1	7.8	5.33	6.73	7.22	6.09	2.84	2.445	6.435	5.325	1.895	5.095	9.925	4.34	5.365	4.955	1.59	6.865	3.4	7.325	1.64	6.04	1.9	1.54	1.79	1.655	4.22	3.025
ADAM15	67.84	74.3	99.33	53.66	43.29	58.63	59.31	61.62	40.01	69.2	54.22	52.57	56.2	66.74	59.13	42.92	81.25	58.85	49.57	51.24	63.98	60.92	77	46.27	43.52	53.57	38.14	35.53	56.81	42.84	74.76	53.69	84.49	48.96	41.23	44.85
ADAM17	1.075	3.785	4.605	2.29	2.02	1.025	1.54	3.05	2.86	4.835	4.785	1.155	3.965	9.335	1.805	4.715	3.815	0.6	7.13	5.555	2.295	1.335	4.495	4.395	0.95	6	3.265	2.695	0.915	3.055	1.955	1.795	2.98	3.89	10.615	10.025
ADAM18	0.63	0.49	3.28	0.61	0.47	4.33	0.91	0.26	0.73	0.68	0.37	1.78	0.83	0.25	0.42	0.34	2.17	4.48	0.77	1.84	0.76	0.52	0.37	0.61	1.79	0.46	0.39	0.53	0.64	0.54	2.31	0.74	7.75	0.86	1	0.78
ADAM19	10.57	6.78	7.17	7.44	9.54	6.99	1.56	15.41	5.07	23.53	19.16	9.67	6.99	8.77	7.44	31.85	9.93	13.82	24.72	25.3	6.26	37.32	35.5	24.4	13.49	17.35	37.75	21.78	85.43	22.31	21.62	12.52	19.58	6.73	39.1	45.96
ADAM2	3.98	1.39	3.93	1	0.74	1.66	3.71	1.2	2.4	1.32	0.13	6.52	5.32	0.6	0.92	0.59	14.89	0.57	0.88	0.93	2.34	1.28	0.35	1.77	1.18	0.38	3.14	0.34	0.69	1.06	4.32	1.34	0.55	2.23	1.56	0.74
ADAM20	9.97	4.82	5.39	0.74	6.98	9.69	11.51	1.02	9.1	3.59	3.75	8.78	5.8	0.8	3.5	0.63	10.53	8.16	2.16	5.68	6.92	1.55	5.55	7.68	6.58	5.12	1.4	9.74	10.32	2.19	4.47	3.78	1.31	10.83	7.11	6.69
ADAM21	10.7	1.48	0.97	7.09	7	8.28	9.82	5.94	6.59	0.88	5.61	4.26	10.12	0.67	7.35	0.96	9.3	10.33	0.91	1.42	4.26	0.44	1	1.01	5.52	4.61	0.87	1.73	4.47	2.8	1.06	0.63	0.41	10.35	0.42	5.67
ADAM22	4.68	1.62	3.39	5.25	1.495	5.63	1.25	0.805	1.97	3.22	0.575	4.645	1.04	0.915	0.75	2.83	3.21	3.11	1.92	0.475	1.4	0.685	0.335	0.71	1.455	1.72	2.67	0.83	2.125	3.42	0.845	0.985	1.745	0.94	0.97	2.55
ADAM23	2.32	1.63	3.28	10.36	3.77	6.31	13.41	1.76	2.43	1.94	1.9	5.61	10.38	5.54	0.6	3.18	3.57	1.94	7.56	2.98	1.83	2.18	0.39	1.4	1.2	0.77	1.1	0.77	1.17	3.19	1.28	1.61	1.87	1.72	1.49	0.49
ADAM28	5.35	1.43	5.24	0.72	4.9	1.24	4.18	5.09	0.48	10.84	4.75	6.75	7.28	4.12	1.09	5.74	1.83	7.21	8.55	11.64	1.4	13.44	9.26	13.15	6.56	7.86	5.21	0.85	4.97	3.79	1.42	1.49	2.1	0.33	8.43	7.77
ADAM3A	3.14	0.64	2.42	5.9	2.94	2.98	2.86	1.76	2.86	1.23	0.75	2.72	1.59	2.09	0.75	0.34	2.27	1.08	2.09	0.4	1.49	2.55	0.31	0.9	1.22	1.09	0.45	1.95	1.22	1.05	0.76	0.75	0.73	0.57	1.75	1.57
ADAM5P	2.41	0.38	0.33	7.51	0.66	2.84	6.05	3.52	1.33	3.26	0.25	0.97	0.51	0.93	5.16	0.66	2.41	1.18	0.75	0.62	2.84	4.1	0.6	0.32	0.63	0.82	0.82	1.04	2.49	1.02	0.98	0.44	0.69	0.65	0.54	0.3
ADAM7	2.6	7.64	0.83	0.48	0.95	1.23	1.26	2.14	1.19	0.69	0.47	1.32	8.1	0.45	1.69	0.38	1.62	0.92	0.33	0.53	4.07	0.47	0.26	0.18	1.13	1.82	0.51	0.53	1.02	1.46	3.13	1.31	1.64	0.67	0.39	0.36
ADAM8	22.29	3.2	4.57	3.51	23.25	5.9	7.85	16.84	13.46	23.36	10.06	19.21	11.59	7.5	14.78	18.86	6.18	9.36	43.79	21.65	17.6	77.83	70.51	60.8	19.49	16.18	37.32	27.25	70.53	28.44	28.64	20.95	41.91	21.56	49.25	46.82
ADAM9	7.25	8.9	6.81	6.2	6.89	4.91	6.49	8.27	7.02	9.69	12.98	4.34	6.35	6.33	7.18	12.49	5.85	7.75	18.29	15.05	5.96	14.01	22.22	28.62	8.52	13.22	3.87	1.42	0.84	7.99	15.65	4.3	9.66	4.25	33.88	20.36
ADAMDEC1	1.32	5.93	1.4	0.74	1.02	1.61	1.86	4.15	7.69	13.07	7.05	6.72	2.11	4.36	6.08	6.53	2.8	6.72	15.5	1.85	1.76	16.58	7.82	7.41	8.91	7.3	17.78	6.81	12.49	3.38	1.44	1.36	0.31	8.34	11.09	17.64
ADAMTS2	2.56	3.28	2.88	2.47	1.95	2.87	2.72	2.64	2.73	3.59	11.76	5.83	5.41	3.15	2.86	15.56	6.98	2.52	2.26	13.93	3.01	2.2	10.25	16.83	2.52	3.93	2.17	3.44	5.07	6.56	6.21	5.4	12.69	5.88	4.47	4.25
ADAMTS3	1.37	2.87	1.27	1.09	1.04	0.58	3.52	2.44	2.68	2.41	3.69	7.08	4.03	8.1	0.35	3.76	7.28	1.4	0.68	8.53	6.73	4.62	0.95	6.08	6.61	5.26	7.61	1.05	2.95	5.73	3.61	5.03	4.07	8.29	5.48	3.92
ADAMTSL2	81.63	80.07	123.05	100.95	50.74	91.91	88.09	105.71	80.3	82.73	55.02	67.43	100.89	50.6	90.4	58.74	98.84	121.45	58.18	52	90.63	61.53	34.26	58.07	35.27	57.83	48.34	52.38	59.52	78.77	53	55.83	61.73	65.15	44.54	35.65
ADAMTSL3	6.14	10.48	9.8	8.53	9.04	10.69	8.07	11.88	7.99	11.6	9.33	17.02	11.02	13.98	16.21	14.49	6.99	17.07	8.05	12.47	8.39	3.27	6.1	6.73	9.67	11.41	5.77	5.59	8.29	10.85	4.63	9.63	8.86	5.48	5.16	9.05
ADAR	26.92	68.43	30.73	73.65	78.78	50.53	39.71	58.23	65.9	128.19	133.82	69.28	82.23	72.39	93.56	98.54	57.06	53.63	109.57	94.6	113.43	117.3	175.2	103.48	111.02	119.25	158.12	52.88	225.79	119.65	96.59	129.35	201.03	163.99	165.1	127.66
ADARB1	1.08	3.59	1.55	0.71	0.98	1.12	7.26	1.38	2.61	5.23	8.31	10.12	2.17	6.07	6.45	11.59	5.34	2.31	8.69	11.97	3.09	7.52	4.61	6.33	12.01	6.97	12.16	7.72	18.87	2.08	7.16	1.03	5.87	4.46	9.97	11.24
ADCY1	3.855	4.745	11.595	5.535	10.53	8.905	7.34	9.655	5.745	5.085	5.865	8.575	6.535	5.435	5.13	2.805	9.245	10.67	5.43	2.7	3.23	2.505	6.37	5.79	5.08	5.495	4.665	4.035	2.39	12.965	5.61	8.81	11.065	6.355	4.12	2.75
ADCY10	1.72	1.78	9.17	2.4	1.49	0.72	5.85	8.56	1.86	5.77	1.26	1.85	7.41	1.62	1.25	1	1.91	1.31	3.79	1.84	2.18	0.57	3.49	0.9	6.93	0.93	2.5	2.1	2.07	9.28	4.44	1.37	1.2	7.95	4.45	3.14
ADCY2	4.24	3.95	2.65	2.66	1.33	1.33	4.8	3.53	2.61	1.55	2.27	1.85	2.89	2	1.95	3.72	2.48	2.87	2.28	3.47	3.61	1.89	3.79	1.8	4.4	4.19	3.28	3.91	2.86	3.95	3.24	1.75	1.18	4.17	2.7	2.69
ADCY3	5.75	15.94	21.22	33.38	10.81	5.88	18.22	20.32	17.87	40.45	41.65	20.44	5.13	22.62	29.67	44.05	34.65	11.29	49.22	50.15	33.78	33.76	56.95	47.12	43.86	41.26	48.14	104.73	59.54	32.82	33.66	32.47	29.25	27.12	38.91	39.13
ADCY6	93.17	35.5	67.01	59.17	34.87	84	73.17	85.13	52.65	67.88	72.43	24.8	75.07	56.69	80.76	64.18	47.61	106.05	71.28	64.15	73.89	76.3	78.11	79.18	63.65	63.73	88.01	64.45	81.82	88.48	74.22	92.24	78.78	93.32	81.89	69.39
ADCY7	3.72	0.63	0.38	2.94	5.18	1.39	3.52	7.28	5.3	8.07	8.54	3.43	0.24	3.28	10.12	16.95	2.05	7	15.64	11.86	6.09	4.06	12.39	10.23	15.54	6.09	10.14	2.07	12.39	16.25	24.05	4.62	7.16	0.51	16.92	31.76
ADCY8	1.15	1.19	7.05	1.06	1.07	2.06	1.85	0.57	0.55	0.55	0.88	4.33	0.49	4.66	1.41	2.39	1.53	0.68	0.96	1.28	1.1	1.04	1.49	0.51	5.84	1.42	0.64	1.35	1.39	1.49	1.23	1.12	0.54	1.7	0.68	0.98
ADCY9	7.5	17	15.42	29.12	47.72	29.69	5.04	15.53	26.11	16.75	13.1	16.71	19.16	18.37	31.26	19.59	23.3	17.22	10.57	13.51	14.45	5.3	10.17	13.35	12.47	17.34	1.32	0.91	8.62	31.38	18.35	22.99	18.44	3.33	17.64	9.42
ADCYAP1	12.44	17.45	10.36	7.73	19.89	21.94	15	22.81	20.02	21.21	20.78	16	15.48	29.6	22.14	31.23	14.9	23.86	12.34	17.02	17.73	16.29	10.53	19.03	17.88	23.07	19.4	10.14	20.18	16.58	18.8	11.45	14.04	14.34	12.2	12.38
ADCYAP1R1	14.66	10.37	2.17	5.98	6.88	16.04	19.68	9.6	5.75	4.92	2.09	9.94	4.09	6.08	1.86	2.35	10.06	6.73	12.35	1.79	9.22	6.84	3.22	4.48	7.33	8.46	15.85	9.11	12.11	15.35	5.72	11.37	8.65	6.73	9.72	6.5
ADD1	21.6	37.525	22.76	33.68	28.465	27.1	22.86	24.375	26.08	40.85	44.945	29.605	26.36	37.465	34.065	44.22	18.025	36.835	38.63	55.835	29.415	40	41.65	45.865	58.77	45.785	65.47	49.945	93.485	54.36	25.525	78.19	36.25	104.235	35.81	35.745
ADD2	7.16	18.635	12.125	12.575	5.43	21.46	6.88	18.08	12.85	11.665	11.225	17.505	16.765	13.97	13.915	11.255	12.825	6.865	17.18	11.6	14.38	10.21	11.6	12.125	14.575	12.48	10.44	14.765	14.51	13.655	17.925	11.715	14.365	14.5	15.425	12.94
ADD3	73.775	70.38	65.265	76.92	98.23	33.62	49.115	70.52	82.56	81.88	75.3	39.645	31.375	63.19	54.215	95.755	33.995	41.74	73.855	111.91	33.83	74.455	51.735	94.4	50.745	43.84	52.065	14.54	28.26	22.49	19.66	18.845	27.28	58.48	89.015	78.97
ADH1A	85.785	36.185	40.53	40.135	67.395	33.665	34.155	42.48	43.7	61.89	96.25	42.975	52.39	103.89	54.93	132.305	37.68	45.845	57.215	143.65	28.815	8.3	18.64	20.765	11.705	31.1	15.1	232.82	11.265	534.445	355.37	278.105	362.765	3.355	15.245	23.05
ADH1B	35.89	39.87	50.45	45.07	59	18.13	29.35	28.25	32.12	62.53	74.71	43.58	43.96	93.92	39.95	136.66	21.67	32.51	47.71	66.27	27.19	11.05	15.21	31.3	4.56	30.97	19.57	45.24	13.35	219.19	153.29	143.25	230.41	5.04	45.69	44.67
ADH1C	51.08	33.86	41.96	24.19	86.4	32.91	15.42	29.86	37.79	58.76	90.15	27.73	29.91	45.83	34.07	90.66	11.31	39.49	33.99	158.41	14.68	3.14	10.66	21.98	3.94	24.6	4.33	203.4	2.33	362.75	277.49	299.85	481.16	2.09	5.52	23.27
ADH5	22.185	22.205	29.26	14.83	32.23	14.145	15.045	28.05	21.155	24.2	21.435	11.52	18.29	24.7	20.425	30.93	12.31	18.41	24.9	30.115	16.82	13.02	30.095	25.095	24.77	21.59	12.735	14.895	5.025	14.215	9.345	16.845	7.3	61.695	24.085	14.775
ADH6	1.63	1.39	1.815	4.7	1.465	1.275	1.36	5.185	3.065	4.46	1.665	3.65	10.495	3.04	6.88	1.25	4.28	6.8	2.595	4.785	4.25	1.62	5.345	1.67	7.48	2.685	6.435	27.44	4.255	122.345	24.35	47.55	49.87	3.97	1.11	1.43
ADH7	0.33	0.34	0.31	0.64	2.5	1.02	0.28	0.64	0.86	0.42	0.19	2.83	1.8	0.3	2.53	2.88	2.72	0.93	1.66	0.49	0.39	0.81	0.51	0.32	0.55	0.8	0.35	2.71	2.26	0.23	2.01	2.41	1.31	1.11	0.24	0.72
ADIPOQ	2.82	2.98	4.43	1.87	25.39	9.07	2.76	3.3	2.9	1.935	7.205	4.335	2.775	6.225	2.135	50.49	3.335	0.295	39	53.43	1.955	2.64	3.245	11.15	1.815	0.775	1.69	0.645	2.995	2.4	1.04	0.935	3.07	0.525	22.215	20.5
ADIPOR2	35.53	44.19	11.86	52.44	39.15	40.8	28.11	45.08	25.52	51.39	39.82	37.9	34.91	53.68	40.48	48.66	44.85	41.02	68.14	65.65	40.24	45.4	65.11	50.02	54.42	57.42	52.56	59.22	27.88	75.88	85.32	97.98	87.55	89.9	50.43	35.87
ADK	9.5	4.17	11.08	5.415	9.67	8.78	5.715	6.275	5.37	5.435	4.88	6.615	3.58	2.735	5.17	6.065	4.255	4.685	4.95	4.26	4.75	5.1	6.325	5.675	4.915	4.52	5.565	6.2	8.945	9.83	8.85	3.905	8.66	5.495	4.8	5.24
ADM	18.97	18.55	13.04	18.31	23.25	16.24	12.91	18.59	22.26	13.93	17.8	18.19	8.03	21.12	8.54	26.46	8.38	15.28	44.06	46.58	16.16	129.78	29.73	83.57	82.92	26.37	36.48	126.72	32.81	29.75	60.69	12.74	57.71	7.9	19.86	55.36
ADNP	10.1	14.76	8.5	11.22	25.15	17.67	14.44	13.75	26.1	32.74	21.1	11	12.52	23.84	23.53	36.67	16.17	18.1	24.07	34.11	11.67	24.99	45.33	30.62	30.78	22.25	28.08	33.43	41.29	15.53	30.6	27.27	21.09	81.32	44.26	41.57
ADNP2	4.74	12.73	1.22	1.82	6.05	3.71	4.79	10.13	7.13	7.22	7.99	9.75	4.75	9.15	14.2	9.68	7.7	0.9	10.41	14.89	8.12	5.61	11	10.12	8.41	4.61	4.03	10.67	7.39	1.06	6.45	4.42	6.11	7.33	7.84	3.19
ADO	12.86	2.03	15.82	8.35	2.76	12.11	2.59	14.53	12.65	10.68	13.54	5.13	13	8.58	10.67	19.24	10.58	2.13	12.33	10.76	3.32	8.33	11.83	18.38	10.2	9.86	13.22	14.4	8.2	3.66	1.36	6.46	9.31	17.8	14.28	11.05
ADORA1	1.71	2.48	2.42	2.32	2.29	9.73	2.29	9.92	1.84	7.25	7.16	8.08	8.72	8.84	3.39	7.81	1.25	6.83	0.94	4.07	2.4	3.35	5.26	6.37	0.79	1.45	8.86	33.68	4	11.13	3.95	7.97	13.24	9.78	4.49	9.26
ADORA2A	3.995	5.405	9.76	3.85	9.925	6.785	8.685	5.68	5.975	7.99	8.09	4.33	5.51	17.725	6.67	12.43	5.605	6.22	12.825	7.915	5.205	9.38	15.08	13.77	13.875	13.455	16.3	7.81	44.11	12.185	5.85	10.945	6.985	7.35	14.41	12.145
ADORA2B	1.83	2.24	6.4	8.84	1.53	4.75	1.13	0.96	2.56	4.22	2.03	2.23	4.79	3.78	3.11	0.81	2.54	1.32	0.54	3.67	6.91	0.58	4.15	4.87	31.67	3.38	8.54	4.62	1.67	2.12	0.63	6.32	0.98	1.03	8.94	3.18
ADORA3	3.51	1.57	2.43	7.33	1.73	1.99	7.15	1.62	1.7	7.42	7.57	2.44	1.76	1.48	1.9	0.75	1.62	1.9	7.17	6.81	4.01	2.53	7.53	4.4	2.38	6.54	10.23	5.01	3.09	4.23	9.18	3.84	11.16	4.24	5.34	8.68
ADPRH	7.58	15.83	23.14	2.89	13.64	5.1	3.44	12.2	2.67	4.85	5.53	4.06	6.25	2.36	3.18	0.85	4.41	7.3	3.6	3.18	5	13.68	3.35	5.66	8.67	3.04	2.67	4.07	10.27	4.53	1.48	3.65	4.43	3.52	2.46	2.79
ADRA1A	7.185	5.405	4.785	6.325	3.69	7.215	2.345	3.675	4.55	2.765	3.28	7.41	4.025	2.02	3.875	2.84	3.645	4.89	3.845	2.725	4.05	3.825	3.74	1.5	1.775	1.875	2.275	3.84	6.355	4.32	2.86	6.025	4.86	5.155	3.9	2.445
ADRA1B	5.23	7.84	17.91	4.9	1.4	8.43	12.33	3.23	5.08	5.83	2.92	8.65	4.41	4.5	4.23	7.19	25.95	9.25	2.69	6.23	5.1	3.1	7.83	8.29	7.17	5.37	14.31	13.1	7.92	23.7	12.59	3.54	3.82	14.71	6.49	5.84
ADRA1D	22.245	7.785	14.17	20.64	10.055	20.59	26.26	19.305	11.74	12.8	7.2	11.34	13.855	14.61	21.985	8.29	9.71	21.37	11.39	13.655	18.185	10.645	4.605	11.545	12.445	13.46	9.035	16.9	18.505	7.055	8.53	8.145	11.115	13.75	9.07	10.525
ADRA2A	3.29	5.88	7.87	6.88	2.93	6.19	3.92	2.52	3.22	2.12	2.21	3.95	2.03	3.9	4.21	1.71	4.88	4.98	3.17	3.77	3.65	1.07	1.6	0.97	1.43	3.41	1.58	1.25	3.63	3.62	1.39	3.19	1.86	3.09	2.53	1.19
ADRA2C	6.45	7.82	4.66	28.9	8.14	8.96	9.92	3.45	10.23	13.77	18	25.62	15.33	18.58	18.27	14.25	5.87	3.15	9.28	14.82	35.34	6.84	7.74	12.95	10.87	23.23	1.59	29.68	13.03	26.1	4.11	13.61	22.67	19.01	15.26	14.95
ADRB1	1.94	3	2.07	3.17	1.93	1.86	8.09	1.37	1.68	5.09	1.25	2.11	1.97	0.84	1.18	0.74	4.45	3.85	2.15	5.3	1.99	11.01	1.62	1.34	0.83	1.84	1.12	4.15	2.89	2.4	7.22	1.27	4.8	1.65	3.34	3.34
ADRB2	4.59	0.78	11	3.18	2.13	1.27	6.45	2.31	7.05	4.39	12.1	7.94	2.87	9.72	2.68	5.52	11.74	7.68	12.59	13.64	6.71	8.54	4.03	0.89	9.18	7.95	4.7	14.72	23.93	14.7	4.41	12.48	1.95	1.12	6.09	11.94
ADRB3	7.33	1.25	16.14	6.43	13.65	5.44	9.67	1.29	10.92	4.85	5.17	7.24	11.9	3.18	5.05	4.07	8.94	9.95	4.26	3.93	2.66	4.82	0.96	5.23	3.34	2.27	6.47	6.09	6.9	6.27	7.46	5.13	7.61	1.94	3.25	4.25
ADRBK1	86.98	148.82	198.64	149.33	45.4	141.75	147.02	144.8	59.7	85.24	123.89	114.34	79.09	88.65	85	62.56	74.82	99.4	52.39	66.4	100.01	89.38	61.77	62.06	67.25	114.59	73.18	44.3	83.27	61.97	58.69	71.31	79.58	93.05	51.09	64.8
ADRBK2	3.475	2.055	3.08	3.86	2.23	1.91	5.835	4.44	5.32	6.48	8.43	2.59	4.38	4.08	11.415	4.3	2.205	3.305	8.745	8.64	1.92	9.11	2.32	5.195	14.18	4.39	13.435	7.47	10.695	1.92	6.69	5.795	7.245	1.455	3.555	10.59
ADRM1	64.89	45.41	50.82	39.81	54.63	50.72	75.15	73.81	31.13	33.7	43.78	37.25	48.84	43.81	50.68	20.27	48.01	35.5	29.62	42.94	54.7	51.72	83.89	34.82	30.45	40.69	39.2	101.14	84.87	115.44	82.79	90.22	86.73	100.5	55.53	51.71
ADSL	29.375	15.235	17.575	29.365	23.67	15.3	28.965	32.11	19.37	23.52	29.71	16.01	18.385	22.325	26.075	18.48	16.395	24.655	22.15	19.235	12.465	16.22	29.71	20.97	27.445	14.995	24.2	17.95	24.46	20.42	15.32	27.87	22.525	50.41	44.22	32.405
ADSS	4.96	4.67	1.3	4.52	11.67	6.41	7.62	9.53	4.48	4.89	4.57	8.29	3.21	6.16	2.95	10.28	3.36	5.48	2.49	2.03	4.5	8.03	2.5	4.49	7.64	2.23	7.49	10.18	4.27	5.46	3.09	7.16	6.04	11.15	4.02	6.32
AEBP1	4.49	5.16	4.29	9.59	8.94	10.89	5.02	15.97	7.99	157.77	98.41	50.41	34.75	67.3	47.55	163.19	33.64	3.58	101.18	146.79	51.54	63.18	97.89	216.15	58.81	90.39	23.92	18.55	42.72	18.47	19.87	24.18	8.73	18.81	134.29	125.71
AES	95.805	98.93	83.59	108.68	117.91	84.32	91.95	143.94	80.89	138.63	133.02	76.975	89.195	109.42	137.66	129.925	103.22	101.58	121.405	113.18	65.665	90.13	139.915	167.97	105.045	85.25	165.655	185.085	411.105	142.02	79.51	157.32	195.465	279.075	105.99	106.895
AFAP1	9.74	4.77	11.37	9.92	6.29	9.73	8.93	4.75	7.19	36.2	22.03	18.37	16.23	12.89	16.89	25.89	14.99	15.56	22.74	21.43	16.97	16.86	26.96	38.57	63.48	22.9	24.7	12.28	16.03	18.58	14.16	54.01	12.88	94.31	31.71	33.7
AFF1	12.12	25.91	23.975	17.965	23.44	22.705	14.26	18.54	24.88	15.765	13.445	15.21	13.29	24.51	16.405	18.07	20.155	16.8	19.735	18.51	12.49	12.005	17.23	17.155	44.22	16.64	9.735	11.04	15.575	16.305	13.685	13.2	19.08	21.125	28.75	25.575
AFF2	2.34	6.71	5	6.18	8.21	1.55	2.87	3.15	4.95	1.57	3.9	1.38	7.09	5.37	2.39	9.09	7.96	6.4	4.76	4.29	5.6	2.21	5.3	5.48	4.06	3.76	0.61	4.66	9.66	10.35	5.25	6.11	6.47	7.01	4.52	6.58
AFF3	10.69	11.21	8.5	8.43	6.52	5.06	19.46	9.01	7.15	5.05	4.93	30.46	41.09	4.95	4.43	17.53	9.53	37.93	2.59	5.25	7.38	5.11	3.48	4.04	13.64	15.25	23.03	4.83	17.31	19.67	3.09	7.18	9.96	5.98	2.63	6.48
AFG3L2	72.69	69.83	59.89	78.37	81.56	69	77.09	99.37	105.43	60.54	45.52	56.95	74.5	42.88	62.55	55.06	83.06	76.48	47.76	50.36	78.52	47.11	87.73	45.03	51.16	41.21	63.17	48.92	51.61	65.8	73.31	71.56	87.54	126.04	61.17	70.86
AFM	4.29	1.66	0.52	0.28	1.54	3.5	4.48	5.63	1.51	0.48	2.02	4.39	6.49	5.18	1.27	0.8	3.66	1.05	0.76	2.92	0.85	1.95	2.68	0.22	0.56	3.86	3.6	16.38	2.19	28.9	21.86	10.3	12.9	0.95	0.43	3.26
AFP	0.45	0.68	2.74	1.63	0.54	0.56	0.54	0.72	2.28	0.49	0.63	0.81	1.82	0.64	1.85	0.24	1.24	0.84	0.5	1.12	1.25	1.33	0.51	3.56	1.12	1.08	6.38	3.24	0.36	1.81	1.34	0.92	1.84	0.75	0.7	2.13
AGA	15.23	12.72	9.95	9.08	4.77	7.08	9.81	8.85	8.65	7.67	6.71	2.96	1.71	1	3.85	2.34	5.06	7.44	5.79	8.18	9.48	4.52	10.94	6.64	8.48	6.54	1.81	4.7	1.5	1.91	5.68	1.22	2.71	6.62	7.85	10.43
AGAP1	14.91	14.8	7.89	10.6	10.68	11.67	17.62	18.41	17.96	12.36	14.38	16.66	1.86	8.02	11.02	15.44	5.05	17.94	8.9	10.1	3.32	4.61	13.58	12.74	14.28	11.88	5.29	2.67	3.61	14.36	6.94	11.38	13.77	33.14	20.92	13.47
AGAP10	32.41	16.75	22.54	19.01	22.02	30.24	30.15	33.42	20.62	14.89	23.59	19.26	38.05	16.62	30.22	19.73	34.5	18.74	16.57	16.2	25.63	21.58	22.87	23.72	19.51	25.99	4.86	4.59	19.25	23	23.8	25.65	27.36	33.98	35.34	18.5
AGAP2	2.99	2.04	2.2	4.05	3.06	3.37	3.51	1.96	2.54	2.07	1.28	0.78	1.36	2.26	2.11	4.34	2.8	1.35	11.44	7.78	3.22	1.93	5.07	1.5	2.39	3.51	12.87	8.77	5.12	3.21	2.18	3.42	1.43	7.88	6.68	2.98
AGER	4.45	6.69	9.05	6.25	9.61	5.95	4.31	6.49	1.55	4.05	9.13	2.78	3.75	6.32	8	3.03	2.17	7.26	11.36	5.83	8.74	6.55	7.93	3.98	11.71	6.28	9.73	7.75	16.66	8.28	11.6	6.11	6.38	6.68	6.67	6.1
AGFG1	4.23	5.42	5.15	5.7	9.39	1.06	5.88	0.59	2.51	1.74	4.39	0.6	3.48	4.14	2.88	6.97	3.33	2.75	5.61	4.44	1.03	3.81	0.55	4.39	2.89	5.59	1.19	2.45	2.15	0.96	5.89	5.85	0.24	1.17	2.62	5.09
AGFG2	3.11	4.565	3.64	5.04	4.13	4.97	3.535	3.025	4.02	2.055	2.025	3.215	3.56	2.395	3.275	2.155	4.07	3.585	1.625	2.36	3.805	2.15	2.695	1.495	2.86	1.935	2.175	4.395	3.935	3.63	3.51	2.65	3.33	2.725	1.91	2.15
AGGF1	10.74	6.73	10.89	3.77	8.6	9.7	13.56	10.16	5.86	4.41	7.37	7.67	5.87	2.26	1.74	8.21	1.79	6.43	6.47	1.64	8.47	6.24	6.53	7.5	2.95	2.1	11.02	7.04	4.56	10.99	12.38	9.19	8.95	6.56	9.94	6.71
AGL	13.815	8.715	16.03	10.285	13.505	10.025	11.94	16.62	14.61	13.46	10.99	10.76	9.685	8.68	9.83	16.865	8.815	5.2	17.135	22.745	9.035	8.19	18.11	19.555	25.51	7.965	12.13	10.86	9.255	13.115	20.02	14.04	13.195	16.64	15.165	19.465
AGPAT1	29.97	43.76	38.4	43.98	37.73	37.2	31.5	62.44	37.46	56.45	54.59	44.36	41.33	31.26	60.81	46.98	41.71	54.36	41.1	41.4	52.45	42.24	59.41	49.78	59.34	51.43	33.65	71.81	87.68	63.34	79.24	98.94	70.08	117.69	67.77	47.08
AGPAT2	77.96	81	76.36	59.38	54.08	109.05	91.07	80.47	52.21	57.39	59.24	45.87	83.59	55.69	76.78	52.12	81.36	66.27	55.6	57.21	63.8	57.95	65.43	48.35	42.37	36.15	38.34	72.48	61.53	220.77	112.26	65.07	110.42	41.79	49.18	41.9
AGPS	31.96	19.87	22.75	23.64	25.06	33.62	30.47	21.27	22.6	19.58	17.15	12.96	15.86	14.46	18.59	20.55	12.79	24.05	20.41	19.58	22.44	24.62	23.04	16.35	17.98	15.19	21.61	16.47	13.83	13.68	21.69	9.22	36	10.87	23.85	14.96
AGR2	13.44	2.73	10.85	12.36	22.22	7.49	1.19	6.95	0.89	60.11	11.45	31.55	8.66	50.34	11.47	6.46	14.08	10.8	8.08	53.51	5.22	22.25	212.51	66.12	3.8	28.8	2.99	0.54	5.04	3.69	0.83	0.46	163.07	0.54	5.48	61.61
AGRN	43.02	65.07	46.71	51.93	54.35	65.07	35.82	51.07	32.37	64.92	75.55	64.76	64.53	66.92	101.83	69.53	51.24	47.55	55.51	52.8	88.2	61.76	87.89	93.31	97.96	66.24	9.36	58.08	54.23	69.17	99.91	73.57	172.14	40.95	109.48	147
AGRP	5.46	7.01	5.89	7.56	2.14	6.35	6.64	6.3	2.93	2.93	4.1	6.16	6.14	5.68	4.43	3.36	4.56	5.98	2.61	4.8	5.93	3.59	2.82	2.39	3.4	4.35	4.86	3.71	7.07	5.08	3.75	3.9	4.82	4.01	4.33	2.42
AGT	5.44	5.01	2.02	2.1	1.87	2.67	2.7	4.07	2.88	18.35	27.79	4.02	5.55	10.16	4.02	21.05	2.04	2.53	9.23	26.19	10.03	5.87	18.23	33.12	258.66	12.94	1.7	232.55	10.99	719.18	213.55	283.81	332.35	5.74	2.45	23.78
AGTPBP1	1.76	8.93	13.53	14.33	5.26	5.84	4.12	5.89	1.32	8.33	1.37	1.83	0.9	5.56	0.66	8.03	1.07	17.18	1.19	3.56	2.61	0.93	0.32	6.26	1.33	1.71	4.94	1.64	0.91	13.74	1.34	4.71	5.78	10.53	0.72	0.64
AGTR1	7.21	10.52	8.01	6.72	11.195	9.11	2.725	4.995	6.12	7.805	7.375	5.115	4.88	10.725	5.11	7.885	8.315	5.765	17.22	16.035	3.03	6.765	1.46	6.4	245.26	10.175	2.04	41.115	7.15	38.465	16.84	17.125	23.895	1.125	4.385	3.025
AGTR2	0.5	0.68	11.45	0.31	0.73	6.43	2.06	0.83	0.49	1.74	2.25	0.38	1.57	3.31	0.43	0.42	0.78	0.56	0.89	0.39	0.5	3.46	0.27	1.24	0.56	3.03	0.53	4.65	2.1	6.78	2.17	5.9	2.35	0.2	0.28	1.87
AGXT	18.05	13.35	23.79	5.29	3.52	7.16	22.32	19.03	6.28	10.34	8.97	18.15	10.49	10.56	5.62	14.64	20.6	28.17	7.3	15.63	4.27	5.31	14.71	20.57	22.77	15.09	18.22	176.8	9.02	1044.66	322.32	309.12	346.38	5.41	4.77	24.6
AHCTF1	6.4	2	0.37	9.96	9.39	8.59	1.04	6.3	9.64	1.73	1.35	1.59	2.16	7.69	5.61	10.13	4.53	10.11	7.18	5.89	2.77	6.87	13.13	8.14	6.88	1.48	20.49	10.18	4.33	2.24	7.28	7.75	1.88	15.22	7.88	6.84
AHCY	102.32	89.18	73.96	71.46	52.19	63.8	86.58	107.2	48.35	35.91	61.5	39.12	58.06	60.63	45.05	22.46	47.3	47.5	18.44	31.46	42.43	22.44	42.19	23.32	21.22	38.66	16.95	60.52	49.14	102.51	49.17	85.28	49.08	114.92	29.69	16.59
AHCYL1	19.11	27.095	21.07	29.52	43.785	28.18	24.235	28.57	29.12	31.025	23.955	25.58	31.56	24.01	31.53	23.05	24.4	17.84	21.445	28.64	27.66	20.865	22.025	28.65	26.825	25.755	26.28	20.165	15.17	26.57	20.67	22.705	31.07	47.185	31.095	37.775
AHCYL2	7.34	8.64	5.09	14.55	11.73	11.94	10.81	7.62	12.97	19.59	7.25	11.63	11.2	7.8	6.11	12.79	11.15	9.68	5.63	9.69	9.07	9.15	21.82	16.89	7.35	7.06	4.5	4.7	12.33	0.94	3.23	5.84	4.36	10.48	9.32	12.94
AHDC1	21.76	8.03	14.49	4.9	3.74	7.09	5.45	5.31	5.07	35.16	25.61	19	8.44	19.08	5.96	36.97	8	5.33	4.96	19.5	8.17	36.06	21.51	15.35	25.18	24.96	4.4	6.28	6.24	26.29	7.78	23.22	37.04	19.68	32.7	5.94
AHNAK	31.69	49.42	40.03	76.66	82.78	49.43	45.65	68.25	50.11	350.92	261.39	144.81	129.72	303.17	148.59	338.31	141.47	59.05	188.82	414.69	85.9	139.38	172.06	284.68	187.99	163.72	84.33	59.95	243.36	232.14	225.46	75.32	218.68	61.52	344	284.17
AHNAK2	2.1	1.71	1.78	0.71	3.95	3.36	10.95	0.53	5.88	15.12	8.84	8.57	7.92	10.8	1.67	15.08	3.09	3.78	9.83	15.21	1.42	11.2	27.84	36.22	3.82	18.37	1.36	0.57	1.72	21.84	23.57	1.55	11.97	1.38	10.42	89.76
AHR	3.92	7.12	12.15	9.95	12.48	7.39	4.68	3.39	6.45	26.48	24.99	14.15	9.62	28.52	14.38	45.93	4.83	10.12	30.58	30.31	18.07	30.07	22.52	52.91	39.04	16.6	8.79	13.56	12.79	12.24	15.11	9.59	21.69	5.16	51.8	20.23
AHSA1	55.29	29.13	39.32	41.77	48.57	33.33	26.17	40.71	19.46	37.6	45.42	28.04	24	39.24	29.83	40.55	31.06	53.3	30.12	35.79	34.53	37.36	54.88	40.93	32.65	21.79	56.22	81.71	68.7	79.68	46.59	54.67	34.7	72.15	58.22	39.44
AHSG	20.95	13.56	26.62	18.26	1.79	12.54	18.66	12.39	13.7	12.09	12.99	12.52	8.44	20.15	10.36	8.9	5.38	11.94	2.45	8.16	20.14	20.61	3.65	7.74	5.19	10.7	4.28	645.12	24.04	1590.22	494.13	698.28	754.75	9.94	4.61	9.4
AIF1	8.9	1.6	7.17	3.68	7.7	8.92	6.5	9.38	2.17	18.84	17.42	1.65	6.91	7.32	3.32	15.56	3.2	4.04	16.12	10.99	10.74	16.37	16.61	11.34	14.88	9.07	19.51	12.59	11.21	19.75	31.02	4.76	6.06	3.24	22.53	18.79
AIFM1	14.25	1.61	8.81	6	14.28	6.2	6.85	11.05	15.44	8.61	12.63	1.01	10.68	6.21	3.74	6.84	7.39	12.01	10.48	8.44	2.98	5.61	9.82	6.91	4.88	5.09	3.58	18.81	6.18	27.08	4.33	13.99	2.12	19.2	12.47	9.32
AIM1	12.445	6.895	6.105	7.755	8.62	2.465	4.135	5.535	2.21	13.025	7.085	2.87	5.35	11.455	3.21	8.09	5.435	7.535	6.25	11.055	4.27	34.68	14.925	13.66	6.11	7.03	26	4.225	15.32	6.235	11.825	0.98	6.68	0.905	21.69	20.215
AIM2	2.17	8.175	7.025	6.125	2.535	4.5	3.06	1.23	6.91	3.34	2.28	0.665	2.335	4.35	4.075	1.4	2.665	1.42	2.295	4.39	1.365	5.86	3.155	2.145	1.725	5.185	12.82	2.375	7.83	2.59	7.955	5.04	4.595	5.175	6.845	5.755
AIMP1	12.29	6.83	6.93	6.26	11.68	6.35	8.19	8.61	12.83	7.18	2.9	9.87	3.35	6.77	12.42	3.67	12.3	6.6	5.03	7.61	6.38	7.92	10.89	12.11	9.32	4.65	10.66	8.45	2.25	1.26	7.71	1.15	11	9.38	9.33	7.41
AIMP2	31.44	16.09	13.98	33.33	20.4	22.3	17.73	25.49	22.11	26.61	24.07	15.51	25.85	17.88	14.48	18.27	12.05	19.91	29.79	24.74	10.78	17.84	42.29	26.18	13.06	15.65	22.61	32.32	32.55	42.71	52.04	31.37	38.82	57.37	31.7	35.26
AIP	31.08	40.67	13.6	28.81	30.09	14.71	26.4	25.27	28.76	16.08	9.4	14.21	15.96	7.59	7.11	9.04	2.46	4.81	9.36	27.97	7.22	4.45	12.22	15.66	13.6	17.1	29.1	24.33	76.63	12.72	30.66	19.92	21.87	33.29	16.1	16.11
AIPL1	26.89	44.05	47.55	35.98	34.62	37.92	19.86	34.4	17.16	17.64	25	25.91	10	24.03	29.36	18.1	20.69	52.01	13.56	6.18	16.9	17.04	16.92	13.34	6.68	23.42	20.3	10.84	25.19	15.84	23.06	27.93	24.59	19.37	9.58	13.48
AIRE	3.69	21.02	6.56	6.55	9.16	5.26	7.72	2.23	6.83	4.46	2.15	3.96	5.28	2.64	2.24	3.4	8.83	5.94	2.39	1.42	4.74	1.73	0.83	0.72	1.58	4.35	1.45	1.83	2.56	1.25	2.2	1.24	0.8	0.97	2.42	2
AJAP1	9.94	8.11	8.54	6.32	4.54	10.65	5.75	3.28	7.62	7.94	1.53	0.44	9.24	6.88	2.87	0.6	5.05	1.56	1.36	0.88	5.95	4.38	1.58	0.58	7.19	8.16	0.3	33.7	2.93	1.96	2.5	2.82	0.84	4.98	5.42	4.5
AK1	21.77	4.7	4.45	3.3	8.03	2.6	12.36	6.39	14.92	11.05	4	4.04	2.54	2.61	5.5	11.77	3.78	12.92	8.62	3.86	8.6	6.01	2.14	2.64	4.14	9.08	1.41	3.42	4.18	3.81	2.04	9.79	18.53	13.59	8.18	1.57
AK2	22.335	16.49	13.025	22.75	21.41	19.205	21.165	20.17	20.75	15.235	24.59	18.545	15.57	12.45	14.19	18.42	8.97	13.215	12.855	20.325	21.045	28.96	36.43	21.115	20.895	14.005	19.745	25.085	25.29	30.28	22.21	38.33	34.51	58.42	20.815	23.04
AK3L1	2.9	2.03	3.39	3.68	7.21	6.71	3.14	2.68	2.13	6.33	12.45	2.88	5.97	3.97	3.37	10.45	2.73	2.19	10.82	19.68	7.76	7.38	15.04	21.65	2.44	9.69	2.54	16.12	9.42	31.49	26.99	28.64	48.99	13.9	18.75	19.27
AKAP1	2.17	2.09	1.89	4.11	12	4.03	0.67	1.94	11.48	4.72	8.6	6.58	10.77	1.29	4.13	5.2	5.24	4.23	8.52	13.74	2.31	10.01	12.17	9.69	9.66	6.7	3.34	7.82	2.71	17.14	10.99	17.96	32.48	26.08	11.49	15.02
AKAP10	9.65	4.755	5.93	5.64	8.445	7.24	1.85	6.19	9.07	4.64	6.75	1.065	3.895	3.715	1.3	4.525	2.15	9.53	6.115	5.005	3.36	4.935	4.045	4.88	8.405	3.515	7.855	4.615	5.055	1.715	5.275	1.615	4.055	2.885	3.955	7.91
AKAP11	6.45	7.29	10.31	10.34	16.97	5.72	15.98	11.66	15.35	26.5	12.78	7.74	11.15	14.27	19.34	24.19	18.73	10.54	23.35	21.96	8.02	13.4	12.86	21.59	16.07	9.86	24.55	15	14.21	4.89	17.46	5.99	11.55	10.75	22.37	22.67
AKAP12	6.13	0.92	0.58	0.54	11.09	1.4	4.91	1.13	3.77	17.21	14.27	15.56	3.95	14.98	6.28	18.06	4.74	6.52	9.66	12.71	9.59	18.36	25.03	14.5	5.71	8.49	12.49	14.13	1.4	13.59	5.2	3.09	0.91	3.24	16.71	10.37
AKAP13	6.68	9.995	3.43	5.67	17.34	5.865	6.435	4.975	8.855	18.285	12.97	9.31	4.87	12.96	16.07	21.155	5.445	11.1	18.125	14.335	9.33	20.65	25.73	20.43	16.245	14.595	28.495	20.105	13.355	16.515	12.64	4.605	10.765	11.295	20.02	17
AKAP2	0.75	1.17	1.1	1.47	0.75	5.46	1.15	0.75	1.55	15.6	11.67	8.6	7.46	9.86	0.76	27.04	3.32	1.93	18.74	34.87	1.53	37.05	24.88	27.07	14.51	11.01	36.87	17.32	22.74	2.1	18.63	6.92	11.04	3.74	25.1	22.82
AKAP3	27.23	14.81	23.94	20.9	6.9	15.68	14.01	5.84	8.48	11.4	10.14	13.32	14.94	15.73	13.99	7.89	23.34	13.38	5.07	1.46	9.3	10.63	6.43	4.39	6.62	6.54	6.44	3.03	6.06	7.33	11.84	13.44	8.19	9.71	10.32	7.3
AKAP4	2.02	6.84	1.1	1.2	1.95	2.12	2.74	1.27	3.14	1.97	1.51	1.57	1.62	5.04	2.36	1.28	6.46	1.63	2.76	1.26	3.02	0.31	1.72	0.35	1.11	2.94	0.85	1.74	1.41	1.39	1.88	1.32	1.42	1.05	1.5	1.3
AKAP5	0.61	1.78	0.93	0.62	0.58	0.91	2.01	0.43	0.52	0.33	0.56	0.9	1.94	0.98	0.46	0.12	0.71	4.31	2.33	0.38	1.46	0.69	0.31	0.1	1.52	1.13	4.7	0.95	0.58	1.8	1.61	1.11	0.94	0.39	0.68	5.13
AKAP6	2.11	0.86	1.26	1.28	4.21	1.77	2.63	2	1.61	1.74	1.49	1.75	1.78	2.08	1.06	1.19	2.16	0.48	3.22	0.92	10.41	1.36	1.88	1.01	3.5	1.28	1.75	3.55	5.51	1	1.44	3.18	1.95	2.94	0.95	9.58
AKAP8	18.78	20.52	21.07	20.89	18	25.3	16.18	28.81	18.84	17.08	18.77	14.2	28.44	19.61	29.27	19.61	23.99	19.29	11.48	14.83	23.1	13.61	14.66	14.18	7.81	24.27	21.37	14.76	10.85	8.81	1.56	10.66	9.56	12.04	17.09	12.93
AKAP8L	20.26	5.77	4.11	5.17	4.08	2.87	11.16	24.8	5.41	12.89	5.47	5.37	3.81	12.58	22.3	4.36	13.24	4.66	13.69	6.14	2.9	5.68	3.91	4.88	16.11	1.97	22.4	17.36	18.18	15.04	16.67	18.33	2.03	25.85	12.11	8.26
AKAP9	11.07	8.78	9.44	20.39	42.59	21.7	20.06	6.54	20.37	18.69	7.82	7.83	7.15	11.62	1.4	9.03	2.9	2.1	6.27	6.4	8.12	7.33	4.02	11.01	27.5	4.06	9.13	6.75	4.64	9.79	11.69	7.09	9.29	6.98	8.52	8
AKR1A1	163.29	157.34	147.37	149.3	113.83	119.42	126.27	150.27	100.23	118.07	114.88	94.93	104.45	122.38	88.77	88.33	81.07	123.19	94.32	70.06	119.18	67.21	126.21	90.29	75.49	82.02	106.37	141.9	261.95	241.91	210.68	222.12	130.23	179.55	84.8	130.21
AKR1B1	53.52	52.34	43.35	52.03	49.73	39.68	37.82	44.85	44.43	58.23	67.08	40.35	42.81	44.71	42.39	44.22	35.69	49.41	95.98	49.73	40.32	66.95	76.43	70.27	38.1	46.67	100.5	88.54	158.71	54.16	39.63	95.63	37.94	114.12	70.84	76.13
AKR1B10	6.33	1.95	1.05	3.57	1.46	0.73	1.01	2.01	1.62	12.62	1.92	1.58	8.42	5.26	1.23	9.64	3.5	3.44	4.24	13.36	7.3	4.19	9.71	8.04	5.48	7.9	8.45	0.88	2.8	10.2	5.3	25.61	0.99	1.9	0.95	12.07
AKR1C1	71.15	28.85	54.88	40.27	96.68	28.68	54.53	33.58	47.12	108.24	64.58	50.63	61.45	32.03	32.97	60.7	46.71	29.78	36.51	91.35	35.39	65.78	46.38	41.49	148.08	58.86	19.65	227.43	16.34	517.62	194.62	560.29	334.9	8.15	55.04	91.96
AKR1C3	48.07	25.02	19.02	51.39	103.66	25.48	28.07	28.49	58.94	80.91	35.65	28.59	31.64	29.2	24.84	42.65	17.72	17.49	30.92	91.63	23.23	19.65	126.99	54.4	223.64	28.77	8.65	44.92	8.59	71.17	51.29	99.28	100.51	13.14	31.3	104.99
AKR1C4	0.68	0.43	0.62	1.84	5.94	5.44	0.36	3.14	7.13	8.88	1.47	3.86	2.35	0.4	0.34	0.45	3.95	0.58	0.66	3.18	0.93	0.19	0.46	3.69	0.38	1.33	0.57	36.64	1.33	100.43	35.1	139.68	83.7	0.75	0.19	0.68
AKR1D1	3.53	0.9	0.73	0.8	7.24	5.75	9.27	2.88	9.32	3.56	3.5	5.59	9.35	0.52	1.61	2.18	8.25	4.02	0.4	3.48	4.94	0.29	0.54	0.26	0.73	0.71	0.17	1.31	1.08	16.03	6.05	35.46	47.97	0.22	0.51	1.26
AKR7A2	82.86	71.99	61.61	56.93	79.92	56.21	60.44	91.88	52.91	39.87	35.17	43.53	61.55	64.85	35.26	32.63	50.06	42.9	29.25	29.17	33.71	23.56	50.42	41.79	17.37	27.9	12.93	69.08	85.7	92.26	106.37	93.89	62.17	72.29	64.19	21.04
AKR7A3	603.84	115.21	285.29	58.8	555.29	154.83	317.18	362.5	195.08	22.95	17.62	17.04	83.93	53.16	36.45	9.16	86.35	27.62	5.74	6.97	17.35	7.61	28.55	6.17	8.68	13.95	2.93	42.49	7.24	102.29	57.03	80.39	69.39	79.19	4.1	1.87
AKT1	56.53	22.82	27.84	55.1	39.36	42.42	39.79	42.67	31.98	35.81	58.49	36.58	36.5	35.73	54.48	39.94	35.56	14.72	44.42	55.74	29.3	54.78	83.65	60.5	50.51	36.9	38.66	56.5	115.57	87.86	100.13	59	39.23	74.96	60.81	48.93
AKT2	1.72	13.05	7.95	7.97	2.69	4.98	9.22	11.38	3.43	8.12	5.25	1.06	6.57	6.85	6.11	2.53	1.73	5.28	3.96	3.46	2.03	5.8	2.71	8.26	6.35	2.05	3.25	7.62	12.07	7.96	4.15	2.39	2.2	6.67	4.32	2.43
AKT3	1.43	10.33	1.3	2.34	1.96	0.96	1.18	15.27	7.02	4.32	8.27	2.08	11.53	3.29	2.03	7.96	9.57	1.93	6.35	12.79	9.32	11.48	4.4	14.53	2.76	3.66	2.09	0.96	7.98	2.74	1.34	6.98	6.36	5.23	11.72	10.56
ALAD	17.95	6.33	10.97	11.09	14.92	7.82	22.28	22.42	9.12	19.44	15.2	13.71	15.86	5.03	15.7	5.58	6.03	5.95	2.66	4.17	23.06	2.78	9.08	6.88	14.01	15.07	14.35	20.99	9.81	36.99	5.38	14.28	18.42	5.72	11.75	4.93
ALAS1	9.89	15.03	13.77	11.57	19.79	22.9	3.39	3.56	14.37	39.73	23.09	21.07	23.43	19.89	14.71	31.04	10.12	8.61	36.24	27.85	14.44	42.32	34.54	36.81	17.29	11.09	10.27	137.82	56.41	152.4	43.39	193.5	89.95	74.92	40.11	22.6
ALAS2	25.56	43.07	43.77	48.07	26.15	45.42	25.28	41.9	13.67	18.8	34.32	57.55	34.1	38.57	42.32	35.47	28.62	48.49	38.65	26.72	52.64	29.94	33.91	24.4	33.93	41.64	32.13	44.85	38.4	65.85	46.16	42.15	20.45	31.6	26.37	26.38
ALB	180.16	152.68	332.66	136.53	306.36	145.55	240.27	202.18	311.92	1.13	10.32	56.59	27.21	5.8	109.31	3.75	102.25	93.82	3.15	1.46	45.41	1.48	0.47	0.85	1.31	4.13	0.95	809.51	20.67	1641.04	1084.63	760.32	1393.15	3.07	1.16	20.5
ALCAM	17.53	21.88	17.12	30.7	45.58	13.05	16.08	18.12	23.93	19.97	18.83	11.5	14.37	15.62	22.88	21.25	12.49	17.06	25.55	17.06	13.22	14.28	14.04	27.09	46.52	14.49	5.62	14.42	7.75	13.49	14.6	9.62	10.85	13.71	17.57	22.29
ALDH1A1	241.05	184.47	172.39	153.59	227.64	121.33	111.5	164.07	189.68	115.78	143.71	114.94	139.14	108.78	104.96	130.9	77.66	173.79	81.89	90.51	129.26	42.52	91.28	88.61	83.81	68.13	9.66	112.25	12.79	160.41	70.2	331.12	82.45	636.26	12.19	19.19
ALDH1A2	4.58	22.87	22.24	10.31	1.49	13.48	13.13	2.6	4.51	7.66	18.43	14.52	13.47	16.79	8.82	8.52	3.46	9.15	13.09	14.67	8.21	10.24	60.28	8.71	33.01	4.62	11.83	21.01	22.38	19.3	28.95	8.89	19.16	20.01	39.59	12.47
ALDH1A3	14.85	13.33	10.44	13.69	17.04	21.68	11.65	20.95	7.87	30.3	35.45	22.5	16.05	26.36	12	35.42	21.43	16.71	24.09	17.01	18	26.19	34.57	44.98	41	22.22	9.55	17.94	10.83	16.79	11.41	5.49	10.19	11.78	80.75	26.05
ALDH1B1	1.53	1.99	1.59	1.85	1.91	1.6	1.82	3.16	1.12	2.49	12.59	1.9	1.51	2.11	1.51	16.99	1.58	1.68	7.81	13.58	2.62	1.67	16.63	8.86	2.02	1.59	6.67	3.41	12.73	18.38	9.92	18.84	2.57	16.08	7.3	2.67
ALDH1L1	34.32	46.46	48.74	49.07	29.63	29.28	17.71	36.3	30.08	18.47	7.43	19.71	22.72	22.51	5.24	6.56	3.87	26.59	11.49	14	25.41	11.03	10.74	1.12	7.07	5.39	1.82	63.43	10.85	294.07	16.68	126.73	121.88	13.2	4.44	9.25
ALDH2	130.48	129.95	103.08	124.47	149.85	112.96	88.26	133.79	103.87	231.98	162.65	151.55	153.71	139.85	101.77	202.34	74.35	124.86	171.96	230.88	73.02	150.58	243.04	179.82	232.08	153.72	96.53	369.03	149.24	1119.21	401.78	634.26	584.26	134.59	151.03	142.09
ALDH3A1	11.85	7.24	10.58	2.47	2.04	7.85	10.96	7.05	13.58	49.97	4.65	18.76	7.57	16.81	3.53	2.48	17.21	25.39	8.22	11.98	6.51	8.75	23.94	9.54	7.38	9.01	10.88	3.19	2.96	20.33	10.01	10.38	9.65	2.5	4.71	9.32
ALDH3A2	47.14	25.16	34.98	46.89	59.48	30.84	55.75	38.33	56	48.96	20.89	33.58	35.06	19.29	29.67	28.74	52.48	29.59	17.88	24.65	23.89	11.15	22.6	12.24	71.22	18.11	5.54	13.92	5.65	37.15	25.45	36.87	39.29	25.33	11.27	17.99
ALDH3B1	5.48	10.14	5.07	3.39	1.13	7.66	3.46	2.29	3.69	13.28	13.92	8.49	6.85	2.45	2.81	7.44	3.31	7.52	9.05	13.81	2.87	1.29	19.11	11.54	15.92	6.11	5.56	4.12	13.59	10.28	21.03	9.78	26.52	3.85	11.02	5.87
ALDH3B2	21.28	13.94	26.62	19.59	12.26	13.31	16.59	19.1	5.69	12.96	15.03	11.4	18.72	16.8	8.5	9.79	6.73	18.07	9.22	10.31	12.94	10.86	1.59	3.9	7.1	11.23	14.08	6.06	8.56	6.99	11.56	3.7	16.5	11.07	4.19	16.95
ALDH4A1	16.22	14.72	14.21	18.29	19.7	9.33	13	11.41	11.84	14.29	15.08	17.85	5.72	7.31	13.65	16.67	8.19	9.56	10.48	16.72	10.94	11.37	15.46	13.37	15.41	16.84	10.87	55.61	20.26	138.36	76.91	61.74	64.4	20.24	14.42	16.63
ALDH5A1	8.82	1.94	9.28	2.9	13.13	11.39	5.11	1.9	5.51	11.95	9.07	11.99	12.36	8.96	16.72	13.76	8.01	13.32	7.7	9.01	6.22	4.35	6.77	6.05	5.49	4.58	17.32	19.26	14.17	50.52	13.54	50.53	35.91	30.11	12.79	13.88
ALDH6A1	31.39	16.69	20.6	42.88	40.46	12.84	9.52	16.97	50.36	9.77	7	19.65	30.08	19.84	17.56	10.71	11.99	30.9	2.78	9.36	18.28	11.79	11.24	9.7	9.83	3.45	11.84	31.87	10.29	204.5	36.23	95.7	127.66	20.86	5.16	6.05
ALDH7A1	14.95	18.81	22.3	6.11	15.43	10.35	12.05	16.82	18.96	6.9	12.08	16.81	9	12.16	11.34	11.89	6.88	6.33	3.87	10.59	10.57	3.11	14.29	7.55	8.57	9.85	3.29	26.17	4.84	16.18	19.38	23.41	14.91	29.01	11.57	4.86
ALDH9A1	37.41	35.58	30.74	37.79	31.76	22.63	25.68	25.54	16.47	33.55	35.36	21.83	20.78	21.01	27.9	23.71	23.51	23.92	34.2	25.27	21.86	16.39	38.21	37.27	22.92	18.11	25.67	26.05	34.36	57.24	15.76	32.23	46.74	33.97	35.42	30.46
ALDOA	110.37	132.01	90.84	152.66	107.18	120.75	118.11	183.75	96.89	326.73	243.24	109.48	143.94	165.18	131.73	195.24	125.52	106.46	144.44	277.3	124.37	255.19	352.54	406.69	82.87	182.52	197.41	444.16	675.89	304.04	655.73	280.42	453.03	576.38	283.51	273.74
ALDOB	33.06	13.24	8.76	50.41	75.36	10.3	11.94	124.48	10.46	23.06	6.29	4.44	21.15	3.97	2.55	20.88	14.65	15.01	3.74	45.88	17.75	25.72	4.47	16.17	4.3	1.45	10.64	531.76	11.08	1471.48	431.8	662.85	959.29	29.21	5.64	11.52
ALDOC	44.66	100.22	50.12	46.33	25.18	49.85	60.18	51.47	24.65	54.04	49.42	46.36	44.03	60.54	73.42	38.25	42.79	68.54	60.86	59.05	40.68	75.26	48.74	75.96	36.32	47.51	58.47	70.87	110.59	122.31	62.09	74.28	72.21	77.57	59.7	57.97
ALG13	7.37	0.91	1.75	3.68	5.51	1.01	0.35	0.17	1.64	0.39	0.71	1.13	0.34	4.96	0.63	0.53	0.28	0.94	0.78	3.91	1.51	2.69	0.16	0.51	3.44	1.87	6.44	4.76	1.41	6.08	0.66	5.25	0.5	0.33	0.59	0.41
ALG3	91.3	49.96	47.37	88.83	38.13	61.39	16.18	90.23	36.59	64.13	62.12	63.91	31.07	62.95	64.48	59.25	59.04	69.75	42.43	35.11	38.89	49.99	100.31	36.82	39.07	49.27	64.45	59.19	121.57	116.86	86.43	134.73	72.21	176.11	62.14	65.66
ALG8	16.09	15.64	15.83	19.41	33.39	14.71	14.48	23.09	12.86	17.79	15.32	14.39	12.47	21.54	12.97	16.07	14.34	24.32	10.32	10.43	15.68	17.08	20.73	13.94	13.24	11.46	19.49	20.2	24.79	34.84	19.83	19.5	21.05	28.93	27.89	17.68
ALK	11.08	6.37	10.48	1.975	2.07	2.36	7.505	3.165	5.18	5.57	4.965	3.8	5.795	1.885	2.81	7.22	11.4	4.485	7.515	3.39	2.275	4.1	5.57	1.59	1.89	4.01	8.15	6.875	7.445	4.265	7.3	2.305	1.615	11.19	1.81	5.115
ALKBH1	4.25	6.14	9.69	3.92	9	1.96	9.56	12.57	8.32	11.02	3.64	0.89	9.7	5.21	4.5	3.73	12.88	11.79	8.35	2.2	5.87	6.44	11.39	5.07	9.67	2.85	6.83	9.36	11.76	11.57	3.99	4.51	9.26	9.06	8.58	5.36
ALMS1	10.09	17.465	12.095	3.99	15.32	9.065	11.22	3.085	9.78	10.045	3.28	9.63	14.37	8.9	4.52	4.55	10.855	8.64	5.725	7.03	6.845	4.17	4.55	4.75	2.77	5.205	5.78	6.905	4.395	11.715	5.775	8.355	1.775	12.725	15.96	13.17
ALOX12	11.3	14.19	1.67	2.51	3.5	5.48	6	2.12	3.12	3.06	3.04	16.22	6.14	16.74	5.58	7.18	21.3	7.32	9.68	10.63	3.55	13.6	9.88	12.59	15.64	21.36	15.09	7.55	3.61	16.84	3.52	8.44	27.83	8.37	7.66	7.78
ALOX12B	7.03	13.41	15.24	13.82	20.62	16.98	17.95	17.31	18.82	1.5	10.52	9.68	17.39	1.88	4.87	5.74	17.7	13.84	8.54	3.1	13.77	2.24	15.14	8.14	3.55	13.3	1.88	13.46	12.63	13.35	12.81	16.55	23.65	8.74	11.98	11.28
ALOX12P2	8.64	20.78	12.59	4.13	5.73	6.68	4.89	6.59	7.2	7.94	3.78	4.34	7.38	3.84	18.71	2.41	8.37	3.97	2.4	3.27	6.49	2.83	2.39	2.43	1.97	3.61	3.85	2.65	4.84	4.57	2.53	5.47	3.91	3.24	3.19	2.81
ALOX15	3.27	2.39	4.34	4.4	2.46	7.5	3.46	19.92	2.12	2.26	3.45	5.32	18.19	4.72	8.06	2.41	4.64	5.76	8.14	3.37	4.28	2.57	4.62	2.84	14.58	3.42	21.47	19.34	27.44	5.35	3.64	17.74	4.2	21.91	5.04	15.32
ALOX15B	1.97	6.1	2.72	1.78	1.61	13.06	2.36	1.77	1.27	1.84	1.55	3.49	2.38	3.09	1.31	0.89	3.52	2.09	2.64	2.27	2.97	3.88	1.66	1.45	2.6	2.13	1.54	8.23	11.02	2.76	3.87	2.66	2.64	3.03	1.43	1.92
ALOX5	2.82	2.645	2.355	7.93	2.88	3.05	3.27	3.485	5.56	12.96	11.63	2.54	15.995	6.105	1.735	8.705	3.835	5.385	15.555	10.17	2.995	16.095	9.545	16.82	7.18	10.905	14.9	3.43	28	3.545	11.16	3.805	10.51	6.67	10.365	26.04
ALOX5AP	12.47	14.49	2.52	9.78	3.23	9.87	17.49	14.92	4.79	34.18	35.09	16.11	21.8	14.33	16.94	21.62	10.91	2.62	49.7	15.52	17.59	58.66	44.23	68.49	28.23	23.48	33.81	28.76	64.24	32.3	61.61	5.91	11.25	6.96	31.76	47.42
ALPI	7.12	5.47	3.1	3.61	2.12	5.89	1.15	4.8	10.26	1.85	1.92	2.76	5.51	3.09	4.17	2.07	3.4	1.84	0.74	2.44	6.92	1.11	2.95	1.84	10.32	2.73	8.27	3.94	2.7	4.01	4.14	5.6	2.36	5.69	8.93	2.23
ALPK3	37	48.63	37.64	29.21	32.73	12.84	38.16	36.45	31.37	20.55	24.46	18.28	20.41	33.42	38.35	21.45	32.08	33.45	9.23	11.09	36.5	14.1	11.14	9.78	12.43	21.63	17.01	8.66	24.82	29.24	12.77	13.01	29.36	21.25	22.89	14.45
ALPL	2.1	13.8	6.97	4.37	3.9	8.68	3.51	4.32	3.95	4.26	6.68	6.21	4.31	3.24	1.8	1.72	3.33	2.79	1.94	1.89	2.18	15.89	31.22	3.25	3.14	1.94	3.77	28.81	3.2	69.74	13.9	37.32	26.08	7.67	1.82	2.14
ALPPL2	22.28	24.49	28.7	34.96	12.69	21.08	36.58	19.05	7.02	7.15	14.1	44.66	32.25	33.17	23.37	14.89	18.82	45.79	32.29	28.65	38.77	22.45	21.39	19.04	14.64	22.55	30.1	15.53	25.84	17.06	17.32	22.27	24.05	13.4	17.87	22.96
ALX1	6.98	5.17	1.91	1.17	1.42	3.55	6.86	8.42	1.1	0.61	2.86	4.08	13.55	0.99	8.16	2.67	1.57	4.81	2.74	5.44	4.65	3.73	5.14	7.41	3.43	1.99	4.15	8.63	6	2.93	4.76	9.83	7.74	8.3	2.4	4.64
ALX3	6.12	4.92	3.53	5.14	10.16	3.35	2.87	4.26	2.58	2.31	2.12	3.26	3.14	1.19	6.96	2.52	2.02	4.91	1.89	1.88	12.24	4.33	3.22	3.23	8.81	1.52	5.13	2.93	3.88	4.11	2.65	1.79	2.32	3.27	8.46	10.54
AMACR	15.22	9.11	10.29	17.58	8.76	5.26	12.59	4.15	3.4	6.84	7.87	8.26	6.89	3.91	2.51	8.9	4.38	4.17	3.6	12.45	8.27	0.78	12.06	2.86	29.41	3.15	8.62	14.37	7.73	20.37	17.63	12.75	9.07	12.26	7.28	1.33
AMBP	79.11	73.2	63.29	104.03	99.4	134.25	113.5	85.96	80.37	102.18	50.79	55.79	119.28	73.38	60.07	20.58	74.03	57.02	1.85	3.58	7.27	2.23	4.85	3.47	2.92	27.91	3.34	1347.26	69.21	3444.52	1275.35	1402.29	1705.44	16.79	4.45	3.08
AMD1	38.11	20.77	26.215	26.325	30.385	18.26	26.28	24.685	23.215	16.38	16.115	15.855	15.545	18.225	11.22	20.36	13.14	16.785	22.57	19.38	11.75	26.945	20.1	20.67	37.77	14.05	16.4	12.09	11.885	8.575	17.815	4.41	8.01	19.035	18.345	14.485
AMELX	20.265	17.465	4.93	3.18	15.985	8.16	13.415	5.19	5.145	4.675	4.205	11.205	6.84	3.9	20.85	2.31	12.465	19.55	7.105	8.355	11.765	4.975	10.325	3.735	4.055	6.45	8.605	2.375	5.895	6.725	3.145	7.245	2.815	9.985	3.9	5.34
AMELY	27.66	4.89	8.02	29.34	8.4	4.52	12.62	25.32	16.33	4.09	3.97	3.9	6.99	6.14	4.87	3.04	12.62	23.51	3.4	13.79	23.48	4.51	8.41	13.98	3.22	3.43	20.41	3.63	5.42	5.54	5.65	11.65	13.49	13.9	3.18	8.21
AMFR	32.92	21.16	11.08	33.93	26.27	20.94	27.86	23.18	25.83	17.45	32.13	24.19	22.33	19.36	28.31	43.03	33.81	35.16	25.76	35.53	17.41	35.64	15.71	39.99	18.48	26.26	27.25	35.1	38.3	33.86	28.96	35.08	36.53	29.79	22.36	33.03
AMH	1.8	1.22	3.47	2.03	0.78	1.39	2.42	2.25	2.49	1.46	0.82	3.17	1.31	1.55	1.87	2.85	4.46	2.71	1.7	2.12	2.08	1.23	3.31	1.38	2.66	1.62	2.79	2.21	4.51	2.67	3.21	2.08	6.63	2.08	1.14	1.89
AMHR2	2.6	4.14	3.48	4.05	3.4	2	8	2.24	3.63	1.72	2.41	2.49	4.19	1.96	18.76	1.37	3.99	1.86	0.95	1.33	1.13	0.89	1.13	1.64	1.63	1.09	1.76	4.83	1.27	1.28	2.21	2.71	0.93	5.15	0.7	0.86
AMIGO2	10.86	8.88	12.47	15.11	11.58	6.45	9.37	10.74	12.96	13.56	5.08	10.41	20.13	8.82	10.6	9.77	5.74	11.42	9.91	6.58	10.66	7.75	2.24	4.9	16.92	4.05	15.22	8.82	9.06	10.54	8.36	10.98	13.28	10.12	23.38	13.67
AMMECR1	1.45	1.39	7.53	12.61	11.46	11.19	8.73	6.78	6.02	4.81	5.16	4.42	7.91	2.34	10.82	1.7	6.95	5.93	3.23	6.74	5.79	5	5.2	5.89	2.95	4.45	4.58	3.42	0.35	13.69	9.63	12.45	12.8	9.08	1.09	6.7
AMOT	15.32	21.28	17.44	25.07	21.82	16.42	22.89	25.53	26.87	31.59	27.32	20.33	24.82	35.45	19.63	26.67	17.01	16.24	25.53	19.78	14.42	24.34	15.89	15.21	31.12	18.26	19.72	142.33	15.51	19.05	17.57	12.16	21.33	30.69	15.32	20.29
AMOTL2	17.19	20.22	18.95	41.12	25.93	23.85	17.47	20.91	53.37	35.97	40.87	34.73	20.17	57.33	47.54	77.6	22.87	32.58	40.74	61.29	26.2	25.48	29.77	39.66	58.22	35.21	12.38	16.17	44.17	28.36	31.49	22.42	26.57	16.17	41.44	46.33
AMPD1	1.16	3.44	3.5	1.27	1.11	2.01	5.04	7.36	8.12	0.77	2.09	3.29	5.52	10.64	3.86	4.14	2.35	3.91	0.71	1.23	7.16	4.96	4.51	7.1	2.91	0.54	6.79	3.85	4.32	5.35	2.47	4.52	2.46	0.68	0.77	4.36
AMPD2	46.79	40.83	50.11	30.9	39.03	47.15	14.5	52.62	48.26	47.46	69.7	54.87	33.75	49.04	44.06	51.69	35.35	69.22	60.11	45.88	40.76	51.29	45.98	61.85	50.04	43.14	67.29	38.25	67.22	60.04	55.18	20.79	25.77	32.86	51.85	51.56
AMPD3	1.25	3.68	1.43	1.29	1.63	0.77	7.05	1.13	1.51	3.21	4.3	4.36	8.8	5.42	2.86	6.15	0.94	2.43	11.68	3.26	6.89	3.23	8.4	2.79	9.45	6.96	3.08	8.32	10.36	1.7	9.36	0.64	1.07	2.26	4.25	5.89
AMPH	1.93	4.74	9.85	3.72	1.79	15.43	8.85	3.9	4.24	12.28	16.21	5.18	2.46	4.64	8.12	20.3	3.69	1.74	6.58	7.71	6.88	3.59	11.45	10.86	18.72	9.42	2.62	2.38	4.01	13.37	1.55	9.27	2.65	7.01	2.2	5.22
AMT	36.69	34.46	37.37	19.5	45.47	35.16	33.16	23.64	22.98	27.38	28.05	22.92	30.08	36.39	36.63	16.75	21.28	28.96	17.01	25.32	26.78	20.46	15.67	22.31	44.12	18.83	16.53	40.97	17.96	64.82	17.35	47.23	33.14	34.94	23.96	23.18
AMY1A	4776.13	5532.07	6461.75	5358.82	8231.05	5372.75	5565.57	4888.44	5574.26	2187.59	2476.29	3860.84	3828.53	3551.2	3802.02	2043.59	4064.35	5394.34	511.99	660.74	4054.2	1421.25	99	99.31	64.71	2550.55	170.94	0.95	2.1	1.3	1.65	0.89	0.92	1.9	3.61	6.23
ANAPC10	13.08	7.78	5.12	7.77	3.07	3.06	4.25	6.05	9.64	4.67	7.39	2.42	6.9	7.74	5.29	6.48	3.27	4.25	2.84	4.95	6.22	3.25	7.61	3.25	1.73	4.76	5.92	1.39	7.66	0.94	5.39	7.57	2.5	5.85	4.71	5.54
ANAPC13	67.53	34.03	47.33	39.49	60.15	22.75	49.14	43.67	44.3	33.12	27.48	23.65	23.7	27.07	26.79	30.5	27.34	24.17	21.62	25.15	26.54	9.68	28.81	30.45	32.42	23	14.11	32.9	10.18	20.55	29.25	23.78	20.28	41.03	44.52	30.14
ANAPC5	135.76	110.13	119.35	120.97	80.88	105.21	123.87	166.18	88.48	71.36	90.31	76.61	103.07	94.95	88.8	79.74	72.66	129.96	67.63	67.03	86.8	56.07	88.3	72.03	81.43	54.48	73.94	71.93	91.84	71.83	59.06	169.26	41.02	266.94	82.59	59.69
ANG	21.53	10.72	32.03	15.02	32.07	5.88	22.54	38.72	22.8	17.92	13.11	5.31	10.65	12.92	3.46	2.98	2.2	22.01	2.46	15.86	5.29	8.89	23.78	17.37	27.61	5.2	2.34	153.37	1.1	419.16	175.25	258.27	166.92	11.12	1.89	8.66
ANGEL1	35.19	17.945	19.04	13.885	19.835	30.09	20.175	27.78	32.83	15.11	15.91	20.095	21.185	16.9	24.28	14.93	16.955	22.64	9.87	10.53	17.59	11.475	9.565	10.035	14.8	9.82	9.205	4.045	15.38	11.105	6.175	9.22	6.07	11.96	10.075	11.115
ANGEL2	3.825	2.89	0.7	1.48	1.97	0.77	2.795	1.26	2.41	2.035	2.94	1.485	2.14	0.625	2.13	1.045	6.455	0.93	3.865	0.945	2.17	2.535	4.03	1.895	2.875	2.35	1.525	3.2	3.08	1.26	1.885	1.4	1.72	2.75	2.765	1.52
ANGPT1	11.695	16.25	17.375	13.795	12.01	18.995	8.2	10.33	7.435	11.64	10.075	8.955	11.755	11.125	11.25	13.375	18.75	8.765	10.425	17.02	13.73	9.255	9.5	6.54	6.43	7.85	10.575	10.89	3.43	5.09	6.135	9.085	4.01	10.295	5.28	10.565
ANGPT2	1.475	4.84	3.505	4.18	5.47	15.415	7.125	3.37	3.395	4.495	2.36	4.31	5.78	0.935	4.345	4.865	3.675	2.555	5.925	6.825	2.68	18.065	8.09	8.225	9.015	6.655	8.03	6.185	8.91	3.67	0.945	1.925	1.435	3.79	5.575	8.285
ANGPTL2	34.62	48.68	25.37	22.38	34.37	29.77	18.81	32.75	26.95	48.53	41.47	45.26	36.84	41.14	48.23	100.21	21.45	39.04	36.89	59.05	35.97	30.42	69.27	72.48	16.11	27.15	33.79	52.91	29.97	37.28	25.83	27.94	28.68	35.99	60.06	41.34
ANGPTL7	0.41	0.68	0.78	1.15	1.36	0.45	0.69	0.4	0.81	6.82	0.45	1.72	1.09	0.98	0.75	5.24	1.74	0.48	1.75	6.1	0.74	1.21	0.27	0.33	6.88	1.11	0.62	0.49	0.91	0.56	0.7	1.1	0.27	4.48	0.44	0.38
ANK1	2.99	10.78	12.06	1.28	10.2	0.7	8.08	4.76	3.54	6.64	7.05	2.93	2.49	2.06	3.22	4.32	5.81	2.44	3.97	4.21	14.23	1.76	9.37	9.93	3.7	5.94	4.28	2.74	19.59	7.62	5.88	4.55	15.69	14.68	6.34	8.13
ANK2	2.47	4.26	0.91	0.695	0.7	4.785	0.78	0.84	2.31	1.84	2.21	2.68	1.57	3.695	1.52	2.64	2.23	2.65	2.385	5.235	2.765	3.155	2.83	1.87	1.445	0.965	6.47	0.61	1.67	1.325	1.67	1.14	1.92	1.315	0.425	1.435
ANK3	16.445	9.86	7.11	11.59	12.065	11.225	3.76	7.29	14.63	11.285	7.37	15.55	7.98	11.115	10.81	14.465	5.16	6.325	6.075	10.97	8.705	13.445	7.86	8.25	37.01	7.765	9.11	6.96	1.335	6.96	8.7	5.52	10.725	6.45	5.475	10.23
ANKHD1-EIF4EBP3	22.89	47.5	26.36	38.65	36.37	41.87	56.64	57.81	29.22	23.24	23.37	8.25	29.37	28.55	34.65	26.27	15.36	32.25	13.25	17.95	12.47	4.49	21.63	20.12	19.42	28.34	22.12	21.02	47.07	33.99	34.33	53.84	40.98	39.97	32.13	23.8
ANKLE2	6.87	15.4	16.995	17.325	12.465	9.005	12.61	13.05	11.235	9.59	8.99	16.15	9.225	13.2	9.865	7.65	10.935	15.275	14.9	10.685	11.975	15.46	11.995	10.97	8.085	5.54	7.795	12.115	22.505	10.425	12.54	16.315	13.775	20.65	16.91	14.685
ANKMY2	12.76	16.92	22.79	14.23	28.26	13.47	15.6	11.03	18.65	9.91	10.01	8.02	9.4	15.06	17.1	13.7	11.86	14.92	9.79	10.18	9.78	8.9	9.02	11.56	18	8.62	12.23	48.06	9.25	6.01	9.28	4.48	9.4	1.13	13.94	9.21
ANKRD1	1.02	0.63	10.05	1.32	1.99	1.2	0.66	0.8	0.62	0.74	0.44	1.44	0.81	1.38	2.08	1.65	1.93	1.51	1.25	0.89	2.26	1.42	1.52	1.16	1.07	1.38	1.2	1.56	1.8	2.17	1.36	1.09	1.39	0.95	0.95	0.53
ANKRD12	16.095	9.925	18.3	4.26	24.965	18.9	24.965	7.505	10.445	28.13	12.98	18.15	20.36	14.06	9.485	30.62	5.64	13.135	16.77	15.965	14.02	23.645	22.28	21.075	20.715	11.395	20.01	19.445	19.605	13.3	13.25	13.285	34.12	18.815	10.315	15.7
ANKRD17	12	10.34	4.97	17.32	15.02	16.47	17.73	20.83	20.31	22.87	29.17	3.69	12.02	15.31	25.36	24.02	2.78	6.84	17.09	14.81	15.63	15.31	21.86	28.9	30.9	19.34	23.71	11.81	10.39	10.93	9.55	13.94	13.1	38.23	21.92	15.45
ANKRD26	3.07	3.89	7.97	1.45	0.77	1.08	2.91	3.88	1.38	0.96	1.6	7.57	2.21	2.47	2.67	1.69	7.52	0.99	1.16	3.51	2.65	1.48	8.23	0.76	6.83	5.69	5.82	1.47	9.11	1.61	1.75	0.72	3.54	3.61	0.87	2.76
ANKRD28	7.83	5.63	12.73	6.79	8.65	1.19	11.6	1.4	1.29	0.58	2.78	5.33	2.92	4.85	1.45	0.72	1.68	5.75	1.25	0.7	7.79	0.73	0.51	5.32	0.53	1.48	4.8	1.37	0.66	5.62	0.88	5.51	0.4	8.88	5.02	0.55
ANKRD34C	11.13	3.15	1.73	1.19	7.08	9.36	0.92	0.77	4.74	1.57	7.16	0.68	6.6	2.54	1.38	4.2	8.09	1.77	1.43	0.86	5.01	5.51	0.88	0.4	1.42	5.3	10.92	3.43	7.45	3.63	1.44	3.28	3.43	0.56	0.37	2.31
ANKRD36	2.03	0.71	8.18	3.04	15.45	1.07	0.95	9.8	1.38	3.94	3.44	1.77	1.22	0.72	5.77	0.19	1.69	2.22	1.04	7.69	5.38	3.62	0.77	2.97	5.34	7.79	0.56	5.01	1.83	0.37	4.1	2.51	4.89	3.37	4.32	2.32
ANKRD40	3.81	7.99	1.21	2.21	1.77	1.31	0.56	3.63	2.87	4.4	6.57	7.72	1.23	5.76	1.09	3.53	6.61	6.94	7.26	8.74	2.62	5.98	9.72	4.31	1.22	2.09	2.01	2.71	4.74	7.74	5.11	6.69	10.49	11.89	6.69	4.97
ANKRD46	35.05	26.36	24.62	13.05	44.47	23.54	30.19	21.02	29.65	20.22	8.57	17.82	19.85	12.09	16.38	12.61	14.84	5.51	14.39	12	18.21	7.52	15.46	11.77	18.99	16.26	9.22	12.78	12.12	4.61	8.02	17.02	17.64	45.32	20.71	10.66
ANKRD6	1.05	0.86	3.13	4.48	9.38	1.49	1.29	6.35	0.78	1.95	2.95	0.94	0.63	0.38	0.94	5.13	1.44	0.83	0.68	1.14	0.78	0.98	3.75	3.98	6.38	2.93	0.41	0.28	0.24	5	0.62	7.67	0.34	3.02	0.39	0.6
ANKRD7	15.18	9.42	13.19	2.21	11.29	8.8	14.76	4.64	5.68	2.78	0.34	8.1	12.75	10.23	5.33	1.83	5.89	9.13	4	4.73	7	6.58	4	2.35	0.69	5.92	4.3	2.47	7.47	6.37	4.71	3.47	1.32	4.48	1.17	0.86
ANKS1A	11.71	9.95	18.77	16.56	7.87	16.97	12.12	12.04	16.35	13.79	18.74	14.5	22.03	17.25	18.35	15.38	14.23	10.11	12.5	17.13	27.29	15.05	18.9	19.34	18.24	14.06	10.36	20.13	26.9	17.99	16.52	65.03	20.41	75.33	20.28	20.32
ANO3	4.66	0.85	2.48	0.22	3.01	0.9	4.52	0.75	4.59	1.87	2	0.38	0.44	0.6	1.07	0.21	0.66	0.54	0.73	0.74	0.47	0.27	0.53	0.3	15.9	0.48	6.8	0.79	0.81	2.17	4.01	0.57	1.27	1.78	1.37	4.06
ANP32A	49.96	29.08	49.06	34.79	41.66	36.85	48.46	54.09	43.91	59.55	89.78	28.5	31.57	32.59	44.84	31.54	47.55	31.85	62.49	34.8	24.72	52.02	40.67	35.29	61.93	31.88	48.81	36.65	40.87	33.94	23.43	82.63	49.68	170.64	46.84	56.48
ANP32B	161.82	113.81	126.49	128.12	202.04	98.1	121.75	199.44	133.78	128.21	159.12	113.31	101.69	140.98	131.01	120.29	93.1	78.93	112.89	160.96	80.1	161.25	181.21	150.94	131.53	105.7	254.88	107.95	450.58	113.65	153.68	229.15	131.57	433.82	178.43	189.74
ANP32E	5.23	1.865	7.675	9.34	4.295	1.825	7.03	9.37	7.57	6.05	6.575	8.46	2.99	12.24	5.71	6.335	13.95	4.82	9.575	5.87	8.545	13.31	18.455	14.405	9.885	4.43	21.425	8.125	4.2	8.925	4.535	15.315	4.6	27.995	12.53	11.39
ANPEP	181.33	376.48	261.04	337.5	371.92	390.57	282.98	331.03	427.86	189.52	135.67	345.11	290.73	290.94	275.36	79.76	275.41	400.56	29.7	65.88	170.63	53.27	21.84	27.25	103.07	110.86	10.89	39.27	26.55	188.25	68.52	86.5	93.52	3.04	23.75	94.77
ANXA1	9.93	7.31	14.95	8.76	14.47	16.27	14.39	4.84	14.91	41.27	21.92	23.34	12.48	29.13	15.99	64.65	16.52	3.28	54.99	64.1	17.9	108.89	24.16	108.95	29.49	30.04	10.5	31.69	10.29	12.53	61.86	5.15	17.62	3.34	66.34	38.09
ANXA10	83.35	26.48	29.31	32.34	17.15	28.08	35.57	70.99	23.24	25.97	9.09	7.47	14.65	20.02	4.08	1.23	7.91	14.76	12.66	31.59	10.46	45.71	98.62	83.03	6	38.17	6.31	11.82	5.61	16.81	21.35	17.43	54.48	13.76	11.78	35.46
ANXA11	36.45	27.52	20.03	37.82	47.55	24.74	36.55	27.47	33.97	40.08	28.88	24.34	24.32	28.5	36.95	42.53	34.11	31.7	39.32	46.85	18.5	49.01	57.1	65.7	54.61	28.92	39.93	26.31	94.85	41.84	26.7	39.53	63.08	59.59	50.13	42.04
ANXA13	2.45	4.36	9.09	0.78	10.65	1.27	1.06	6.81	9.17	3	5.64	1.18	1.06	1.61	10.12	9.22	1.31	6.05	10.57	20.82	3.67	2.73	2.65	7.16	1.42	7.11	1.98	9.68	2.72	4.63	8.22	1.44	6.32	6.2	3.9	11.26
ANXA2	594.98	425.9	463.19	422.94	292.61	372.84	398.69	616.72	243.26	640.55	719.68	480.34	469.05	611.31	494.2	699.6	414.09	260.1	764.58	829.22	558.98	1086.63	1324.72	992.59	522.66	668.3	389.28	721.62	306.62	630.9	1200.58	203.44	1481.62	123.61	1117.86	1147.44
ANXA2P1	16.17	4.36	4.01	7.49	12.32	23.14	14.72	4.43	8.25	21.26	17.15	2.92	3.81	6.94	12.63	28.1	5.36	4.74	31.87	32.38	8.47	43.21	44.97	46.68	14.75	27.3	17.04	7.4	1.35	3.91	30.46	1.16	26.7	1.07	55.26	56.4
ANXA3	34.41	48.03	39.09	19.34	63.45	12.15	22.66	23.6	25.33	13.18	9.85	11.85	10.04	15.12	3.65	9.68	13.53	12.38	17.81	12.75	15.26	22.17	47	35.3	5.26	24.77	0.83	6.63	2.38	1.02	67.85	7.63	11.1	1.99	19.39	13.92
ANXA4	196.52	202.63	167.82	211.87	287.1	173.82	174.48	244.49	214.54	279.66	229.25	133.47	240.52	215.97	228.76	275.67	137.55	138.4	99.68	191.71	104.61	56.6	90.91	204.22	445.63	157.13	17.38	62.18	8.34	25.95	52.5	14.48	176.19	9.22	61.61	116.44
ANXA5	51.5	58.33	65.33	58.66	63.7	65.87	44.26	74.41	62.57	104.36	116.55	29.47	70.25	89.39	65.8	111.92	40.6	57.97	68.57	70.88	69.02	84.75	148.08	148.41	31.4	75.7	28.55	47.87	53.16	66.63	71.41	64.48	73.94	77.43	148.71	82.2
ANXA6	41.51	39.03	47.73	51.24	42.38	29.3	34.7	59.59	39.31	65.47	79.54	31.43	41.07	53.85	53.22	83.99	34.13	50.18	71.26	87.68	31.21	44.75	63.99	65.52	33.17	52.58	105.15	137.8	202.19	90.49	52.22	46.27	52.15	47.23	63.34	48.67
ANXA7	54.45	40.69	27.43	39.44	57.48	21.88	41.91	35.08	48.21	51.95	58.07	28.63	36.85	33.91	34.59	54.38	36.05	33.15	42.59	40.05	37.29	32.33	63.41	52.25	66.88	35.4	25.02	27.89	35.58	43.1	44.41	51.46	36.25	59.73	64.42	54.9
ANXA8	3.35	5	2.88	6.19	3.41	4.21	9.49	3.13	3.01	5.56	3.05	2.11	2.45	7.15	4.13	1.08	2.96	2.53	17.56	1.32	13.2	16.71	30.3	19.63	8.31	10.02	5.94	3.4	9.51	26.85	76.1	10.13	13.79	10.3	77.39	106.96
ANXA9	46.41	24.53	21.99	19.3	24.02	36.95	21.42	37.63	25.99	17.83	13.67	25.12	23.01	21.81	20.63	14.71	21.54	20.12	5.94	8.74	9.4	10.62	1.32	7.56	22.14	13.62	4.91	17.05	7.6	41.51	32.62	27.33	23.18	2.74	0.97	23.01
AOAH	2.4	2.83	4.21	4.67	2.33	3.64	4.23	1.96	2.04	17.24	14.55	1.62	4.59	13.33	1.66	20.09	6.61	3.35	15.79	11.33	11.44	13.03	6.84	9.1	7.16	2.35	21.97	7.79	23.2	18.72	10.11	3.37	1.22	1.67	14.79	11.92
AOC2	3.05	2.76	1.77	2.7	1.72	1.98	3.49	5.5	5.49	1.13	12.08	1.44	3.77	2.55	3.81	1.62	8.59	4.51	1.43	8.45	2.12	2.2	7.61	4.76	14.62	2.02	3.24	6.6	8.62	8.09	4.55	5.56	4.2	15.53	9.46	10.1
AOC3	19.66	11.96	3.82	3.88	7.84	2.94	9.59	10.95	16.85	25.22	36.1	14.8	13.05	16.34	12.78	43.86	16.62	8.43	26.14	41.5	19.77	11.06	31.16	47.51	10.57	12.28	21.8	14.03	13.53	23.47	12.65	9.68	18.94	15.77	23.29	16.36
AOX1	167.58	186.08	180.75	225.8	199.74	175.38	202.55	389.82	108.67	28.85	39.27	53.14	51	63.99	40.38	20.22	31.2	91.89	9.54	34.96	89.58	16.25	9.96	7.38	3.26	18.96	6.37	50.05	4.58	377.31	48.18	101.48	108.64	9.03	11.78	11.6
AP1B1	45.05	75.36	75.26	104.71	62.6	68.07	27.48	58.44	52.94	68.27	96.19	34.38	52.63	85.59	82.69	69.39	112.06	95.7	95.62	67.83	82.09	82.22	79.19	57.99	49.32	69.51	107.18	165.02	270.68	97.84	103.28	79.4	79.8	96.09	72.71	86.03
AP1G1	15.41	4.83	3.8	10.92	4.85	1.89	7.15	8.35	7.46	7.39	6.28	9.42	7.44	6.79	14.48	8.38	11.26	9.09	13.13	15.17	12.92	12.68	12.43	16.35	6.55	5.09	2.59	14.83	11.28	5.16	14.57	11.7	10.57	10.89	17.16	5.17
AP1G2	27.545	19.27	18.03	9.53	13.355	12.025	16.385	50.285	10.38	33.35	15.675	25.865	13.58	12.75	17.27	27.67	50.5	18.575	23.355	16.28	13.935	16.775	48.735	22.13	34.905	20.49	31.02	16.59	75.32	55.99	28.64	16.15	16.56	21.035	28.41	45.945
AP1S1	21.46	32.81	32	31.66	2.75	15.94	34.56	19.35	27.73	11.05	19.8	21.25	7.25	14.87	19.2	4.09	45.81	24.41	1.58	2.56	4.82	5.42	22.44	3.68	2.36	7.93	3.56	22.34	3.59	6.55	7.95	2.86	6.34	6.66	1.69	2.87
AP1S2	1.4	0.64	10.78	4.79	6.61	1.13	1.93	11.62	6.55	11.58	14.74	8.89	8.22	8.26	9.67	16.05	4.1	0.84	24.33	17.66	2.29	30.23	13.17	18.19	12.64	7.57	22.97	9.43	11.85	3.41	21.62	6.37	3.9	10.61	21.74	28.39
AP2A2	98.59	104.84	109.38	121.72	56.94	89.42	108.49	69.75	74.25	48.2	74.76	83.01	77.29	82.11	77.04	58.01	67.97	107.09	45.51	60.19	92.39	52.04	46.95	47.04	43.69	63.25	84.61	45.12	109.81	103.59	54.31	74.09	77.22	72.7	75.94	50.63
AP2B1	36.85	39	29.3	30.41	36.11	26.5	30.61	50.66	41.97	65.47	53.69	37.77	35.91	39.42	40.34	43.89	23.72	24.58	38.31	53.56	30.35	45.45	69.41	96.11	38.89	46.13	45.09	42.89	49.58	48.18	41.66	63.66	49.57	171.45	61.15	51.64
AP2M1	144.19	129.18	111.81	152.05	113.89	101.73	109.97	184.74	113.6	216.82	269.41	140.26	165.28	165.2	171.43	204.31	115.28	100.21	214.27	236.98	184.47	230.12	259.18	226.61	125.2	166.26	194.97	276.49	474.79	223.33	217.64	323.93	172.59	596.93	274.45	317.67
AP2S1	53.42	61.27	62.61	56.39	62.93	58.39	51.44	66.94	64.27	63.86	94.85	62.87	42.4	66.38	36.56	64.82	49.33	51.74	57.23	72	38.5	66.13	129.33	101.95	30.01	45.08	70.57	248.17	215	154.94	151.11	123.18	89.3	128.06	107.39	77.3
AP3B1	47.99	21.58	15.94	29.47	27.39	14.18	28.42	32.87	19.19	35.24	32.25	18.57	20.7	16.11	30.6	28.46	4.45	23.98	24.07	28.8	17.11	14.23	47.75	45.58	33.01	19.98	27.76	18.09	21.98	7.77	20.28	9.39	20.3	24.1	48.64	29.3
AP3B2	7.25	27.5	35.95	40.36	15.11	32.83	18.77	53.34	22.29	4.27	5.14	6.2	7.46	10.9	5.61	3.7	5.73	9.49	3.02	4.43	5.18	4.46	1.89	3.03	1.44	14.49	4.7	14.27	9.61	4.62	2.29	10.71	3.82	6.01	2.68	3.38
AP3D1	48.115	68.555	62.985	85.135	97.155	51.59	53.04	91.005	96.18	66.185	72.255	66.29	53.56	60.125	67.46	57.04	62.415	86.525	62.06	41.525	48.735	63.885	61.3	73.425	63.56	52.955	52.6	93.395	177.58	81.065	58.245	87.725	121.03	111.65	69.57	98.285
AP3M2	2.92	3.29	4.46	2.18	2.55	3.02	2.74	2.41	9.66	10.69	13.64	2.96	15.83	2.21	2.77	2.4	2.74	4	10.77	15.65	4.34	26.91	10.52	20.19	19.26	11.28	3.8	54.81	11.67	3.32	14.04	12	9.01	52.02	16.23	14.87
AP3S1	199.79	116.58	165.59	139.74	131.74	67.96	128.2	153.03	128.17	78.33	89.75	77.9	68.36	113.36	75.97	89.7	61.8	112.4	60.61	97.06	72.1	65.78	82.53	102.67	79.57	53.19	51.87	23.41	38.72	38.13	78.74	37.75	39.47	61.11	108.39	90.59
AP3S2	11.375	20.875	10.565	17.565	24.5	25.46	9.18	30.995	19.53	15.47	16.78	10.54	17.775	15.955	7.395	13.265	8.225	20.175	8.95	10.71	7.825	3.165	13.305	12.885	10.985	9.52	7.615	13.09	17.105	12.49	10.79	14.5	18.46	25.885	17.785	8.955
AP4E1	1.04	6.93	0.87	0.92	0.36	0.88	0.93	1.11	1.65	2.26	2.46	0.98	3.61	2.94	0.51	2.19	4.19	0.97	0.58	0.8	0.57	0.41	2.27	0.13	1.1	1.01	2.2	0.68	0.44	1.38	1.19	0.35	1.12	0.36	0.55	0.13
AP4M1	3.56	19.78	5.39	9.12	15.92	22.62	4.95	2.36	12.75	7.88	9.38	20.93	14.01	2.04	2.44	5.3	12.84	12.8	3.23	3.63	10.73	4.42	1.56	4.76	1.81	7.96	2.49	17.6	34.34	10.04	3.1	13.98	3.13	9.31	2.72	7.85
AP4S1	6.07	2.22	12.59	4.33	2.95	3	6.63	2.38	3.42	1.85	1.63	4.28	1.57	7.31	8.89	3.21	1.96	1.68	1.63	3.66	2.48	1.79	1.41	5.94	1.61	1.62	2.63	1.69	2.97	2.46	5.44	2.16	10.7	4.74	5.5	0.67
APAF1	10.17	6.45	6.47	6.45	10.75	8.52	7.15	0.86	1.31	7.83	11.52	1.17	2.25	9.99	3.52	1.16	2.49	8.65	9.56	9.92	11.79	3.88	5	6.86	1.35	7.55	3.84	7.92	13.33	2.14	7.32	1.24	7.12	5.58	9.41	1.25
APBA1	10.93	3.49	5.94	2.85	5.2	1.34	10.92	7.12	12.83	2.41	1.6	7.25	2.3	2.07	0.84	5.03	3.29	8.03	5.13	0.51	5.4	2.87	0.94	3.27	1.44	5.84	7.62	6.21	5.12	2.77	2.33	0.82	4.62	1.6	0.99	0.46
APBA2	12.42	7.21	3.87	1.4	0.71	3.72	3.44	13.96	2.64	2.47	3.06	3.12	3.4	0.69	1.63	4.15	3.72	2.48	4.75	2.52	3.63	1.7	5.65	3.21	1.86	2.12	7.66	32.95	10.79	13	1.24	15.43	1.15	9.55	6.09	2.23
APBA3	16.15	3.73	8.3	18.64	9.72	5.06	20.26	3.78	28.93	4.4	2.8	6.49	3.67	4.68	3.31	13.45	5.69	22.84	2.8	3.63	27.18	3.24	3.39	1.09	3.83	2.47	3.81	4.87	17.28	5.26	5.4	4.14	4.35	3.6	3.39	2.92
APBB1	3.23	4.96	4.24	9.27	1.8	5.82	15.54	12.28	12.77	6.79	11.9	15.75	18.87	14.92	6.67	9.66	2.05	4.15	7.43	1.98	10.75	1.84	7.35	3.07	10.27	4.85	15.71	16.3	29.47	2.18	2.41	11.63	9.75	12.57	9.19	12.41
APBB2	5.195	1.74	2.055	8.655	5.025	0.47	0.95	3.05	5.12	6.035	5.885	1.605	7.085	5.115	1.65	7.965	3.675	2.47	4.245	5.86	6.685	3.565	4.645	7.59	4.46	9.99	4.68	2.795	2.58	8.11	3.875	5.015	1.69	4.28	10.565	4.46
APBB3	33.7	24.77	26	28.62	8.99	26.01	22.62	19.26	22.53	17.64	19.98	19.44	20.14	11.61	7.57	12.22	16.47	26.31	11.34	10.72	21.56	16.72	11.51	16.26	31.23	19.98	11.54	12.38	17.28	16.82	22.53	21.08	19.68	10.71	18.25	10.43
APC	2.53	12.53	3.12	12.2	4.96	4.34	10.05	10.8	9.5	0.49	1.51	3.12	4.09	9.08	11.35	7.58	9.45	10.66	6.82	2.75	4.09	8.38	7.4	5.81	3.39	2.51	8.48	1.73	4.86	3.33	2.02	2.23	6.1	3.03	5.7	8.78
APC2	19.63	10.43	20.13	19.38	2.61	28.22	32	17.7	18.13	13.17	16.06	17.26	3.94	15.11	14.07	9.49	14.41	21.02	19.62	10.17	7.32	16.31	12.34	15.62	3.95	13.48	16.79	19.02	31.94	17.61	19.26	21.83	23.14	13.27	16.3	19.76
APCS	8.02	8.42	10.44	1.35	1.9	12.91	8.79	4.45	1.76	14.14	28.57	11.71	4.68	2.19	7.61	64.6	2.35	4.19	2.55	11.54	10.9	4.73	3.75	8.04	2.75	0.98	5.78	196.02	0.91	623.83	257.66	239.43	392.56	4.93	0.86	2.29
APEX1	88.7	78.21	63.06	90.48	92.93	63.76	63.98	93.81	80.65	52.3	72.35	45.6	65.77	49.41	62.79	57.69	51.41	57.6	54.64	72.01	38.3	55.13	84.72	61.59	58.52	53.32	82.22	94.94	146.03	69.13	59.34	98.35	47.14	114.03	72.51	43.52
APEX2	6.4	6.07	5.04	2.76	4.58	6.05	5.27	5.73	6.39	4.39	17.38	3.37	6.85	3.53	4.05	12.84	6.64	2.55	4.12	3.57	4.29	3.29	3.52	4.23	10.96	5.43	9.93	8.75	9.89	13.59	15.83	4.39	4.01	6.82	15.61	3
API5	5.64	9.78	15.58	14.2	16.8	10.77	13.77	14.83	21.08	11.5	11.2	13.09	9.27	6.84	5.66	10.06	11.29	13.07	9.51	9.65	8.61	3.86	10.3	10.98	10.94	6.46	16.17	15.41	6.3	4.99	12.32	5.58	11.98	6.38	10.67	15.25
APITD1	13.01	13.475	6.96	8.215	13.2	5.33	8.175	8.37	18.825	8.165	9.32	9.27	3.775	8.285	8.74	3.575	18.8	10.33	3.435	9.19	6.26	7.47	8.065	4.395	9.115	3.605	7.08	4.625	8.14	6.045	17.735	5.985	6.06	8.21	7.705	1.385
APLNR	21.02	39.37	34.27	18.15	17.5	24.63	6.65	14.94	21.45	12.23	20.37	27.36	12.53	20.44	13.59	13.54	30.05	22.01	13.52	10.64	19.42	6.54	8.46	10.93	1.16	16.07	11.16	13.33	14.05	19.92	10.97	3.89	2.49	7.57	11.99	3.66
APLP1	36.36	50.85	22.82	37.99	22.65	10.28	37.2	35.27	34.69	17.59	30.92	40.87	40.08	17.85	39.99	9.74	19.69	97.95	27.98	13.03	35.74	23.7	16.43	19.59	25.77	7.16	17.64	5.65	18.31	31.13	7.55	55.03	22.64	86.02	24.29	11.85
APLP2	44.94	33.56	32.88	36.93	50.43	50.85	31.01	63.73	42.2	103.48	107.97	59.53	81.46	84.86	48.14	67.02	63.39	51.39	112.14	135.31	40.93	88.74	131.41	168.63	97.47	74.24	60.09	261.83	81.18	131.47	79.02	118.07	167.7	103.86	109.95	90.36
APOA1	2.2	4.35	3.05	2.2	1.66	2.09	8.01	0.95	1.49	1.5	5.35	2.45	3.62	0.98	2.22	0.49	2.29	6.23	0.91	3.04	1.59	1.62	1.1	1.19	1.32	5.12	1.83	1611.1	92.95	2274.63	1665.12	1322.64	1849.01	1.65	1.49	1.16
APOA4	2.8	3.67	2.25	4.03	1.9	2.2	3.8	4.27	7.97	5.27	2.41	4.04	0.76	3.66	2.07	1.15	8.08	3.35	2.88	9.3	2.36	8.8	7.5	7.86	8.56	4.02	1.53	11.7	16.6	71.07	76.1	26.75	41.08	1.91	8.48	3.28
APOB	1.55	1.465	5.375	1.575	3.935	1.755	1.345	1.04	6.03	0.77	1.54	3.555	3.66	1.615	7.29	2.17	2.88	0.935	3.065	2.34	4.535	4.32	3.65	1.79	2.01	1.215	2.695	205.62	2.53	876.56	416.28	214.345	338.785	1.155	4.685	4.67
APOBEC1	1.47	1.45	1.78	1.92	4.78	2.1	2.24	3.49	1.05	1.55	3.34	2.87	6.6	1.12	2.41	0.89	1.94	1.32	1.63	1.33	3.84	9.8	7.31	3.71	1.43	1.11	7.12	5.46	1.76	2.85	1.57	8.12	4.63	2.67	0.95	4.64
APOBEC2	0.58	0.58	1.24	0.93	0.3	5.01	1.98	3	0.79	0.65	0.39	0.31	0.67	4.51	0.31	0.3	0.91	0.43	0.39	0.36	9.48	0.39	0.56	0.24	0.84	0.96	4.99	0.25	1.17	0.74	1.36	0.48	0.29	0.37	0.23	0.73
APOBEC3B	2.35	11.35	24.76	2.09	20.2	2.71	14.92	4.42	9.48	6.7	4.57	11.61	4.55	10.5	11.77	3.32	10.06	8.26	11.07	11.15	3.45	10.6	14.06	12.98	14.02	7.24	23.51	15.03	16.84	29.47	33.88	20.85	22.59	26.54	29.63	12.09
APOBEC3C	46.975	41.415	64.49	38.195	28.84	60.81	49.28	46.12	32.165	38.355	50.69	45.755	44.56	62.04	56.67	45.795	40.125	44.295	43.635	38.365	63.01	51.105	49.55	46.565	31.335	36.24	76.04	37.58	113.155	40.505	41.33	22.13	33.385	25.255	37.8	37.45
APOBEC3F	3.46	1.72	1.87	3.05	3.46	2.08	2.65	4.15	3.14	1.36	5.04	2.97	10.2	4.13	2.42	2.05	2.07	3.66	10.65	2.86	1.85	2	2.01	5.95	1.97	6.76	1.13	2.48	14.07	2.01	2.75	2.76	2.25	1.45	2.22	5.61
APOBEC3G	4.05	4.115	9.235	6.36	9.21	4.985	4.66	3.82	2.425	5.75	4.75	1.485	4.19	7.99	7.455	6.955	5.71	2	13.635	5.005	8.5	11.55	12.3	6.035	8.78	7.115	28.415	5.495	21.845	10.195	15.29	6.235	1.925	7.525	12.59	6.605
APOC1	11.03	4.04	1.98	2.59	20.16	3.32	4.06	1.75	2.58	18.91	14.36	1.1	40.15	13.1	22.31	24.68	14.97	1.86	112.69	12.78	27.38	85.67	66.42	49.99	16.59	50.06	130.69	1248.72	254.57	2112.01	1457.36	1196.97	1710.55	18.17	63.75	69.54
APOC2	2.05	4	8.46	5.76	1.52	4.88	5.05	6.17	3.21	2.94	1.15	3.18	5.56	2.64	5.44	2.14	3.49	3.92	12.59	2.07	3.49	10.76	2.43	11.89	2.63	2.38	2.81	599.46	10.94	1552.79	833.3	692.14	1091.59	1.37	3.66	2.27
APOC3	10.13	4.18	5.91	5.7	12.21	7.22	4.55	10.7	2.53	10.72	2.87	3.21	2.94	2.32	3.11	3.6	7.01	6.37	3.91	1.88	6.66	3.71	5.49	2.18	10.64	2.49	2.51	1825.51	78.71	3356.11	1830.05	1547.93	2212.69	2.77	5.58	1.62
APOC4	161.04	72.69	100.44	91.73	35.79	127.33	100.19	91.6	74.8	36.51	15.88	33.32	39.57	19.06	59.31	34.5	111.43	113.31	54.74	13.23	83.35	14.64	16.56	45.85	46.01	18.32	27.29	182.59	115.88	270.06	87.79	146.06	140.62	53.89	39.85	10.97
APOD	74.6	109.34	75.21	58.64	46.35	102.3	40.51	95.78	66.93	399.15	122.31	175.54	159.05	187.18	25.41	100.46	125.27	44.54	184.65	428.52	48.02	466.33	99.01	187.87	444.34	272.27	3.36	4.45	3.55	2.98	2.14	4.23	9.62	2.32	61.04	59.48
APOE	2.62	8.61	9.45	2.33	4.89	7.61	6.66	4.45	4.2	54.37	43.96	7.5	63.81	36.25	39.04	45.15	12.26	6.17	301.07	52.67	71.05	136.37	151.57	57.74	101.81	138.36	277.85	639.67	628.3	1870.29	897.4	674.36	983.29	48.18	154.69	99.57
APOF	1.68	1.96	14.16	1.68	15.68	4.4	2.55	1.07	2.64	1.73	0.95	1.94	0.8	6.34	1.5	0.36	4.9	2.22	0.95	1.61	6.46	10.41	4.03	5.73	5.55	1.26	0.61	27.75	1.66	113.85	36	58.31	58.6	8.82	0.86	2.93
APOH	13.34	9.3	18.48	18.22	8.9	4.68	14.07	11.32	5.8	3.07	6.23	4.25	10.5	5.36	5.65	5.18	4.36	11.09	10.65	4.35	3.19	0.38	1.86	7.26	25.93	6.5	3.41	172.22	5.69	404.82	389.46	320.57	455.35	5.14	0.37	2.5
APOL1	2.06	15.57	4.4	11.14	18.89	9.17	10.4	6.25	8.05	31.8	18.69	7.42	9.04	7.5	2.1	12.03	17.69	3.41	23.43	26.55	2.34	8.48	29.94	32.84	12.98	13.23	12.68	19.38	14.42	37.87	24.09	4.18	31.56	1.74	20.39	45.91
APOM	14.63	2.23	3.68	6.28	15.35	13.15	10.02	2.61	4.22	6.42	2.14	13.78	4.37	7.65	1.97	5.25	13.84	4.34	8.72	1.08	7.41	1.8	13.21	3.88	11.74	2.96	9.52	92.92	17.07	201.28	37.28	94.99	64.89	12.48	10.17	11.31
APOOL	6.88	10.02	3.21	1.34	2.02	7.92	4.86	6.94	0.88	1.13	2.68	5.15	1.39	1.84	8.06	3.66	6.29	6.12	6.52	3.53	4.39	2.58	1.84	7.19	4.29	2.77	5.65	3.41	1.62	5.65	5.6	6.18	11.96	5.1	1.05	3.99
APP	28.76	70.82	38.29	63.75	63.13	57.43	52.75	44.22	71.51	81	81.08	75.61	65.21	84.06	62.13	99.48	37.25	58.02	49.85	82.39	55.71	46	73.23	106.99	72.96	58.27	24.32	35.11	20.07	40.06	40.6	49.19	79.66	81.09	68.02	77.49
APPBP2	7.77	4.21	7.52	8.17	8.705	5.75	3.405	5.465	5.495	8.585	6.245	2.49	5.19	8.255	5.115	8.51	5.48	4.455	8.64	7.88	3.39	0.785	5.22	6.085	9.6	4.705	6.34	4.8	1.195	4.31	2.82	4.545	7.45	6.405	10.04	4.62
APRT	21.48	47.98	25.25	27.06	22.89	50.98	36.6	53.96	10.21	29.48	44.9	14.52	21.26	21.97	30.06	7.76	36.66	23.88	13.58	12.1	29.71	22.46	44.7	15.34	3.24	37.86	33.61	51.12	100.95	77	69.8	11.91	27.18	7.19	47.15	16.23
AQP1	114.23	138.73	135.81	172.17	234.25	198.09	127.52	185.42	170.26	147.46	148.13	123.54	184.02	186.55	135.48	104.28	133.73	101.78	59.45	74.41	113.16	55.44	51.06	39.34	46.69	152.89	32.44	26.33	60.74	30.11	25.04	22.95	47.4	42.57	93.57	55.57
AQP2	5.99	5.63	1.74	3.9	3.18	5.46	4.06	3.91	4.87	1.68	1.37	3.97	4.41	2.43	2.43	2.39	4.98	2.82	2.17	2.19	2.68	1.44	2.44	2.41	2.44	3.21	3.28	3.02	3.69	5.65	3.83	2.8	2.67	3.7	1.12	1.67
AQP3	26.92	20.36	26.255	16.405	30.23	17.72	17.14	19.67	21.655	49.295	19.52	12.355	21.54	24.935	15.12	21.515	12.69	19.335	22.195	22.385	19.98	24.885	102.88	9.51	8.39	10.915	8.745	59.265	29.55	77.495	40.145	29.805	37.06	8.585	5.71	43.095
AQP4	0.73	0.89	0.33	0.87	0.73	0.57	0.97	2.14	3.25	4.11	5.77	2.88	0.66	5.23	1.02	0.32	3.85	0.54	0.57	0.49	0.73	1.84	0.36	2.65	2.13	6.12	3.03	5.54	0.41	2.28	0.81	1.49	0.99	1.45	0.77	0.51
AQP5	8.13	40.38	45.7	37.2	17.56	29.04	44.54	29.84	34.02	42.09	23.7	31.89	34.27	46.68	46.64	29.4	9.71	52.5	32.23	39.29	39.27	38.1	88.08	35.94	20.52	50.07	26.24	18.37	31.36	40.6	31.73	31.38	89.64	36.19	28.6	28.16
AQP6	7.64	5.93	10.85	7.26	5.55	8.26	3	27.4	4.67	16.57	8.2	7.08	7.51	23.22	13.62	2.56	9.31	21.68	4.95	16.52	6.54	5.46	12.24	12.54	6.04	6.58	5.63	15.13	32.79	23.2	19.93	15.49	5.9	24.52	16.37	3.75
AQP7	34.14	20.36	20.39	30.09	30.505	30.845	34.86	23.84	19.75	16.17	33.72	12.28	30.79	33.36	32.015	31.24	34.33	28.585	35.81	37.73	24.06	29.505	30.63	27.515	33.87	19.795	25.215	42.645	35.01	64.86	56.57	32.46	39.13	28.12	34.57	29.875
AQP8	204.21	434.75	379.27	346.31	357.07	271.79	433.85	193.29	316.31	141.92	111.94	186.12	228.94	216.21	287.94	72.49	258.63	608.66	32.82	22.75	200.48	54.78	20.1	25.57	18.45	198.31	36.77	50.07	23.96	45.68	44.84	53.09	28.24	31.72	30.83	28.51
AQP9	4.14	3.77	8.49	10.03	1.06	5.63	3.78	0.53	4.2	4.54	7.18	1.44	10.09	4.55	6.97	6.45	5.41	1.47	7.66	11.27	7.6	19.87	12.74	10.3	0.78	4.11	3.47	30.36	6.86	61.38	27.08	26.69	43.1	1.41	12.3	5.39
AQR	6.67	11.02	7.49	1.49	7.5	4.54	4.37	4.77	6.1	0.73	7.08	0.8	1	5.42	8.31	4.02	2.17	8.1	4.56	3.74	1.7	3.17	2.42	0.59	5.19	2.79	8.82	1.75	1.26	4.95	2.36	3.93	2.74	0.98	6.01	7.84
AR	7.76	9.32	6.69	14.485	9.335	12.62	3.905	2.91	8.155	13.65	8.275	1.945	11.195	7.635	13.515	9.285	10.8	6.675	8.51	5.82	8.77	3.54	5.35	8.175	8.63	5.585	6.615	7.7	10.1	34.78	9.77	19.01	37.26	9.76	11.9	9.45
ARAF	56.215	80.96	86.59	82.81	60.85	91.79	90.155	113.08	50.295	70.255	81.48	74.215	79.43	91.235	72.73	64.5	67	86.445	59.845	69.205	89.395	74.43	56.34	60.175	33.75	62.935	69.01	86.12	116.34	132.715	91.105	99.24	147.315	86.755	56.19	62.015
ARAP1	22.11	28.45	40.86	25.69	13.11	15.32	16.42	24.75	13.43	18.07	24.48	24.41	26.69	33.61	25.39	21.62	13.62	19.35	28.37	21.07	25.7	27.41	30.64	35.48	14.66	18.52	24.65	22.52	49.62	28.94	32.39	30.97	15.88	22.93	25.22	27.05
ARAP2	4.48	0.39	3.34	6.53	16.2	7.38	6.14	1.12	12.02	5.81	4.72	5.78	0.41	6.24	7.92	5.6	1.05	2.68	8.34	3.6	4.08	4.04	5.03	6.74	3.77	4.05	17.66	2.05	6.68	2.66	9.71	2.85	3.94	2.86	8.86	7.91
ARC	53.54	48.56	75.96	68.86	41.33	77.53	58.28	52.03	42.64	20.52	39.75	43.66	37.69	31.61	47.75	29.23	45.12	44.45	26.8	19.69	45.65	65.61	26.85	21.59	20.87	33.38	29.91	33.39	34.23	37.09	24.65	41.25	44.35	26.97	18.97	30.97
ARCN1	44.07	33.12	31.08	38.78	54.65	44.4	44.89	38.81	64.14	28.29	50.16	25.56	31.87	38.23	37.83	31.17	38.06	36.95	27.38	33.25	32.24	23.83	38.78	31.31	35.22	27.81	25.32	19.47	20.88	24.27	21.25	14.92	28.77	40.16	42.24	33.89
ARD1A	29.72	22.2	26.37	23.19	28.17	14.99	21	32.02	16.27	21.85	29.44	3.61	11.97	20.88	8.03	20.08	23.86	20.34	17.13	17.28	5.06	15	34.83	20.93	21.46	19.85	31.92	44.61	71.84	55.67	68.82	30.92	46.76	32.75	37.74	42.62
AREG	1.53	1.57	1.29	5.27	0.48	5.72	10.65	0.81	0.73	8.45	7.39	10.3	11.3	2.88	4.92	11.55	2.57	1.01	6.23	16.23	8.21	48.73	9.79	13.72	13.31	7.13	1.02	1.93	5.86	1.28	14.38	0.31	5.49	0.78	17.84	0.85
ARF1	130.07	139.95	113.57	175.96	126.65	119.75	106.95	195.02	136.67	122.03	135.74	112.36	130.3	142.7	139.25	117.08	100.52	142.73	100.61	111.7	139.42	122.16	288.2	137.42	214.26	136.14	117.71	139.21	225.59	147.97	161.61	224.39	134.91	435.6	122.5	156.93
ARF3	68.1	73.79	68.06	76.4	51.01	74.78	58.38	69.63	47.32	110.21	114.54	59.03	71.91	83.21	78.56	87.87	57.14	75.42	124.29	111.19	63.39	78.26	116.82	112.34	132.21	85.77	83.31	107.43	186.52	100.43	102.76	103.78	99.94	187.54	118.94	123.04
ARF4	76.78	82.73	74.02	83.31	125.46	62.47	52.75	152.63	117.33	150.35	198.01	143	45.41	102.03	109.71	155.07	68.22	76.57	179.69	194.54	118.08	136.33	275.99	225.18	212.3	115.98	56.93	172.55	71.06	111.3	122.5	146.27	95.12	192.77	250.4	175.08
ARF5	154.14	113.17	111.05	101.06	88.81	76.03	159.59	171.85	84.24	98.14	82.81	75.6	96.94	83.35	80.17	59.01	73.5	82.05	65.53	89.72	89.49	71.33	100.78	88.07	72.37	70.61	78.89	148.21	171.43	101.09	206.24	164.72	67.15	197.59	102.47	78.82
ARF6	51.955	12.935	7.415	20.055	35.46	20.26	8.785	14.135	21.39	35.845	27.805	14.59	17.59	35.465	37.315	60.13	21.97	19.365	33.885	28.9	26.635	75.17	99.47	51.3	50.75	30.25	42.73	33.385	69.075	51.16	48.485	28.78	49.835	32.55	49.155	31.87
ARFGAP2	43.57	47.96	61.42	43.71	60.12	38.6	41.79	57.64	44.49	25.11	34.05	32.81	40.73	36.03	39.06	24.02	30.54	34.48	27.64	28.46	34.11	23.79	19.25	23.58	25.69	32.38	46.96	30.13	73.78	37.99	38.88	45.5	44.38	57.23	31.36	41.23
ARFGAP3	15.455	10.6	12	7.51	19.12	11.76	12.185	15.785	19.195	3.59	4.165	3.94	6.725	4.76	6.145	6.665	7.755	10.82	4.03	3.145	9.435	11.2	3.845	6.275	1.95	5.515	2.835	1.86	0.265	2.845	2.945	1.86	1.625	3.95	6.225	4.11
ARFGEF1	12.515	17.065	11.695	16.2	13.715	21.18	18.315	12.27	18.71	16.735	5.085	7.39	9.125	9.18	12.84	14.715	11.92	17.2	11.295	18.095	10.655	10.205	10.445	20.405	11.15	10.685	10.625	12.255	11.86	6.49	9.42	8.17	11.42	15.15	16.37	18.1
ARFGEF2	7.91	3.355	3.675	8.795	6.59	8.005	7.505	3.195	5.01	4.14	5	2.35	4.56	3.205	4.5	4.44	5.015	2.78	5.305	3.955	7.795	6.165	3.765	4.285	2.445	4.155	8.1	4.66	5.03	5.82	1.62	3.635	2.975	5.275	3.3	3.87
ARFIP1	12.94	11.82	5.41	9.06	12.35	6.58	8.31	4.07	6.63	11.67	8.03	10.11	6.51	1.7	10.25	7.75	10.04	3.06	7.05	8.32	12.21	4.8	11.98	8.44	8.73	9.6	3.45	8.15	9.94	1.45	2.55	5.95	0.7	5.33	1.51	5.51
ARFIP2	38.07	18.82	29.01	7.99	31.93	17.67	24.72	57	19.32	27.35	14.4	11.23	23.9	3.75	24.87	4.6	23.39	24.42	13.8	12.36	5.27	3.83	21.29	8.71	4.47	1.55	3.64	32.13	8.2	15.11	8.47	36.25	8.94	48.9	20.6	23.33
ARFRP1	16.71	13.05	11.92	11.1	10.96	14.27	4.42	12.74	10.5	15.16	7.17	8.22	12.64	10.44	15.36	22.29	12.21	21.74	5.83	11.11	9.36	6.38	5.68	6.04	12.86	8.86	18.73	25	57.63	7.05	25.53	6.18	51.66	11.31	24.71	16.93
ARG1	0.99	6.02	1.09	1.1	1.2	6.2	0.52	0.97	1.06	0.75	0.8	0.5	0.83	0.71	0.48	0.38	0.69	0.84	3.35	0.8	0.64	5.74	2.6	0.76	0.56	0.45	5.06	25.67	0.66	49.14	40.45	31.5	61.85	3.73	2.6	0.56
ARG2	0.66	1.82	1.07	7.15	10.88	1.98	3.52	2.88	1.52	5.5	1	1.77	2.18	1.45	1.06	0.93	1.45	1.28	1.12	1.1	3.34	2.17	0.64	2.48	1.21	1.16	9.23	6.83	3.41	4.2	1.18	1.68	0.95	14.62	4.69	1.53
ARHGAP1	21.305	45.74	13.49	25.485	34.69	42.605	21.46	36.065	36.375	68.925	75.225	30.96	34.895	42.015	59.23	80.875	47.44	36.705	55.935	75.13	52.245	47.4	99.075	95.455	44.505	53.255	33.35	75.14	119.605	70.445	63.35	42.43	56.875	61.94	87.63	74.46
ARHGAP11A	2.7	2.89	10.81	1.11	1.36	0.53	4.91	0.54	1	0.52	0.29	4.86	0.76	1.93	2.25	0.24	0.7	8.71	2.09	4.3	0.96	0.72	0.41	3.08	2.86	1.5	5.01	5.07	0.92	0.91	2.88	3.95	1.1	8.06	1.11	0.67
ARHGAP12	30.5	20.6	27.15	20.41	29.43	17.67	30.63	26.08	21.4	23.64	19.08	19.3	17.58	16.86	19.81	21.03	11.03	25.22	11.2	22.98	16.05	16.74	18.45	33.99	35.52	16.16	18.7	10.87	9.37	14.16	25.64	17.63	19.88	14.98	19.13	18.67
ARHGAP19	6.48	3.98	1.16	3.08	1.94	2.09	8.42	1.31	11.4	1.06	6.1	1.02	1.14	3.23	10.68	4.35	3.76	4.32	4.56	7.54	3.05	4.74	5.53	6.76	12.31	6.61	10.99	1.02	2.04	7.04	5.14	9.16	9.42	13.9	6.86	4.41
ARHGAP22	1.96	16.75	2.78	3.61	7.73	2.23	4.82	2.75	2.39	7.71	5.71	2.88	15.68	2.5	2.15	8.04	4.82	2.45	13.29	10.26	9.73	1.59	2.82	4.96	1.08	1.89	6.19	3	19.22	2.16	1.22	2.66	9.43	10.38	5.82	4.8
ARHGAP25	14.91	22.25	4.93	9.93	9.08	3.06	10.75	17.33	5.57	26.87	24.39	8.71	14.7	11.94	4.08	25.4	15.96	18.95	37.47	19.44	14.64	32.7	17.52	13.49	25.2	16.77	59.6	17.99	88.86	23.71	20.27	16.09	13.85	11.72	21.43	30.47
ARHGAP26	1.73	2.33	1.65	1.94	2.5	3.68	2.51	7.24	1.95	1.63	2.08	3.05	2.21	1.47	2.45	1.68	2.71	2.64	1.9	3.01	1.51	1.49	1.58	1.36	2.43	2.17	2.36	2.59	4.54	2.8	2.02	1.39	3.76	2.31	1.6	1.67
ARHGAP29	9.55	6.91	2.74	2.63	10.48	6.05	0.81	4.55	10.25	5	10.08	3.73	6.43	8.22	6.34	10.4	6.35	8.46	6.54	11.02	7.86	6.15	8.1	8.13	19.14	1.18	6.53	18.27	6.32	7.77	19.52	5.94	7.01	5.71	12.56	8.83
ARHGAP4	4.56	1.57	9	4.47	1.34	6.22	5.35	4.26	6.99	20.61	9.84	5.01	22.17	6.5	5.5	8.62	4.56	3.48	43.78	25.05	4.39	31.56	22.86	17.42	11.31	13.86	78.52	10.75	220.96	48.23	38.66	19.24	17.89	34.27	35.71	49.85
ARHGAP5	5.41	5.705	5.235	9.265	7.505	5.135	3.55	4.56	7.2	3.695	2.995	6.105	1.195	4.83	3.835	8.145	1.225	3.83	4.915	8.21	7.03	4.71	8.84	8.445	8.18	5.865	6.28	6.075	2.74	3.18	7.06	3.46	1.39	0.945	3.625	3.175
ARHGAP6	2.45	2.45	3.06	2.02	2.29	4.315	2.32	2.58	5.655	1.905	2.18	2.595	2.74	4.315	2.525	2.125	2.64	4.14	1.675	1.585	2.255	1.62	1.535	2.285	1.465	3.735	1.38	2.625	2.68	2.49	1.95	3.14	2.065	2.14	1.445	0.77
ARHGAP8	20.58	14.78	1.96	22.27	13.11	9.3	1.22	10.76	10.88	11.28	7.84	9.68	28.37	12.05	13.99	8.58	9.68	2.42	10.68	14.25	6.63	5.97	7.47	7.46	29.62	6.87	12.34	4.63	7.16	3.83	7.14	17.06	18.19	19.05	5.55	7.52
ARHGDIA	8.54	26.02	5.52	23.34	24.73	11.81	6.51	54.63	16.72	83.48	89.12	39.55	18.31	63.64	28.61	41.12	19.82	19.97	57.4	97.64	31.83	66.52	71.95	93.81	52.7	50.56	68.64	242.71	272.8	155.31	110.03	111.32	139.93	112.89	77.28	91.88
ARHGDIB	16.17	12.9	2.06	13.27	11.08	6.1	4.76	1.35	6.9	39.01	43.86	3.41	13.11	10.03	3.08	52.66	11.96	1.26	99.46	47.62	4.73	118.53	56.6	47.41	49.81	41.97	310.74	37.34	504.71	97.87	74.98	26.35	13.95	15.99	59.96	101.75
ARHGEF1	19.535	37.925	31.05	29.28	29.895	36.09	25.015	36.085	16.68	26.795	32.525	15.945	25.6	30.885	27.88	18.505	27.61	25.395	26.35	26.79	24.49	32.25	22.155	27.36	24.315	21.16	47.36	22.665	68.275	27.085	31.755	19.96	25.935	27.8	33.025	29.235
ARHGEF10	2.93	3.79	2.62	4.26	3.35	4.04	1.38	1.9	1.35	15.27	15.44	9.77	3.49	15.98	2.18	23.55	4.32	2.87	4.73	19.8	3.14	18.16	19.48	23.38	41.66	19.04	16.46	3.87	3.78	3.19	9.1	10.2	12.45	32.65	30.39	27.93
ARHGEF11	2.39	0.97	2.01	10.04	3.29	4.6	19.18	1.47	3.72	6.26	8.44	2.11	3.92	1.94	3	11.39	3.28	16.56	6.21	3.8	11.67	8.91	16.51	13.65	4.79	7.22	3.09	7.39	10.68	5.94	13.36	3.08	9.62	15.97	14.83	12.3
ARHGEF12	15.56	5.39	4.25	9.85	13.22	15.24	5.63	15.96	12.61	4.59	14.54	10.76	5.96	12.25	6.77	5.9	10.83	8.74	7.76	6.95	4.79	6.14	10.66	4.42	9.67	3.07	11.47	11.27	6.33	19.8	11.44	4.67	6.08	4.92	9.25	10.79
ARHGEF15	6.2	7.14	3.46	9.2	9.49	16.26	10.31	18.52	3.23	14.83	17.91	6.52	3.84	14.1	17.67	9.16	12.31	15.16	8.23	11.42	6.18	13.47	10.06	4.93	6.2	4.15	8.97	7.81	8.8	9.11	2.33	10.22	8.76	15.13	9.17	7.99
ARHGEF16	3.89	9.34	7.17	16.27	5.55	8.07	16.6	6.76	9.07	2.38	3.42	5.99	4.41	5.28	3.77	2.92	19.8	8.82	3.63	9.68	6.22	9.09	11.02	8.72	2.17	11.74	4.4	5.39	12.32	17.94	13.72	12.94	16.55	4.56	2.64	11.96
ARHGEF17	2.41	4.52	2.62	3.83	4.19	3.57	1	2.05	4.01	3.56	14.37	3.73	2.6	4.72	15.53	2.77	4.69	3.65	9.72	5.12	3.41	4	9.64	4.3	12.01	4.04	1.72	1.69	18.23	5.11	3.22	3.56	1.86	2.69	3.53	2.48
ARHGEF18	18.41	18.23	18.74	18.26	33.34	20.62	16.95	21.94	33.89	30.27	26.19	23.47	21.37	25.99	25.89	34.68	25.76	23.37	36.32	26.79	33.34	49.18	41.14	48.11	47.29	24.65	66.79	20.72	234.81	42.61	40.66	44.12	48.42	67.56	50.99	68.04
ARHGEF2	20.97	16.34	28.84	17.93	13.86	19.07	21.51	21.76	20.52	15.14	18.13	20.44	25.52	17.77	21.62	21.42	17.44	27.23	25.48	20.1	18.66	31.95	26.53	22.25	20.33	17.25	28.8	23.13	61.36	24.12	16.82	20.29	20.98	26.03	19.94	16.69
ARHGEF4	3.86	5.16	4.38	2.9	23.08	1.25	2.43	3.63	14.23	3.24	7.22	3.58	9.4	10.27	3.87	5.49	5.19	13.75	6.26	9.38	2.93	8.15	11.66	13.58	4.47	7.9	5.8	11.61	3.58	6.93	1.75	5.06	12.44	21.04	12.56	8.06
ARHGEF5	10.63	20.49	15.17	18	17.53	23.01	18.72	13.99	16.25	10.46	18.5	22.96	16.65	20.03	24.41	11.17	21.93	25.1	14.01	13.88	26.69	9.79	25.3	17.5	16.92	20.65	1.81	26.21	6.53	18.48	17.08	17.99	18.46	14.51	13.99	23.19
ARHGEF6	7.03	3.11	12.17	8.77	12.86	13.86	6.55	12.38	12.66	18.24	18.72	3.25	20.96	13.51	10.16	20.76	1.68	12.03	29.27	23.45	10.73	9.91	14.6	21.28	21.95	12.28	32.54	8.22	13.96	9.47	10.48	10.1	8.57	9.24	21.51	16.53
ARHGEF7	17.34	14.18	8.26	22.3	27.07	10.51	24.2	23.74	14.7	34.69	35.02	20.9	16.44	29.54	31.38	35.29	11.25	13.59	47.91	48.75	23.51	43.31	46.64	34.81	74.98	24.29	35.56	29.04	80.57	24.37	24.38	66.85	45.03	108.34	50.31	44.71
ARHGEF9	1.62	1.62	3.59	1.6	1.14	5.34	4.73	0.89	1.23	6.12	3.55	1.79	6.38	4.34	0.62	3.56	0.53	4.25	5.22	1.2	5.11	1.59	3.57	3.05	0.99	1.24	3.83	2.12	4.53	1.5	8.19	0.67	4.24	6.08	0.25	0.89
ARID1A	33.085	18.19	24.32	22.515	9.05	7.77	9.675	17.805	21.26	8.89	17.41	22.905	17.93	13.63	23.19	14.965	20.02	17.2	7.965	12.14	20.645	10.52	10.83	12.23	6.53	14.415	16.28	16.65	6.68	11.935	11.255	14.94	13.14	19.515	11.855	6.405
ARID3A	22.42	19.18	29.92	17.19	9.66	18.25	11.06	15.15	11.1	14.5	19.67	8.7	25.92	18.04	22.75	17.8	25.27	21.96	11.77	15.27	18.81	11.48	11.19	11.7	12.26	27.07	23.52	13.54	19.82	10.89	7.24	21.58	11.51	16.82	13.29	14.25
ARID4A	3.365	3.775	3.84	3.705	1.49	6.355	8.755	7.7	5.755	5.39	6.88	5.38	7.89	2.485	8.745	8.695	5.215	11.99	7.855	4.625	1.305	3.035	3.505	5.425	8.03	4.46	8.39	4.625	4.33	1.475	3.505	1.945	0.97	2.09	4.63	2.745
ARID4B	14.99	19.31	11.74	3.66	12.72	7.62	16.17	22.41	5.1	2.13	5.79	8.09	24.53	3.51	16.03	14.93	19.53	16.69	9.7	8.72	23.43	7.87	22.48	8.9	1.79	13.91	16.21	15.94	9.93	5.47	3.06	10.25	10.99	9.3	11.03	7.99
ARID5A	2.74	12.53	2.4	3.5	2.84	2.53	2.19	7.85	1.73	14.99	9.39	4.23	10.79	4.97	6.08	15.19	2.49	5.52	22.25	20.78	2.72	30.54	10.23	15.22	12.7	2.82	18.23	23.99	38.54	22.09	17.98	6.53	10.63	20.03	19.27	18.88
ARID5B	2.08	8.89	14.72	11.15	8.59	17.5	11.41	13.43	25.41	101.91	75.26	58.93	37.7	125.86	41.13	180.27	38.4	18.96	90.75	113.57	35.99	111.95	59.06	95.03	44.64	79.53	74.25	33.45	47.9	7.29	13.09	7.16	18.49	11.44	97.09	70.09
ARIH1	21.08	17.19	20.02	16.45	22.04	16.92	14.69	18.45	23.33	15.28	16.93	8.17	14.9	15.91	16.03	21.78	8.61	14.38	15.79	19.85	7.29	14.68	12.17	17.97	18.9	13.62	17.91	19.47	11.83	12.77	13.08	4.99	9.78	15.09	26.26	16.92
ARIH2	33.59	43.19	30.14	38.35	30.63	35.22	35.56	23.16	21.96	34.4	33.46	34.69	31.46	27.68	32.86	28.91	29.69	25.88	22.25	31.7	40.81	18.92	35.15	12.41	29.8	36.51	31.83	30.77	25.28	31.31	32.07	54.11	24.53	54.31	30.14	28.07
ARL1	30.63	14.77	21.31	17.48	17.19	11.54	15.13	20.68	15.09	11.98	13.3	5.86	12.95	9.49	8.84	14.37	6.36	14.52	20.04	16.93	10.94	12.39	28.79	22.62	16.97	6.33	6.75	9.29	1.84	8.37	12.03	9.12	8.36	16.16	16.43	14.81
ARL2	63.89	70.38	70.35	81.88	85.23	62.16	79.46	82.95	75.73	58.55	75.85	67.53	75.32	72.31	71.53	55.98	70.84	63.53	35.68	79.7	59	57.11	56.5	51.09	45.56	72.5	59.19	56.95	77.48	60.56	100.12	63.54	34.9	159.91	56.66	45.45
ARL2BP	105.6	76.85	77	101.97	78.74	42.17	102.24	97.64	65.76	95.22	114.19	53.2	72	87.81	98.46	117.35	58.42	72.62	71.64	94.57	68.53	87.12	78.92	82.25	77.08	72.3	72.98	89.76	91.1	81.96	86.84	38.93	90.35	49.5	97.11	95.1
ARL3	9.475	7.07	6.935	2.755	6.23	2.385	11.49	2.925	5.135	4.55	3.23	5.16	7.005	1.66	13.26	3.105	2.01	5.865	5.16	7.615	6.785	4.565	1.38	3.025	7.905	5.085	4.555	6.45	3.085	2.135	5.61	10.205	4.075	16.21	1.025	2.165
ARL4A	13.07	10.67	11.53	8.87	9.79	4.6	8.54	5.04	6.94	9.95	5.04	2.18	6.41	11.16	5.42	10.77	11.33	1.87	14.52	12.61	5.58	20.51	11.44	10.42	33.15	11.96	15.65	71.05	10.62	8.92	8.56	5.55	14.63	11.48	20.05	18.97
ARL4C	8.56	9.045	7.48	5.61	7.71	9.885	7.06	5.78	3.685	5.27	6.365	7.605	7.67	4.805	3.425	10.295	3.43	8.025	15.53	9.985	8.26	23.89	18.695	10.11	10.71	8.24	16.75	8.705	18.465	8.685	2.485	1.835	9.04	6.495	20.68	20.095
ARL4D	4.17	0.83	0.42	0.83	0.39	8.92	5.24	6.51	5.15	0.46	5.83	1.87	1.74	1.76	0.68	0.33	4.5	2.9	0.48	6.03	4.03	3.17	0.7	1.67	2.6	1.37	0.24	0.75	1.43	0.84	3.57	1.75	0.63	3.92	3.36	0.31
ARL6IP1	57.68	58.84	71.7	54.71	63.42	51.86	42.49	66.56	50.05	61.39	71.21	46.94	45.38	55.54	47.93	77.66	32.15	39.85	49.81	76.71	40.28	107.58	68.01	109.21	47.85	66.73	39.93	59.4	20.54	57.38	84.22	61.84	91.47	113.22	100.8	95.13
ARL6IP5	44.5	27.36	31.13	22.12	38.31	15.97	21.29	36.36	34.78	35.25	33.87	13.11	21.32	30.16	33.23	35.43	10.71	12.99	35	28.1	18.17	21.91	26.81	44.99	26.43	15.89	32.12	12.66	7.8	6.45	13.71	9.45	0.85	10.43	32.51	45.77
ARMC6	3.24	5.09	1.98	3.81	3.16	4.28	4.65	3.71	2.54	2.89	1.9	1.71	1.97	2.26	2.2	2.76	3.56	2.57	2.43	1.97	2.77	2.99	4.09	3.59	2.63	1.9	2.25	13.04	8.19	18.68	6.01	3.49	4.33	3.93	2.48	2.18
ARMC8	5.49	0.54	1.57	1.02	7.05	1.41	1.35	1.6	0.78	2.43	5.27	4.64	9.1	4.78	1.28	1.23	1.55	2.5	1.98	6.14	1.54	0.68	8.73	8.52	8.98	4.08	1.38	0.72	3.22	1.89	1.4	1.01	1.14	1.38	2.62	0.85
ARMCX2	0.94	0.55	2.08	1.29	12.25	1.95	6.73	3.93	11.02	5.32	6.66	4.12	2	6.26	1.93	10.01	3.16	1.03	8.48	10.09	4.13	7.12	8.99	6.06	27.79	2.21	4.2	8.16	3.1	1.35	5.44	14.08	0.45	11.49	17.41	8.66
ARMCX6	24.32	28.46	27.82	22.16	17.33	23.11	18.32	32.53	23.23	27.63	25.33	19.61	33.94	14.13	25.66	22.06	21.05	30.17	29.56	27.89	16.51	15.93	20.85	22.14	37.69	27.29	24.65	31.08	33.54	17.71	10.07	32.58	11.3	44.85	19.77	23.11
ARNT	6.255	18.665	5.95	11.805	13.105	15.43	16.375	14.905	11.08	14.46	17.86	17.08	13.99	23.245	15.95	17.73	14.25	25.35	11.395	15.87	13.005	13.745	20.675	15.1	13.41	14.73	13.83	9.285	8.645	25.585	10.26	9.205	14.21	18.08	14.655	17.955
ARNT2	2.8	5.62	1.3	1.09	22.24	11.26	8.14	7.8	6.83	8.91	15.15	9.97	14.2	10.61	9.69	9.1	10.1	3.07	15.32	12.51	2.92	8.88	7.51	11.48	10.5	13.9	8.94	26.06	15.86	3.8	1.11	35.73	5.81	44.27	7.47	8.19
ARNTL	13.64	2.48	6.94	1.72	2.13	1.38	1.76	7.66	4.33	0.89	5.98	1.31	3.08	1.76	6.21	8.87	1.84	2.55	1.97	11.37	2.69	3.1	4.64	7.5	2.12	5.76	7.72	5.03	3.02	5.45	2.84	2.58	2.27	1.92	6.87	8.12
ARPC1A	14.91	7.63	11.92	15.91	7.6	7	14.98	19.92	10.29	7.62	20.08	16.5	10.64	23.91	16.56	10.63	8.07	13.92	13.94	14.34	8.65	9.29	13.45	14.68	13.31	13.06	3.58	18.72	14.21	17.7	23.17	14.79	15.5	20.64	20.29	14.51
ARPC1B	18.85	11.74	17.27	24.34	22.61	23.23	17.66	33.59	16.62	72.42	100.14	22.73	36.63	47.37	16.75	66.47	22.5	14.1	129.96	80.22	18.02	84.47	138.52	107.84	58.29	68.2	137.87	52.92	278.77	91.22	129.84	24.77	76.71	25.32	93.5	154.01
ARPC2	140.43	110.75	133.24	93.31	129.39	72.77	102.08	127.12	98.44	188.46	182.68	68.95	101.88	125.8	95.83	178.11	94.78	85.93	242.29	186.46	98.03	228.53	231.07	251.94	218.68	126.68	357.96	224.06	283.59	131.59	186.52	95.99	196.06	144.34	292.65	317.98
ARPC3	104.8	63.76	87.22	59.72	102.81	49.73	71.71	73.23	70.3	80.17	83.69	39.01	57.06	64.89	49.93	67.05	38.82	63.25	76.92	67.75	53.12	90.75	98.49	100.34	68.33	56.82	87.3	58.1	57.99	36	84.01	61.33	33.87	125.96	97.57	89.78
ARPC4	37.71	29.54	23.94	27.09	23.62	22.48	20.19	29.31	24.445	27.67	43.465	3.96	21.525	30.015	25.015	37.72	26.085	25.43	22.305	27.68	16.325	25.825	34.99	27.275	10.145	18.23	45.63	43.635	88.36	29.41	33.47	32.515	32.82	53.82	36.505	26.62
ARPC5	76.79	45.04	45.39	32.13	67.21	31.92	53.01	65.16	48.99	86.69	111.88	35.59	54.82	61.24	56.96	84.04	41.25	32.13	131.21	86.9	58.57	101.47	195.06	138.81	137.64	77.26	106.44	46.32	60.02	47.09	97.33	56.03	67	103.61	122.34	146.63
ARPP19	20.95	13.25	22.72	18.75	37.55	21.5	14.05	14.04	17.38	12.52	15.98	15.03	10.31	22.29	10.29	18.11	12.76	9.21	17.38	20.12	10.16	20.5	15.27	17.07	10.17	10.13	16.04	20.67	6.49	14.1	10.34	15.58	8.94	15.08	11.2	11.97
ARR3	12.1	28.4	22.6	129.69	12.82	24.93	19.94	19.68	48.19	14.96	50.56	17.39	17.48	19.33	18.13	36.47	19.32	18.75	9.51	18.83	36.74	18.72	57.4	56.8	8.96	18.36	17.19	52.92	63.57	78.25	27.1	22.67	47.66	131.59	10.8	13.89
ARRB2	21.335	26.305	23.445	23.635	8.625	13.05	24.04	13.8	18.62	25.945	32.08	28.365	34.17	27.62	23.215	25.54	22.395	18.575	29.415	19.53	22.045	27.73	24.335	26.01	14.605	21.575	39.155	19.965	70.555	35.035	42.005	29.5	20.075	30.455	21.005	29.26
ARSA	21.2	46.84	11.38	57.9	34.47	27.22	26.92	41.81	19.36	3.64	30.83	70.43	36.35	32.66	27.7	26.49	29.24	53.08	19.29	21.4	27.81	11.69	25.8	17.51	24.17	33.32	2.88	28.66	27.88	37.43	30.08	31.68	29.08	22.46	29.29	17.88
ARSB	0.47	2.35	2.85	4.45	0.9	0.74	1.01	0.64	7.31	1.02	4.67	6.5	1.68	3	0.35	2.17	7.79	0.84	5.61	4.24	0.6	0.2	0.98	6.56	2.3	2.02	3.59	0.39	7.71	3.79	0.5	1.34	0.76	1.02	6.46	0.9
ARSD	33.97	9.09	5.82	13.97	10.45	7.35	11.23	29.64	4.18	7.97	5.12	17.2	14.25	23.69	14.23	2.47	18.3	7.11	1.21	1.45	10.26	7	8.29	3.71	2.82	6.98	1.69	2.52	4.38	3.51	1.98	2.11	8.74	7.81	1.26	1.36
ARSE	116.7	123.74	113.87	103.16	96.12	104.36	87.11	203.81	65.67	86.36	79.99	87.55	108.97	140.16	121.74	36.26	115.55	139.3	33.42	42.25	131.59	41.68	68.62	30.43	67.26	57.18	37.37	85.84	47.62	205.8	67.67	102.85	102.01	84.92	30.4	39.76
ARSF	4.63	3.03	3.01	8.76	0.87	2.48	2.71	2.26	3.38	1.31	1.22	2	4.74	2.46	10.56	6.55	2.62	6.34	3.42	0.79	6.82	7.11	1.79	1.2	9.81	1.11	8.6	2.01	4.22	1.08	8.06	9.08	3.22	3.23	1	1.34
ART1	11.94	1.4	6.17	0.65	6.14	3.19	6.79	2.88	6.55	1.06	3.29	7.71	2.77	5.26	4.94	1.64	12.14	10.1	1.41	8.43	1.11	5.75	10.3	3.32	1.6	3.41	4.02	6.43	2.09	15.6	11.33	11.08	4.33	11.06	6.9	5.83
ART3	2.69	0.63	0.94	4.67	6.72	0.52	0.83	0.86	0.86	0.24	0.24	0.35	3.71	0.42	0.23	0.38	0.86	0.93	1.38	1.04	0.52	2.39	0.18	0.42	0.73	5.54	0.24	0.31	0.32	0.67	0.48	0.26	0.62	0.29	0.46	0.5
ART4	5.45	7.84	10.96	4.29	1.04	1.62	7.58	9.34	7.24	8.15	6.41	9.81	1.45	6.91	2.72	7.34	5.57	7.11	9.48	17.2	10.23	8.9	9.15	5.02	23.18	5.98	23.91	6.45	8.82	26.74	9.37	9.05	10.6	9.44	3.33	5.97
ARTN	19.885	45.915	45.975	36.33	26.065	55.45	32.92	22.065	26.78	25.97	18.82	26.195	37.215	28.455	20.115	19.76	32.52	44.715	14.51	26.07	29.805	35.12	26.275	19.025	19.77	24.39	24.185	27.265	23.75	21.35	21.45	18.66	16.665	29.74	21.17	11.855
ARVCF	94.32	62.86	82.15	134.76	53.06	79.16	70.44	94.16	54.29	62.04	80.07	82.21	57.02	71.83	89.18	64.07	76.41	85.47	64.12	55.17	101.47	70.6	74.41	59	79.83	58.7	79.06	115.37	125.83	148.89	82.34	84.11	108.44	102.66	62.89	66.25
ASAH1	181.89	118.435	69.365	74.39	131.44	51.035	105.79	118.055	108.365	178.535	129.52	74.28	75.935	83.44	143.085	170.76	64.445	58.145	250.835	172.32	64.845	170.81	241.43	227.99	172.685	120.295	148.195	83.715	76.265	63.975	154.295	47.74	63.905	27.73	145.87	171.51
ASAP2	7.13	3.68	0.71	3.1	5.11	7.34	0.34	2.69	3.86	3.88	4.86	5.26	2.95	5.44	4.1	8.65	5.24	3.32	5.3	10.7	8.63	6.53	9.04	11.18	8.67	7.08	7.15	0.7	0.2	5.73	9.7	4.82	8.63	6.61	11.63	4.04
ASB1	4.65	1.34	3.3	6.27	1.8	4.02	0.9	4.02	1.21	2.67	0.88	9.59	1.49	1.45	6.12	0.72	9.33	3.21	3.97	4.25	1.89	0.77	5.48	2.86	9.38	4.44	8.53	6.73	5.1	2.21	0.78	4.8	1.95	4.85	5.27	5.97
ASB4	8.99	2.68	11.55	4.43	6.95	1.71	5.73	2.96	1.93	4.03	3.96	16.75	6.05	10.54	8.18	3.31	3.52	5.85	2.12	2.19	3.67	2.03	11.46	3.73	2.36	1.82	9.96	4.13	5.69	4.84	1.96	7.72	3.63	3.88	1.46	3.29
ASB9	11.23	5.94	3.13	13.39	20.35	7.97	11.81	16.6	10.87	8.81	23.79	10.19	14.51	10.16	19.5	9.53	8.45	7.51	9.99	7.66	5.96	1.39	12.86	10.14	7.4	9.64	11.69	6.53	9.96	6.73	13.91	9.93	11.86	8.34	3.9	4.85
ASCC2	66.79	25.35	42.35	24.09	34.61	30.51	50.53	70.07	37.11	29.09	27.97	34	39.55	25.73	32.59	32.41	34.34	24.29	35.38	29.64	30.44	37.09	35.83	33.52	36.65	18.01	36.64	46.47	95.06	59.59	27.6	45.29	51	48.49	33.97	30.27
ASCC3	1.03	0.67	1.16	0.83	0.74	2.78	0.84	1.05	3.4	5.99	0.68	4.32	5.88	0.86	0.56	2.75	0.5	6.84	0.95	0.29	0.85	0.6	0.72	4.75	0.43	0.96	7	0.91	1.08	1.76	0.36	1.68	0.56	0.68	4.17	6.53
ASCL1	1.37	2.98	1.94	3.03	1.76	6.57	4.61	4.75	2.71	2.08	2.67	2.44	3.3	5.17	3.33	2.16	5.91	2.76	2.26	4.77	3.58	1.22	1.5	2.89	1.26	3.79	6.07	2.39	2.28	3.2	1.26	4.05	2.08	7.05	4.9	0.73
ASCL2	20.7	5.52	4.14	16.13	18.28	5.09	3.19	3.32	15.04	6.27	12.08	2.01	6.66	6.83	6.96	3.23	14.72	4.09	2.36	1.93	5.31	2.74	4.12	0.78	3.93	6.33	0.98	3.33	5.72	8.32	2.75	1.66	1.08	2.99	3.8	2.89
ASF1A	7.24	5.53	4.415	5.26	6.845	3.575	5.685	4.185	5.505	3.29	2.89	3.055	3.485	2.905	3.92	3.68	3.69	3.55	3.075	4.075	6.595	3.16	3.24	5.62	4.965	3.12	7.5	4.63	0.84	0.79	2.53	2.19	0.825	3.685	4.845	2.67
ASGR1	7	5.59	6.25	3.26	6.16	6.26	6.47	6.43	5.73	2.9	4.01	6.02	3.9	19.73	4.66	2.96	9.19	3.99	5.38	5.54	10.16	4.02	4.89	7.82	5.11	10.64	4.53	54.38	13.23	176.1	80.89	55.68	83.63	15.06	2.65	7.32
ASGR2	4.85	2.13	2.23	25.1	4.46	4.68	15.05	3.27	13.77	1.84	2.89	17.2	20.6	2.53	15.45	2.52	3.4	16.88	6.8	6.79	8.76	2.34	6.12	2.29	109.52	3.36	5.45	60.1	11.4	338.07	133.29	130.9	154.1	0.99	1.96	6.15
ASH2L	21.13	13.78	14.42	22.13	22.19	22.37	19.94	20.04	23.59	13.53	13.37	9.97	22.47	14.57	23.25	17.67	9.54	19.34	16.14	12.7	22.61	12.22	12.11	14.61	7.24	14.69	15.68	26.01	16.78	8.68	14.89	17.05	13.98	27.7	23.76	22.34
ASIP	17.85	36.78	32.49	32.83	7.58	47.16	11.48	10.93	20.91	13.41	5.15	18.05	18.73	18.75	13.31	6.58	19.2	7.62	12.61	1.72	3.84	14.75	6.94	5.25	3.98	20.72	8.93	11.77	10.17	14.43	15.45	18.97	12.95	14.76	9.4	4.76
ASL	20.115	8.12	8.49	10.095	5.86	9.705	8.065	9.08	3.34	6.655	7.375	4.395	9.52	2.17	8.675	6.76	9.77	7.42	5.44	4.47	5.26	1.96	5.43	5.305	3.8	8.19	5.875	12.16	7.29	30.915	18.62	4.615	14.305	4.145	4.65	4.56
ASMT	1.96	3.71	2.48	1.37	1.05	1.15	1.1	2.49	0.78	2.14	1.99	1.01	2.6	1.52	2.54	1.31	1.5	1.39	1.8	1.26	1.76	1.37	6.12	0.67	2.99	1.65	7.46	0.91	3.85	1.51	1.31	0.74	1.6	1.31	1.09	1.47
ASMTL	25.69	16.825	30.935	24.77	29.125	21.035	29.65	27.96	27.975	28.41	26.7	11.45	27.665	33.235	15.695	25.895	19.17	17.56	26.24	26.41	17.445	26.125	21.485	26.935	21.105	20.6	28.78	68.43	100	44.785	23.335	33.255	25.315	52.315	22.74	21.075
ASNA1	22.54	2.93	1.79	17.11	16.91	7.89	4.63	14.98	18.36	11.6	10.99	1.86	1.1	12.15	3.13	12.41	14.94	5.05	8.52	14.48	4.07	13.3	17.03	15.38	3.54	9.44	10.41	26.92	29.25	9.92	65.37	30.54	9.05	61.74	12.03	11.18
ASNS	67.21	27.46	93.03	38.93	36.7	92.15	30.44	37.95	23.67	9.89	11.53	16.6	15.99	16.01	22.79	7.45	20.68	74.14	10.26	11.52	23.48	5.98	11.8	12.84	10.84	14.73	5.72	14.44	18.94	7.81	14.65	32.66	8.41	60.18	20.55	10.17
ASPA	1.04	1.28	1.78	0.86	0.97	4.19	0.65	0.65	1.14	1.93	3.31	3.53	0.82	10.15	0.93	5.38	2.07	1.29	1.25	5.49	2.53	4.98	7.42	2.2	5.28	6.21	5.92	0.57	3.13	0.98	1.03	0.95	4.26	7.17	0.74	1.23
ASPH	2.6	2.68	1.73	11	3.9	4.82	5.96	15.84	11.8	7.87	12.4	3.77	8.44	10.5	8.93	19.1	3.84	5.86	5.65	9.68	5.53	13.04	10.78	17.72	2.96	6.1	11.85	2.4	1.66	15.54	3.74	2.73	3.41	2.38	14.04	9.3
ASPHD1	8.655	5.27	12.645	5.365	2.405	8.23	10.275	11.615	4.09	1.86	9.59	3.23	4.95	5.7	10.745	2.04	3.78	5.93	3.95	3.465	14.24	5.715	2.99	8.395	15.735	6.195	1.825	1.69	8.135	7.345	3.135	1.78	10.79	11.82	7.065	8.01
ASS1	64.37	82.9	67.82	59.15	37.02	77.03	42.76	79.75	42.06	130.69	76.49	65.09	71.59	62.99	64.18	64.08	51.88	87.39	68.64	94.46	98.1	57.88	140.86	67.09	23.51	59.7	30.65	119.22	36.19	740.2	177.42	249.48	310.88	73.36	75.99	85.28
ASTN1	0.57	0.45	4.43	0.25	0.21	0.35	0.33	2.69	4.04	0.41	2.99	0.28	0.41	0.36	0.2	0.93	0.17	6.84	2.41	0.62	3.27	0.38	3.44	0.32	1.37	0.66	1.5	2.38	1.03	0.46	1.75	0.28	0.32	0.54	3.26	0.21
ASTN2	14.4	17.25	29.17	7.65	23.04	20.83	9.22	29.41	10.7	14.68	23.68	10.1	10.79	17.48	13.64	16.95	42.86	25.43	9.09	11.66	9.5	11.88	17.87	8.56	19.81	11.34	9.31	22.25	18.87	12	9.45	15.41	13.72	21.25	2.85	14.19
ASXL1	6.49	9.44	8.02	12.33	7.82	11.64	7.99	22.16	18.47	22.55	15.35	10.82	9.91	15.7	31.83	20.65	12.96	13.07	21.62	22.76	8.08	11.4	10.1	15.13	31.82	8.01	18.3	26.86	46.37	15.46	15.1	28.82	6.7	35.39	25.54	15.75
ATAD2B	3.585	4.475	6.15	5.56	1.145	4.735	2.64	9.31	4.34	8.765	3.515	5.725	4.725	2.24	3.605	5.43	4.315	7.005	3.44	4.965	3.745	6.185	3.125	4.72	7.15	5.705	6.64	4.005	2.18	1.58	3.595	5.705	3.045	6.395	3.96	2.74
ATF1	7.08	14.2	4.38	3.95	4.74	3.63	7.09	3.77	7.6	7.09	9.84	8.41	12.94	9.55	5.17	13.02	6.69	17.78	3.06	2.24	16.88	8.98	6.45	5.96	3.06	6.54	18.47	6.67	9.55	3.09	5.78	3.25	3.19	0.95	6.59	7.36
ATF2	15.11	12.91	9.3	6.8	13.77	3.9	1.47	10.95	5.25	5.9	6.48	6.34	7.45	9.79	10.24	8.97	1.87	7.53	13.41	10.11	3.94	12.5	8.52	6.54	4.55	1.87	9.46	7.36	3.1	6.45	4.83	6.52	5.51	5.95	5.09	6.95
ATF3	10.48	11.4	3.26	9.11	22.51	12.04	7.86	9.9	8.2	2.82	17.96	22.18	10.11	19.12	17.13	32.65	1.61	7.8	11.62	30.18	11.33	24.09	8.57	21.01	14.13	12.16	4.59	9.62	7.38	8.1	9.76	3.91	8	12.34	22.68	2.39
ATF4	448.83	228.94	352.41	239.09	296.02	290.9	345.09	496.3	252.49	184.13	180.37	246.1	222.67	191.44	176.69	193.68	204.51	396.19	122.6	198.61	235.95	184.24	219.04	148.58	101.73	156.83	129.78	133.25	186.15	129.76	118.88	220.64	88.25	214.23	125.23	146.61
ATF5	17.33	22.47	12.16	9.75	4.96	15.66	3.91	15.69	4.79	18.43	10.71	27.19	12.87	12.93	16.33	10.9	17.29	18.3	9.08	11.61	7.36	12.71	14.87	16.58	4.72	15.5	13.12	44.97	32.84	214.62	87.22	112.1	158.99	21.6	17.18	26.13
ATF6	41.34	22.09	3.79	32.8	36.55	37.83	29.61	43.54	22.4	27.14	7.43	19.98	24.69	31.58	25.78	20.8	16.76	6.27	17.69	18.51	34.75	38.48	33.97	25.96	2.97	8.78	4.62	31.28	22.81	26.42	14.24	22.76	42.83	33.94	15.25	29.27
ATF6B	2.58	15.8	5.53	6.54	3.29	12.16	21.66	3.47	2.2	3.51	7.12	2.02	3.82	3.74	8.47	3.08	13.27	9.76	3.31	9.25	11.74	8.85	2.52	7.4	8.29	4.61	1.75	3.29	3.32	7.5	7.75	6.19	11.67	3.58	1.74	9.61
ATF7	7.99	6.365	4.645	11	10.74	10.905	7.635	11.16	4.785	4.245	4.265	3.275	3.025	4.35	8.91	4.595	6.09	10.34	4.41	5.11	6.775	5.47	4.73	2.89	5.6	5.185	2.71	2.035	12.82	18.575	7.025	3.16	8.03	4.215	2.15	2.415
ATG12	12.385	4.49	9.645	7.245	9.475	11.91	12.605	12.555	9.84	7.43	5.455	2.005	6.095	4.27	4.545	8.22	5.87	3.96	9	9.125	10.655	11.095	9.1	8.735	10.065	6.82	7.84	3.47	7.155	6.89	4.88	4.02	6.75	8.225	9.82	10.935
ATG2A	3.25	22.06	40.66	9.67	3.61	35.49	23.92	39.73	29.92	25.73	41.48	18.61	4.88	18.59	25.12	10.97	19.03	9.74	12.76	4.67	22.96	21.95	5.23	16.77	7.72	9.28	24.88	4.7	36.6	9.67	25.45	21.7	46.08	18.31	18.59	19.5
ATG4A	18.24	9.09	10.95	17.08	12.04	11.79	21.94	12.84	7.68	14.94	10.37	16.63	6.52	20.08	2.31	13.47	6.21	2.01	9.07	9.28	26.39	6.63	9.19	7.24	10.54	7.42	4.97	33.35	2.01	0.79	1.79	12.92	1.72	9.01	5.64	7.74
ATG4B	1.7	2.35	1.77	5.19	2.56	2.6	3.41	3.04	1.33	1.09	1.02	2.46	2.32	1.23	2.49	2.1	1.75	4.17	2.28	2.16	1.93	5	2.24	1.96	2.25	2.86	1.79	5.41	4.45	7.81	2.6	3.79	4.17	2.97	1.42	2.22
ATG5	8.99	4.34	4.16	17.27	3.24	4.48	7.64	6.54	6.51	8.18	8.27	3.79	2.43	4.55	2.67	6.01	4.64	6.55	4.44	1.98	3.73	3.11	6.83	8.06	14.39	7.28	7.57	3.12	9.63	2.42	4.1	1.35	3.83	6.74	5.67	8.96
ATG9A	103.18	124.28	123.05	95.09	84.47	100.75	107	119.98	91.84	88.1	76	91.83	128.84	74.88	75.58	63.31	93.41	111.32	42.43	49.69	75.29	62.82	63.34	43.26	38.6	79.07	52.95	76.21	92.02	73.09	54.31	51.5	79.7	67.55	59.55	53.01
ATIC	20.2	18.32	9.17	12.95	33.65	19.01	20.56	17.56	14.02	24.27	23.14	16	11.29	18.25	17.48	17.86	10.4	21.31	17.19	10.05	10.53	4.03	24.47	15.84	16.67	22.81	19.01	22.28	43.92	15.12	22.31	26.67	19.62	57.71	27.64	24.26
ATM	5.93	7.545	9.175	12.765	8.04	6.165	7.79	9.455	4.36	6.815	8.65	7.035	2.165	10.195	6.075	6.72	6.87	6.88	8.17	6.505	8.775	10.365	4.885	5.94	8.33	4.975	11.74	5.72	6.12	5.37	4.405	5.335	9.935	5.08	7.45	8.355
ATMIN	15.95	3.82	10.01	8.84	12.91	13.97	5.92	12.25	11.87	10.02	5.58	6.03	7.77	10.87	12.8	13.15	10.63	6.55	16.23	10.93	11.73	5.9	6.1	10.24	6.54	8.11	9.72	5.76	5.32	5.66	8.13	1.45	6.67	7.87	16.51	11.34
ATN1	17.065	16.85	19.81	21.39	8.905	21.475	20.445	31.835	14.25	12.855	14.695	12.97	14.81	16.17	16.53	18.12	28.17	16.265	17.975	16.345	16.05	10.655	14.505	10.76	19.125	13.6	13.105	15.46	22.1	14.045	17.065	12.79	21.595	20.015	10.55	15.185
ATOX1	21.64	20.9	22.84	29.25	34.37	19.3	32.84	44.13	1.55	31.8	41.44	31.89	31.12	31.82	23.84	24.16	25.41	32.27	32.93	36.19	25.34	34.75	40.53	28.25	22.51	21.28	65.53	127.2	118.81	103.45	94.4	65.12	55.23	61.03	54.54	42.26
ATP10A	2.57	8.62	5.65	21.36	10.81	21.44	3.81	17.45	3.17	15.86	8.71	23.97	6.91	12.32	6.76	1.66	6.36	8.79	3.35	3.78	20.22	10.33	7.59	1.78	19.35	3.08	1.82	6.06	4.22	3.91	12.2	26.51	2.21	2.43	1.73	2.32
ATP10B	22.9	37.12	35.15	16.47	14.08	27.49	26.15	38.15	21.03	32.7	22.62	24.28	16.93	19.86	23.18	13.18	23.72	32.87	14.75	27.35	19.29	18.39	5.56	20.57	24.87	19.42	15.23	14.09	17.6	13.98	14.55	15.63	90.56	15.32	12.33	16.16
ATP10D	3.3	9.8	10.48	14.68	11	12.77	4.99	6.78	10.53	12.62	9.06	10.94	8.5	4.93	9.73	20.51	7.06	2.54	11.8	15.35	4.74	3.76	16.03	17.17	9.72	12.46	9.39	8.36	7.15	2.78	9.02	4.21	0.38	2.27	21.48	8.64
ATP11A	6.91	9.87	9.18	8.9	7.4	6.97	11.21	8.45	3.08	3.8	7.98	9.04	6.94	8.04	6.38	4.18	7.3	11.27	4.51	5.61	7.58	4.97	4.95	6.11	9.66	7.07	10.08	7.93	9.5	7.64	5.79	6.69	4.86	11.03	4.09	6.63
ATP11B	48.13	38.19	37.9	34.05	47.13	24.26	40.71	52.91	44.96	40.54	35.69	26	23.25	37.68	37.95	43.38	18.2	19.27	35.72	38.17	33.99	35.68	35.48	64.52	40.22	44.9	37.4	20.36	18.38	20.78	34.96	16.5	12.45	29.65	42.29	49.29
ATP12A	9.19	18.94	3.71	3.06	11.19	25.38	10	16.06	6.79	1.52	9.44	4.44	26.36	11.75	21.12	12.22	8.17	8.59	3.02	7.45	7.33	2.03	10.27	1.9	1.17	7.73	2.72	11.89	4.09	5.39	9.16	2.72	3.91	4.39	4.68	2.68
ATP13A3	20.35	16.73	16.59	2.52	17.87	4.02	8.98	24.35	21.79	24.16	15.74	15.88	14.18	16.5	14.59	25.82	17.7	18.45	23.84	32.56	11.49	19.45	30.51	55.46	40.61	9.62	18.91	11.87	1.76	17.54	33.66	26.86	14.8	42.79	39.87	37.51
ATP1A1	20.11	18.11	14.83	22.07	40.41	17.6	15.95	41.06	35.23	8.78	18.49	17.15	14.92	25.22	32.87	19.91	22.38	12.62	16.1	24.68	25.04	23.8	22.9	17.76	20.31	13.65	22.29	25.12	9.8	17.91	13.17	34.78	19.17	33.09	26.15	29.77
ATP1A2	2.82	1.83	0.81	1.45	0.44	0.58	1.95	1.19	1.74	2.4	1.67	0.97	0.75	5.89	0.79	3.17	0.61	1.02	4.37	6.05	2.41	3.11	0.27	0.63	6.45	0.3	0.77	0.48	1.99	1.54	0.65	1.06	4.8	1.22	3.98	5.67
ATP1A3	1.8	2.41	3.23	1.87	13.35	2.7	2.38	3.92	1.01	1.91	1.36	4.36	2.78	3	1.13	0.93	3.65	1.79	1.43	2.8	2.47	0.99	0.77	1.64	2.42	1.64	2.64	7.29	2.08	2.02	2.45	6.83	2.48	20.96	3.49	0.93
ATP1B1	413.49	107.55	77.3	167.34	155.92	116.09	151.37	134.75	188.69	332.53	98.71	118.43	127.95	198.13	317.55	100.99	141.71	123.01	78.96	122.76	132.58	148.13	456.19	272.97	183.76	258.1	49.51	59.98	18.51	79.43	98.17	103.3	690.43	369.96	65.01	139.65
ATP1B2	24.9	31.475	39.19	32.34	20.025	38.505	40.06	14.215	24.05	30.83	24.72	37.565	28.845	41.415	22.075	19.37	27.11	43.985	13.56	13.52	36.13	16.995	11.97	10.585	18.01	35.71	17.9	7.77	17.825	23.71	12.425	26.53	14.39	16.97	12.265	10.59
ATP1B3	68.62	20.98	28.91	28.58	29.58	35.5	22.2	29.2	17.41	64.91	75.21	52.6	31	54.69	34.14	90.76	26.73	21.21	125.76	80.1	37.54	187.95	118.45	122.45	120.08	75.72	35.34	120.54	30.49	39.1	47.16	49.17	57.48	96.87	144.51	127.09
ATP2A1	1.37	2.18	6.5	0.92	0.98	1.22	1.91	1.32	0.6	1.11	5.45	2.06	2.72	1.17	4.14	8.01	1.95	1.21	1.08	1.31	1.83	3.61	1.69	2.12	0.68	0.94	5	4.79	4.17	1.89	1.91	1.19	8.97	2.01	2.89	0.85
ATP2A2	9.335	11.92	7.955	20.275	20.845	17.175	8.535	12.71	17.115	33.455	32.41	30.825	14.97	30.46	29.88	50.32	21.04	16.995	50.38	31.14	16	61.045	143.38	92.395	43.125	23.835	29.16	24.67	29	53.575	35.8	77.44	25.82	164.855	53.3	37.915
ATP2A3	30.95	42.56	25.49	27.18	33.49	35.45	16.78	29.23	29.16	81.68	70.7	66.34	111.26	76.82	77.8	44.89	43.6	48.3	27.55	25.03	41.41	32.76	39.73	34.25	3.74	52.59	57.37	59.66	145.2	15.69	19.7	39.03	29.7	64.59	15.41	29.1
ATP2B1	6.26	6.125	2.21	4.865	8.33	2.42	7.35	1.67	5.13	4.485	3.825	2.585	2.405	2.73	2.685	11.075	6.975	0.71	13.78	12.94	2.59	12.825	10.495	9.775	10.155	4.155	16.43	6.305	7.535	5.03	3.635	6.695	3.775	15.73	19.38	13.765
ATP2B2	3.36	3.55	3.665	7.605	4.415	7.67	8.425	3.58	4.88	4.175	4.945	6.865	6.165	3.455	5.515	3.115	3.105	8.355	4.19	5.495	4.7	5.59	0.88	3.97	5.86	3.48	5.12	6.43	5.285	9.515	8.845	3.73	5.35	2.005	4.065	3.985
ATP2B3	3.94	5.94	11.59	6.39	2.69	4.31	2	1.2	2.88	2.52	2.68	3.57	4.64	1.95	1.76	1.37	2.41	12.63	2.07	1.78	10.46	0.83	5.02	1.91	7.08	4.98	9.9	8.71	7.65	5.96	2.84	3.09	3.29	2.22	5.63	1.1
ATP2B4	6.34	13.65	11.9	11.86	5.03	6.52	4.22	3.47	12.45	4.17	8.38	5.43	5.47	13.66	10.1	6.23	8.71	12.07	8.25	9.02	14.47	12.71	8.59	8.82	5.17	5.8	6.51	5.54	3.83	7.91	7.45	2.1	7.44	2.34	8.35	6.04
ATP2C1	6.78	12.35	10.08	6.3	13.63	9.56	8.09	6.06	10.32	9.22	9	6.16	2.95	9.31	8.37	11.56	1.32	6.73	10.58	12.98	1.99	10.91	16.58	18.98	12.89	5.88	10.15	6.6	6.37	0.6	3.62	2.88	4.26	13.22	12.87	16.37
ATP2C2	5.83	15.69	16.62	30	24.83	22.39	26.01	23.39	9.42	16.27	16.52	19.86	11.46	14.9	23.92	3.48	17.1	17.35	16.88	14.06	17.36	24.57	5.6	5.47	14.8	16.18	14.09	12.26	14.73	3	15.2	13.83	16.94	18.73	15.27	7.49
ATP4A	7.23	39.74	12.16	39.04	7.66	15.22	24.93	8.21	25.55	11.64	24.65	8.85	27.89	16.32	7.31	8.62	10.14	42.6	23.59	21.29	13.9	22.34	14.52	14.71	21.18	41.06	32.56	15.45	30.56	24.87	23.46	36.91	20.85	16.16	23.57	25.22
ATP4B	2.85	5.82	11.09	7.47	8.91	10.89	13.32	10.88	5.86	8.05	1.21	4.77	11.49	2.65	6.05	4.99	9.5	14.08	6.2	1.27	9.88	4.22	6.69	3.54	5.38	1.01	18.37	4.34	7.7	8.18	4.93	0.45	5.45	3.74	4.22	1.44
ATP5A1	211.23	127.97	100.83	158.27	254.35	137.61	144.08	148.69	146.23	82.9	117.82	70.71	106.15	109.79	104.04	106.65	95.72	150.86	96.82	80.87	89.78	70.4	111.59	84.63	59.5	57.97	144.24	98.96	103.49	86.98	89.27	53.42	38.4	167.98	62.77	69.83
ATP5B	14.41	15.3	19.36	10.79	13.59	4.3	3.06	15.3	20.15	9.33	12.25	1.55	11.45	15.92	20.69	11.16	15.79	22.1	5.34	8.73	3.71	18.67	5.13	2.8	3.47	11.88	4.96	18.58	24.85	17.28	16.05	16.37	9.79	39.5	2.83	3.35
ATP5C1	269.94	99.51	132.8	96.05	141.27	73.51	145.45	219.13	92.9	76.53	77.02	56.53	68.32	62.58	72.55	84.87	74.68	74.62	104.98	81.09	79.18	73.38	144.1	114.08	146.06	56.17	89.18	54.61	26.49	49.84	82.97	137.91	88.6	326.95	122.59	84.25
ATP5D	84.1	78.25	79.165	95.44	69.15	71.705	81.54	119.61	57.575	60.555	61.405	47.54	56.535	67.3	51.975	47.45	53.385	59.375	37.985	42.08	54.845	44.39	38.365	48.375	42.05	43.085	61.18	79.14	150.14	147.335	76.14	91.705	104.975	147.89	33.17	52.255
ATP5F1	13.44	14.74	14.64	10.18	20.05	18.21	9.68	14.87	5.71	2.85	5.47	3.33	6.46	7.32	7.47	8.38	7.49	11.72	8.23	8.87	8.48	4.73	2.66	6.27	6.27	6.93	5.78	0.81	9.7	6.26	5.21	13.69	5.46	6.25	8.79	6.17
ATP5G1	115.22	91.26	91.47	112.95	70.45	106.45	98.79	120.9	62.98	76.04	88.7	60.05	75.2	72.48	83.49	59.52	78.05	78.98	76.26	58.59	85.23	65.75	122.32	51.7	78.85	61.21	106.27	121.7	178.26	119.87	158.93	157.37	115.15	239.65	70.41	64.86
ATP5G2	10.755	7.78	5.8	2.315	12.44	6.6	9.84	10.555	8.74	1.65	3.715	9.115	8.495	5.935	11.51	1.03	7.27	10.955	7.655	4.405	9.09	6.01	2.335	2.915	3.305	7.335	9.19	5.79	3.74	2.67	0.92	5.85	3.255	4.505	0.92	4.445
ATP5G3	127.27	36.14	75.88	61.21	79.49	50.92	48.88	63.29	49.74	61.02	71.07	27.3	41.94	34.49	40.89	60.32	38.93	35.49	63.35	53.24	48.67	67.43	110.15	47.62	42.04	22.99	45.51	58.91	107.82	88.72	69.56	169.07	52.91	339.74	60.97	43.63
ATP5H	180.85	105.06	104.14	77.61	182.21	91.71	113.19	142.5	97.81	74.28	93.78	48.71	54.52	65.74	58.88	71.47	44.83	67.79	65.7	79.67	51.19	64.22	130.71	88.89	54.46	37.92	74.07	68.14	44.94	82.53	106.73	92.09	65.5	187.54	74.57	62.99
ATP5I	717.79	563.115	647.63	495.53	510.055	397.75	486.185	551.415	278.185	327.9	313.72	307.35	302.73	324.48	313.75	290.71	277.59	433.415	237.52	281.005	276.05	235.45	417.125	234.655	327.005	241.88	376.59	329.005	377.16	410.485	305.16	1101.63	383.435	2019.23	234.025	289.35
ATP5J	136.02	110.01	151.42	88.85	106	63.24	73.03	87.44	99.9	59.56	63.79	34.01	54.13	65.46	50.01	51.54	50.4	90.61	45.57	42.63	57.55	43.01	44.54	65.97	58.28	48.74	30.96	40.86	42.47	105.49	71.56	103.31	65.1	211.86	65.69	50.18
ATP5J2	163.88	84.84	93.11	73.28	166.63	87.78	81.57	120.14	117.61	106.94	99.9	35.96	65	81.26	61.23	76.47	56.94	92.07	91.62	75.34	48.92	73.48	239.96	104.47	81.21	57.97	96.08	124.9	239.28	148.79	298.1	178.23	143.94	360.51	148.68	163.41
ATP5L	18.51	15.45	3.6	11.34	25.07	14.33	1.12	9.94	15.01	6.98	11.3	5.07	10.14	7.74	10.19	12.54	2.46	14.11	9.76	9	5.75	5.9	7.16	7.33	11.33	6.56	7.07	1.13	1.42	4.72	6.74	3.73	7.5	6.18	7.89	5.95
ATP5O	220.16	84.6	116.36	105.41	212.64	80.62	123.41	125.06	101.75	89.59	78.43	36.48	50.81	68.09	55.04	79.83	51.92	79.97	66.35	84.09	38.16	48.17	88	77.42	70.4	47.68	79.11	53.54	50.36	52.63	61.51	101.95	67.17	287.84	101.63	88.77
ATP5S	23.28	14.17	15.74	6.55	21.15	12.95	20.26	5.06	9.53	7.95	5.91	7.49	8.73	4.73	11.58	9.11	6.96	12.97	7.26	4.84	9.42	7.3	16.67	4.77	9.1	7.25	14.84	8.69	5.79	10.68	6.78	5.39	4.2	9.72	5.8	6.9
ATP6AP1	31.73	71.26	65.76	86.22	62.08	56.09	47.09	60.76	51.27	89.89	96.37	76.93	73.62	87.46	90.18	69.23	71.85	97.01	76.09	73.13	85.15	74.11	100.21	95.91	70.39	66.18	62.96	104.29	154.89	95.13	122.21	107.78	410.23	142.25	78.08	81.81
ATP6AP2	8.91	7.105	6.99	9.825	15.63	8.86	9.21	9.105	8.33	17.01	18.565	7.165	10.96	11.655	8.915	16.175	7.97	9.085	13.485	15.28	11.12	10.23	20.19	20.685	21.045	10.505	9.795	7.52	7.69	5.33	11.28	5.12	7.77	5.86	19.89	17.295
ATP6V0A1	8.96	10.81	10.79	10.99	8.67	10.01	10.68	12.45	19.68	7.06	8.54	10.67	18.4	14.57	8.91	7.77	6.86	29.26	18.66	11.29	12.05	7.2	6.13	6	5.05	4.88	11.86	10.64	27.77	5.18	4.01	5.23	7.07	9.89	6.82	16.24
ATP6V0A2	31.74	22.03	24.63	24.98	20.77	28.48	28.78	23.75	21.72	16.8	16.83	19.23	17.26	24.1	17.72	21.51	24.36	29.25	18.79	14.17	14.83	29.71	27.78	19.84	11.26	20.7	19.06	23.64	22.96	13.94	22.04	22.65	17.1	31.92	29.64	17.73
ATP6V0B	134.95	94.59	110.17	103.42	84.01	69.57	105.68	127.85	70.4	75.6	87.97	79.24	66.59	51.33	68	65.16	62.35	74.74	75.81	71.32	77.08	85.26	132.43	90.6	60.94	65.71	112.06	760.28	162.73	98.09	404.82	167.59	144.93	288.45	101.07	116.3
ATP6V0C	59.3	62.74	65.41	86.4	76.54	92.43	70	94.68	101.75	141.31	131.38	76.75	110.74	107.51	125.61	113.51	67.75	66.52	115.12	120.33	102.63	167.5	157.9	139.73	135.82	88.57	133.06	282.05	313.95	209.38	228.52	145.1	207.41	180.18	131.11	140.08
ATP6V0D1	67.6	76.32	25.16	100.06	34.92	94.62	64.57	54.2	14	62.86	98.7	64.51	19.16	58.6	47.03	61.64	31.27	41.31	63.36	50.94	61.26	87.42	83.54	70.12	23.74	61.41	95.89	127.79	177.96	77.16	125.98	71.18	60.32	78.46	65.07	59.77
ATP6V0E1	76.295	34.49	46	32.02	63.925	25.065	33.665	43.63	42.945	40.92	33.315	21.39	29.61	28.26	25.445	38.455	24.935	24.61	41.53	35.2	29.02	28.725	43.86	46.14	35.055	28.255	46.57	35.82	47.53	22.535	41.745	22.235	23.16	19.585	54.69	46.44
ATP6V0E2	51.87	52.54	44.38	71.15	49.27	61.29	78.06	75.72	71.53	55.87	58.59	72.33	79.16	44.43	72.97	40.53	81.76	71.7	33.09	36.04	47.86	35.55	59.13	39.2	48.47	49.23	52	550	105.74	125.29	72.1	69.64	54.3	80.42	30.83	43.99
ATP6V1A	29.38	22.605	24.08	25.665	39.035	27.39	27.51	35.015	24.955	41.575	45.43	16.145	29.595	36.885	26.595	56.11	14.335	31.215	61.53	42.02	31.795	51.96	55.135	78.005	52.455	37.505	46.64	33.995	20.92	30.83	29.475	19.91	22.92	67.735	51.795	43.64
ATP6V1B1	7.93	18.01	33.92	11.69	20.96	32.29	15.61	16.39	15.03	9.46	14.31	16.72	13.94	19.3	12.87	8.05	15.52	16.72	11.57	7.16	4.65	10.12	13.02	6.72	14.88	6.68	16.47	10.65	9.54	12.93	17.59	10.87	11.46	17.08	4.19	10.19
ATP6V1B2	30.73	19.53	20.16	29.46	31.05	19.71	27.23	36.46	17.89	38.43	51.36	18.08	20.97	24.87	26.95	56.12	28.15	16.35	77.05	47.38	27.78	65.25	58.08	78.5	61.88	40.62	29.56	48.17	41.24	38.52	23.85	31.14	23.12	36.35	55.8	55.06
ATP6V1C1	12.95	8.5	6.2	7.89	16.2	10.48	7.64	6.7	11.65	8.89	9.57	8.17	4.44	8.31	6.83	13.27	6.91	9.43	10.13	11.31	4.99	7.34	11.95	11.63	17.94	7.02	1.09	18.71	5.62	5.8	14.95	11.23	13.06	12.49	10.3	10.23
ATP6V1D	16.82	11.58	15.12	15.08	25.28	5.8	11.41	17.7	11.2	10.55	12.35	8.81	2.91	5.89	9	13.43	4.89	4.56	8.65	14.47	10.02	18.74	22.35	23.44	18.39	11.88	4.66	16.98	7.96	1.55	11.55	8.9	4.27	8.57	14.91	19.55
ATP6V1E1	25.72	29.33	29.93	16.24	38.76	25.62	22.73	40.14	25.71	29.27	40.25	12.64	17.03	20.39	19.02	42.14	30.87	21.76	39.93	41.7	21.16	38.2	42.74	46.2	56.17	20.62	44.86	51	23.02	25.22	30.95	22.86	25.67	34.1	42.99	42.77
ATP6V1F	63.98	50.53	71.58	70.89	66.89	38.34	51.63	50.1	51.98	52.25	49.21	37.59	56.49	57.78	39.15	45.97	38.58	40.07	74.85	51.74	46.77	60.55	87.19	67.59	50.29	42.15	86.85	101.46	124.53	50.89	173.04	62.44	32.17	67.41	54.12	74.02
ATP6V1G1	110.81	45.65	70.2	39.32	63.18	33.97	44.07	49.89	49.77	30.38	30.74	40.33	24.81	43.29	35.14	37.36	27.19	48.41	41.1	25.36	31.08	52.83	55.67	61.37	41.77	39.02	30.72	61.8	30.49	13.22	38.32	20.24	38.94	47.31	50.52	51.16
ATP6V1G2	2.52	8.22	1.7	2.55	11.49	5.59	1.8	1.9	1.87	9.25	1.6	4.44	16.03	7.26	2.36	10.02	3.55	12.54	1.44	13.39	5.36	4.36	8.19	2.02	4.55	3.22	11.33	7.85	12.51	10.12	2.7	2.8	2.69	1.71	12.3	13.22
ATP6V1H	10.015	7.315	8.725	6.725	12.625	8.98	11.545	7.17	8.925	12.085	8.13	3.675	5.13	8.385	10.795	7.54	14.655	8.56	9.52	7.675	7.465	3.485	10.965	8.895	9.72	9.435	12.23	16.295	6.255	3.29	5.015	9.755	8.015	33.205	8.83	7.17
ATP7A	1.15	6.7	4.89	13.24	7.18	5.76	2.76	4.75	2.64	9.85	5.89	5.09	12.15	5.72	8.38	7.51	5.45	5.62	4.98	9.78	1.66	4.61	9.66	9.52	9.06	6.52	11.82	4.76	2.95	4.64	3.61	7.52	5.55	7.05	4.55	11.58
ATP7B	1.29	0.86	3.33	1.18	12.93	14.39	2.23	1.91	1.34	0.78	1.8	14.98	3.56	3.63	3.19	0.9	3.72	2.18	6.96	0.76	2.35	1.84	5.88	4.09	13.66	2.12	3.66	2.19	2.91	10.52	6.53	7.06	9.37	3.14	7.89	1.69
ATP8A1	1.1	6.135	2.56	5.81	1.725	10.235	5.865	2.81	2.215	6.46	4.32	4.1	7.275	3.08	1.55	5.41	1.445	2.335	13.805	5.18	3.07	9.975	5.675	5.5	6.87	8.47	21.3	11.87	5.34	1.295	1.64	1.48	4.21	4.74	5.955	4.51
ATP8A2	7.75	17.675	5.425	16.81	11.21	19.41	13.66	17.715	12.085	9.1	11.495	20.465	8.77	13.825	14.965	5.785	13.33	10.15	8.105	4.17	8.265	1.845	4.125	3.56	3.055	11.8	6.74	4.51	3.825	4.205	5.435	11.285	6.04	10.325	6.92	2.945
ATP8B1	19.19	33.5	15.81	21.13	24.52	16.37	19.56	23.24	21.14	15.87	16.78	12.58	14.71	11.4	10.87	7.72	22.09	20.6	10.18	7.46	11.31	12.06	9.91	11.01	14.59	11.24	4.38	8.94	9.21	8.21	10.17	4.99	8.77	13.89	5.1	6.5
ATP8B3	70.6	62.79	42.39	63.61	31.73	65.57	31.03	66.88	35.88	41.59	30.97	63.03	56.1	51.64	61.27	25.58	66	90.17	15.38	29.05	73.05	38.64	21.77	42.37	27.38	41.81	20.89	35.84	42.2	57.81	35.69	19.18	9.76	44.52	26.06	42.16
ATP9A	30.26	33.95	20.05	47.81	32.58	44.75	35.22	49.47	37.46	55.73	29.46	31.17	39.3	36.02	39.53	33.22	54.47	39.19	39.04	26.21	32.59	12.59	26.3	47.21	36.9	59.1	8.5	24.77	7.58	22.83	16.16	16.49	42.81	37.02	35.23	17.85
ATP9B	18.36	15.03	4.57	15.71	16.9	18.49	14.24	11.19	17.71	9.9	8.74	12.03	17.8	16.54	12.42	10.24	12.78	17.35	11.98	11.76	11.43	6.25	16.52	8.06	8.51	8.7	8.81	11.52	13.55	15.46	10.42	10.98	5.17	10.48	8.85	13.51
ATPAF2	7.14	1.9	2.895	1.47	8.625	2.505	7.415	2.465	8.615	1.815	2.615	2.07	10.305	1.915	2.03	3.195	3.505	6.335	1.29	1.465	1.775	1.225	1.13	2.655	2.825	2.31	8.065	10.57	14.265	4.285	6.125	9.41	8.63	9.24	1.495	3.98
ATR	2.45	2.1	5.6	2.01	19.46	11.8	9.62	15.81	19.64	17.1	19.78	4.59	3.66	10.33	3.97	12.11	8.39	3.6	23.18	18.75	5.85	14.11	20.08	15.13	24.74	10.46	26.2	8.75	8.17	4.83	14.58	11.82	4.18	15.57	17.97	24.28
ATRN	3.62	6.86	4.83	7.09	4.46	5.25	1.4	5.46	4.98	9.13	9.04	8.5	3.42	9.05	6.9	9.94	1.91	4.78	6	8.48	5.04	3.82	13.9	9.45	7.39	6.46	1.08	1.82	3.89	21.65	4.97	6.73	4.18	25.49	3.21	6.09
ATRNL1	7.15	0.97	0.86	1.79	1.18	1.55	2.65	1.96	2.39	0.44	1.18	0.97	1.25	1.08	0.81	0.32	0.67	3.51	0.95	0.8	1.31	0.63	0.32	1.02	0.77	1.49	0.84	3.64	0.77	0.57	0.99	0.74	0.91	0.87	0.44	1.24
ATRX	10.215	8.015	10.405	4.215	10.96	8.41	5.545	9.44	11.455	8.525	2.705	8.285	4.795	5.81	11.33	6.095	5.105	6.08	7.655	7.825	4.585	5.795	5.45	10.895	14.7	6.715	10.76	7.975	8.56	1.86	5.51	7.09	3.845	14.52	11.94	7.735
ATXN1	2.9	14.64	9.81	12.06	10.26	12.5	7.42	11.45	11.78	21.52	21.24	13.14	9.09	21.63	19.8	27.1	11.57	9.94	17.24	12.48	20.4	18.06	21.42	28.73	12.75	17.98	14.4	1.3	2.84	10.4	13.13	2.17	7.17	5.82	28.57	17.15
ATXN10	37.85	31.12	27.93	26.62	48.62	13.82	32.66	31.95	42.38	34.82	35.13	18.54	20.69	21.29	21.53	33.64	23.64	25.82	33.72	40.06	16.75	24.52	25.68	34.72	38.56	22.31	29.45	72.27	32.31	22.44	20.27	18.76	17.97	48.51	37.98	27.84
ATXN2	11.38	13.22	1.01	17.86	13.98	13.71	7.43	9.5	20.16	14.91	8.5	14.34	12.45	16.63	17.17	9.92	19.11	15.54	13.63	18.66	17.55	11.57	18.86	17.44	19.23	14.79	10.54	28.53	45.65	39.83	20.45	57.18	24.17	51.26	14.38	27.55
ATXN2L	25.275	29.69	13.13	30.61	33.05	26.475	22.88	17.82	25.715	17.83	29.78	25.805	18.225	25.915	29.86	26.495	25.175	25.445	33.98	27.365	46.18	47.55	30.375	33.46	49.58	26.23	57.79	51.26	121.525	60.14	60.89	56.63	43.745	88.315	48.585	46.27
ATXN3	0.95	0.81	1.07	2.04	5.65	1.5	2.93	0.49	4.03	2.11	1.21	0.47	1.24	3.05	0.21	2.45	1.73	4.67	4.73	4	3.42	1.51	1.54	0.2	0.75	1.36	3.12	2.5	1.4	2.42	0.69	2.54	0.23	1.94	1.13	2.49
ATXN7	1.2	4.48	3.49	1.36	3.21	9.09	1.01	2.26	2.62	0.82	3.63	4.61	0.94	6.06	0.75	1.09	2.17	3.26	2.2	1.54	4.68	1.52	2.13	5.82	0.74	1.29	1.65	1.44	6.51	1.49	1.04	2.46	0.97	1.5	1.22	3.16
ATXN7L1	32.66	15.97	22.01	22.9	20.48	17.16	29.68	26.52	22.45	12.33	9.28	18.93	29.31	15.87	19.49	13.95	21.1	19.2	8.38	7.3	24.65	17.86	10.89	13.34	22.24	19.75	21.94	17.13	18.55	26.32	17.02	16.79	14.52	13.06	10.99	11.96
AUH	45.41	35.02	17.03	30.28	57.28	21.87	34.5	31.8	37.36	27.41	4.21	19.78	23.6	22.77	21.78	19.94	6.83	33	11.86	16.9	5.76	10.22	12.22	15.22	45.55	10.64	13.6	12.89	7.28	6.75	25.36	17.67	26.01	16.95	25.69	16.69
AURKA	6.14	1.895	5.08	13.285	3.075	3.82	2.04	7.83	4.685	3.13	4.05	15.785	2.195	4.015	1.385	2.59	9.2	11.06	7.54	6.435	6.325	10.39	17.57	7.585	4.41	5.6	13.755	4.605	12.195	11.945	14.555	28.08	13.64	72.545	16.445	9.8
AURKB	11.34	54.48	40.31	17.63	7.7	19.18	8.92	7.49	23.79	23.58	8.63	24.83	46.06	27.65	28.36	6.7	40.42	23.41	23.08	26.14	15.55	25.94	44.14	22.92	21.97	15.06	116.28	29.55	75.17	33.38	61.01	106.23	23.1	173.92	28.24	21.53
AURKC	23.37	12.18	33.63	29.61	12.61	12.85	10.76	11.45	32.62	14.46	16.3	29.39	13.88	18.78	27.76	17.3	13.94	32.61	12.92	19.17	25.5	28.07	22.14	20.31	24.42	16.08	23.04	32.09	35.45	16.11	19.79	6.09	6.9	20.08	15.13	15.83
AUTS2	7.58	9.61	13.08	7.55	6.43	9.21	7.2	6.47	7.32	19.33	18.16	6.32	8.18	12.27	10.07	22.39	7.39	1.47	12.05	21.65	2.92	4.58	4.39	14.89	9.13	4.19	12.18	11.79	16.16	12.52	1.48	21.83	20.46	28.07	20.82	25.81
AVIL	1.26	8.72	0.58	1.02	2.18	1.44	0.59	0.99	1.66	7.9	2.92	3.15	1.16	0.87	0.69	0.81	0.49	5.2	5	8.11	4.11	4.13	0.2	1.01	1.76	5.37	4.84	8.57	2.96	0.54	1.75	4	0.55	0.63	3.43	5.9
AVL9	3.52	1.44	1.37	15.8	8.36	3.63	2.38	0.96	4.46	1.86	5.94	2.56	2.17	2.64	2.35	2.23	3.24	7.95	2.53	6.31	2.12	1.84	1.48	1.65	3.06	1.98	9.38	1.65	0.9	1.74	11.73	4.14	7.9	7.55	1.89	8.05
AVP	1.29	2.1	1.23	0.94	2.41	0.91	3.05	3.4	2.44	1.27	0.77	0.95	1.74	1.77	0.95	1.37	2.18	1.58	1.43	0.92	1.01	1.18	0.96	0.29	1.85	1.3	1.72	2.52	3.32	1.32	1.61	0.5	1.11	0.48	1.26	0.7
AVPR1A	0.7	0.99	0.94	0.4	5.61	1.57	1.89	1.3	1.39	0.31	0.44	0.84	1.61	1.6	1.29	0.38	4.32	0.5	0.8	3.73	1.02	0.56	0.42	0.3	1.69	0.84	0.65	4.16	0.43	1.91	0.42	0.56	0.73	0.54	0.24	0.34
AVPR1B	10.15	28.5	27.615	15.585	14.5	33.66	16.34	24.32	25.275	11.905	9.235	24.825	23.695	15.42	25.335	10.655	16.575	23.555	10.385	12.53	21.625	7.725	16.695	3.945	16.575	16.86	17.5	16.915	13.135	20.67	20.555	23.79	15.54	23.995	8.11	12.265
AVPR2	5.39	7.74	8.98	6.6	7.03	5.41	4.07	5.44	3.9	5.07	5.68	6	10.72	5.7	6.01	3.3	4.86	5.77	2.16	3.51	7.07	4.51	3.29	5.3	5.87	4.53	2.07	3.18	5.02	2.55	6.06	4.42	7.8	6.75	11.99	15.86
AXIN1	3.41	5.56	2.93	3.76	4.61	6.26	3.91	3.95	2.54	6.06	6.74	3.49	3.05	6.07	3.46	4.14	3.55	6.45	6.62	4.55	3.64	6.9	5.33	4.8	6.48	5.79	4.18	5.16	9.14	6.4	20.62	8.02	7.4	6.64	9.13	6.02
AXL	5.05	1.25	1.51	9.56	5.99	3.18	3.02	1.66	5.71	22.69	18.33	6.55	9.22	19.56	4.35	42.63	9.6	3.26	19.72	28.05	5.92	27.56	23.03	32.4	26.11	24.07	19.46	13.14	21.03	32.17	19.56	17.33	8.23	7.14	42.12	14.13
AZGP1	70.95	89.27	85.41	134.27	224.75	50.18	51.32	75.61	94.35	116.99	20.9	47.74	63.65	64.57	34.16	12.52	29.95	77.72	1.62	11.23	64.24	6.98	0.7	0.63	1.34	14.1	1.35	72.16	1.42	477.1	59.27	198.96	217.93	0.91	0.92	0.71
AZI1	2.1	2.95	2.89	2.11	4.52	3.34	11.48	2.68	3.21	2.6	2.7	1.5	2.44	13.71	3.38	9.59	3.06	2.78	1.97	7.6	3.99	7.69	12.45	1.21	8.61	4.17	1.05	3.2	16.01	8.31	17.23	11.76	11.47	18.01	6.29	1.97
AZIN1	78	40.42	41.75	41.66	84.73	40.84	37.56	54.91	37.61	22.86	28.66	16.05	23.58	25.61	26.17	25.21	28.77	48.74	28.22	20.38	37.6	35.42	32.74	42.1	24.53	22.97	22.62	16.1	12.61	12.48	16.72	34.5	17.79	144.47	33.03	25.58
AZU1	7.5	7.51	11.33	9.08	6.86	17.69	7.22	6.07	7.45	5.23	6.26	7.05	9.64	8.5	10.36	4.34	7.57	9.13	6.01	4.17	10.57	4.94	5.62	3.75	3.09	7.03	2.89	6.34	8.06	5.4	4.64	7.34	5.62	5.33	3.13	3.89
B2M	939.67	512.76	596.35	481.87	587.44	339.18	483.98	656.66	466.23	899.9	824.86	641.52	1029.77	664.5	627.45	977.84	536.88	467.62	1139.67	885.88	1174.78	1386.8	1501.49	1073.5	801.84	947.38	1428.33	411.45	738.34	363.92	1479.38	474.57	765.97	367.15	1111.93	1113.43
B3GALNT1	0.43	1.5	11.7	1.15	5.23	1.34	3.07	7.81	3.83	1.82	1.38	2.65	4.66	0.76	5.64	2.85	6.19	3.59	3.14	4.39	5.38	1.13	2.64	4.81	1.48	0.51	0.73	2.32	0.64	4.72	0.67	0.5	1.09	6.46	1.94	0.9
B3GALT2	5.73	0.9	9.28	1.78	0.46	2.33	10.26	2.8	4.24	0.42	0.12	0.91	0.77	0.7	0.59	0.58	0.72	4.87	0.4	0.73	4.73	0.43	0.19	0.17	0.65	2.04	0.85	0.98	0.83	0.33	0.84	0.49	0.59	0.68	0.26	2.26
B3GALT4	4.45	15.17	6.19	4.56	3.84	4.68	19.61	12.02	2.07	25.26	13.72	5.62	5.34	5.1	2.72	15.47	10.84	4.49	11.67	10.43	17.06	3.54	16.73	13.95	6.48	6.41	20.92	22.61	54.83	14.45	28.19	6	23.29	9.57	13.13	9.25
B3GALT5	34.11	22.89	6.55	16.04	15.54	21.32	26.71	19.19	16.68	13.21	14.48	17.54	33.37	24.32	33.74	15.46	25.19	37.94	5.08	15.18	14.39	6.65	10.77	20.24	4.59	5.96	2.57	8.77	13.55	11.37	17.03	17.21	10.78	19.12	14.45	7.85
B3GAT2	0.92	1.43	1.64	1.37	1.27	1.5	1.4	1.23	1.05	1.71	1.03	1.01	1.89	1.35	1.02	1.15	1.72	1.89	1.64	1.2	1.8	0.74	1.28	0.85	0.99	1.9	1.86	2.22	2.36	1.46	2.04	1.17	1.29	1.2	1.19	1.17
B3GAT3	23.9	17.58	19.67	19.04	15.04	19	19.69	23.35	8.13	13.12	12.71	4.06	21.6	12.36	8.16	6.89	14.56	14.23	3.73	2.5	10.22	11.73	7.31	7.94	6.61	10.1	12.47	12.94	18.36	18.36	2.59	8.69	7.11	14.03	12.56	6.52
B3GNT1	35.72	25.46	24.2	46.84	33.68	27.51	29.48	42.28	38.08	15.68	24.23	32.87	24.62	20.81	32.72	15.69	6.24	35.72	9.21	15.06	3.16	8.58	11.02	16.5	24.26	13.23	2.65	19.84	20.68	15.3	14.34	19.9	12.24	18.25	14.79	12.57
B3GNT3	8.85	6.98	3.33	4.55	2.39	2.22	11.27	2.44	3.51	1.44	7.42	11.27	9.23	1.92	1.75	1.81	8.76	1.72	5.22	6.52	3.56	6.23	4.41	9.57	9.21	7.47	3.44	2.82	4.95	12.56	22.09	2.95	7.11	3.21	13.91	19.16
B3GNTL1	18.45	14.11	20.39	18.8	1.41	13.98	24.57	12.81	3.76	9.65	8.69	13.57	18.58	3.68	4.46	3.13	17.74	13.1	11.67	9.29	20.14	3.46	1.44	2.23	1.97	12.44	3.44	1.64	3.89	17.16	2.1	8.86	2.87	3.24	8.74	3
B4GALNT1	2.4	4.54	12.53	7.04	4.82	10.74	4.46	4.94	2.24	1.97	1.29	2.79	2.2	7.8	1.95	3.92	4.45	8.33	5.99	6.38	2.33	11.86	1.45	4.77	2.08	9.59	0.91	9.02	14.84	10.38	6.56	1.76	10.18	2.28	6.01	2.73
B4GALT1	21.185	3.525	9.96	8.955	19.475	11.96	9.835	9.09	7.275	22.195	19.525	11.92	14.26	21.22	9.72	22.55	14.41	12.815	14.495	16.48	19.13	32.445	28.255	16.485	21.615	14.695	19.15	28.59	30.79	18.46	25.265	25.09	36.75	11.8	18.84	21.585
B4GALT2	15.66	18.18	24.32	28.37	24.62	21.35	19.65	22.17	16.75	27.98	33	29.64	27.59	29.78	19.37	19.5	23.21	28.29	11.54	18.64	23.02	9.82	21.44	16.33	15.97	18.95	5.42	18.52	9.98	17.35	31.87	36.32	28.72	52.57	37.1	35.11
B4GALT3	68.51	58.3	51.33	64.53	46.22	71.7	81.01	68.16	46.93	50.21	46.78	68.93	83.54	58.04	43.73	43.65	83.51	66.15	44.32	43.22	81.79	32.84	53.96	53.97	49.67	51.13	49.04	58.19	103.81	68.92	52.87	65.95	37.25	95.07	59.71	48.88
B4GALT4	21.44	21.46	42.26	19.1	37.77	20.63	4.89	29.32	24.33	35.12	26.64	20.68	28.27	28.35	29.27	35.57	19.66	15.64	26.59	46.87	17.47	16.02	49.09	53.78	96.79	28.91	3.87	18.01	11.44	6.6	12.4	9.98	12.33	28.14	22.14	19.24
B4GALT5	2.455	5.72	8.515	11.365	4.075	15.345	12.28	11.555	5.895	2.785	7.03	5.7	2.11	7.78	3.6	10.705	6.15	9.205	3.665	8.37	12.34	5.35	10.85	5.91	7.99	4.005	3.08	8.935	4.85	6.075	4.55	3.045	8.61	5.405	3.35	4.865
B4GALT6	8.51	0.36	0.27	2.43	0.73	1.07	6.64	0.69	1.63	0.44	1.9	0.3	0.44	1.71	7.36	0.27	1.98	2.16	3.38	0.84	0.99	3.16	0.57	3.83	3.46	1.02	2.88	2.65	1.52	0.84	0.88	0.68	1	0.9	0.56	0.44
B9D1	31.31	38.23	20.42	4.43	23.51	31.21	30.79	24.54	32.76	20.18	20.76	24.73	26.5	9.94	12.83	11.5	18.29	22.37	2.53	4.51	37.6	10.1	8.29	12.12	20.45	12.93	8.93	9.27	21.71	19.61	20.02	18.93	16.87	12.62	6.19	12.25
BAAT	0.82	0.84	0.67	0.99	1.93	0.75	2.49	0.88	1.45	1.22	0.43	1.79	1.78	1	0.71	1.34	1.41	1.66	0.77	2.77	1.61	0.44	0.43	0.22	26.01	0.65	1.31	0.74	0.9	57.98	14.22	18.23	28.73	0.52	2.04	1.43
BACH1	24.48	19.34	17.79	25.38	44.25	21.83	18.83	26.36	34.3	36.98	16.43	15.46	17.57	34.04	21.37	66.05	7.42	13.58	57.74	37.04	13.17	106.9	27.14	54.99	82.47	22.46	25.5	19.04	7.37	6.42	25.83	16.48	25.39	20.1	69.91	38.73
BAD	1.96	13.32	26.86	9.72	16.06	23.13	22.29	14.59	15.4	9.67	15.31	16.25	6.82	11.61	15.13	14.31	7.93	5.4	14.77	15.29	12.55	1.77	13.82	14.92	11.93	6.14	13.47	29.01	26.72	16.38	24.19	21.44	17.16	18.98	6.08	15.56
BAG1	51.84	18.73	36.63	20.37	52.24	32.05	36.89	40.52	25.07	23.81	22.24	10.97	12.21	15.67	18.22	19.04	31.49	23.3	17.33	19.04	21.37	60.46	59.69	16.2	13	14.78	11.08	20.58	21.29	9.91	8.64	42.26	14.66	58.12	14.18	21.22
BAG2	4.01	2.78	10.78	8.59	0.79	4.89	4.46	4.47	1.62	4.65	6.95	6.22	2.73	11.57	2.41	14.99	3.95	6.67	5.43	16.11	11.38	6.7	11.56	6.53	7.48	6.1	5.49	0.91	0.52	1.68	5.63	10.01	6.11	17.53	20.52	6.87
BAG5	17.58	21.21	16.08	16.26	23.11	12.26	18.34	27.25	24.86	27.41	22.15	13.36	8.6	24.88	16.1	26.68	12.04	15.6	30.86	23.93	14.65	23.02	43.65	21.86	18.16	12.86	25.06	18.6	14.65	11.73	17.78	21.39	24.06	34.79	20.81	31.25
BAGE	3	1.57	0.45	6.39	1.9	1.37	1.81	2.33	8.69	0.8	0.47	1.52	0.86	2.99	4.53	0.45	5.85	1.64	2.96	4.97	1.76	0.88	3.08	4.97	0.99	0.78	1.33	1.55	0.38	0.93	0.79	10	1.09	5.2	0.91	0.93
BAHD1	25.38	14.15	16.7	19.17	26.49	20.61	30.83	27.18	31.93	19.11	23.69	20.43	14.02	24.56	31.57	21.31	26.17	31	18.94	19.91	30.27	26.85	18.92	25.13	23.08	31.08	20.19	24.78	40.4	30.27	30.4	36.25	25.18	44.48	27.93	29.91
BAI1	6.74	14.87	7.54	8.62	11.42	17.29	16.23	10.63	11.15	42.87	11.9	15.27	10.79	17.77	13.95	9.8	14.4	16.31	6.04	9.04	11.12	24.54	7.97	9.77	6.71	9.81	6.11	11.01	10.45	10.07	7.44	14.71	15.24	22.68	7.11	5.69
BAI2	15.95	33.48	10.25	37.08	32.86	40.56	22.24	9.06	11.75	6.39	7.94	6.79	9.25	9.44	20.65	5.77	12.84	39.65	6.23	17.63	10.43	23.58	5.62	5.94	7.26	7.83	20.22	9.78	9.16	27.38	6.53	25.54	10.22	21.82	4.75	19.54
BAI3	1.325	4.855	2.57	3.55	3.225	1.23	2.54	0.865	1.83	0.725	0.47	2.26	0.89	0.78	0.735	0.485	0.94	0.645	0.605	1.785	0.84	0.48	0.655	0.395	0.96	1.7	0.76	1.095	0.605	3.14	0.99	1.045	0.69	0.88	1.025	0.36
BAIAP2	32.13	10.43	17.025	19.635	10.665	10.105	14.135	40.51	9.495	22.855	14.59	14.89	23.145	23.51	21.6	16.99	8.265	15.405	15.66	12.105	12.075	28.235	17.325	12.72	18.53	16.205	13.575	26.94	11.365	31.445	39.18	20.865	28.57	13.505	15.785	13.69
BAIAP3	7.65	7.64	8.09	5.47	3.43	5.64	5.24	4.51	4.1	4.74	6.25	4.92	5.17	5.67	8.57	3.73	11.63	5.84	4.32	5.63	13.33	5.18	2.82	3.58	3.22	3.36	5.52	5.76	6.8	10.12	6.79	4.01	7.41	5.23	4.94	3.17
BAK1	8.68	5.135	2.065	3.125	2.54	3.59	3.4	3.305	1.795	4.08	1.335	8.67	1.89	2.88	2.735	3.535	4.06	3.295	1.795	1.885	3.385	8.57	6.74	4.94	1.685	2.555	6.435	3.845	9.89	6.41	17.94	4.945	8.005	7.765	2.1	6.495
BAMBI	17.6	14.27	5.88	12.14	17.2	15.97	4.01	12.81	14.5	7.94	10.3	17.32	3.32	10.21	4.04	13.38	8.39	11.57	6.92	12.69	10.44	11.39	6.02	10.95	27.41	16.57	9.03	14.44	12.78	11.27	10.63	13.1	6.37	18.19	6.52	9.88
BANF1	148.22	132.6	154.72	139.91	96.45	137.54	120.08	188.83	109.58	133.02	175.34	119.97	119.96	131.24	146.16	116.22	87.26	115.02	112.23	136.17	110.8	118.31	140.86	116.45	81.42	105.32	157.3	173.36	307.39	199.91	196.19	280.77	171.81	345.29	143.19	134.97
BAP1	5.01	5.58	5.21	16.85	3.83	9.01	28.34	5.9	4.52	5.32	1.44	3.47	13.15	13.13	10.94	1.95	9.56	10.55	5.45	2.43	4.07	5.59	3.59	3.55	7.09	3.43	2.24	12.87	26.46	8.31	8.52	15.68	1.88	24.85	13.04	7.52
BARD1	1.37	1.46	1.3	9.32	5.51	10.04	7.94	2.49	10.13	9.45	6.12	6.08	1.43	2.21	4.66	10.47	1.39	5.14	4.97	11.51	5.72	13.47	20.22	6.97	11.57	3.54	17.3	3.44	5.34	2.93	12.64	2.46	4.69	18.12	15.75	17.01
BARX2	11.83	4.5	4.34	3.31	11.04	9.25	6.69	10.23	16.16	10.27	10.33	2.5	4.07	13.63	15.03	5.95	4.97	10.64	10.68	2.32	3.33	4.07	4.38	10.73	20.91	8.01	11.6	23.51	3.66	9.84	7.85	1.55	12.78	2.12	7.65	1.57
BASP1	19.37	11.61	12.67	20.07	12.78	21.83	3.02	16.88	5.91	130.3	87.17	66.52	44.54	129.68	29.97	156.72	27.27	20.21	127.26	121.06	64.09	142.29	115.56	142.25	64.91	77.41	130.9	66.27	295.4	67.21	45.55	87.46	38.82	139.9	170.48	142.69
BAT1	93.26	53.04	83.03	88.58	110.36	73.18	76.18	92.93	73.6	87.23	104.42	53.01	55.69	54.91	65.43	67.23	46.87	65.49	76.84	63.96	50.13	59.09	120.75	80.19	89.15	57.55	90.31	91.21	135.84	79.58	72.73	167.32	91.25	263.78	145.2	99.85
BAT2	18.27	31.82	23.13	16.67	27.25	46.83	19.39	27.37	21.39	43.45	36.55	34.25	25.34	17.12	30.21	23.94	25.56	10.02	24.94	39.76	37.08	28.62	31.62	27	25.35	25.77	22.96	47.47	60.28	53.83	23.56	56.97	32.76	96.65	50.15	19.88
BAT2D1	13.17	16.965	24.5	19.02	17.795	25.73	15.24	16.645	22.125	26.86	23.05	17.295	20.82	22.035	24.6	26.375	21.875	14.2	30.105	30.68	11.515	29.775	44.855	30.78	38.07	24.655	28.805	28.42	26.405	18.725	17.18	30.325	19.505	73.955	26.435	49.63
BAT2L	22.82	24.92	5.36	17.8	16.98	20.73	4.85	19.36	22.29	36.86	29.38	36.81	27.8	43.39	31.72	31.87	17.49	27.45	29.99	31.75	24.71	18.12	22.18	28.45	39.23	22.07	18.92	27.54	37.31	42.2	31.41	43.61	33.15	55.17	50.12	42.94
BAT3	47.57	14.54	35.46	48.26	56.24	61.53	32.48	48.95	70.11	56.37	47.73	70.31	63.53	48.85	54.8	41.61	37.01	30.64	38.68	32.52	51.35	36.74	61.59	46.83	27.56	44.06	48.95	77.25	99.07	97.19	57.18	133.92	67.32	193.29	66.37	57.4
BATF	4.85	8.24	12.56	12.01	3.52	15.97	8.6	7.6	10.59	2.73	3.77	5.86	2.77	2.91	6.84	10.46	6.24	5.25	5.39	8.05	15.68	15.98	3.05	5.86	2.04	15.88	18.03	12.5	28.86	2.09	6.39	6.4	8.89	4.68	9.65	8.1
BAX	17.68	10.82	7.31	14.11	24.41	9.42	15.36	16.33	15.37	18.37	12.73	6.78	11.37	19.14	16.3	15.37	13.55	11.78	19.11	16.11	11.37	14.29	22.8	21.22	11.85	15.31	22.01	34.97	48.25	19.63	25.89	10.73	27.45	28.02	22.29	18.05
BAZ1A	7.5	0.87	3.59	2.63	9.12	8.19	6.11	1.63	3.07	9.41	7.07	9.1	1.24	1.05	1.37	12.52	1.36	3.79	16.49	14.67	5.28	23.48	17.45	14.05	15.52	8.98	34.76	6.65	6.06	1.12	14.54	8.19	5.39	12.58	25.79	20.67
BAZ1B	8.11	14.27	4.79	7.17	11.86	2.12	19.33	18.13	9.21	20.13	10.13	12.17	6.83	7.54	16.64	11.31	4.14	3.4	13.09	17.49	13.03	18.99	14.72	14.59	25.74	13.79	17.33	21.81	24.22	14.79	14.49	16.35	23.86	30.86	13.8	19.16
BAZ2A	3.72	12.73	5.88	10.26	12.95	20.51	3.73	30.53	17.83	20.75	16.4	15.47	15.47	22.21	32.37	16.75	16.97	22.48	23.46	21.02	12.22	40.54	20.83	15.25	30.25	20.27	27.06	16.95	68.79	20.05	28.28	18.05	22.27	41.06	21.06	44.05
BAZ2B	15.4	11.78	14.63	12.85	36.67	24.52	21.72	20.03	20.39	21.37	20.5	23.83	18.18	19.02	20.4	20.38	13.99	12.97	21.51	13.02	19.07	9.03	16.7	15.14	28.49	18.06	18.87	2.71	6.33	12.54	16.89	9.2	10.28	12.94	19.4	17.27
BBC3	23.81	24.09	35.78	14.7	26.19	34.53	37.93	21.02	7.09	15.02	4.6	13.26	13.71	9.3	30.96	5.34	26.93	20.31	13.01	13	7.43	21.41	18.73	18.58	23.68	19.66	29.84	21.42	41.38	22.47	18.69	17.5	19.01	11.92	18.06	29.87
BBOX1	1.6	0.88	4.08	0.94	8.74	0.82	0.38	1.41	0.52	0.75	6.43	0.64	0.91	2.81	0.53	4.16	0.74	0.84	2.3	2.74	1.74	0.47	2.45	0.31	75.98	0.54	0.66	4.17	1.03	1.5	1.43	8.16	6.61	2.57	0.24	3.83
BBS4	13.77	1.1	0.57	11.58	14.56	7.81	7.73	10.11	11.26	11.26	4.48	1.03	1.41	16.08	4.46	4.09	17.1	1.27	6.45	9.66	2.53	7.87	4.45	6.87	5.37	8.82	3.76	8.98	5.44	4.73	11.86	11.25	10.33	8.69	8.64	2.53
BBS9	4.65	7.13	13.57	10.74	5.36	2.6	5.76	7.78	4.49	4.32	1.41	5.11	5.07	8.58	5.43	6.27	2.05	1.9	5.98	4.25	1.65	6.73	10.64	7.45	1.69	2.08	1.6	1.88	0.89	4.22	4.11	2.35	2.34	7.95	0.95	3.26
BBX	24.49	12.51	9.63	11.13	19.12	14.93	20.17	21.47	24.22	32.21	19.43	10.93	15.31	19.24	15.37	18.77	10.17	14.86	15.18	19.05	9.2	11.82	33.06	26.85	48.5	17.96	20.78	30.85	11.16	11.07	16.82	11.45	22.21	22.08	29.76	30.36
BCAM	45.485	42.055	39.51	35.38	30.31	35.175	45.29	51.91	32.485	25.2	33.105	29.15	50.79	12.8	40.53	21.455	34.155	51.59	27.87	23.865	33.805	35.305	18.2	20.315	36.74	28.56	19.265	36.955	43.625	29.195	33.69	31.91	16.695	42.87	19.285	19.12
BCAP29	14.44	5.99	13.51	6.61	12.58	4.9	11.26	10.65	3.92	5.92	3.08	6.84	5.9	4.96	12.53	3.66	4.67	4.77	6.81	9.63	9.8	8.69	9.35	7.63	12.39	7.2	2.26	8.2	1.79	6.24	8.24	4.15	1.78	6.85	8.56	6.7
BCAP31	99.27	113.98	141.31	106.58	128.09	153.59	75.99	154.29	97.96	116.01	120.72	89.74	127.72	123.26	120.88	105.72	111.22	167.99	108.38	107.77	109.6	101.75	223.9	129.2	77.85	79.61	115.27	303.1	291.79	259.61	194.85	176.63	358.55	182.96	198.24	177.52
BCAR3	2.71	1.4	29.39	1.81	1.27	2.13	10.36	3.13	10.65	10.44	6.99	8.33	6.54	2.07	9.81	9.28	5.96	10.55	9.49	10.23	9.57	16.33	1.58	13.03	11.85	12.46	7.46	13.68	17.67	12.25	27.41	1.76	9.28	7.97	15.73	5.2
BCAS1	1.42	8.58	1.48	15.04	5.41	7.87	8.66	1.31	7.43	9.44	1.69	7.99	7.63	2.21	4.87	5.77	6.56	1.83	2.43	9.33	1.58	6.47	11.12	8.47	5.14	10.37	5.51	3.92	5.48	4.71	1.66	4.78	18.44	1.63	4.53	10.32
BCAS2	9.46	3.7	6.42	0.32	12.73	1.98	0.66	6.81	5.6	3.68	2.63	6.49	2.32	0.78	1.42	3.91	2.15	3.58	3.46	1.38	3.78	3.85	2.15	6.38	4.06	0.62	0.43	2.84	4.8	1.6	2.7	2.93	4.74	5.29	4.13	6.4
BCAT1	49.12	41.73	29.46	39.37	58.99	37.14	31.74	26.36	21.57	7.1	10.26	14.24	19.04	16.69	12.87	7.55	22.81	27.28	5.43	8.4	19.73	9.27	9.5	6.7	6.42	13.43	6.11	0.74	4.3	6.79	7.36	0.74	5.68	6.4	2.85	4.29
BCAT2	5.42	25.65	4.65	21.64	33.65	5.9	3.41	8.14	8.54	3.81	13.83	6.05	16.75	3.49	5.44	4.23	4.23	25.14	3.11	3.63	2.62	5.78	7.03	7.56	12.64	3.14	3.32	7.52	5.08	2.02	6.66	23.39	5.01	39.31	6.21	6.75
BCHE	0.6	0.9	0.71	1.23	0.53	1.15	0.73	5.96	2.81	0.99	0.79	4.66	0.47	0.35	0.57	0.8	3.42	3.03	5.9	6.34	0.84	4.36	3.98	4.58	4.58	3.54	7.86	12.45	0.78	22.79	1.88	17.12	9.51	0.63	11.9	2.78
BCKDHA	36.91	14.63	13.18	31.95	31.14	21.84	19.79	47.23	27.06	27.53	17.84	17.09	24.52	27.58	32.43	15.67	28.98	19.43	21.06	20.46	27.37	20.05	33.48	22.2	17.24	16.39	22.45	39.83	71.14	58.77	44.56	52.51	40.63	49.37	31.36	25.33
BCKDHB	2.83	7.43	1.3	6.46	8.5	1.79	5.15	4.18	4.74	1.03	3.12	4.88	3.02	0.94	2.22	2.47	1.3	1.78	2.75	2.8	1.44	3.04	3.31	4.46	1.34	6.51	1.13	8.56	2.77	8.32	4.94	1.16	5.05	1.91	2.94	3.67
BCKDK	49.9	5.8	28.89	9.09	58.3	26.24	32.29	56.78	31.29	22.28	19.91	21.15	20.86	27.3	17.98	17.13	9.59	22.21	3.43	16.57	5.69	12.18	14.16	12.75	6.67	11.68	10.3	31.56	13.33	35.89	5.5	22.2	9.82	19.63	13.86	14.84
BCL10	1.2	4.41	8.06	7.26	1.11	4.35	1.07	14.19	2.93	6.71	3.71	1.64	3.38	9.41	11.3	5.79	4.41	3.64	8.89	9.17	4.75	19.95	9.57	11.59	2.03	5.52	7.16	12.48	7.71	14.03	12.12	3.89	15.15	11.51	9.61	6.37
BCL11A	10.11	6.1	11.57	6.275	5.01	10.06	5.52	10.025	8.585	7.265	4.405	5.48	8.925	7.89	8.59	10.215	3.03	14.81	9.54	5.64	7.735	15.315	10.575	6.44	4.4	7.975	50.985	16.56	111.47	8.375	2.78	9.685	6.455	16.705	6.815	13.24
BCL2	9.1	9.48	7.51	12.31	4.99	5.91	9.62	5.11	9.23	11.31	22.81	14.78	15.78	10.92	11.25	18.66	12.94	7.19	15.51	8.82	10.19	13.04	14.14	8.73	12.96	7.64	22.88	9.92	17.15	10.64	6.92	14.46	4.38	7.51	12.38	14.52
BCL2A1	1.22	3.99	7.2	0.94	0.69	0.94	3.13	5.2	4.23	4.51	6.93	5.29	6.21	1.9	11.44	10.43	1.57	4.65	12.31	12.94	1.22	26.55	6.82	11.76	8.91	9.68	15.69	12.1	6.78	7.46	13.33	3.12	6.32	2.43	11.21	6.59
BCL2L1	26.185	20.445	4.11	21.155	16.61	23.835	10.205	18.145	15.48	21.625	17.17	14.03	20.48	15.575	17.19	17.64	15.145	22.885	17.345	16.52	10.905	13.61	14.245	22.43	11.525	17.77	13.54	24.125	25.48	6.29	26.015	11.34	15.185	22.055	17.59	19.215
BCL2L11	1.29	4.39	3.77	4.415	1.665	4.91	5.665	4.255	3.835	2.545	3.67	4.21	4.285	2.81	5.055	2.555	1.505	1.9	0.71	0.745	4.43	2.095	1.63	2.47	4.39	1.735	2.175	1.55	4.055	4.115	1.145	3.08	0.42	0.62	0.44	1.92
BCL2L2	53.17	32.68	44.08	27.41	18.57	24.18	37.35	48.14	30.35	27.41	27.09	34.09	33.21	37.35	24.98	24.5	22.4	28.84	22.79	16.64	19.74	23.41	23.05	21.43	25.65	19.17	10.31	23.11	23.1	14.64	16.25	18.13	21.94	15.55	17.35	22.27
BCL3	53	52.38	60	49.76	14.03	37.6	48.92	49.68	23.16	48.53	64.69	60.3	30.93	39.25	63.89	19.61	50.48	11.99	34.89	40.56	68.07	66.96	47.55	50.29	27.41	39.99	44.48	53.76	107.32	66.17	48.36	42.12	50.82	33.99	50.16	28.72
BCL6	15.01	7.99	2.4	8.8	11.73	7.96	7.34	3.9	5.44	3.74	5.39	4.99	9.62	1.97	1.38	0.86	6	7	0.58	1.01	1.35	1.73	4.19	2.39	1.99	5.07	4.2	6.87	10.31	9.58	3.33	5.77	3.31	1.2	3.74	0.84
BCL7A	15.06	13.35	17.05	13.85	12.78	14.33	16.19	15.87	15.04	6.73	9.91	14.87	6.66	12.6	13.69	8.94	14.45	7.22	10.37	6.95	9.53	4.44	5.74	12.15	32.82	9.87	11.23	13.83	15.04	14.26	6.76	20.17	10.33	43.98	7.45	8.97
BCL7B	30.26	12.99	31.46	25.81	26.04	18.9	32.59	21.58	19.19	21.3	28.36	25.38	3.79	21.01	20.63	21.35	8.32	27.03	22.07	32.27	25.56	39.6	33.84	24.36	22.42	25.21	29.51	39.22	50.17	26.86	31.17	37.77	19.9	24.58	35.87	26.91
BCL9	3.57	2.57	5.3	4.92	3.04	5.72	3.03	2.64	3.13	13.94	9.81	7.34	1.67	7.37	16.92	13.61	2.42	2.88	15.37	12.22	3.61	3.73	11.87	25.42	13.29	7.86	23.98	7.32	22.06	3.64	3.27	38.49	6.35	43.84	35.66	13.92
BCLAF1	43.44	25.98	32.15	24.86	53.84	31.3	23.61	25.27	34.55	42.05	27.68	21.06	14.6	28.08	29.55	42.63	18.93	21.45	50.72	52.7	24.6	29.53	41.75	66.45	70.75	22.48	38.49	32.96	14.57	12.32	35.11	21.4	14.7	65	50.42	35.93
BCR	11.905	15.155	15.575	11.615	4.83	13.26	5.39	8.645	10.855	11.3	14.78	15.745	16.07	18.345	13.57	11.32	13.995	8.945	9.685	18.475	16.875	17.44	12.295	24.69	8.275	9.08	13.445	17.385	19.235	12.04	15.325	14.23	15.46	14.095	16.435	20.075
BCS1L	16.16	18.3	38.37	12.17	36.72	19.81	21.59	36.61	25.79	18.27	27.69	15.04	31.8	15.81	3.27	3.83	18.16	21.65	4.21	9.84	16.37	7.17	14.51	15.14	25.86	9.93	15.82	21.07	17.65	23.83	18.14	12.98	21.25	29.1	13.01	6.76
BDH1	6.09	15.79	2.4	2.63	5.56	3.02	9.56	8.18	2.67	4.32	8.82	15.66	9.38	8.54	13.28	4.08	7.15	5.91	1.58	5.51	11.75	6.99	5.4	4.46	5.08	6.23	8.07	14.88	14.58	46.88	17.91	67.32	20.23	37.05	5.69	4.81
BDKRB1	3.67	0.39	4.28	5.26	1.79	0.57	3.94	0.64	0.64	1.11	4.08	2.96	0.36	5.42	4.78	0.69	7.65	4.51	5.36	7.3	1.61	0.53	1.55	1.48	4.74	3.34	7.18	0.52	1.98	6.76	1.53	4.65	3.55	0.52	0.53	0.39
BDKRB2	5.405	5.655	5.47	1.045	6.2	6.56	4.46	3.05	6.58	13.095	12.04	8.435	4.17	19.935	13.5	20.795	5.915	6.345	15.035	18.05	5.725	10.32	8.65	13.45	25.975	10.35	8.48	6.8	9.78	7.245	2.39	11.24	5.935	14.71	12.1	6.84
BDNF	3.21	3.21	5.16	5.91	2.355	4.995	3.92	1.01	2.83	2.705	3.03	1.825	0.82	2.745	0.63	1.325	0.83	1.685	3.255	3.33	2.37	3.38	1.07	1.03	3.545	1.75	4.065	3.84	0.77	0.755	0.735	0.57	4.795	2.92	0.405	2.51
BEAN	0.4	1.93	2.56	1.02	0.69	2.02	2.74	0.51	6.92	0.93	1.27	1.53	1.11	2.87	2.01	5.77	1.12	4.72	1.47	3.33	5.33	13.19	2.93	10.11	4.11	3.23	3.27	19.78	8.28	25.92	1.16	0.85	11.83	3.66	3.3	2.21
BECN1	239.9	90.85	114.07	158.46	134.31	91.48	187.11	199.6	107.07	138.71	119.8	96.19	114.56	72.07	135.06	115.08	89.38	134.08	128.83	141.1	79.62	130.34	143.8	129.69	119.26	97.16	161.61	154.62	139.08	134.39	99.55	99.72	158.11	134.94	145.24	127.85
BEST1	12.69	2.99	23.16	10.47	3.02	16.39	16.24	11.83	14.07	7.23	10.88	2.4	12.79	13.31	9.97	4.03	5.76	6.04	1.83	4.42	3.56	4.36	6.46	1.29	2.2	4.88	1.25	5.14	1.93	2.22	3.42	2.68	0.77	2.64	2.21	1.04
BET1	32.69	20.995	24.51	15.405	16.85	7.705	15	20.285	14.07	8.965	10.74	7.445	7.7	6.83	8.595	11.46	8.405	7.97	6.545	7.155	15.155	8.82	9.225	7.735	11.93	7.83	7.9	3.8	2.655	5.99	8.11	4.385	9.5	5.325	8.18	9.54
BEX4	29.03	32.58	35.18	23.41	38.43	24.01	26.22	20.94	28.09	40.43	44.06	17.95	22.13	28.27	29.64	40.27	11.8	16.6	29.91	27.05	18.42	22.16	14.04	25.05	33.4	14.94	23.53	30.36	13.92	7.81	8.88	37.95	2.68	110.64	24.54	16.04
BFSP1	11.14	2.22	0.57	1.34	1.3	1.3	3.49	3.07	1.92	2.61	1.51	2.6	6.69	5.58	13.41	2.74	1.52	2.12	1.05	2.42	1.84	1.08	3.87	1.3	6.79	1.15	8.56	6.1	6.56	1.97	5.23	1.45	3	8.12	4.21	5.35
BFSP2	2.9	2.91	2.33	8.3	6.19	12.84	11.56	4.34	5.56	6.97	2.31	7.59	15.5	10.92	12.56	3.57	5.35	12.4	8.97	2.55	7.4	10.98	1.81	8.34	6.93	3.81	7.76	1.98	13.38	13.72	2.33	3.99	1.98	0.8	7.29	5.63
BGLAP	1.18	1.6	2.91	1.89	1.81	1.98	1.4	1.1	1.38	0.81	1.8	1.5	1.07	0.88	1.28	0.81	3.36	1.61	1.55	1.41	1.21	0.78	0.58	3.47	3.25	1.5	0.97	12.76	6.76	5.23	1.88	7.06	4.94	14.56	1.15	0.89
BGN	103.16	112.9	107.18	88.44	74.81	95.76	60.73	92.09	69.15	633.82	503.88	163.81	199.42	248.28	234.27	643.73	179.08	117.64	465.38	501.49	231.32	430.74	515.84	726.96	429.5	446.26	146.63	334.75	116.93	265.9	230.97	213.57	200.01	194.35	549.54	412.23
BHLHE40	12.68	40.77	43	42.32	45.12	68.39	19.02	43.22	54.35	113.05	119.73	109.09	59.7	144.45	46.31	213.97	62.06	55.33	165.37	128.59	113.48	239.09	156.59	278.79	160.31	130.98	92.92	153.81	82.41	95.72	103.42	58.04	223.01	45.66	154.72	171.49
BHMT	1.51	1.39	1.22	1.78	1.38	2.33	1.76	1.47	0.86	2	1.58	3.11	1.25	1.76	4.42	1.53	1.97	1.95	1.08	1.33	1.47	0.47	1.18	1.08	0.97	1.86	0.82	33.98	1.38	128.05	31.09	37.35	36.61	1.78	2.19	2.9
BICD1	4.4	1.78	1.255	2.83	3.585	1.33	5.42	0.77	0.955	1.595	1.42	1.605	1.115	5.89	0.945	3.19	4.31	1.795	3.57	3.49	2.17	2.28	4.88	5.265	1.23	2.48	6.17	1.415	1	6.61	2.715	1.005	3.82	3.12	6.38	7.615
BICD2	11.58	2.39	7.24	8.89	6.24	10.32	10.63	16.16	17.15	16.71	17.72	11.11	10.92	14.74	17.18	30.89	18.05	7.36	25.33	27.54	13.77	24.54	21.66	40.81	29.02	18.78	21.79	23.09	33.43	15.66	18.47	17.7	14.07	37.56	32.37	31.14
BID	12.065	3.705	9.485	6.48	7.445	8.825	12.415	9.44	3.6	8.44	13.065	2.49	7.04	4.38	9.06	8.335	3.14	5.15	10.01	12.585	2.705	9.615	10.14	10.755	11.315	5.71	20.545	10.525	11.06	10.945	12.7	12.175	13.565	12.715	16.41	14.56
BIK	2.01	2.68	2.54	2.85	2.03	1.46	1.34	1.88	3.48	1	4.17	1.47	1.48	1.77	3.15	1.85	1.21	1.46	0.76	5.95	1.9	6.87	19.42	10.92	1.31	2.12	13.23	27.33	2.65	1.95	0.72	2.29	2.16	2.04	4.39	1.4
BIN1	36.065	30.985	24.415	36.89	24.46	35.29	29.89	28.345	38.575	24.635	31.995	27.59	34.285	34.735	34.965	34.135	23.69	29.75	27.61	31.725	13.62	26.47	28.08	22	10.685	28.94	41.37	6.405	115.075	42.105	24.965	13.085	33.365	17.6	31.27	31.12
BIRC2	40.23	20.16	51.19	23.74	36.23	15.93	16.01	22.72	31.44	15.61	8.38	14.83	19.28	23.39	19.54	12.66	8.32	18.78	19.64	17.82	22.34	14.9	10.55	26.23	28.56	15.25	15.71	11.7	2	12.44	15.84	7.94	11.63	2.42	28.69	16.14
BIRC3	6.18	14.57	10.73	6.18	8.7	11.69	7.66	8.38	7.75	26.22	5.13	17.52	11.14	13.87	6.51	17.95	8.94	7.23	47.67	19.63	6.74	43.21	21.21	20.94	15.71	20.66	36.23	4.53	10.58	6.94	36.78	8.03	26.67	0.94	21.11	40.87
BIRC5	19.85	19.84	24.43	16.91	9.49	28.5	18.25	4.65	16.71	12.12	14.31	21.09	15.61	23.16	4	10.88	28.38	26.34	6.92	6.6	18.54	6.36	12.91	10.69	13.49	5.02	10.57	10.99	24.56	13.95	27.13	22.23	8.34	27.51	17.33	8.13
BLCAP	23.22	33.775	23.765	28.22	27.54	20.765	26.615	31.53	21.92	27.975	43.06	17.54	29.975	33.88	25.685	34.05	21.865	26.165	35.95	44.03	34.975	24.18	36.775	35.285	22.855	34.425	29.68	35.38	68.25	55.255	42.1	41.68	55.195	36.86	43.175	45.65
BLK	7.13	4.54	3.98	6.57	3.34	11.35	6.72	3.84	11.67	5.55	9.72	8.86	3.2	3.47	3.5	3.2	9.11	5.28	7.29	2.75	8.1	5.19	1.84	2.91	12.29	5.01	28.64	13.67	77.61	12.46	8.23	4.53	12.19	16.12	1.31	5.34
BLM	2.05	12.94	11.34	5.51	6.19	1.07	6.68	1.7	10.36	1.45	6.8	8.78	7.71	14.69	8.82	9.19	4.6	11.81	4.06	4.27	7.34	6.74	1.05	0.45	6.05	1.73	14.16	10.7	8.37	0.59	14.74	0.88	5.91	11.23	6.99	9.21
BLMH	17.495	15.54	6.815	16.715	24.175	10.57	14.625	12.255	22.6	19.225	16.865	17.005	11.805	19.245	19.105	13.91	10.45	21.9	12.04	12.775	10.675	10.55	13.22	12.815	13.89	13.645	17.175	7.335	16.665	12.335	7.31	22.37	12.49	39.16	14.87	12.3
BLNK	10.99	19.93	11.21	17.05	19.73	13.31	17.02	20.38	21.86	13.1	15.78	15.41	12.05	22.29	16.17	5.99	20.24	28.82	13.73	12.73	3.27	16.51	18.1	14.07	6.35	14.75	38.18	11.09	73.14	19.67	18.33	12.18	14.77	0.45	11.2	28.34
BLOC1S1	19.69	31.86	32.85	25.36	34.46	15.44	28.2	32.47	17.97	25.09	22.98	13.17	33.7	16.03	14.5	20.41	10.66	15.44	20.01	19.18	18.47	14.85	26.88	16.98	15.4	16.32	22.28	17.15	31	40.19	29.06	21.54	18.77	28.82	23.35	14.02
BLVRA	40.08	33.56	29.65	15.21	36.99	14.73	24.94	15.81	23.14	23.39	23.39	12.4	14.91	18.78	19.03	28.27	3.22	16	16.6	16.2	21.25	24.26	15.39	23.16	8.79	20.7	16.17	40.65	25.72	13.25	21.72	10.78	13.7	9.63	27.39	27.26
BLVRB	92.88	56.05	61.38	48.81	62.35	40.96	59.57	99.67	35	44.14	89.83	25.26	44.4	57.28	45.51	50.3	23.86	40.62	37.9	68.39	44.24	36.37	63.16	43.76	58.86	42.43	30.28	122.18	114.89	243.24	193.79	90.81	73.5	23.36	57.51	39.97
BLZF1	7.32	1.35	4.91	4.72	8.56	1.29	5.79	2.77	1.01	0.86	0.55	6.39	6.12	1.05	5.19	2.23	0.38	2.76	5.47	0.52	1.1	4.65	4.57	5.4	3.64	2.95	4.5	1.2	0.65	0.66	3.49	0.67	3.72	0.72	5.28	1.91
BMI1	53.605	30.735	41.715	35.74	38.505	37.81	43.5	47.05	31.205	51.35	46.62	36.605	30.805	32.945	36.705	45.735	12.44	17.425	34.345	42.825	38.12	49.43	57.68	54.295	51.78	34.015	39.77	42.275	26.455	21.18	31.215	30.135	21.305	74.425	45.405	49.9
BMP1	27.25	12.195	12.48	28.005	4.87	12.76	7.65	14.18	11.3	8.285	10.065	5.625	6.64	15.86	9.735	13.91	28.225	14.59	18.055	7.515	10.875	11.46	25.94	16.17	16.005	8.15	19.755	14.005	12.655	13.595	13.485	12.925	16.37	17.585	22.78	24.245
BMP10	17.16	15.5	19.59	25.65	14.43	8.96	18.8	10.9	9.48	4.59	10.47	18.05	18.4	5.36	19.87	4.24	10.37	23.86	11.08	7.67	13.8	10.63	12.13	8.43	6.53	3.1	9.78	18.43	17.79	12.87	11.7	27.74	11.22	2.98	7.8	6.31
BMP2	2.935	1.835	7.195	2.355	2.96	2.085	1.715	5.825	6.79	4.03	3.28	2.705	1.2	1.61	7.045	4.775	1.395	5.585	1.28	4.705	3.405	4.195	1.395	6.46	5.19	1.89	3.865	1.72	3.55	2.565	1.365	1.285	7.49	2.17	1.065	4.845
BMP2K	2.41	1.03	6.63	4.73	5.88	3.6	2.26	7.83	1.71	4.23	4.24	4.08	2.24	7.37	3.61	10.88	2.64	1.48	7.96	12.24	5.34	5.52	8.75	8.41	6.41	5.95	15.26	7.58	18.56	4.46	11.05	3.05	8.68	5	11.76	10.05
BMP3	1.9	10.01	8.34	2.44	1.35	2.59	6.92	3.88	6.18	4.45	2.09	2.16	3.08	6.76	10.91	2.22	4.45	3.46	5.66	1.39	3.21	1.94	0.72	4.14	1.49	2.49	8.1	1.58	9.83	6.34	2.58	3.27	3.81	0.98	1.63	2.23
BMP4	16.895	15.945	20.59	9.815	19.46	21.785	13.6	15.74	14.05	9.685	13.155	7.025	12.88	15.025	18.47	6.06	14.84	11.765	13.8	10.01	16.005	11.87	7.845	11.76	12.765	8.725	4.36	12.83	7.19	10.32	11.8	2.625	10.905	7.965	17.305	13.155
BMP5	5.565	1.58	1.3	7.795	4.55	3.74	3.72	7.145	1.135	3.935	1.12	3.365	3.43	2.97	2.28	0.63	0.8	1.17	4.7	3.075	2.19	0.415	2.825	1.51	0.695	0.98	3.975	0.605	1.245	0.86	1.5	1.145	0.955	0.775	2.815	0.885
BMP6	9.775	2.2	7.555	1.98	9.185	2.505	6.43	2.03	1.98	7.165	3.2	6.315	8.65	3.31	3.925	4.14	4.675	11.37	8.53	4.455	2.075	8.93	4.515	5.995	5.89	4.205	4.675	3.91	4.925	8.405	4.93	5.135	2.35	2.44	1.22	5.22
BMP7	17.78	7.2	3.32	9.35	9.74	12.9	1.73	3.83	11.67	6.73	1.67	2.2	8.29	16.11	12.15	1.4	12.26	13.06	9.07	3.82	3.22	7.78	2.13	6.96	2.03	2.93	11.21	1.85	9.93	4.87	5.1	24.01	14.3	25.91	3.72	9.06
BMP8A	1.78	2.41	4	1.42	2.36	1.7	1.68	4.25	2.92	1.25	0.89	3.9	1.2	4.11	2.4	0.72	1.6	4.43	3.71	1.48	8.69	0.85	1.17	0.71	0.92	8.48	3.07	0.94	16.09	3.13	2.12	2.84	2.78	1.21	0.7	0.86
BMPR1A	9.96	11.71	9.18	10.8	17.84	8.98	11.55	14.83	5.87	8.07	6.97	1.46	2.68	7.23	5.35	4.86	7.8	8.43	8.76	14.34	7.28	12.02	7.44	8.06	19.6	4.79	5.7	12.81	4.26	3.18	10.1	4.21	9.87	8.27	7.91	10.44
BMPR1B	2.32	2.28	1.79	1.74	1.86	10.63	7.79	1.99	2.68	5.59	1.18	1.1	3.21	1.94	8.13	1.17	8.73	2.73	4.38	1.54	1.78	1.04	0.44	0.87	2.21	0.86	1	1.04	2.28	1.88	6.5	3.54	2.44	2.03	0.6	0.62
BMPR2	7.72	0.27	0.47	1.12	0.68	1.09	0.7	0.81	1.83	5.24	4.31	5.01	3.25	2.77	9.85	0.32	2	1.76	0.94	4.29	1.28	0.44	2.05	4.12	9.3	3.79	0.8	6.49	0.32	1.25	0.53	0.31	0.83	0.45	1.7	1.14
BMS1	11.8	13.97	8.57	8.51	25.3	17.16	9.25	14.95	8.96	12.18	14.04	16.8	17.29	14.46	18.08	9.54	22.86	13.17	13.9	14.09	4.92	16.57	21.2	14.56	19.57	3.26	20.93	15.11	15.46	22.65	14.97	14.76	16.23	38	24.62	14.73
BMX	6.78	1.6	1.84	1.58	1.86	14.67	2.02	7.02	7.37	6.86	5.27	4.4	13.21	1.88	12.56	3.38	11.68	1.74	4.73	13.09	6.7	5.71	2.04	3.5	2.21	7.07	12	4.25	1.09	1.61	8.35	1.93	8.97	6.31	3.57	4.98
BNC1	1.61	1.53	1.21	1.59	1.4	0.89	1.24	1.71	0.78	0.71	0.39	3.28	1.48	1.13	0.56	0.49	2.11	0.79	1.01	1.69	1.35	1.2	0.32	1.02	1.26	1.41	4.31	1.92	0.98	1.58	1.06	1.63	1.3	1.24	1.09	0.66
BNIP1	19.71	34.24	33.04	19.37	27.15	25.58	14.99	23.3	15.57	8.08	13.52	27.02	13.81	10.32	17.65	6.13	25.64	18.22	12.02	9.38	16.99	5.47	6.04	8.01	8.83	13.84	5.65	15.15	13.84	17.18	7.82	14.31	11.13	15.28	10.53	11.29
BNIP2	10.88	6.8	6.67	12.12	8.07	8.89	2.8	6.11	10.19	20.74	13	8.58	5.93	9.39	2.46	21.78	5.64	4.26	21.39	27.36	12.11	27.34	10.92	31.21	17.44	15.06	27.68	12.26	17.02	13.1	16.23	6.64	6.17	11.68	32.74	12.54
BNIP3	344.22	190.01	259.46	297.91	283.68	72.01	75.73	356.15	317.09	32.24	35.02	70.29	95.45	49.41	64.15	26.58	68.55	68.37	10.66	12.53	89.45	14.29	19.16	34.91	13.1	23.65	7.2	21.38	1.81	32.78	15.57	69.51	34.79	109.12	14.3	14.51
BNIP3L	29.32	18.56	22.5	20.46	43.48	11.92	35.9	32.04	29.71	109.39	68.25	36.12	31.38	49.39	26.95	114.3	12.41	26.63	135.75	182.36	21.71	196.79	117.9	187.61	190.97	47.47	62.77	165.46	60.48	25.63	104.91	35.94	50.78	77.74	125.15	119.09
BOLA2	26.235	9.435	10.92	7.6	22.585	15.9	12.95	14.495	7.325	12.3	13.79	10.575	5.36	6.745	6.965	4.235	7.67	8.57	16.36	16.705	6.705	17.725	22.52	16.28	13.325	10.06	29.96	14.19	28.58	24.99	42.325	16.99	29.105	46.855	20.31	24.115
BOP1	26.55	13.5	15.35	19.81	21.8	19.78	16.62	31.85	15.72	14.7	14.68	14.54	23.25	9.67	14.87	7.43	19.63	22.99	11.39	15.47	13.02	12.59	16.57	14.1	7.75	19.58	21.28	26.1	41.51	14.87	43.46	61.94	17.45	136.44	23.67	14.47
BPGM	11.25	9.53	7.06	2.87	11.06	1.7	1.85	3.65	1.49	6.01	6.62	5.25	1.25	2.22	1.81	3.31	3.01	4.9	5.76	4.47	2.33	6.44	4.06	8.99	7.42	2.07	5.18	3.33	8.54	5.01	4.65	5.01	4.8	6	20.02	9.93
BPHL	39	52.82	75.7	55.23	26.05	57.23	43	55.06	41.41	31	29.54	46.8	39.95	40.37	44.75	30.27	44.21	37.11	45	28.57	50.95	34.26	31.69	26.46	29.94	32.71	27.64	51.1	49.09	91.37	62.32	56.59	54.79	63.8	37.24	29.65
BPI	0.61	1.98	0.72	0.45	0.6	0.4	2.28	0.75	5.38	2.34	3.69	1.17	0.49	1.02	5.81	0.64	2.88	1.91	2.91	1.11	1.18	0.51	3.08	3.92	5.04	6.55	1.04	8.11	0.5	4.52	1.19	2.19	0.52	5.84	4.72	3.26
BPTF	13.25	4.93	6.58	11.84	9.88	10.19	8.96	9.71	15.4	9.94	12.26	8.25	8.46	6.43	10.4	17.03	7.09	7.18	14.11	19.8	7.44	12.17	15.18	14.11	26.11	13.46	18.21	11.72	14.93	13.96	14.34	15.08	24.51	19.78	20.48	43.45
BPY2	0.52	1.77	2.96	4.8	0.53	3.15	2	1.01	1.21	0.39	0.81	1.67	1.23	1.18	1.05	0.8	1.63	2.19	2.52	4.48	1.07	6.98	0.86	0.24	1.31	1.42	0.71	1.68	4.85	1.01	2.32	1.1	1.02	0.35	0.98	1.34
BRAF	2.48	2.24	1.84	7.32	8.525	1.615	1.86	6.355	5.395	3.6	2.555	1.61	5.05	2.92	4.85	1.69	2.255	3.175	2.465	1.475	11.025	2.965	4.64	1.21	5.155	5.125	5.775	2.515	1.63	4.135	4.055	1.85	2.235	1.445	3.005	4.005
BRAP	10.935	6.59	11.985	14.495	12.21	7.53	11.43	18.08	7.255	4.7	7.77	14.54	8.93	11.045	10.26	15.05	16.485	14.435	8.325	6.68	6.89	7.055	9.105	10.215	7.04	12.74	2.835	4.785	8.1	6.96	12.83	8.05	7.6	17.615	5.9	8.125
BRCA1	3.52	10.5	11.44	8.61	6.67	7.04	8	12.08	5.8	1.17	1.27	3.48	5.38	4.24	7.11	7.09	5.76	6.54	2.21	2.36	5.14	3.18	4.23	4.53	3.2	7.85	5.63	4.2	2.92	3.32	4.65	7.52	5.79	11.16	5.26	2.48
BRCA2	6.89	1.64	4.17	2.4	0.86	2.43	2.54	6.47	2.42	3.72	2.74	4.19	5.33	3.44	2.26	3.02	1.1	5.18	0.79	2.91	0.83	1.71	5.37	4.42	6.24	1.11	1.56	1	6.97	1.33	4.33	6.57	0.8	3.06	5.15	0.73
BRD1	5.84	4.65	7.34	6.83	2.75	3.73	2.64	4.36	9.32	5.02	7.12	9	11.4	8.41	2.5	11.25	5.29	9.07	6.45	4.36	3.41	10.48	11.42	5.82	3.57	7.18	4.63	8.75	9.79	10.19	9.51	9.89	10.19	11.29	17.88	12.8
BRD2	29.26	14.17	33.94	31.6	30.5	27.04	27.16	33.81	24.02	33.97	44.26	36.06	35.36	39.3	31.06	38.09	25.65	34.8	33.92	43.51	26.45	40.35	37.86	38.44	44.59	28.09	44.22	68.44	85.15	55.7	34.84	91.87	54.68	113.03	57.82	43.94
BRD3	7.3	4.76	1.57	12.76	13.04	4.3	6.13	11.08	12.89	17.81	15.51	10.2	11.21	15.39	8.5	18.94	6.23	6.29	12.19	16.05	6.78	6.41	13.99	15.03	19.13	5.84	9.62	12.86	26.72	15.35	7.03	18.34	8.68	35.75	29.37	11.01
BRD4	25.175	9.885	6.31	6.49	15.835	26.38	6.11	20.615	12.68	8.09	19.66	7.895	7.635	28.845	27.775	21.645	4	12.335	23.29	16.835	8.41	25.365	11.12	17.2	12.12	4.22	7.305	29.395	37.435	27.345	27.105	32.36	16.955	24.305	21.265	27.745
BRD8	8.225	10.22	6.13	15.95	18.005	14.06	8.48	12.105	16.575	8.305	10.265	10.195	8.5	9.33	7.05	3.745	7.165	11.92	6.26	4.24	10.645	6.125	8.52	4.565	7.025	7.205	3.305	3.55	9.965	4.105	6.48	4.775	8.54	13.055	8.2	6.345
BRDT	0.7	0.61	0.34	0.39	1.48	5.41	0.74	0.93	0.54	1.21	0.43	0.53	1.46	1.53	0.97	1.44	2.44	0.23	0.65	0.49	1.09	0.12	0.51	0.42	1.56	0.71	0.31	1.49	0.4	0.43	0.51	0.62	0.4	1.3	0.12	0.83
BRE	20.92	6.52	13.43	14.08	18.8	14.54	7.98	8.9	18.19	23.1	20.48	7.12	11.81	17.65	12.83	17.7	11.19	13.78	13.07	18.45	13.04	9.11	10.31	18.49	13	12.56	17.42	26.62	40.37	21.98	17.91	9.85	16.73	19.24	15.72	14.49
BRF1	3.11	37.21	13.37	26.72	17.49	5.18	2.52	2.17	6.21	3.68	3.61	11.62	15.01	9.91	2.76	8.08	6.14	5.44	10.27	1.59	15.35	11.79	7.51	10.42	8.55	9.73	2.96	7.81	4.48	3.85	1.78	6.52	10.29	3.2	6.7	11.43
BRMS1	26.025	40.635	18.205	20.14	19.13	29.435	29.275	35.96	32.33	16.33	19.21	40.81	19.62	29	17.71	20.075	28.625	22.58	12.85	20.565	27.91	19.795	21.43	14.27	22.405	27.255	18.985	26.115	39.89	31.675	30.855	22.54	16.56	29.29	21.775	17.955
BRP44	178.59	133.05	171.14	120.26	127.57	92.62	90.23	155.88	94.37	68.7	73.75	57.45	68.03	87.85	73.63	73.45	70.81	78.89	41.85	66.02	57.2	37.07	137.67	69.9	69.93	38.98	32.75	21.54	37.52	73.18	117.68	158.73	154.27	240.78	46.75	59.13
BRPF1	2.23	7.09	1.58	21.06	2.71	1.97	5.02	1.59	4.01	1.41	2.04	1.52	1.5	2.74	1.66	1.19	2.5	3.03	1.84	7.53	3.29	1.05	7.22	1.46	2.42	1.89	12.23	3.05	18.02	16	9.47	11.91	5.12	23.2	3.15	7.6
BRS3	0.75	0.9	0.66	0.71	2.4	0.64	3.6	0.85	0.27	0.43	0.89	1.06	6.58	0.76	0.96	0.31	1.56	1.62	2.87	0.51	0.97	3.46	0.75	1.6	3.01	0.87	5.66	3.17	0.76	6.74	2.98	0.7	0.7	1.63	0.27	2.94
BRSK2	0.78	1.53	1.25	1.79	1.69	2.08	1.63	1.61	2.7	1.27	0.94	2.56	1.58	1.04	1.83	0.76	2.18	1.31	1.52	2.08	1.25	2.59	1.69	1.26	2.26	1.23	0.89	1.11	1.1	2.6	1.12	1.8	1.5	1.08	2.38	0.86
BRWD1	6.61	4.03	0.55	1.09	12.97	4.51	0.56	2.15	5.96	2.04	2.07	5.79	7.64	1.51	0.58	2.91	6.52	7.05	2.71	4.96	2.75	2.98	0.27	4.87	7.37	0.49	1.25	2.56	5.34	3.8	0.93	2.03	3.47	4.19	4.53	2.59
BSCL2	27.61	45.66	36.07	40.34	36.62	42.8	32.08	40.63	25.82	41.25	41.97	36.47	28.14	41.21	45.89	38.26	38.78	54.22	32.66	26.17	50.41	21.63	46.55	31.77	36.05	36.24	18.52	45.39	69.86	47.78	66.12	46.65	29.44	52.02	34.18	36.48
BSG	44.7	63.16	63.26	91.09	65.69	76.05	71.11	95.75	44.09	95.06	102.74	81.05	75.95	109.81	44.64	52	52.57	63.7	57.89	87.73	74.4	102.61	107.08	128.8	54.73	76.19	43.23	150.48	131.48	136.96	78.58	162.37	174.17	289.72	78.98	92.31
BSN	11.87	4.93	0.73	15.1	0.79	1.21	6.25	8.3	5.69	4.16	4.08	1.48	5.56	3.45	13.58	0.89	1.44	12.03	3.77	1.63	5.2	4.21	6.01	4.24	5.43	2.09	15.3	1.93	8.31	7.02	1.98	8.52	8.17	14.35	4.39	3.15
BST1	1.5	4.83	3.73	3.02	1.43	0.76	1.38	1.3	3.26	7.58	5.6	1.45	1.25	5.21	0.76	11.22	1.42	10.54	6.99	13.35	3.79	9.25	7.63	13.02	8.29	5.54	6.27	8.05	5.43	0.68	0.7	4.96	0.63	3.33	6.24	4.83
BST2	22.14	4.09	7.92	4.61	10.56	2.87	23.99	9.15	9.23	66.6	75.22	25.38	14.34	42.95	34.52	67.93	34.65	19.99	90.39	67.56	73.07	55.28	76.03	67.56	31.24	53.24	93.74	36.94	139.71	115.25	139.84	31.27	115.83	15.62	165.18	58.74
BTAF1	5.82	2.27	0.92	1.41	4.83	6.18	8.81	9.37	3.96	4.45	6.62	4.38	1.84	10.2	14.13	8.51	6.38	8.6	8.5	6.58	5.32	9.07	6.22	6.35	11.99	11.28	11.59	3.6	3.37	7.45	4.46	13.61	6.58	5.01	6.92	4.8
BTBD2	35.25	37.915	24.955	17.62	38.705	57.4	39.23	43.435	35.935	38.225	42.35	40.735	49.435	47.675	32.47	31.32	21.32	50.67	32.52	32.74	31.93	20.3	27.215	19.985	18.1	40.885	38.45	43.1	82.995	65.05	46.43	59.765	30.73	57.985	19.86	21.29
BTBD3	11.28	3.23	9.83	9.1	11.05	12.01	10.31	11.2	19.09	7.49	13.9	8.59	12.01	10.84	15.8	8.73	2.05	14.85	10.16	11.76	10.77	8.72	20.75	11.23	11.66	12.18	11.21	8.66	0.38	1.14	5.04	13.28	11.47	50.6	10.89	7.93
BTC	8.92	1.98	6.28	13.26	1.16	8.89	12.53	1.02	9.2	0.95	5.19	6.89	6.67	2.38	5.07	0.51	1.35	4.53	2.87	2.12	2.71	0.76	0.8	0.8	1.52	1.31	1.47	0.74	5.08	1.06	1.4	0.87	1.47	0.66	1.59	4.89
BTD	65.81	45.27	64.92	47.22	39.67	21.11	47.32	45.46	57.76	29.48	48.61	59.32	45.76	41.84	52.12	38.38	37.14	116.59	23.52	39.95	51.04	22.06	32.52	32.9	37.48	36.63	23.76	44.99	22.75	75.82	25.31	38.95	27.55	37.31	39.32	22.28
BTF3	74.955	44.09	55.68	56.23	84.56	63.64	55.845	66.005	52.6	46.055	42.16	27.08	41.925	46.87	37.755	73.485	42.5	41.845	38.855	34.165	31.465	41.57	45.85	49.71	45.45	23.325	41.75	35.885	59.95	28.335	33.23	38.695	30.72	63.92	50.475	44.96
BTF3L1	23.63	12.68	10.74	14.44	19.53	2.37	13.46	7.45	11.64	7.79	9.9	7.16	2.69	8.2	1.36	10.44	5.62	9.36	6.58	11.13	2.78	9.78	12.95	6.87	3.32	6.96	5.69	14	7.24	10.67	3.2	13.54	6.23	9.9	11.3	4.61
BTF3L2	7.78	2.3	2.36	0.75	8.46	2.61	3.04	1.67	1.86	1.87	0.73	1.28	1.5	5.26	1.12	3.11	4.18	1.18	1.2	0.73	1.29	1.27	3.71	3.13	1.07	2.21	1.31	1.18	1.17	1.6	1.1	0.93	0.62	4.35	3.18	2.58
BTG1	200.48	166.37	158.81	188.4	220.21	152.44	150.24	213.66	202.12	108.48	146.1	121.2	177.93	167.32	118.83	136.85	110.78	103.72	117.7	106.51	112.02	241.81	110.48	132.73	356.73	124.57	210.31	183.44	441.29	92.48	58.16	155.92	85.28	247.97	137.57	170.62
BTG2	235.64	58.94	89.65	191.56	359.08	147.15	85.66	244.88	88.29	100.86	148.4	239.27	166.56	331.97	220.51	146.27	126.72	84.66	88.24	154.9	235.94	74.53	51.62	70.88	109.25	130.48	94.13	54.75	172.66	24.06	23.46	58.73	32.07	87.78	87.46	83.67
BTG3	15.9	9.035	8.87	4.865	16.4	8.995	11.04	11.75	14.55	5.895	4.66	8.665	5.935	12.135	11.245	12.31	3.47	6.66	7.345	5.645	5.045	14.1	11.72	13.385	14.64	5.6	6.59	11.87	3.185	7.3	5.71	7.545	6.35	18.575	9	5.88
BTK	8.48	4.15	17.81	14.52	2.5	2.56	2.78	9.6	2.63	2.4	12.92	1.39	2.71	6.86	8.9	12.41	9.83	2.48	14.27	8.85	10.71	10.17	5.96	14.87	5.29	7.03	17.79	2.58	30.32	9.38	8.54	12	9.56	14.06	4.77	13.85
BTN1A1	5.83	1.63	3.45	2.7	2.25	0.85	1.8	2.74	4.02	3.84	2.12	2.79	3.47	2.61	1.37	0.77	2.72	5.49	1.69	0.77	1.41	1.87	2.3	2.68	3.67	2.56	4.48	0.64	1.97	7.85	0.76	8.42	1.43	4.86	2.21	6.68
BTN2A1	29.77	15.72	21.69	5.16	26.34	7.38	9.56	4.26	8.96	15.98	19.87	5.04	18.77	20	14.82	22.76	8.21	8.95	19.14	17.13	19.89	18	19.01	16	23.64	16.2	21.47	32.69	35.98	17.14	27.35	20.03	21.57	36.8	27.53	17.62
BTN3A1	68.06	57.795	56.57	48.515	35.645	35.245	38.195	73.965	57.76	80.13	62.175	43.255	48.075	54.69	63.06	56.64	52.73	42.12	49.615	46.595	58.425	66.86	53.63	53.54	62.415	47.05	73.615	82.11	79.365	66.495	71.265	48.07	69.31	63.765	60.915	46.715
BTN3A2	10.145	2.675	1.665	8.285	6.03	4.48	1.93	2.6	6.745	14.825	7.945	9.245	3.845	11.23	1.175	16.28	6.845	7.75	14.7	7.895	10.585	10.55	20.555	8.79	17.045	11.9	34.795	1.85	20.27	7.74	11.33	13.085	18.475	11.995	26.175	21.415
BTN3A3	6.89	2.42	4.71	2.18	12.54	1.39	7.67	0.62	3.14	15.98	19.17	5.65	6.51	10.2	1.91	19.49	2.52	5.54	14.11	14.67	7.16	11.71	18.85	9.99	18.75	13.32	19.29	6.32	25.29	16.92	18.73	3.53	12.89	5.49	30.9	13.72
BTNL3	3.87	6.48	2.97	10.17	2.7	4.52	16.41	9.87	6.82	6	4.54	10.3	13.53	13.35	11.19	0.87	6.74	4.05	9.08	8.11	3.73	7.8	5.7	9.22	1.6	7.49	7	10.55	8.9	8.67	11.09	4.53	1.5	19.87	2.56	9.11
BTRC	7.94	15.48	5.33	8.96	9.6	7.54	17.18	4.91	19.33	4.55	8.68	5.66	18.54	11.24	17.94	5.43	9.13	5.72	6.09	4.44	6.36	3.88	5.72	3.2	2.49	4.11	8.43	6.89	7.9	5.18	3.88	4.1	6.73	8.21	5.65	4.73
BUB1	6.47	5.05	0.89	2.97	2.81	1.06	2.13	2.5	3.81	2.95	4.14	0.35	0.42	0.74	0.52	1.83	3.68	1.87	3.85	3.54	4.19	1.15	7.26	6.76	2.01	0.6	4.12	5.69	0.5	4.01	2.61	7.42	1.21	10.51	1.82	2.3
BUB1B	1.04	0.82	1.82	6.56	4.35	1.75	5.73	1.34	0.26	4.97	3.43	3.78	3.98	2.97	11.05	6.33	1.35	4.66	3.46	0.97	3.96	3.29	6.05	4.17	8.08	4.37	6.47	3.41	10.37	0.94	9.66	11.56	5.83	15.11	11.38	8.56
BUB3	29.495	21.605	26.43	15.325	23.225	13.335	19.555	29.825	21.75	30.645	24.685	17.31	14.365	20.375	22.435	29.78	14.165	18.625	33.89	29.31	19.655	37.745	48.005	40.965	35.11	20.715	44.645	32.84	31.63	15.4	30.93	27.695	38.3	66.835	46.75	39.92
BUD31	48.52	50.31	56.35	35.01	48.7	38.57	62.85	70.9	32.54	31.71	35.13	18.68	30.28	42.65	29.95	31.99	30.83	37.15	28.76	45.58	32.78	42.57	53.97	44.39	44.94	24.73	50.44	52.15	21.36	34.32	61.86	50.52	38.44	75.95	49.85	34.03
BYSL	17.29	12.98	15.89	12.12	20.31	16.67	17.19	25.11	22.2	17.47	13.72	14.51	13.49	12.75	19.89	3.87	15.3	1.95	15.35	14.83	15.86	20.69	18.8	13.41	19.14	8.22	6.18	36.24	41.73	19.6	22.07	34.59	17.05	64.11	20.86	16.83
BZRAP1	5.37	8.09	11.95	6.98	9.1	5.7	4.79	10.6	6.69	10.38	7.45	10.15	5.41	7.86	15.39	8.48	9.37	10.98	1.48	9.54	7.7	8.81	7.02	1.58	5.69	2.18	1.09	9.28	8.4	1.64	2.07	10.15	12.45	6.65	10.86	10.61
BZRPL1	84.7	103.11	87.7	93.11	79.72	61.03	66.03	78.09	58.26	42.76	34.19	59.65	37.19	54.47	75.71	38.48	66.61	96.22	38.95	18.3	70.37	39.3	49.41	37.74	54.58	52.72	43.31	59.92	88.99	70.79	56.45	54.78	55.47	67.2	59.61	46.75
BZW1	60.46	42.75	55.32	45.48	62.02	39.32	37.87	40.26	42.33	50.07	32.25	47.97	29.44	35.14	29.41	67.94	21.43	31.44	55.09	53.14	30.28	79.51	81.18	74.36	62.88	39.92	33.49	49.37	14.13	36.61	65.71	28.51	47.19	44.14	102.06	115.66
C10orf10	76.17	23.12	19.25	59.09	106.91	69.08	82.38	123.8	54.04	105.88	37.05	49.87	96.31	103.92	31.34	30.67	70.49	47.31	48.28	51.89	67.22	33.76	30.91	101.67	36.16	39.97	47.77	29.93	34.49	43.09	41.8	40.21	87.83	27.92	49.55	74.79
C10orf116	21.07	5.4	2.04	23.95	44.47	4	7.54	11.65	16.24	8.81	35.01	3.93	3.9	2.64	5	43.95	3.23	12.24	35.8	82.83	7.01	6.71	14.8	13.56	12.88	4.48	1.94	21.38	8.67	47.02	303.54	23.97	132.7	16.03	16.11	10.76
C10orf12	7.535	2.995	5.175	9.495	7.84	7.97	9.085	5.74	3.355	1.055	4.78	2.025	6.28	6.805	8.2	3.03	6.52	2.995	3.33	2.535	3.36	6.71	4.175	7.395	8.91	4.65	4.315	2.82	13.695	4.145	5.325	3.455	5.405	5.895	6.3	5.875
C10orf137	15.69	7.81	10.8	14.87	10.62	11.68	10.44	12.75	15.74	6.8	10.18	1.58	7.34	6.23	18.86	8.3	9.12	11.25	8.12	10.26	11.65	0.86	12.89	11.77	12.06	7.86	6.48	6.19	10	1.39	2.84	19.59	2.36	33.59	14.74	13.6
C10orf26	27.36	14.08	15.58	24.56	29.95	9.02	23.75	26.66	8.68	65.36	52.58	20.01	20.98	42.62	28.38	47.31	28	14.77	30.96	47.81	21.71	26.39	58.98	70.33	49.32	35.4	25.17	64.32	43.11	37.71	20.88	25.08	30.23	19.85	64.99	40.26
C10orf28	2.75	3.11	5.75	0.66	9	12.53	0.46	1.08	7.7	2.43	2.03	3.08	0.86	1.63	0.72	0.57	0.41	5.21	2.63	3.75	1.44	0.26	0.4	2.42	4.41	3.24	9.12	0.68	1.84	1.01	4.46	1.32	0.46	2.6	2.67	0.72
C10orf72	5.59	6.46	3.57	2.94	1.45	4.22	3.7	5.62	9.47	17.11	14.94	20.69	14.99	8.9	1.96	28.85	3.43	2.92	22.95	19.11	17.19	10.57	15.9	20.94	19.76	11.88	8.13	15.16	13.24	11.78	7.88	9.21	4.1	12.42	23.63	12.27
C11orf41	0.75	0.43	0.49	0.81	0.75	0.92	7.9	1.49	5.69	1.97	4.17	1.01	0.32	0.78	4.33	3.41	1.54	0.94	2.25	0.56	3.73	0.3	0.75	6.17	1.24	1.72	0.78	4.37	4.8	2.37	5.41	3.74	0.86	2.52	5.85	5.16
C11orf51	19.01	18.43	6.02	8.64	5.82	15.26	9.1	13.34	21.33	13.04	13.12	20.65	6.4	2.98	19.58	12.38	3.02	4.82	14.55	22.06	23.9	14.54	19.52	16.68	16.31	17.92	24.81	25.79	45.5	29.74	20.1	29.13	6.37	50.45	9.84	14.47
C11orf58	59.15	31.09	31.77	30.35	58.26	24.12	29.09	41.35	45.76	22.27	23.43	12.14	23.78	25.2	26.46	30.78	15.77	23.26	24.75	32.28	15.52	24.83	21.67	30.02	36.43	20.75	16.41	28.47	16.46	13.69	31.04	19.32	16.16	51.4	42.18	27.54
C11orf72	2.8	8.23	10.29	21.6	20.69	10.08	2.19	7.83	1.82	13.37	5.81	10.97	13.24	9.42	8.2	5.58	2.17	6.77	7.69	11.33	15.52	10.03	10.56	13.98	9.08	8.67	13.74	10.6	4.98	15.18	18.44	20.63	21.83	22.44	15.71	18.53
C11orf80	9.835	14.225	6.635	8.69	10.59	11.44	10.5	6.115	3.495	5.3	4.545	7.715	3.765	4.815	2.84	8.655	8.62	8.185	4.29	4.68	6.25	8.17	4.63	5.6	8.67	7.025	6.155	1.89	4.4	5.24	3.025	4.52	4.825	4.62	6.78	9.355
C11orf9	3.43	18.21	2.98	24.83	5.06	4.21	16.74	12.6	10.05	30.82	16.95	3.14	18.42	13.75	17.97	15.13	8.54	10.7	12.48	23.6	15.78	16.73	45.02	33.71	33.95	28.17	2.21	9.59	10.28	18.66	24.31	26.13	50.19	13.18	37.14	30.12
C12orf24	6.21	3.33	6.54	4.11	0.28	5.03	2.02	1.11	3.86	2.34	1.43	6.58	0.27	3.46	3.11	5.37	1.12	0.43	1.92	2.57	0.4	2.45	0.7	2.27	6.37	0.42	4.03	3.19	8.28	0.58	0.77	0.33	0.62	6.7	3.49	3.13
C12orf29	13.95	8.92	11.69	13.26	16.05	6.91	13.13	3.3	9.21	5.41	4.91	4.65	4.26	1.45	11.93	10.39	8.58	1.2	6.78	13.61	4.13	1.67	8.25	8.09	8.17	0.78	7.54	6.47	1.22	0.6	5.2	1.46	3.33	8.57	12.12	9.55
C12orf47	4.48	6.19	4.16	13.49	6.31	6.76	6.25	11.18	4.21	3.34	7.91	8.87	13.44	3.72	13.61	10.24	12.43	11.48	5.55	9.97	11.6	17.26	4.42	8.71	5.81	11.02	3.56	24.97	5.66	7	17.5	12.79	13.38	11.19	18.41	6.04
C12orf51	2.19	1.04	2.45	0.79	2.3	1.58	2	4.78	0.57	17.09	1.28	8.18	4.92	4.6	5.47	9.21	1.24	1.16	11.95	13.63	10.58	3.62	9.55	7.4	17.79	6.69	2	7.35	11.68	3.27	14.11	18.44	6.86	21.94	12.54	8.69
C13orf1	5.75	3.62	0.88	1.98	4.45	6.64	1.02	1.86	7.11	2.94	3.68	0.7	3.83	0.56	5.57	4.26	7.58	0.74	3.26	2.84	1.49	4.52	1.79	6.16	6.94	1.09	3	1.13	1.03	2.61	2.58	2.08	3.83	3.53	1.87	0.83
C13orf27	11.59	2.47	6.88	9.81	11.72	11.15	11.72	2.83	13.95	2.36	0.41	10.78	11.07	6.95	0.56	7.38	1.09	2.16	3.03	4.87	8.05	9.81	6.37	6.84	5.72	5.58	5.66	2.18	1.33	8.72	4.39	10.51	0.63	6.91	7.8	3.45
C14orf1	18.79	3.31	3.23	21.18	27.58	2.58	3.39	5.51	18.05	11.33	8.63	1.5	2.84	2.61	2.7	3.62	4.76	8.8	1.71	1.08	2.3	8.56	18.46	13.01	14.07	2.57	2.95	24.24	5.89	29.2	4.48	15.83	11.43	16.43	6.38	10.48
C14orf109	17.72	6.48	13.01	0.84	8.08	8.35	10.57	10.37	10.04	7.94	4.15	2.97	6.52	5.38	8.42	6.35	5.02	5.67	9.93	5.81	1.55	4.79	7.14	6.4	6.38	5.51	5.01	8.16	5.75	4.01	3.78	3.01	0.81	1.97	5.77	4.91
C14orf132	1.105	3.4	2.265	2.855	4.535	7.455	9.845	3.4	5.515	9	11.76	9.715	3.535	5.915	9.45	12.01	8.395	8.715	6.61	10.76	5.345	7.01	6.17	12.785	4.43	7.485	1.305	5.11	2.425	9.945	1.455	22.525	2.355	34.94	10.415	8.175
C14orf143	2.27	3.28	13.15	6.48	2.09	8.84	13.27	3.83	2.51	1.98	0.79	1.75	2	2.52	2.22	0.8	2.55	3.68	1.03	0.56	6.22	4.97	5.28	1.26	4.53	1.48	4.83	2.11	2.84	1.31	8.06	1.5	1.25	4.51	6.78	0.76
C14orf147	22.97	13.305	19.265	20.115	20.275	13.01	19.42	17.08	20.025	18.87	19.625	13.86	16.095	18.795	18.47	28.56	23.645	14.735	8.935	19.535	12.415	10.85	26.97	15.65	17.01	19.22	13.005	11.565	6.26	4.21	11.16	4.635	15.545	7.855	12.165	21.155
C14orf2	81.9	58.72	63.47	43.29	72.53	42.71	65.94	70.71	67.47	33.22	35.38	18.47	34.19	35.17	31.43	27.19	32.69	56.46	25.47	19.07	25.12	19.64	62.46	34.06	37.78	27.36	11.16	27.66	33.91	13.53	32.74	57.24	28.52	144.37	40.82	35.62
C14orf79	41.59	42.42	54.47	26.32	28.86	22.35	5.07	34.99	28.43	25.54	24.49	44.52	36.12	22.96	37.12	21.64	29.64	47.59	27.6	15.02	31.27	22.62	10.69	15.28	18.46	24.83	29.14	11.24	28.5	18.23	16.98	23.65	9.36	28.44	15.37	11.41
C15orf39	26.14	5.64	19.43	15.88	17.9	14.28	23.71	19.02	18.65	19.24	18.52	27.99	29.68	7.24	15.08	23.57	26.03	7.68	15.79	16.87	23.57	27.38	19.72	17.26	18.12	22.34	13.75	27.71	29.88	33.85	24.48	33.15	27.57	28.33	23.15	14.42
C15orf5	0.95	1.41	0.48	0.6	0.43	0.44	0.28	0.56	3.31	0.9	0.33	0.87	0.32	0.82	0.66	0.45	0.36	2.58	0.3	1.73	0.97	0.76	0.17	0.12	1.17	1	3.12	0.65	2.11	0.57	0.7	0.54	1.99	0.4	3.08	0.42
C16orf3	14.73	5.11	2.59	2.79	3.06	1.74	11.6	12.38	7.14	12.33	1.7	4.9	8.2	15.21	2.73	5.17	4.35	2.18	2.27	8.47	7.79	2.17	4.7	6.63	1.98	21.42	2.1	1.49	5.44	2.67	3.06	3.74	2.12	4.02	1.63	1.97
C16orf35	22.57	39.58	46.71	29.84	24.06	31.05	30.18	10.66	26.14	23.26	23.38	36.92	13.58	11.37	16.54	20	10.79	28.17	11.78	9.38	12.24	3.01	8.37	5.07	13.45	25.48	2.63	23.62	50.2	21.99	36.29	19.83	19.31	19.01	21.42	15.18
C16orf42	65.51	45.23	60.59	29.93	56.43	39.26	50.97	67.4	45.09	31.02	24.53	24.57	35.73	44.06	43.7	25.58	35.61	30.26	13.79	29.74	29.48	15.99	35.28	24.55	29.77	16.25	46.11	40.37	66.62	55.48	63.73	25.73	25.23	35.81	39.39	42.2
C16orf45	41.46	18.8	18.61	28.18	37.06	9.75	14.85	57.54	34.02	42.64	35.33	11.17	42.61	42.67	32.94	42.42	8.73	10.11	43.26	63.65	23.94	36.83	22.71	55.3	59.97	33.64	21.67	15.53	17.64	24.93	10.47	34.72	22.48	39.2	46.05	43.58
C16orf62	3.3	5.17	7.66	5.99	7.3	8.98	6.71	2.44	0.48	4.81	12.45	7.22	3.79	3.65	4.46	5.32	2.78	12.97	4.64	4.87	6.94	6.49	1.52	6.96	8.49	2.96	6.43	13.13	9.27	1.41	4.93	3.52	4.86	7.57	7.21	5.8
C16orf7	13.21	19.73	10.77	17.61	4.53	6.03	7.84	17.61	8.87	20.86	19.02	6.35	29.04	13.34	20.1	18.42	24.91	19.7	14.81	10.55	20.7	17.69	20.25	14.03	14.22	19.7	18.4	22.28	16.5	30.32	29.7	13.77	18.37	17.98	20.16	22.89
C16orf80	13.98	12.13	8.545	11.1	5.69	4.47	9.08	12.45	4.32	5.295	7.55	10.32	17.035	10.045	3.615	4.235	8.84	15.21	1.88	5.285	10.125	7.91	1.88	7.435	2.01	3.21	3.14	5.27	8.84	7.68	1.89	5.57	5.285	8.22	1.81	5.91
C16orf88	1.01	1.04	1.1	2.22	2.64	1.09	2.91	1.18	1.11	1.24	2.24	1.64	1.97	1.03	0.87	0.93	1.17	1.08	0.6	1.06	1.79	0.92	0.72	0.76	0.95	0.8	0.93	0.64	0.69	1.37	0.67	0.92	0.9	1.49	0.73	1.73
C17orf75	20.68	3.91	7.2	0.98	7.41	8.32	8.17	6.3	6.95	0.95	5.88	1.59	5.38	2.28	6.54	3.5	12.59	8.96	5.52	1.88	9.67	8.35	0.63	4.76	10.32	9.74	5.27	9.12	7.24	1.68	9.42	7.62	10.78	9.12	6.17	1.12
C17orf91	1.83	9.7	2.87	8.37	9.51	2.32	0.69	2.64	0.95	8.46	1.68	0.79	9.04	1.27	1.16	14.2	10.86	1.18	9.55	10.35	1.78	20.64	2.45	11.42	16.35	10.14	1.28	9.05	0.87	12.86	9.11	5.4	10.96	5.21	9.29	1.13
C18orf1	7.4	9.09	8.02	7.89	8.19	8.63	7.83	7.67	4.89	15.07	9.5	6.91	4.77	5.59	8.63	9.3	7.57	5.53	6.9	11.57	9.89	7.53	12	12.58	7.23	9.34	11.22	4.59	3.36	6.73	5.97	4.91	11.86	4.44	10.67	10.29
C18orf10	1.85	11.045	10.75	6.325	10.965	7.95	9.45	6.285	8.715	13.725	13.72	7.735	9.675	4.625	4.745	11.61	10.435	5.945	4.645	4.73	8.04	5.565	14.845	12.28	8.465	9.02	6.665	17.92	9.33	6.38	10.485	11.38	6.05	21.24	12.665	13.675
C18orf22	13.67	3.02	14.14	6.06	3.36	12.13	4.58	10.3	8.42	3.43	3.13	2.59	12.3	2.59	3.63	2.97	6.82	9.85	2.6	2.78	6.94	10.96	1.52	1.63	2.26	6.3	1.44	1.73	6.64	7.65	3.26	2.53	2.39	12.04	1.01	8.47
C18orf25	2.31	0.83	11.32	2.61	13.05	2.46	1.21	0.82	7.64	0.54	1.32	1.32	3.47	4.22	1.04	1.01	1.73	1.85	1.53	1.63	1.74	6.84	1.91	1.09	0.8	2.93	9.16	1.38	0.79	3.06	0.85	0.61	1.52	1.06	5.57	1.01
C19orf10	146.76	68.32	84.46	100.94	106.06	51.45	78.43	144.24	104.85	68.46	69.79	52.74	66.2	70.38	60.27	50.92	72.63	84.12	45.95	61.89	51.06	48.67	117.96	62.24	102.1	54.99	53.15	106.24	122.28	151.18	105.11	132.3	116.11	208.82	64.55	88.35
C19orf2	73.08	55.41	48.51	48.58	74.33	40.88	44.89	74.87	50.5	38.18	50.36	37.79	37.15	47.25	51.31	37.34	29.46	35.38	28.24	38.76	43.36	37.98	35.36	43.01	37.34	55.58	37.83	51.41	26.62	22.49	25.96	16.57	31.65	35.82	29.05	40.55
C19orf21	1.76	0.74	1.42	1.14	1.11	0.91	3.75	0.78	1.08	0.62	0.81	0.71	1.03	0.74	0.88	0.92	1.47	1.54	0.58	6.64	0.85	5.63	12.78	3.72	0.96	1.35	0.57	0.57	0.96	0.87	1.08	0.75	19.41	0.39	0.46	1.18
C19orf26	17.63	14.96	19.185	22.43	10.32	20.67	15.21	7.205	16.445	8.675	7.725	19.975	10.74	14.575	21.78	10.955	20.65	29.84	4.435	10.48	15.12	11.11	5.185	5.835	9.025	19.32	8.775	10.44	23.52	13.52	9.485	12.34	11.815	10.475	6.9	2.58
C19orf29	10.54	19.69	8.13	16.15	12.77	9.8	10.12	13.11	12.19	15.3	7.41	15.5	18.32	16.1	12.91	15.03	12.25	13.34	16.91	10.03	4	13.82	21.2	14.69	15.13	7.92	20.88	15.67	32.21	19.31	16.92	29.9	13.04	23.98	9.74	16.39
C19orf36	4.34	4.93	4.605	4.17	7.06	2.94	3.975	2.74	3.61	1.53	3.255	6.085	3.225	2.39	5.38	1.73	3.72	4.02	1.945	2.58	2.395	1.935	1.48	1.43	6.19	3.395	3.015	7.695	6.475	4.855	1.825	3.345	4	2.72	3.63	3.455
C19orf50	39.5	33.54	36.625	38.525	36.295	32.145	34.76	45.17	35.585	46.765	46.36	21.12	36.725	31.48	29.585	35.375	30.635	30.965	34.955	34.455	39.625	34.415	38.71	43.4	33.855	29.195	35.81	66.145	77.77	64.625	60	42.605	36.26	44.885	35.2	42.355
C19orf57	4.78	2.78	1.87	9.69	2.02	4.32	5.63	2.44	3.22	5.04	2.78	0.63	2.86	2.99	1.98	1.36	2.68	18.99	2.24	3.25	1.26	3.21	2.38	7.38	2.07	2.29	2.17	6.41	13.72	3.14	6.46	3.43	3.89	2.85	5.02	2.68
C19orf6	6.68	20.3	6.64	6.83	13.55	5.59	6.18	5.61	14.95	3.41	2.84	7.24	4.05	12.27	5.66	2.48	17.62	4.72	2.88	1.85	16.21	19.85	2	3.45	1.1	2.59	4	3.49	4.51	12.6	3.04	6.86	4.63	5	1.95	2.03
C1D	119.87	60.1	76.61	61.06	90.1	40.06	69.99	96.57	65.91	71.23	80.48	49.1	41.51	62.12	65.54	92.07	28.71	38.15	63.29	57.07	38.65	70.96	83.59	91.17	84.93	50.46	67.63	77.28	59.53	42.26	77.08	57	105.77	68.6	95.92	85.38
C1orf105	2.49	6.19	4.82	3.99	2.43	3.68	2.4	1.97	3.39	2.02	2.52	1.83	2.41	2.85	1.46	1.46	2.87	1.88	2.08	2.98	2.99	0.88	1.71	1.8	2.15	3.47	1.85	4.29	1.92	3.34	1.09	2.41	2.92	2.43	1.5	2.36
C1orf107	9.37	9.2	3.06	7.11	6.13	9.54	1.93	7.45	9.22	6.82	3.92	5.6	1.02	3.56	2.67	7.6	5.9	8.44	0.94	6.22	3.85	5.73	9.52	12.72	5.61	5.63	9.92	10.24	8.45	1.8	6.39	9.67	1.6	16.02	10.04	11.3
C1orf114	0.56	0.51	1.37	5.1	16.08	0.32	0.42	2.04	1.25	3.19	0.38	0.32	0.47	0.73	0.55	0.47	0.65	1.19	0.37	0.51	0.96	0.49	0.98	0.16	3.55	0.91	0.22	1.65	1.54	0.7	0.85	0.45	6.75	0.88	0.33	1.81
C1orf123	10.81	8.87	4.25	2.52	20.1	1.83	3.08	7.05	2.87	10.51	16.94	3.97	3.03	12.65	3.54	24.96	11.02	1.01	10.27	12.11	4.56	1.33	20.1	11.98	9.7	2.9	13.26	8.7	11.24	5.84	8.16	3.63	2.49	18.61	15.48	11.11
C1orf144	6.14	6.93	3.51	3.65	3.94	5.68	4.08	3.08	5.1	2.06	4.3	3.98	5.12	5.2	2.49	1.76	6.29	7.65	4.17	3.62	4.31	5.94	4.52	3.43	3.48	3.52	6.45	4.64	7.78	3.69	3.61	3.45	4.03	8.05	4.49	3.08
C1orf156	19.46	12.88	20.55	12.5	14.52	6.67	14.2	7.06	12.31	9.01	8.4	6.57	8.87	3.34	1.94	5.3	6.32	11.23	13.89	13.5	12.6	12.17	20.49	8.47	15.22	9.61	9.04	1.21	5.14	1.8	6.36	8.69	5.36	10.85	15.85	9.62
C1orf175	7.95	11.19	17.92	4.07	15.6	2.68	21.99	13.72	17.01	9.57	2.16	3.04	20.36	13.55	6.59	8.24	12.2	25.88	8.21	10.93	4.47	6.53	9.02	9.77	11.89	11.91	8.8	9.77	10.62	10.75	3.67	6.52	2.03	10.56	2.97	10.44
C1orf21	3.57	1.15	1.99	1.84	2.08	1.84	2.43	1.78	1.67	9.57	9.32	2.01	1.63	1.68	1.26	1.89	3.05	2.99	1.89	2.42	1.34	1.81	2.16	7.24	1.51	2.86	1.79	1.08	1.27	1.49	1.96	2.58	1.11	7.86	1.31	1.2
C1orf216	16.53	11.66	6.66	12.03	10.37	11.84	14.16	7.59	11.62	18.04	13.3	15.17	6.84	11.48	15.26	19.5	15	23.29	10.64	15.39	11.52	15.98	14.87	17.63	24.67	16.19	10.04	17.41	17.86	11.56	18.02	19.33	14.54	16.15	16.09	17.35
C1orf38	11	5.16	5.75	12.64	2.57	5.75	4.12	2.42	7.62	13.04	11.19	14.37	14.09	2.12	2.88	17.94	12.81	2.57	19.98	16.34	3.46	30.41	25.48	16.84	19.06	8.02	44.79	17.18	55.36	22.64	15.36	13.39	2.27	17.27	27.13	12.61
C1orf46	20.29	13.51	4.47	13.83	1.97	5.64	4.27	5.95	7.51	1.78	1.48	2.35	3.15	7.05	5.82	3.32	6.97	2.07	1.62	7.58	3.29	7.27	10.43	5.93	4.08	4.32	2.88	15.37	18.85	9.98	2.4	1.47	12.34	12.44	13.57	10.9
C1orf61	9.9	4.73	1.98	17.95	2.48	13.18	3.88	6.76	4.07	9.18	4.88	14.91	8.62	3.6	2.54	7.11	28.42	6.92	11.34	9.55	3.79	14.33	10.55	8.78	11.38	3.21	13.19	3.64	4.75	11.25	5.26	17.19	9.8	4.29	2.53	11.2
C1orf63	1.625	6.165	8.025	3.27	10.395	6.165	2.825	1.77	1.045	4.9	4.63	7.28	3.415	3.25	3.655	8.24	7	4.4	4.775	4.78	1.59	7.22	6.445	5.615	15.485	5.315	7.87	14.76	1.17	2.42	6.71	6.725	4.31	1.36	11.225	8.415
C1orf68	8.74	9.16	8.78	8.7	6.4	8.51	12.21	8.81	28.2	5	5.04	6.3	11.55	7.21	7.21	3.96	19.01	23.77	3.12	4.02	8.01	5.83	3.93	3.58	4.92	4.04	1.6	6.77	7.02	23.41	7.76	16.4	4.79	3.86	4.2	5.5
C1orf77	10.39	11.295	6.01	10.745	5.74	4.85	11.99	7.825	12.77	8.545	10.24	5.545	11.235	10.005	10.655	12.49	6.5	8	5.6	7.63	5.08	12.155	6	8.845	12.575	9.275	8	4.45	7.09	2.62	7.05	21.335	6.19	39.09	6.48	11.32
C1orf9	16.35	11.47	10.35	9.38	12.4	0.99	12.5	8.56	10.3	8.89	6.34	6.39	3.11	0.95	10.78	6.82	5.22	11.35	6.01	1.08	5.72	8.47	6.9	6.68	6.25	0.87	1.34	3.81	2.54	7.72	4.67	0.77	2.94	7.3	8.76	6.14
C1orf95	38.85	7.56	32.65	16.8	32.54	29.66	19.56	21.59	12.27	18.57	5.49	38.27	15.12	39.05	21.47	31.65	15.77	80.87	20.42	20.3	48.85	20.4	21.47	18.34	6.43	17.03	34.69	20.8	24.87	36.58	12.3	27.97	40.34	40.68	29.47	24.24
C1QB	31.28	33.12	50.3	5.12	24.17	6.02	26.81	42.75	16.49	65.31	83.75	32.41	78.02	70.28	33.65	51.33	4.74	36.73	196.96	86.29	49.79	79.73	102.33	110.63	45.67	97.42	259.01	128.79	207.01	238.62	410.13	71.49	34.94	25.84	135.4	91.38
C1QBP	83.6	36.33	39.87	43.4	57.62	32.14	58.5	71.17	43.94	41.01	50.42	22.75	46.87	34.91	37.48	32.1	19.04	26.75	27.8	27.45	31.59	42.11	51.44	27.82	18.73	24.98	56.34	66.51	76.66	62.15	36.2	106.94	62.84	229	40.05	47.45
C1QL1	114.755	143.95	149.435	113.94	67.25	180.795	116.74	174.96	82.43	79.06	90.96	131.13	111.49	100.415	113.17	62.275	117.45	157.01	56.605	70.745	149.47	69.705	71.09	56.345	54.855	113.22	81.55	77.415	94.55	112.13	74.9	59.025	81.345	85.18	41.94	58.14
C1R	17.2	13.84	9.2	29.62	36.78	40.77	9.52	31.03	31.47	297.97	237.35	71.5	73.2	155.57	49.43	263.33	78.36	14.91	150.08	217.89	54.59	105.19	165.42	168.32	107.01	123.04	82.01	148.07	101.56	661.81	197.33	247.31	305.71	18.55	195.1	146.72
C1S	36.88	46.15	35.48	43.68	31.58	31.48	21.61	42.12	30.78	406.19	291.05	133.18	125	190.77	71.79	418.6	82.29	29.11	259.2	433.69	79.67	168.44	245.32	314.04	158.81	193.81	131.92	226.79	61.94	832.8	375.58	488.5	403.13	24.54	326.88	282.35
C2	18.445	16.555	8.87	7.705	5.72	27.14	9.99	29.21	13.38	68.205	36.15	31.89	31.51	30.77	18.185	39.65	15.27	8.8	36.745	45.895	29.17	23.86	63.48	41.895	125.14	38.455	26.205	164.105	47.09	729.965	380.01	295.925	385.125	9.585	98.69	118.94
C20orf111	25.4	18.32	10.11	8.58	9.39	19.7	14.11	23.63	13.28	16.92	8.99	10.71	17.46	16.17	12.95	11.21	12.32	11.75	9.94	8.33	12.62	11.47	15.12	22.54	12.23	10.62	4.29	8.07	11.18	8.9	8.68	10.67	14.64	23.4	15.75	10.99
C20orf117	11.85	0.8	5.23	1.38	3.82	0.97	6.27	6.82	0.97	0.77	7.09	0.78	1.99	3.83	1.26	4.77	4.97	0.36	0.69	1.14	6.09	4.34	0.65	4.53	1.81	1.19	2.5	0.6	6.49	6.02	6.23	1.94	5.69	3.33	4.74	0.64
C20orf194	0.94	1.62	3.24	2.44	1.89	1.12	8.22	15.25	1.7	2.15	2.01	1.63	2.48	1.32	2.58	2.19	2.03	2.13	1.58	1.72	1.82	0.92	1.04	1.49	2.24	1.23	7.2	8.3	2.35	2.33	1.46	1.8	3.36	1.97	1.78	1.27
C21orf2	21.315	35.05	33.58	24.985	14.705	11.025	20.275	20.83	20.14	12.85	15.63	11.375	21.84	6.91	14.375	12.195	14.205	32.075	13.63	25.22	15.845	9.845	16.32	9.8	14.47	11.935	20.045	18.66	19.11	32.885	14.755	14.13	17.385	17.47	9.655	11.9
C21orf33	9.55	19.4	8.24	15.02	22.34	11.43	18.61	10.44	9.29	13.96	14.54	10.14	6.21	18.61	15.84	11.93	12.12	14.71	14.13	14.75	14.82	10.14	20.73	8.06	10.63	11.98	22.53	27.51	25.88	39.55	20.02	17.74	16.91	19.71	14.69	12.86
C22orf24	26.81	20.44	13.14	17.37	6.1	8.25	29.26	13.05	13.7	4.26	4.96	20.83	12.89	7.16	9.06	17.6	4.71	37.18	15.04	4.08	16.45	10.46	8.48	3.34	9.71	7.26	10.7	9.66	21.18	19.92	12.09	16.82	17.41	4.89	11.71	11.69
C22orf28	96.6	51.86	54.28	68.38	100.54	62.02	68.93	92.71	59.06	49.31	41.44	49	53.1	53.57	31.61	37.21	45.73	55.91	37.49	34.74	54.13	35.36	53.9	29.29	21.02	46.4	49.23	64.01	62.23	41.49	31.95	31.61	33.02	77.26	31.81	42.43
C22orf30	5.75	7.39	5.03	18.79	9.3	11.48	2.85	4.49	9.21	13.99	10.23	15.17	16.38	10.78	6.21	17.38	3.27	16.23	18.45	11.36	3.26	11.46	9.66	3.99	6.85	11.49	8.86	14.61	10.33	17.72	17.66	6.62	12.14	7.55	9.25	6.28
C22orf31	14.79	1.48	10.75	12.66	6.72	4.71	2.22	0.92	10.02	1.36	3.24	4.34	1.64	2.2	6.52	0.79	9.22	9.44	6.25	1.26	1.8	5.59	0.96	5.48	2.32	7.82	5.98	1.32	1.94	1.34	6.54	4.5	5.23	1.8	2.53	0.98
C22orf9	1.18	0.94	1.08	0.91	2.17	1.83	1.16	0.94	1.03	3.65	0.78	1.78	1.57	2.88	1.24	1.41	1.35	2.28	4.07	1.03	2.86	0.81	0.89	2.37	7.18	1.47	1.05	3.23	11.45	1.61	6.74	1.32	0.82	1.01	0.79	2.65
C2CD2	14.05	4.38	3.1	25.72	14.85	4.66	3.76	22.49	8.76	16.47	10.79	14.25	4.2	19.09	13.51	14.7	5.08	8.1	25.47	19.53	13.21	11.8	7.61	17.33	13.86	11.41	12.21	24.91	10.79	7.46	4.78	1.47	10.9	6.17	25.91	17.07
C2CD2L	1.28	2.34	2.13	0.53	9.25	2.75	1.74	1.37	1.24	5.91	2	1.06	7.09	2.8	0.92	2.69	2.44	5.56	5.1	2.83	1.23	0.52	0.61	1.06	6.05	1.49	2.38	0.31	0.62	2.09	0.72	1.83	4.46	7.43	5.06	0.97
C2CD3	21.58	11.99	17.08	12.18	5.28	15.23	9.37	18.42	20.35	17.83	22.26	16.87	7.84	2.54	14.97	21.13	2.31	16.87	14.66	12.79	18.67	25.69	19.28	18.56	17.01	11.5	26.81	13.97	43.22	21.9	15.5	25.53	17.57	41.96	28.15	17.4
C2orf24	73.81	69.88	77.02	67.79	34.65	59.81	42.8	91.14	53.44	63.23	55.75	63.11	59.01	60.25	56.56	62.52	49.02	89.53	52.3	65	71.27	76.23	82.12	75.19	75.95	54.4	117.13	84.75	183.11	100.85	93.24	94.3	83.2	91.21	73.45	70.66
C2orf27A	47.865	46.93	42.135	31.765	38.51	32.89	24.875	51.25	27.465	20.575	20.95	30.405	32.32	28.49	31.875	22.56	45.905	45.455	17.09	22.9	35.85	24.625	27.555	25.14	24.915	17.36	32.58	25.02	44.2	38.835	26.405	26.99	22.695	31.3	21.43	24.13
C2orf3	21.87	11.87	13.43	15.39	35.02	10.48	25.42	29.63	21.05	8.92	12.16	10.29	19.04	5.92	7.79	3.94	15.92	11.08	10.45	14.7	12.2	8.78	12.01	7.96	15.04	10.23	11.42	5.07	3.69	10.68	13.2	7.51	8.74	9.65	14.4	7.21
C2orf55	6.91	6.98	8.42	5.28	3.46	15.85	28.55	6.23	2.95	6.88	4.1	5.34	10.71	10.18	3.48	6.53	12.97	10.39	3.49	2.65	12.83	9.52	3.64	3.34	9.46	3.28	14.95	6.03	2.66	7.94	4.78	3.18	3.99	11.77	2.27	2.8
C2orf61	313.335	165.185	268.685	148.745	262.045	161.105	216.1	215.05	160.005	326.36	303.255	156.69	192.275	257.435	225.41	425.68	117.86	102.39	369.615	342.475	228.375	378.635	508.36	489.63	494.905	259.85	298.215	328.285	134.28	115.825	397.305	197.06	272.56	393.25	490.12	400.855
C2orf72	13.41	14.54	19.85	21.84	19.46	24.16	15.54	7.7	10.43	11.03	8.29	12.46	14.15	16.37	13.85	12.09	13.5	8.82	7.17	6.57	9.69	5.02	16.68	7.37	10.42	14.48	17.35	13.21	9.98	31.31	21.15	39.13	35.5	14.45	7.18	3.94
C3AR1	4.15	1.78	2.76	5.69	5.68	1.85	2.68	4.68	1.02	4.26	8.54	3.48	8.61	2.59	6.92	6.11	6.48	5.05	13.28	14.11	2.27	10.12	11.7	6.79	6.97	6.83	4.59	6.9	8.05	11.24	11.49	6.26	4.83	1.2	15.18	7.44
C3orf27	1.71	1.43	3.27	1.98	1.62	2.74	1.84	1.36	1.97	1.49	2.21	2.25	2.17	1.3	3.02	1.07	6.2	2.35	2.13	2.77	1.4	1.61	0.98	1.36	3.72	2.27	1.85	6.31	3.42	4.39	2.15	3.27	1.5	1.95	1.02	6.52
C3orf32	1.19	2.24	2.59	0.92	2.13	4.11	4.39	3.1	1.47	1.1	1.94	1.44	2.78	6.18	2.88	1.26	8.26	1.98	1.1	3.45	2.97	2.78	1.95	3.65	3.44	6.64	2.05	2.47	1.08	8.74	2.58	5.88	5.18	6.8	3.26	4.05
C3orf37	2	3.63	2.44	4.02	8.61	9.47	1.32	5.83	1.9	2.12	1.2	3.3	1.68	3.02	2.18	5.08	1.56	2.05	2.28	1.25	1.48	1.21	2.1	6.62	1.34	1.51	8.76	2.26	24.25	1.06	2.15	2.64	1.1	32.45	1.56	6.45
C3orf51	11.86	21.74	15.56	20.64	18.16	16.71	13.6	16.99	9.24	5.18	7.01	8.48	15.62	12.02	13.93	2.29	16.16	21.11	7.68	1.93	15.58	3.36	2.48	3.78	5.46	11.49	1.22	2.08	9.76	10.77	0.99	10.16	12.37	3.01	5.25	7.15
C3orf63	7.2	1.71	1.71	9.51	3.51	9.9	2.39	8.93	7.1	12.92	9.24	4.16	6.95	9.01	1.42	10.92	3.35	1.94	13.99	14.89	11.68	11.65	9.56	13.01	12.88	7.87	16.7	8.69	3.18	8.75	2.43	0.63	3.66	10.91	18.64	12.7
C4A	69.8	11.99	12.72	45.64	25.28	37.76	12.74	72.13	11.94	102.46	81.98	21.51	73.41	125.57	28.54	75.34	14.61	12.75	64.21	115.6	52.07	38.77	62.63	67.21	77.87	74.41	109.47	266.9	93.03	1139.25	260.21	408.41	496.96	8.97	136.8	77.1
C4BPA	7.7	9.73	5.44	9.97	1.44	11.15	10.36	14.24	5.6	19.18	2.05	7.41	10.48	6.58	12.95	9.88	4.76	12.76	9.89	0.85	9.67	3.21	6.93	3.9	41.2	5.76	6.27	144.08	3.42	453.88	176.8	161.35	218.09	5.39	7.83	16.23
C4BPB	12.75	9.27	6.2	2.65	2.57	8	0.92	8.25	7.24	8.67	0.9	6.39	1.77	3.18	1.54	0.27	7.11	8.97	5.24	0.73	1.49	2.29	14.03	7.94	11.89	4.47	3.5	29.07	0.61	107.2	35.08	33.29	25.34	2.39	4.45	1.65
C4orf10	1.305	4.19	1.395	1.55	1.3	3.06	1.555	4.98	5.33	2.625	1.26	5	1.595	1.325	3.035	0.695	2.075	4.47	1.125	1.955	2.52	0.76	2.89	0.485	1.385	2.37	4.98	3.25	2.46	1.8	1.13	2.71	4.47	0.97	2.275	2.575
C4orf46	734.38	524.88	674.62	521.8	1121.83	423.4	656.69	634.9	526.26	263.33	311.64	306.73	289.6	327.28	321.64	366.11	282.45	518	234.8	302.6	246.01	219.43	267.43	245.25	341.32	219.85	396.65	200.92	557.28	126.43	226.66	119.41	184.41	136.75	248.28	333.81
C4orf6	11.96	12.11	3.92	17.4	5.82	20.27	15.27	12.13	13.6	4.3	2.66	4.81	17.35	1.02	13.68	10.73	10.59	9.7	2.15	3.87	9.43	5.09	5.09	6.89	8.33	8.27	9.07	7.88	5.82	2.35	4.95	6.75	9.3	8.26	2.53	7.26
C4orf8	14.66	32.04	14.37	26.44	4.86	25.84	11.59	16.14	20.58	15.77	18.88	24.92	24.19	22.35	27.96	17.34	14.5	18.53	19.24	17.46	17.33	21.37	23.59	11.56	28.58	18.84	30.77	18.67	27.62	31.11	16.99	53.2	15.34	107.32	16.86	26.47
C5	46.49	19.19	26.27	11.86	16.72	23.78	12.76	34.48	16.09	9.94	4.92	12.16	12.43	14.35	16.26	4.03	18.68	14.81	4.59	4.77	17.39	3	2.3	1.98	13.02	6.84	2.45	28.99	7.29	134.98	89.02	42.18	44.97	4.22	3.16	4.14
C5orf13	10	15.67	13.93	6	21.26	9.16	10.76	13.32	14.75	51.45	52.73	20.19	33.08	53.96	48.29	84.57	31.7	16.23	43.91	34.57	44.84	42.55	68.95	92.16	47.41	39.81	24.44	49.58	28.72	5.69	18.71	93.55	37.7	268.66	115.35	51.78
C5orf15	34	24.55	35.26	22	33.42	22.91	33.6	25.84	32.85	50.85	47.75	29.4	30.32	56.44	37.28	64.04	29.75	19.44	47.55	52.4	42.71	44.17	64.86	67.33	137.26	49.05	36.1	36.13	12.82	29.9	52.8	33.38	35.44	52.4	93.91	67.26
C5orf22	14.91	4.51	10.19	7.11	4.66	9.47	10.46	12.63	7.48	6.69	3.83	1.52	8.21	8.01	4.54	3.96	6.82	12.4	2.83	1.35	4.98	2.54	4.97	3.8	0.57	1.04	9.82	9.02	6.18	2.06	4.71	1.03	9.98	8.5	6.67	3.54
C5orf30	11.93	5.54	6.88	16.08	3.47	7.92	8.42	14.59	9.36	9.83	10.61	1.08	10.71	12.2	10.53	12.09	6.68	2.05	11.68	11.9	6.92	3.02	12.85	15.36	16.24	11.09	9.01	5.8	12.29	1.02	2.83	7.17	9.24	10.36	6.01	13.28
C5orf45	3.35	4.33	4.56	22.78	4.12	5.22	3.69	16.79	3.05	2.08	3.38	4.24	3.12	3.57	6.54	2.92	1.7	4.31	3.34	2.37	5.49	4.05	4.03	4.49	3.96	2.32	3.56	17.88	6.43	3.33	4.13	5.38	3.21	1.64	3.38	3.05
C6	56.61	38.3	28.39	84.32	53.2	86.79	55.02	87.99	71.02	43.2	46.7	55.32	145.15	85.4	58.63	64.29	51.9	45.47	11.81	31.91	53.82	13.88	8.37	10.97	153.26	44.66	7.44	89.47	12.83	661.66	153.7	73.84	218.73	12.98	12.63	15.16
C6orf10	1.06	1.01	0.73	5.96	6.43	0.45	0.94	3.1	0.43	0.63	0.38	3.37	1.28	1.57	4.26	0.58	4	7.02	2.18	2.44	3.72	1.51	1.45	0.53	0.57	4.82	3.28	2.31	4.37	6.46	1.44	6.12	1.02	2.79	2.65	0.39
C6orf105	2.7	3.1	8.4	16.47	8.15	10.63	5.08	1.03	4.17	8.07	1.79	2.44	2.46	5.15	2.14	1.3	8.61	5.56	4.74	5.33	4.45	6.08	0.89	2.35	1.73	2.57	9.15	0.84	1.2	4.85	9.55	1.35	0.53	1.68	7.54	0.84
C6orf106	24.69	15.23	19.29	4.22	13.27	21.45	20.95	22.82	16.7	19.24	18.86	17.82	11.29	16.78	16.04	14.56	13.26	11.27	21.81	16.9	30.79	21.39	22.89	19.98	10	18.75	24.55	7.65	32.82	43.25	20.18	39.58	24.77	25.4	17.24	18.91
C6orf108	45.475	32.985	40.425	44.875	40.13	27.38	26.02	51.125	31.12	20.965	26.585	21.825	28.995	27.2	33.89	17.54	34.47	41.675	15.9	24.74	37.355	27.41	29.335	21.145	29.94	18.815	34.44	29.995	58.36	37.66	51.625	36.885	29.875	53.905	29.005	22.965
C6orf120	21.39	19.79	16.92	17.64	25.11	21.32	10.16	19.55	26.05	13.5	17.34	17.58	16.6	10.98	18.08	25.3	7.89	7.42	20.68	18.22	15.23	12.07	20.22	17.78	22.79	19.21	12.71	9.16	15.22	15.35	17.39	6.75	8.71	17.29	23.02	12.62
C6orf123	1.14	3.37	1.21	2.68	7.31	4.11	3.81	5.11	2.5	0.48	2.83	6.37	0.5	0.37	1.39	1.71	5.9	7.2	1.15	3.68	4.08	2.51	0.27	2.04	3.49	0.84	5.89	2.13	0.66	1.55	0.79	0.45	3.39	0.63	0.16	0.29
C6orf124	7.82	6.17	2.07	0.89	0.84	0.74	2.33	5.39	0.99	0.97	2.76	0.79	6.12	0.56	3.47	0.56	3.34	4.02	4.36	3.22	2.11	5.68	3.98	4.6	1.52	5.73	1.43	0.62	2	1.34	4.75	1.42	1.41	2.4	2	2.12
C6orf130	68.48	31.86	33.14	28.94	39.28	35.06	33.9	26.78	37.31	15.83	18.38	19.27	19.38	11.31	16.52	13.1	11.3	12.19	11.97	9.75	16.68	3.17	14.64	14.58	19.38	12.66	17.35	9.08	8.15	12.83	18.04	14.55	9.03	18.56	14.35	16.4
C6orf145	16.42	6.12	20.25	11.89	3.74	18.83	11.15	22.14	16.18	30.28	27.66	23.4	17.99	23.56	16.4	53.95	14.59	6.84	26.84	52.58	15.66	43.24	30.09	39.25	45.75	20.09	30.56	68.5	25.09	71.57	49.29	45.49	48.18	15.14	22.8	23.39
C6orf162	0.61	3.24	1.19	5.84	7.49	1.71	1.38	0.92	1.01	4.9	4.51	1.13	0.93	0.8	7.57	0.77	1.75	10.03	1.84	5.01	2.77	4.46	0.83	3.02	0.98	0.75	4.78	3.86	6.06	3.28	3.97	1.22	1.14	1.13	4.45	1.71
C6orf174	3.26	7.16	3.76	3.91	1.85	8.66	10.69	0.97	3.29	1.05	4.52	3.82	4.75	4.1	5.11	4.21	4.6	11.07	0.8	5.29	5.25	5.57	2.1	0.61	3.7	0.87	3	1.65	5.69	1.06	6.84	0.61	6.3	1.18	2.03	0.41
C6orf26	5.22	7.48	22.62	11.15	9.19	8.58	12.61	13.64	7.09	2.12	9.61	5.87	2.54	5.37	2.59	2.43	4.16	5.73	2.68	6.64	3.65	5.26	10.34	6.47	14.37	6.09	2.42	22.64	5.07	4.34	5.1	12.84	4.9	10.88	11.97	5.27
C6orf47	2.5	6.04	3.96	5.71	10.03	9.7	5.48	15.84	7.42	6.39	5.68	4.67	7.66	6.12	8.82	0.81	19.46	5.62	7.9	10.55	3.11	5.42	3.48	1.38	1.43	4.84	6.53	13.26	13.75	16.79	8.32	9.24	20.86	13.01	14.2	5.5
C6orf54	2.66	2.62	8.35	2.71	1.33	4.88	4.19	1.05	1.88	4.6	5.36	2.79	2.36	1.53	1.24	5.47	5.63	2.55	3.97	2.07	11.19	3.59	2.16	2.52	0.96	2.74	3.03	2.45	7.09	5.78	2.18	6.77	2.67	0.85	0.82	0.74
C6orf62	18.28	11.21	14.68	14.41	17.72	9.9	9.36	12.88	15.07	20.22	13.56	12.34	10.25	13.89	13.12	14.67	13.27	12.3	22.65	16.82	11.56	11.09	13.7	12.78	27.07	12.9	13.45	16	3.85	11.78	7.78	8.15	9.24	25.15	28.29	20.52
C7	50.57	40.9	38.37	95.93	40.34	74.58	42.49	62.24	68.68	213.95	317.32	90.84	122.36	188.47	111.42	333.29	67.82	70.05	192.85	375.43	53.28	59.5	64.83	94.2	105.29	156.44	101.84	32.07	25.98	25.05	25.66	19.87	35.88	22.5	74.59	57.03
C7orf20	16.2	16.95	16.56	20.09	19.36	16.42	14.62	16.6	19.92	19.56	15.71	17.76	14.98	21.3	25.26	14.53	23.32	10.03	16.7	26.88	18.83	11.42	20.31	29.75	33.99	19.41	10.73	10.75	16.66	18.95	23.07	28.97	31.32	23.85	27.18	19.15
C7orf23	45.97	19.38	31.6	22.18	38.1	16.52	26.87	22.45	20.08	24.49	12.33	12.16	16.02	30.59	23.08	17.53	10.9	14.62	12.74	14.71	15.47	9.58	23.78	12.62	14.96	13.95	26.23	1.43	13.39	4.69	4.19	5.86	3.09	7.51	6.95	19.15
C7orf28A	40.34	21.87	29	16.07	34.05	22.4	37.42	23.77	21.38	17.29	17.96	13.44	11.2	17.75	17.37	25.04	10.62	14.48	32.86	19.74	24.22	18.78	33.75	26.93	26.92	18.03	26.16	24.13	14.07	9.98	31.82	6.7	18.81	19.79	26.38	15.85
C7orf44	72.16	45.13	54.15	40.25	51.47	55.26	53.53	65.45	47.09	30.41	30.87	32.08	19.99	29.31	34.76	26.82	28.15	34.87	18.74	16.27	34.41	26.46	39.18	27.18	44.73	16.18	63.77	17.39	44.92	21.09	32.04	24.74	26.07	44.84	32.43	27.93
C7orf54	8.86	1.47	0.64	5.68	6.58	2.11	17.17	6.23	1.92	0.79	5.3	1.58	2.99	5.16	3.1	1.54	2.69	6.19	1.12	6.91	2.91	13.34	0.59	2.29	2.69	4.7	4.8	6.48	1.38	2.06	6.79	1.82	9.45	1.92	8.27	9.3
C8A	13.76	3.31	3.79	1.96	19.85	3.05	4.14	3.11	2.85	0.8	2.54	2.1	1.26	2.48	6.39	0.66	2.23	4.65	2.05	1.82	2.2	4.27	1.93	8.54	1.36	1.85	1.76	61.49	1.18	214.84	91.09	61.53	100.96	1.29	1.16	1.84
C8B	2.75	5.52	3.86	7.9	2.04	3.09	1.04	1.67	8.76	0.59	2.35	6.84	4.37	2.55	7.54	2.38	3.65	5.4	2.81	2.1	5.04	2.88	10.18	4.99	5.07	3.53	2.79	63.48	5.4	171.4	104.07	64.57	102.6	8.89	7.72	0.75
C8G	12.54	10.03	24.58	35.72	29.1	24.05	24.9	21.29	17.67	11.21	11.76	9.06	25.41	12.9	24.39	3.36	21.18	27.17	4.99	9.36	18.57	10.67	11.41	9.3	2.98	3.4	15.17	65.5	7.42	135.54	96.63	57.93	84.28	2.6	3.05	11.75
C8orf71	5.85	4.57	8.17	0.33	11.38	7.43	1.24	7.46	1.79	1.29	4.29	5.02	0.74	4.52	3.81	2.09	2.41	3.4	3.51	0.78	6.56	3	3.37	1.74	4.02	1.76	7.42	1.51	5.64	0.29	8.56	0.52	1.9	4.93	5.16	3.42
C8orf84	13.04	4.57	4.51	7.9	12.22	12.63	9.44	17.73	5.46	15.12	15.31	10.35	11.44	5.46	8.77	11.87	15.99	2.9	8.45	15.9	10.9	10.54	6.77	6.16	8.78	7.29	6.32	11.48	5.99	11.14	9.3	5.72	7.71	8.08	12.81	7.14
C9	3.56	2.68	2.02	2.67	1.04	1.57	9.85	4.4	1.66	2.13	2.28	10.51	1.89	1.33	9.09	2.58	7.35	7.85	11.47	7.85	2.21	3.45	12.52	14.47	2.88	15.02	4.79	102.68	3.2	201.07	155.82	59.65	80.05	4.32	6.69	11.18
C9orf114	5.13	5.36	6.78	6.96	5.04	5.49	4.01	3.91	2.57	5.65	3.17	2.84	3.66	5.68	3.67	2.6	4.84	3.48	3.93	5.01	6.96	4.58	4.51	2.53	4.08	2.64	3.01	4.54	7.04	11.33	3.9	4.66	5.11	3.85	3.34	3.77
C9orf125	4.75	39	21.7	21.32	25.65	15.2	2.6	16.03	20.66	13.84	6.19	19.37	13.32	25.04	5.13	8.33	19.63	8.75	8.9	12.76	12.09	10.28	11.3	13.42	16.31	7.82	22.85	3.67	6.61	22.13	7.42	5.37	8.99	12.21	14.12	11.54
C9orf144	3.03	2.23	0.31	0.44	0.25	0.44	3.97	0.66	0.29	0.23	1.01	3.3	0.62	0.26	1.44	0.2	1.36	1.37	1.45	0.58	1.02	0.63	0.41	0.58	1.38	0.64	0.95	0.28	4.64	1.09	1.79	0.79	5.59	0.31	0.37	0.34
C9orf16	43.19	53.27	43.85	22.17	35.45	35.72	43.5	69.82	37.66	57.11	59.93	30.39	52.26	46.26	32.43	40.02	32.43	55.7	40.9	41.25	28.55	40.84	45.69	42.73	20.31	39.67	65.74	223.45	156.54	46.42	122.07	30.54	63.66	58.86	46.78	36.77
C9orf3	18.18	21.68	27.71	18.26	54.2	26.19	23.59	20.45	20.98	23.85	11.5	12.05	24.72	13.53	11.02	16.02	24.64	30.21	9.3	19.17	7.9	3.67	25.4	28.27	14.01	9.97	2.1	18.93	1.91	10.26	12.36	122.32	16.89	168.94	24.01	9.69
C9orf33	12.59	15.53	5.59	10.26	2.28	14.88	13.56	9.34	11.21	2.73	4.53	9.6	14	8.81	9.99	7.77	21.22	17.07	4.15	0.84	19.34	5.92	5.81	3.16	6.16	6.64	1.09	4.45	10.14	2.09	6.34	1.35	5.92	2.23	6.02	1.55
C9orf91	0.59	6.24	0.67	0.79	0.7	1.37	0.92	1.5	0.51	0.26	0.97	5.31	0.56	0.85	3.74	1.72	6.49	0.66	0.76	1.09	1.09	1.28	0.75	0.63	3.54	0.7	7.35	0.63	5.47	0.75	0.55	0.63	0.21	4	2	0.72
CA1	9.99	13.08	6.44	8.59	1.54	10.49	7.72	10.63	1.49	7.38	8.12	2.15	7.74	2.22	1.28	2.81	4.53	12.5	3.08	10.62	6.07	6.87	1.76	3.41	4.22	4.78	7.64	4.3	1.63	0.84	2.38	3.63	1.59	8.12	6.24	4.43
CA11	4.63	4.6	2.96	1.47	1.85	2.87	3.49	3.74	1.68	3.84	4.4	2.1	4.42	4.67	4.16	2.77	3.88	3.81	4.84	3.33	3.96	3.24	3.69	4.07	9.57	4.3	5.35	33.82	6.5	2.51	2.76	1.93	1.61	2.78	2.65	2.87
CA12	31.005	36.63	35.52	83.07	82.145	58.31	44.475	65.51	73.79	12.225	12.92	29.715	19.73	11.635	16.115	6.925	25.62	21.18	9.655	16.76	11.755	8.82	28.13	35	3.29	18.775	6.18	8.245	1.62	5.7	3.515	7.715	15.88	5.835	19.54	66.08
CA2	8.85	8.74	4.57	22.78	21.53	7.45	9.95	7.27	24.9	8.19	9.19	11.81	16.41	21.64	12.7	6	10.31	11.23	1.28	23.65	5.51	7.34	70.56	18.89	163.19	10.45	5.86	8.09	2.33	17.28	6.33	10.27	20.5	7.87	2.97	4.94
CA3	3.34	0.31	4.98	8.9	6.63	4.57	0.89	3.84	5.36	0.2	4.83	6.45	6.72	2.73	1.31	3.07	2.18	3.34	2.21	3.03	0.77	1.5	0.37	1.77	4.14	1.55	3.1	5.36	4.93	0.71	1.07	1.48	5.4	3.42	3.65	1.32
CA4	38.97	22.35	25.01	38.03	32.14	37.89	26.39	48.86	27.12	13.63	22.63	33.85	29.74	31.15	31.47	11.9	33.28	35.17	16.68	11.82	25.35	11.46	7.48	6.79	16.08	7.56	3.41	303.04	26.08	5	7.66	8.87	19.5	11.44	15.93	7.03
CA5A	1.84	6.2	9.4	2.43	1.27	1.75	8.39	2.21	1.68	0.86	1.53	2.29	9.82	1.62	1.76	0.8	5.09	1.04	1.51	3	3.42	0.69	1.08	0.62	1.08	1.28	6.54	5.3	2.1	9.11	1	4.67	9.05	4.16	0.63	0.82
CA5B	4.865	9.225	6.53	2.04	4.665	5.845	6.585	2.53	1.68	2.155	3.075	5.095	5.095	7.555	2.51	3.28	1.52	2.305	1.915	6.82	6.135	2.16	2.16	1.29	2.66	8.035	2.94	1.72	10.045	9.43	5.06	1.42	4.065	5.22	2.25	1.48
CA5BP	4.72	2.79	4.62	1.25	1.93	5.95	2.42	4.24	1.18	2.55	1.4	1.82	1.48	1.88	1.54	4.67	3.35	3.99	0.88	2.02	2.92	2.91	1.96	1.93	3.14	1.69	1.39	3.3	2.17	2.83	1.38	3.79	1.42	5.86	4.14	1.1
CA6	1.35	0.43	1.62	1.36	0.33	0.51	8.6	0.93	0.46	0.32	0.76	5.28	0.8	5.54	5.02	0.87	1.26	0.68	0.36	1.28	5.35	1.36	1.89	0.73	6.33	0.9	1.86	6.41	1.86	1.27	3.46	1.53	1.09	4.18	0.49	0.27
CA7	6.82	13.11	1.87	10.15	1.5	9.21	12	2.11	4.11	9.37	13.21	15.85	8.28	17.3	9.36	8.34	12.02	10.23	3.82	2.38	6.14	14.8	4.11	5.84	7.22	8.63	2.13	10.65	18.37	19.07	9.93	6.74	18.11	11.23	6.2	9.3
CA9	9.51	8.79	7.01	9.77	4.19	10.96	12.07	3.27	17.28	11.59	4.71	5.18	6.65	6.31	8.39	6.92	10.07	8.44	4.23	2.95	9.93	2.17	184.66	38.2	57.54	2.48	2.89	7.29	1.99	6.46	3.06	17.04	6.45	4.03	3.21	46.4
CABIN1	15.02	6.01	5.68	4.85	11.36	8.38	5.36	12.21	15.91	13.01	17.01	18.82	9.22	12.55	4.26	13	13.13	5.37	12.43	7.75	5.63	10.81	7.45	12.11	6.06	9.11	12.24	22.79	31.04	17.15	14.25	5.95	24.16	22.26	22.6	15.12
CABP1	24.06	5.14	3.02	4.72	2.05	4.55	9.14	4.18	2.58	5.95	2.69	2.39	3.21	2.15	10.58	2.44	3.62	5.42	2.87	2.53	3.48	2.59	4.69	4.7	8.33	2.61	1.97	1.79	14.1	3.69	10.13	11.55	1.84	3.13	1.46	2.41
CACNA1A	2.85	7.51	3.85	2.15	2.72	2.76	5.18	5.45	2.67	1.91	4.23	4.78	2.28	4.68	3.66	2.76	2.51	3.04	2.76	1.66	2.44	2.34	3.99	7.86	2.1	4.46	2.95	2.9	7.14	10.99	1.88	2.46	2.58	1.98	2.4	1.67
CACNA1B	58.05	21	19.86	23.4	11.9	19.67	50.89	19.08	39.53	43.12	13.02	15.41	52.28	49.28	20.96	12.69	39.32	17.51	8.56	11.09	18.31	12.44	20.59	7.92	19.31	11.78	14.76	11.93	19.63	22.12	11.62	12.3	15.99	23.71	12.21	8.75
CACNA1C	2.22	6.555	6.235	4.7	3.61	2.98	2.03	4.105	2.3	3.91	3.285	6.245	6.34	2.985	4.315	3.13	7.12	4.71	4.19	2.825	3.445	4.14	4.605	2.375	5.375	1.585	1.14	1.95	9.085	6.385	6.005	3.62	2.545	3.15	1.355	3.9
CACNA1D	2.88	2.765	2.56	3.19	2.225	2.81	2.8	1.35	4.405	5.99	2.47	2.615	3.275	0.915	2.48	5.78	5.04	2.345	9.17	8.16	7.155	9.21	9.57	8.755	9.22	7.96	1.365	3.08	10.285	4.32	3.21	2.185	10.955	4.925	5.35	7.865
CACNA1E	2.34	3.82	1.37	3.74	1.54	7.86	3.26	3.28	2.37	2.39	1.19	3.51	2.03	2.45	1.76	2.49	4.33	1.62	1.16	1.59	3.15	2.22	1.34	0.87	3.52	3.22	2.97	2.74	5.22	2.12	3.45	2.47	3.98	1.24	1.34	3.59
CACNA1F	8.12	12.17	6.12	17.79	11.22	7.11	5.73	6.83	13.67	13.4	5.39	10.91	5.55	7.91	3.98	12.19	11.28	7.48	13.1	18.43	6.37	14.48	16.01	9.31	13.42	4.41	16.67	15.53	10.85	9.89	6.22	22.29	15.02	6.76	16.56	14.47
CACNA1G	4.15	9.11	5.96	7.67	28	5.58	3.39	3.86	6.57	1.91	1.45	8.78	3.19	3.22	3.25	10.97	8.71	2.7	2.33	1.31	2.5	1.97	1.71	0.75	0.95	7.82	1.87	2.99	2.07	10.63	1.41	2.82	1.77	1.73	0.79	0.8
CACNA1H	8.97	28.03	20.34	16.66	15.55	23.93	4.94	8.6	26.01	14.27	16.68	29.51	16.51	22.65	11.61	14.01	11.07	38.2	7.02	14.53	10.98	2.61	8.51	9.96	13.48	12.76	15.95	20.6	9.79	23.26	19.85	21.29	20.83	17.5	12.55	10.15
CACNA1S	8.97	3.73	14.32	3.24	2.39	4.89	7.64	20.59	2.02	3.48	1.67	6.96	2.8	6.32	4.31	2.92	2.32	3.49	0.74	1.22	4.13	0.73	4.78	1.27	1.34	1.65	5.82	0.54	2.41	6.17	1.33	1.19	2.96	1.5	2.04	2.18
CACNA2D1	6.27	9.77	8.52	4.42	8.95	5.03	11.81	8.9	5.15	9.11	7.27	6.37	8.19	6.08	7.51	12.05	13.16	6.77	7.86	5.42	17.37	5.49	5.84	5.71	6.48	9.41	5.4	2.64	6.15	9.4	5.61	9.66	1.25	4.99	9.16	6.84
CACNA2D2	33.35	3.65	13.75	13.47	15.46	4.29	13.75	32.68	16.22	15.76	23.08	6.2	6.22	23.15	28.77	23.08	31.68	9.87	26.13	3.44	14.39	9.4	9.12	15.72	12.11	9.6	4.15	16.7	28.36	11.18	12.37	23.69	5.85	21.88	17.88	14.67
CACNB1	6.22	3.18	4.62	3.84	3.34	2.81	3.76	4.41	4.52	7.23	2.85	11.48	6.79	5.42	6.15	2.8	3.7	6.8	6.52	6.45	8.21	4.81	0.87	6.11	16.96	2.26	10.14	2.03	3.29	2.4	4.66	4.39	1.9	5.74	8.56	4.59
CACNB2	5.545	4.28	2.985	2.49	7.995	3.895	4.525	6.26	6.875	3.84	3.555	3.915	2.5	5.985	3.41	4.455	4.9	2.43	1.13	5.105	1.705	1.18	2.445	0.945	3.17	4.3	1.04	1.41	3.79	2.925	1.09	3.64	2.13	10.105	2.505	2.14
CACNB3	7.62	1.15	6.66	1.89	3.63	3.2	4.19	8.08	2.61	0.99	4.06	7.7	11.08	5.38	6.19	6.19	12.9	1.3	4.01	8.01	4.04	8.38	16.75	12.29	14.31	2.06	0.68	16.33	9.92	1	1.77	10.71	13.02	22.94	13.9	14.75
CACNB4	2.24	1.47	2.27	1.08	1.5	2.37	5.1	3.79	7.18	0.98	1.54	1.1	1.68	3.88	1.6	2.64	1.48	5.18	1.85	7.16	8.53	6.43	1.86	6.37	1.61	1.53	4.82	1.94	1.35	2.76	2.03	7.02	5.11	4.64	12.22	3.34
CACNG1	5.26	7.44	8.08	5.65	3.52	20.11	15.14	33.81	13.04	4.52	6.83	10.69	15.47	13.25	18.6	12.98	5.75	8.34	8.46	3.18	26.11	6.06	5.16	14.36	6.56	8.07	5.25	19.84	8.48	22.12	14.35	10.45	14.54	4.94	16.54	13.72
CACNG3	23.58	11.72	23.55	26.86	15.53	24.61	7.62	18.45	13.31	6.97	10.85	4.24	16.04	18.68	3.36	2.82	8.54	31.34	8.9	3.81	19.71	16.5	17.78	10.96	11.36	12.39	18.36	19.93	25.4	21.62	20.99	16.12	4.31	13.8	14.18	1.99
CACYBP	28.04	26.03	25	25.41	23.36	15.75	27.95	25.11	15.65	16	14.02	24.26	16.72	23.59	34.01	28.23	9.15	16.17	19.61	15.99	22.52	18.7	27.99	13.16	15.15	19.97	6.47	23.25	16.2	37.24	17.66	33.03	25.67	32	34.43	15.65
CAD	28.685	40.395	41.02	38.04	28.09	31.685	35.625	45.115	27.075	36.035	34.205	46.905	40.175	38.535	38.255	32.42	41.625	36.025	32.055	34.735	31.7	27.805	33.705	30.75	33.065	34.59	40.455	45.265	50.555	37.3	37.04	54.74	36.025	62.5	41.385	33.865
CADM1	18.455	10.595	18.575	14.36	21.505	18.41	16.37	18.515	21.68	16.74	17.19	16.26	20.11	10.915	16.245	11.73	18.48	17.68	14.34	7.935	8.46	10.015	17.015	16.52	17.09	12.705	6.76	44.615	9.09	14.725	15.32	13	12.455	31.355	10.22	19.635
CADM3	11.46	9.89	24.48	16.36	8.1	25.05	25.4	12.78	14.87	4.41	25.9	11.46	19.02	19.5	7.32	15.31	23.49	30.32	11.15	4.57	24.43	10.27	17.71	15.33	4.29	9.41	9.62	12.37	27.42	7.78	2.87	4.44	9.54	20.75	26.33	4.66
CADM4	7.665	14.22	14.735	3.96	8.295	15	10.345	11.575	12.755	8.5	9.51	13.76	19.095	8.405	11.665	7.725	16.42	7.325	9.215	9.9	13.94	8.425	13.115	9.895	10.81	11.185	6.305	14.23	17.66	10.71	8.62	12.71	11.805	9.905	7.785	8.3
CADPS	7.92	3.42	5.99	1.2	13.73	12.6	1.22	7.4	15.08	12.27	18.37	5.63	6.34	5.57	14.92	6.65	2.72	3.48	10.12	11.38	1.38	0.92	1.4	9.87	54.7	4.13	0.38	50.6	0.37	1.18	0.82	0.84	1.17	1.11	0.84	0.35
CALB1	0.85	0.73	0.97	0.62	1.65	0.36	7.77	0.81	5.31	1.84	1.25	1.19	0.85	2.87	0.9	1.78	1.11	0.78	4.2	1.86	1.2	1.14	0.47	0.38	0.89	2.31	3.03	1.56	1.12	1.69	26.85	5.5	0.62	0.25	0.62	5.33
CALB2	10.26	5.73	14.94	14.44	9.27	12.61	13.98	9.07	17.59	13.56	7.74	5.41	19.03	13.87	12.21	11.9	16.78	27.55	20.71	17.96	25.21	11.04	11.16	19.21	2.12	15.7	13.6	16.49	12.63	13.83	14.17	13.56	3.79	9.54	145.1	25.63
CALCA	3.135	1.785	1.845	1.385	1.765	2.41	1.315	1.975	1.96	2.86	1.38	1.64	1.485	2.555	1.375	1.175	2.805	1.825	0.74	1.08	1.64	3.95	0.885	0.925	0.96	1.15	2.485	1.19	1.21	2.215	2.05	1.825	1.55	1.485	1.225	0.7
CALCB	3.68	2.04	6.39	3.99	11.51	1.63	2.86	1.72	9.54	0.4	1.2	3.24	2.56	1.33	7.38	1.19	2.01	3.26	1.56	1.69	2.5	6.18	1.38	1.21	0.88	3.82	3.51	1.03	1.44	2.25	1.7	1.63	2.57	0.64	5.64	0.89
CALCOCO1	23.73	42.51	34.21	35.41	41.26	12.73	30.67	33	16.75	44.41	36.54	27.18	23.2	32.14	31.74	22.67	37.5	11.33	18.71	30.24	29.17	12.99	34.35	19.48	24.43	29.59	4.52	15.33	33.8	18.1	17.56	30.23	23.27	36.72	31.93	27.67
CALCOCO2	40.2	36.05	27.28	53.63	57.06	33.79	29.58	74.49	48.62	56.5	48.82	24.44	25.35	37.47	37.56	70.94	31.56	26.48	56.04	82.48	24.54	56.77	46.93	70.74	46.04	36.61	58.82	25.96	25.3	46.95	62.14	19.78	35.41	32.36	84.48	39.93
CALCR	7.08	0.77	1.43	0.67	8.24	1.29	4.65	1.73	0.59	4.68	0.98	0.58	0.75	6.71	0.31	2.13	1.42	5.1	1.13	6.28	1.84	1.04	4.43	4.81	0.69	1.08	0.71	3.24	1.01	7.28	0.77	5.02	0.58	7.09	3.47	8.22
CALCRL	6.66	1.28	14.84	4.28	10.53	17.54	5.34	10.85	6.67	15.65	10.6	7.03	7.35	9.7	4.01	16.49	7.38	7.47	20.75	17.51	11.05	13.19	12.7	17.06	15.03	17.88	10.72	3.07	4.08	4.94	6.08	5.86	4.11	3.06	10.11	6.63
CALD1	15.525	13.335	15.395	10.75	19.99	12.32	13.495	11.225	15.27	66.7	63.735	25.64	14.815	38.515	19.88	113.635	24.24	17.165	72.31	113.66	31.005	53.425	70.86	142.39	69.48	51.59	19.815	10.8	5.8	16.6	19.08	12.04	14.625	6.29	118.98	52.78
CALM1	99.05	62.29	71.165	76.29	72.33	45.65	58.03	101.835	66.17	95.295	115.325	56.38	34.345	73.695	79.08	86.735	37.295	50.155	103.34	115.81	57.105	109.975	143.35	129.59	98.94	64.27	93.205	77.995	72.32	71.055	64.325	64.83	100.07	119.035	134.475	115.245
CALM3	28	34.63	30.04	33.38	16	30.93	23.64	41.49	22.33	31.42	42.31	10.52	30.63	31.32	35.17	22.93	12.76	27.07	28.83	34.1	24.04	19.98	25.45	23.97	32.38	20.93	39.18	31.59	45.03	6.59	29.31	39.52	26.4	59.82	19.9	31.34
CALML3	17.08	3.27	7.18	1.17	10.01	1.34	10.51	1.6	5.37	0.57	3.57	3.18	2.07	7.68	2.03	2.76	12.55	11.17	0.75	5.14	2.58	3.18	1.21	3.29	1.32	2.95	9.85	7.33	1.3	8.4	1.87	1.82	0.7	6.39	2.09	1.42
CALR	15.875	19.41	6.08	14.765	15.23	11.32	11.015	37.155	17.755	14.12	39.94	17.595	19.84	15.82	9.42	16.57	7.605	31.47	15.28	25.84	22.12	22.215	44.485	37.07	16.635	26.485	27.49	23.675	64.6	61.99	27.365	36.195	41.83	47.395	48.57	36.765
CALU	23.52	19.4	12	14.83	15.84	12.86	9.76	24.18	15.5	25.75	35.11	18.39	17.22	25.73	23.62	35.04	41.28	15.93	28.04	40.79	29.08	42.32	47.59	80.98	25.29	15.41	12.18	21.73	24.85	18.3	31.34	17.42	10.64	30.51	74.3	56.37
CAMK1	19.19	16.01	25.99	16.54	23.12	14.14	17.38	5.61	2.84	22.31	11.53	11.37	17.45	13.67	2.52	6.4	14.6	21.32	19.29	3.18	7.79	13.12	12.84	10.66	2.35	4.48	14.53	5.55	9.23	6.92	5.75	3.54	3.74	3.42	16.81	10.57
CAMK1G	4.96	4.03	8.34	2.85	10.65	3.02	14.94	3.69	11.61	6.62	10.91	15.35	10.97	7.21	10.28	3.06	12.83	25.5	2.98	9.16	5.27	2.36	2.81	10.67	3.04	10.13	26.87	2.41	6.04	8.58	3.06	13.62	12.11	10.11	1.83	3.39
CAMK2A	2.54	14.37	3.92	3.75	5.97	3.48	5.8	4.29	9.98	2.03	1.43	6.22	2.71	2.66	3.98	1.87	2.41	3.07	2.16	1.18	2.36	0.82	1.03	0.89	1.64	1.83	1.17	0.99	1.78	2.45	3.14	1.4	1.42	1.81	2.46	0.95
CAMK2B	22.75	28.81	31.21	36.84	15.405	21.245	9.31	20.935	21.095	21.635	21.375	33.25	22.325	17.3	6.45	14.425	32.065	24.155	15.165	16.59	31.265	17.785	16.71	15.135	21.27	22.99	16.805	16.7	20.085	20.87	20.85	18.085	21.205	24.49	12.625	15.795
CAMK2G	10.445	13.46	16.27	25.785	5.215	8.355	9.985	6.2	10.185	7.84	11.88	7.805	7.785	6.04	11.81	12.15	25.285	7.555	11.91	9.15	16.605	8.315	12.025	11.61	7.01	10.28	7.315	6.765	14.445	4.45	11.26	12.785	8.64	15.765	8.18	8.69
CAMK4	1.71	9.76	2.03	6.36	1.08	2.6	3.87	1.01	4.07	0.95	3.07	1.28	9.82	1.53	2.44	5.01	8.33	7.56	3.95	1.64	3.07	2.87	0.87	2.09	1.3	1.69	1.13	1.77	4.8	4.63	2.67	1.49	3.13	2.86	1.27	0.91
CAMKK2	44.6	38.36	44.37	34.38	25.71	38.72	24.47	43.27	28.51	45.94	57.07	25.65	36.67	35.49	51.26	41.52	32.32	35.79	38.79	40.36	41.98	52.29	57.43	40.69	57.11	41.53	59.95	41.05	60.33	65.28	52.45	93.45	51.26	95.82	55.75	54.67
CAMLG	10.05	1.19	2.77	1.73	0.89	0.43	0.82	7.1	7	7.5	5.2	7.18	0.63	4.16	1.11	3.62	4.8	2.13	4.17	6.33	1.06	0.32	0.83	6.46	4.09	4.18	6.48	2.31	4.05	4.08	4.31	2.75	2	4.27	5.52	2.05
CAMP	18.19	23.73	25.16	21.23	19	26.21	16.1	26.87	14.66	3.54	10.09	3.56	22.86	20.34	5.18	7.14	15.34	3.72	16.89	8	7.11	13.26	22.29	15.33	10.39	15.83	12.94	12.99	24.22	21.7	4.78	11.91	4.92	9.02	6.74	10.14
CAMSAP1	2.44	12.32	9.87	1.57	5.97	4.25	2.55	2.54	4.68	2.45	7.67	11.78	5.78	2.4	7.85	5.22	11.93	6.27	3.17	8.42	6.61	3.14	4.02	3.08	4.03	4.67	0.7	1.57	4.3	5.73	7.95	3.55	1.98	9.31	1	2.25
CAMSAP1L1	1.28	10.23	11.37	8.76	12.55	2.76	2.29	11.38	10.4	27.32	14.47	11.91	7.62	29.2	15.18	25.84	11.31	6.37	16.14	23.84	14.3	12.38	17.04	33.26	30.03	15.02	17.95	14.46	4.35	6.53	15.8	10.01	8.73	29.77	39.18	24.19
CAMTA1	2.34	9.18	11.32	1.27	8.48	3.19	0.35	5.74	6.94	0.4	2.94	0.83	3.36	7.34	3.8	4.19	6.37	0.94	3.33	0.41	5.69	4.22	3.54	3.58	6.3	0.76	3.52	2.93	3.95	8.56	3.97	0.54	9.96	5.15	3.42	2.97
CAMTA2	9.53	3.61	14.13	21.92	19.78	16.85	2.14	7.68	21.63	21.28	23.99	14.88	18.45	20.57	18.38	28.92	10.05	20.83	21.17	32.11	15.96	22.16	19.25	30.73	23.8	18.27	20.29	22.04	40.78	15.4	16.08	28.13	24.95	24.31	28.77	26.88
CAND1	8.58	1.59	1.83	4.53	6.08	1.43	9.12	5.18	6.9	3.21	6.14	4.16	4.21	4.82	3.73	8.08	0.58	0.6	5.94	7.12	1.76	5.1	3.4	6.1	9.64	5.77	14.7	5.64	6.29	8.84	8.74	5.14	3.82	12.2	10.7	6.52
CAND2	0.83	0.86	1.22	1.87	1.08	0.81	0.98	8.52	8.47	0.79	3.64	1.24	0.67	0.46	5.23	1.09	1.03	8.14	0.7	3.48	1.94	0.42	1.63	0.93	1.77	3.25	2.97	6.27	2.04	0.72	0.84	8.36	3.12	15.17	7.56	0.64
CANX	389.5	265.21	259.04	326.26	350.77	234.15	262.6	439.97	354.92	277.91	346.55	230.59	182.06	273.05	227.68	233.23	243.31	320.15	187.19	226.38	236.9	152.06	440.49	276.59	285.83	197.24	139.73	178.88	96.15	232.23	157.7	209.82	253.12	568.9	277.98	292.27
CAP1	31.92	39.45	35.32	47.47	28.47	33.33	36.64	49.75	39.69	101.15	102.4	52.71	44.93	57.07	39.26	71.91	35.85	45.75	104.71	99.86	38.08	133.14	136	147.14	117.1	72.25	109.07	73.07	87.68	65.69	101.81	58.43	63.64	78.47	151.39	148.43
CAP2	5.3	1.965	2.5	2.63	2.135	1.145	1.455	3.235	5.065	4.885	5.585	4.4	6.375	4.23	2.885	5.05	3.76	5.49	3.245	11.945	8.08	1.34	4.495	4.13	6.235	5.47	3.285	15.83	1.95	8.785	3.88	6.33	2.69	4.965	6.46	3.91
CAPG	15.88	18.27	19.43	27.69	21.09	13.71	19.24	29.51	9.53	47.83	23.85	15.66	43.42	28.47	26.83	24.65	16.3	6.53	69.7	31.62	27.69	57.21	109.63	59.92	25.35	30.7	54.26	20.09	135.82	43.56	99.64	28.65	48.54	25.72	65.07	80.05
CAPN1	57.53	77.1	45.65	94.18	93.33	57.34	63	68.26	55.2	91.9	91.83	56.53	60.16	75.38	73.01	76.12	50.95	51.62	66.27	79.27	61.23	63.37	94.31	106.77	102.18	85.77	96.27	136.3	204.08	116.97	204.37	102.05	199.31	110.65	104.8	127.35
CAPN11	6.35	13.75	8.74	1.66	0.63	3.31	1.59	4.76	1.74	1.16	7.01	3.63	10.38	7.69	2	1.65	2.04	12.08	5.06	3.36	8.21	2.62	0.85	1.5	0.95	6.82	9.01	1.2	10.69	8.79	2.31	1.75	0.95	0.93	1.31	0.97
CAPN2	76.84	80.25	89.37	91.17	138.66	62.4	97.25	97.77	70.88	104.94	109.48	76.68	93.51	106.23	81.99	108.34	72.61	93.3	73.81	113.04	78.76	70.54	109.59	122.25	114.15	67.89	56.23	53.06	26.61	47.8	60.03	34.54	96.48	30.08	122.57	168.24
CAPN3	10.12	6.61	4.01	3	3.86	3.83	2.64	8.56	2.94	5.07	5.87	5.09	2.21	6.41	10.43	19.34	4.07	3.57	3.61	1.4	3.73	1.24	5.6	2.99	23.38	1.3	4.39	13	5.65	7.72	4.51	12.39	3.84	1.67	9.96	1.81
CAPN5	2.63	1.75	2.39	1.92	2.85	2.98	2.34	3.11	1.75	3.34	2.45	3.26	1.83	2.73	4.65	2.93	2.55	2.14	1.83	15.85	2.04	1.57	12.41	15.09	2.86	4.26	1.82	3.36	3.25	5.23	1.81	3.86	22.34	1.51	1.21	20.18
CAPN6	0.76	1.42	1.08	4.87	2.9	6.33	2.55	8.22	6.42	2.53	2.54	10.86	4.8	6.77	3.84	11.87	1.82	3.59	6.71	22.44	8.13	2.03	2.56	6.89	2.54	6.07	7.12	1.05	8.37	7.59	1.71	1.24	9.08	1.68	3.41	22.11
CAPN7	9.27	9.285	5.115	11.105	10.585	6.22	5.85	6.045	7.86	6.06	4.535	3.695	5.055	3.625	5.59	2.99	3.115	7.45	6.165	5.495	4.465	6.195	4.375	7.845	5.965	5.365	12.755	9.74	1.105	3.555	4.16	3.06	1.705	4.555	8.88	4.995
CAPN9	2.27	1.84	6.66	2.49	7.46	6.93	2.43	2.76	9.46	3.97	6.81	3.43	5.95	1.37	9.74	4.27	2.48	2.56	0.99	4	10.09	2.36	7.49	0.44	1.75	6.41	5.26	4.05	5.41	7.57	1.08	4.39	5.29	4.5	5.86	1.01
CAPNS1	65.44	79.5	25.04	67.35	83.35	63.24	44.32	145.04	69.1	141.51	168.65	107.27	145.35	141.57	70.01	127.55	65.85	64.66	164.73	225.78	120.46	137.86	167.5	174.23	160.1	134.24	142.27	205.7	327.55	210.45	236.42	160.84	128.56	210.86	152.09	150.95
CAPRIN1	42.97	32.07	38.77	46.17	40.66	29.1	30.21	42.26	34.79	29.14	26.33	15.25	34.47	29.31	48.46	20.64	23.55	24.02	25.65	38.2	25.12	23.29	39.47	29.62	25.32	26.23	25.38	32.43	15.52	28.52	16.7	11.44	16.62	66.26	34.84	29.31
CAPZA1	116.9	45.12	66.18	43.84	64.51	42.66	58.43	68.89	42.08	79.74	64.78	30.92	35.28	51.77	32.94	80.57	29	22.95	72.46	59.81	44.4	100.68	79.74	110.23	75.95	47.17	65.55	51.49	51.14	24.42	99.35	28.62	57.96	51.38	115	125.36
CAPZA2	38.35	43.62	48.81	14.44	30.5	23.31	37.93	31.48	16.95	54.21	46.34	39.99	17.49	21.55	34.96	46.06	14.54	7.85	39.45	63.62	16.86	48.09	54.71	49.75	48.23	35.67	56.59	16.11	33.92	16.53	33.92	10.74	23.65	17.31	48.55	47.72
CAPZB	38.5	56.98	39.57	38.57	45.85	34	20.6	70.79	38.73	131.25	134.09	68.66	52.14	86.26	95.21	121.8	40.63	54.85	125.88	116.38	79.96	117.75	145.08	169.2	81.23	86.46	124.25	143.07	251.95	102.99	97.41	115.68	94.77	143.38	212.31	147.9
CARD10	18.13	34.69	33.19	40.57	23.36	34.58	25.78	26.64	31.15	27.03	26.54	25.53	27.22	21.27	28.5	20.05	24.26	41.7	20.16	26.83	27.76	24.75	23.01	13.51	23.38	16.96	14.23	11.8	20.43	37.69	15.02	17.21	27.72	13.58	22.22	16.29
CARD8	7.98	2.32	6.19	12.02	8.24	3.3	7.43	2.49	2.86	9.65	6.12	3.66	3.37	9.25	3.46	9.96	6.82	3.19	7.63	10.13	2.6	6.5	8.53	2.32	11.35	3.52	22.17	2.67	10.74	16.85	1.24	9.47	3.8	3.69	9.97	4.22
CARM1	32.97	11.78	33.1	11.08	30.32	25.51	8.89	25.14	11.77	23.93	25.1	9.44	20.65	16.53	9.5	15.32	8.88	34.13	5.8	6.67	19.56	15.82	18.34	8.63	20.66	12.74	6.01	42.84	22.66	19.61	15.59	25.75	36.74	46.72	23.09	6.43
CARS	37.08	42.77	21.42	31.27	34.44	30.97	43.22	41.63	44.28	33.41	34.04	23.31	42.61	22.43	24.02	25.8	54.05	38.22	31.72	34.28	24.53	32.19	39.53	38.93	28.82	36.98	35.36	34.27	39.13	39.85	56.53	58.47	47.34	51.09	45.73	41.05
CARTPT	4.15	4.63	4.01	1.7	5.59	15.19	1.75	3.08	3	9.31	1.3	3.54	11.24	15.62	3.28	1.61	6.63	2.67	10.46	3.39	20.37	1.24	1.06	1.82	2.14	2.25	1.75	5.28	2.49	3.1	2.94	2.26	1.09	1.59	1.03	1.44
CASC3	82.84	67.25	68.25	64.58	69.35	57.14	64.57	80.32	64.84	58.79	55.74	57.59	53.78	58.77	66.76	42.86	50.25	55.73	41.81	60.6	40.26	47.61	32.4	36.53	35.69	41.51	52.76	74.2	148.3	37.88	43.74	90.31	71.05	111.78	39.4	52.33
CASK	8.69	4.025	9.78	6.915	8.035	2.905	6.375	7.125	7.23	5.34	4.605	9.325	2.89	4.275	6.79	7.06	4.995	6.32	6.585	3.965	2.415	7.81	10.69	9.275	14.85	5.865	8.385	1.44	2.825	1.68	7.025	2.52	4.53	2.22	5.865	4.25
CASP1	3.68	1.465	2.78	1.49	1.505	1.305	2.77	1.25	1.2	8.05	7.68	4.195	3.45	4.235	4.84	9.27	0.945	1.62	12.465	6.965	1.115	5.975	4.125	8.25	25.285	6.475	12.37	7.405	5.005	1.265	13.47	0.795	1.325	3.285	14.17	6.79
CASP10	7.68	11.885	7.165	4.515	4.935	7	10.515	8.465	3.11	8.71	8.42	6.385	11.71	9.165	9.58	7.2	6.705	13.55	9.36	5.52	8.53	12.205	11.785	7.78	11.115	9.44	10.595	5.665	7.715	16.22	9.59	10.955	15.19	8.785	12.59	7.585
CASP2	8.275	14.665	12.865	6.55	5.47	4.435	9.595	5.61	6.65	5.205	6.06	4.55	6.435	4.5	9.03	7.47	2.045	6.275	3.255	4.21	4.15	6.53	7.945	7.65	6.6	6.615	3.125	6.2	6.57	5.74	7.04	7.815	5.51	7.215	8.11	2.565
CASP3	1	5.73	5.19	5.59	14.12	0.39	0.49	1.24	0.65	2.31	6.26	6.07	1.29	0.95	0.8	9.15	0.74	3.14	6.1	4.68	0.87	6.77	8.41	7.98	2.5	0.62	14.21	0.68	1.66	1.22	7.59	2.68	5.46	4.53	8.41	2.28
CASP4	95.5	38.74	39.48	30.1	54.55	28.36	39.78	66.06	35.43	49.67	32.06	12.56	27.84	34.33	27.42	39.24	22.11	20.09	43.91	34.27	29.64	38.88	33.15	46.82	48.51	28.58	47.28	36.2	30.7	23.38	70.63	9.5	34.14	6.29	64.79	45.86
CASP5	0.99	7.06	10.3	1.68	7.72	4.56	5.37	1.53	0.35	4.95	0.89	3.77	6.62	1.12	0.74	0.36	0.94	4.14	0.39	0.22	0.45	1.1	5.33	1.95	0.53	0.24	2.34	1.65	3.64	4.3	0.51	4.46	6.22	4.48	2.15	0.59
CASP6	22.8	7.31	8.84	11.04	36.76	10.17	10.01	10.87	9.8	4.4	1.8	1.22	2.31	5.78	5.46	3.21	6.21	5.93	4.08	0.79	1.88	3.95	11.62	10.57	0.85	4.91	0.88	0.67	5.09	7.5	5.92	16.48	11.29	26.45	18.02	8.46
CASP7	17.7	11.13	20.26	25.84	19.13	12.52	6.05	20.66	11.26	12.59	12.5	6.85	10.36	15.78	12.37	12.95	12.75	13.4	5.15	10.16	14.31	12.34	20.68	16.15	11.69	16.71	10.65	8.13	2.88	7.99	21.44	3.23	11.53	8.02	18.13	8.71
CASP8	2.31	1.78	11.93	3.36	8.13	8.98	13.73	13.28	1.78	6.93	5.74	11.86	4.34	4.2	1.97	5.12	5.67	5.24	8.79	5.56	2.97	9.25	5.94	6.07	6.39	8.98	13.55	8.86	12.13	9.01	7.88	6.13	15.2	4.02	5.83	5.87
CASP9	11.085	7.785	11.195	7.71	9.345	10.155	7.45	6.29	3.76	5.115	9.535	4.39	10.315	2.14	4.04	5.33	7.45	8.14	4.53	8.23	2.72	12.095	13.545	4.92	7.665	4.67	12.305	38.395	16.715	2.27	7.695	17.095	5.6	15.845	5.36	3.905
CASQ2	1.98	3.02	1.82	2.17	0.61	1.73	0.63	1	1.09	0.74	1.62	2.09	2.58	2.36	2.29	3.35	2.46	1.09	0.78	1.94	1.17	1.02	1.16	8.78	2.13	9.55	9.78	0.88	2.04	0.74	1.57	0.89	4.32	1.18	1	0.63
CASR	3.35	4.57	1.72	3.51	7.98	4.89	2.15	6.395	2.86	5.355	3.885	4.49	6.53	1.785	7.99	7.925	2.88	4.19	1.81	3.62	2.54	1.625	0.915	5.025	1.295	1.655	2.24	2.08	2.015	1.645	5.095	5.8	5.335	2.46	1.09	4.375
CAST	10.31	7.22	5.53	10.84	16.71	2.58	9.83	9.67	14.69	11.06	13.66	12.62	10.15	10.68	11.58	20.33	4.07	7.61	17.08	13.83	7.14	13.81	15.62	21.17	18.23	11.75	8.8	7.63	5.69	4.87	15.65	4.53	12.73	5.64	14.12	12.48
CAT	71.95	45.98	57.46	93.08	84.99	43.67	31.56	42.96	74.5	28.42	52	41.26	63.87	51.48	62.1	44.84	33.55	49.04	28.88	36.18	31.79	19.63	43.02	32.91	17.16	25.4	38.49	54.81	26.2	197.54	60.5	62.66	66.86	28.72	48.87	26.27
CATR1	3.62	3.38	5.99	0.32	1.25	0.57	0.63	2.33	1.16	0.57	2.69	0.57	0.71	2.14	0.44	0.13	0.8	10.03	0.67	4.77	0.26	1.92	0.34	1.09	0.64	0.69	5.5	1.14	5.07	4.04	0.78	0.96	3.31	0.32	2.12	0.56
CAV1	17.57	29.89	15.1	22.33	41.58	22.02	21.16	22.28	19.7	54.97	54.19	23.99	22.84	72.81	22.97	113.56	29.3	14.88	49.1	146.41	24.29	55.09	29.79	70.81	146.32	38.33	40.54	26.72	5.76	33	207.74	10.99	11.01	13.6	108.93	52.39
CAV2	19.98	18.565	27.225	15.73	22.18	22.06	12.53	8.79	13.635	11.715	8.6	9.165	18.675	19.585	7.405	27.07	5.55	4.99	14.705	16.415	12.04	16.485	8.145	22.38	63.545	16.095	4.46	2.835	4.65	9.71	40.455	3.95	11.72	1.755	31.99	18.21
CAV3	1.83	1.92	3.36	3.11	1.02	7.34	8.99	2.39	4.79	1.55	4.59	5.11	11.17	1.25	4.47	0.96	3.7	12.4	4.55	1.63	8.13	13.45	2.1	8.43	4.79	6.66	3.07	8.84	12.54	2.23	5.55	14.2	4.39	1.89	1.3	3.92
CBARA1	26.94	7.54	6.28	12.4	16.5	9.98	5.04	9.56	9.07	42.99	34.59	7.4	17.69	4.42	8.4	19.38	10.05	11.6	21.17	18.84	13.11	10.55	32.82	57.82	5.26	7.73	28.66	25.71	15.3	38.04	18.57	56.62	27.12	40.53	24.09	21.29
CBFA2T2	3.51	15.49	2.74	21.22	14.41	5.52	5.19	15.02	6.17	17.48	14.26	5.14	7.98	6	11	12.83	14.69	22.91	15.92	10.86	3.12	2.69	14.3	12.46	18.81	13.09	3.21	13.63	29.41	5.12	9.72	22.52	13.19	31.3	21.49	10.88
CBFA2T3	23.52	12.32	15.66	23.78	18.96	18.78	6.73	6.75	18.93	3.43	11.01	4.48	31.4	5.38	9.15	9.85	24.02	47.61	13.61	3.03	16.33	5.23	5.16	2.94	9.67	4.93	32.49	5.28	47.41	35.91	15.84	12.62	11.05	22.24	20.41	10.15
CBFB	38.18	12.82	23.61	24.06	17.97	17.37	12.17	34.56	23.18	56.72	38.39	30.98	26.38	38.15	31.18	47.46	20.43	19.38	51.71	50.99	27.91	67.24	86.32	78.05	35.97	35.63	71.17	31.77	32.52	12.3	45.15	11.01	34.24	27.62	59.9	58.77
CBL	4.23	7.98	12.45	18.36	13.36	3.71	11.48	6.33	5.07	1.71	7.16	13.48	9.76	9.24	3.38	6.21	4.59	5.71	5.32	6.54	5.21	5.45	7.78	1.09	7.56	8.54	6.66	1.92	9.46	8.54	5.42	9.42	6.54	7.13	1.24	3.83
CBLB	4.94	9	1.95	4.75	9.35	2.55	1.58	2.85	13.51	19.28	16.13	5.9	16.36	22.91	6.36	32.62	11.01	1.8	24.91	30.39	8.27	40.6	23.24	26.96	29.07	24.71	23.65	35.21	27.67	5.82	2.49	9.87	24.01	17.54	24.06	35.07
CBLN1	5.22	1.46	1.83	0.99	13.02	4.72	14.92	2.94	1.33	1.29	9.29	11.09	1.46	7.45	3.71	10.57	3.69	5.55	6.55	9.8	3.39	7.86	9.99	13.81	5.84	12.66	4.05	8.05	6.55	4.33	1	19.89	2.03	27.63	6.01	10.07
CBR1	15.06	4.67	6.12	4.21	2.24	5.38	3.39	6.75	7.61	9.51	21.25	3.02	4.07	5.49	16.33	2.55	4.97	6.68	2.9	3.62	7.08	2.54	11.79	9.21	1.89	6.29	5.18	7.96	1.92	29.41	11.46	26.5	25.62	26.51	7.64	11
CBR3	10.74	2.66	1.04	1.41	1.11	4.53	1.82	0.77	1.73	6.65	1.78	4.37	2.03	6.11	1.44	5.34	1.44	1.61	3.59	2.03	3.62	2.72	4.92	7.28	9.08	4.07	1.04	13.71	1.39	6.19	1.55	3.39	2.27	2	4.99	3.1
CBR4	17.67	12.51	14.4	11.38	21.19	10.69	21.97	21.26	16.84	17.07	9.46	10.06	7.4	9.55	11.13	9.64	11.54	23.17	10.17	14.56	9.35	6.94	7.91	10.45	18.32	12.24	12.53	8	10.98	10.33	16.33	12.48	16.31	13.2	16.58	17.66
CBS	13.68	27.36	27.3	25.58	23.67	16.04	23.97	22.5	20.86	8.35	6.09	18.73	23.56	8.82	17.33	2.45	16.97	29.17	2.4	4.06	10.88	4.91	1.04	1.48	2.19	7.33	7.14	5.67	0.77	34.45	6.27	30.19	15.55	45.25	3.94	1.74
CBX1	21.96	11.51	9.31	18.38	26.16	16.33	10.39	24.06	19.56	31.73	27.08	8.62	13	18.7	12.38	30.3	12.32	12.43	22.47	25.4	8.6	15.42	34.5	44.53	52.33	17.43	33.03	25.8	11.84	13.05	8.92	57.86	12.38	113.53	63.88	31.18
CBX2	1.14	2.34	0.88	1.22	1.15	1.36	3.62	1.33	0.74	0.87	1.2	0.72	1.25	0.8	0.66	0.48	1.96	1.85	0.7	0.77	1.08	1.11	0.71	1.45	1.54	0.79	1.54	1.3	1.99	1.02	0.79	1.67	0.73	1.5	0.77	0.5
CBX3	43.6	23.53	39.52	21.82	53.895	32.595	31.53	25.09	27.79	38.67	22.745	18.74	16.08	23.905	19.71	49.415	14.275	10.935	39.6	41.58	17.925	39.825	59.16	52.585	59.895	24.84	33.21	59.455	17.96	9.42	80.435	66.25	19.605	141.44	67.48	53.6
CBX4	1.74	1.45	2.25	3.24	2.76	1.72	3.3	2.24	2.02	1.76	1.27	2.3	2.1	2.25	1.46	1.35	1.86	2.4	1.36	5.44	3.65	2.13	9.93	1.24	1.73	3.45	2.71	2.97	5.02	3.16	3.01	2.37	5.48	1.95	1.52	1.96
CBX5	4.9	8.26	5.85	10.32	3.99	4.86	4.91	2.68	7.29	7.88	2.57	3.66	8.04	6.13	5.68	3.71	6.77	14.12	5.55	4.95	7.69	1.78	7.66	5.03	5.59	3.77	3.84	3.32	15.16	3.36	2.34	7.75	4.71	3.66	2.6	10.56
CBX6	17.18	41.16	25.09	38.49	27.93	25.37	46	40.15	24.84	49.69	46.52	42.33	51.15	52.75	42.28	40.76	35.62	26.56	26.62	35.41	35.1	39.12	31.59	41.91	54.83	46.27	45.75	27.55	95.91	31.22	27.56	47.72	47.38	72.06	56.37	46.75
CBX7	25.13	30.97	36.42	32.85	38.7	20.24	39.39	33.26	30.29	41.44	35.6	27.25	33.83	26.72	36.5	34.63	22.07	27.79	32.86	37.56	20.15	28.49	21.55	31.79	37.44	21.64	35.55	26.2	67.35	29.47	19.82	22.55	22.81	15.28	15.23	25.44
CBY1	7.77	10.4	7.96	10.63	16.74	6.85	9.59	20.21	16.61	8.81	12.43	9.91	12.16	5.36	6.54	6.42	3.08	7.86	5.5	6.64	4.61	4.92	16.57	3.04	12.14	7.12	0.57	12.73	2.65	10.32	11.46	15.08	5.54	10.01	13.18	4.45
CCBL1	19.025	18.105	21.495	25.07	28.35	17.26	18.74	22.19	30.205	22.8	17.795	21.06	19.98	4.7	23.655	19.12	11.385	21.955	20.94	18.135	21.46	19.6	22.99	18.89	26.03	17.535	24.99	30.75	37.315	24.085	20.04	31.61	25.07	26.415	20.525	17.2
CCBL2	20	22.77	22.36	21.49	40.74	13.58	8.68	21.72	16.8	14.69	12.74	2.54	21.44	17.4	8.85	12.06	11.57	10.01	8.45	11.18	12.59	7.02	7.56	17.15	9.3	9.16	6.36	14.54	8.96	5.19	11.75	7.94	8.34	2.96	4.36	9.84
CCBP2	36.32	9.79	13.89	21.78	22.84	28.65	9.55	12.95	7.14	7.49	14.78	12.79	10.75	7.73	24.91	12.92	29.76	25.51	13.87	10.81	17.69	15.71	14.88	11.65	24.61	15.84	8.31	10.42	4.51	23.78	14.41	19.7	14.15	19.58	24.3	13.37
CCDC106	48.08	51.65	12.82	11.01	35.22	35.82	53.76	11.68	32.08	19.26	29.29	34.05	26.75	10.71	31.63	5.78	9	26.49	5.77	25.45	12.88	32.05	7.8	16.64	41.17	39.75	6.29	49.86	11.68	9.54	8.94	31.24	5.92	7.36	5.21	5.42
CCDC130	4.1	4.28	4.3	5.23	2.66	3.63	2.9	4.6	4.07	2.35	3.17	3.46	4.07	3.65	3.78	2.09	3.4	3.19	3.01	4.12	3.14	4.35	2.05	4.52	2.99	2.36	7.23	4.24	7.97	4.35	17.58	4.91	3.78	10.71	2.23	4.84
CCDC144A	0.65	0.61	2.69	5.86	0.84	0.49	0.69	0.2	0.39	0.2	1.51	0.54	0.63	0.37	0.32	0.3	1.09	0.31	0.29	2.83	0.59	1.12	0.3	1.63	0.92	0.95	0.48	1.44	2.64	3.3	0.86	0.25	0.62	0.17	1.61	0.1
CCDC22	6.82	3.89	3.68	3.13	4.57	4.34	4.33	2.18	4.65	2.12	11.01	10.08	2.99	2.18	3.56	2.55	4.8	3.53	7.95	2.22	4.32	3.13	2.89	1.99	2.4	3.86	1.78	8.13	15.74	3.9	5.25	2.87	11.1	2.59	7.14	2.66
CCDC28A	40.44	30.05	43.88	33.96	49.07	23.62	26.84	42.83	39.38	25.56	14.54	22.14	20.62	25.81	20.72	18.04	11.63	20.5	18.66	15.85	15.39	13.69	16.14	21.34	18.77	17.21	15.07	24.81	30.15	12.17	15.95	15.21	16.23	24.52	19.09	15.91
CCDC46	0.37	0.26	0.74	0.71	2.37	5.9	0.61	0.46	0.5	0.65	1.94	0.4	0.26	0.76	0.87	2.45	0.49	0.48	0.9	1.17	0.31	0.98	0.41	0.36	4.05	0.34	2.58	0.91	2.93	0.83	0.5	0.11	0.45	0.34	0.75	0.31
CCDC52	1.38	0.85	1.36	5.83	0.67	0.92	6.59	10.66	3.08	6.04	4.78	0.38	0.84	2.61	7.07	0.38	6.83	4.39	9.33	2.36	1.22	2.98	0.52	4.39	5.2	5.79	8.79	7.8	1.19	8.28	1.97	3.79	4.95	0.75	3.29	5.1
CCDC57	34.34	131.99	110.47	14.27	52.05	74.93	66.5	42.18	44.54	38.51	89.4	54.04	20.21	18.18	33.71	7.21	17.42	49.6	9.35	26.6	18.81	6.14	39.82	39.78	15.7	40.87	7.31	25.92	11.9	12.78	8.34	9.1	24.39	19.94	15.84	5.42
CCDC6	11.44	9.3	11.46	9.67	17.74	14.72	7.2	15.17	12.8	13.87	10.53	8.05	17.19	12.61	9.48	16.58	12.71	10.13	15.86	13.91	13.6	16.03	17.19	18.18	28.48	15.52	15.47	10.28	6.49	9.36	8.03	7.66	16.83	10.96	13.74	17.55
CCDC64	9.54	2.7	5.93	19.39	24.93	4.99	10.07	23.24	15.62	16.33	6.27	11.65	5.77	23.6	25.35	3.74	15.11	3.93	6.95	10.84	9.71	15.92	1.49	10.63	20.68	6.44	5.88	13.56	36.4	16.98	6.05	4.19	5.81	9.77	12.3	7.04
CCDC69	98.92	72.75	85.87	118.16	116.5	54.6	107.58	87.23	100.11	51.27	44.63	70.46	60.44	62.26	84.32	31.91	64.28	79.28	24.04	57.21	57.41	46.02	25.95	25.28	34.8	37.57	61.06	27.4	97.33	58.4	30.24	41.76	27.29	40.62	36.82	49.3
CCDC85B	26.59	17.605	13.385	12.8	20.215	17.995	20.535	20.52	6.51	17.4	21.55	16.075	14.39	19.595	18.815	16.755	19.955	10.595	11.87	14.705	18.825	11.71	18.6	17.77	8.2	15.81	17.475	23.15	38.3	28.725	41.66	11.355	18.505	14.62	22.66	13.715
CCDC86	1.25	1.66	2.06	2.81	2.73	3.21	2.43	2.73	1.33	1.01	1.11	4.01	3.19	3.57	3.68	1.39	1.5	1.31	1.42	2.97	1.98	1.26	1.43	1.14	2.51	1.36	3.27	4.25	3.19	3.63	1.95	3.23	2.97	5.41	1.45	1.39
CCDC88C	11	7.7	10.63	15.72	14.74	7.84	6.41	1.7	6.73	3.65	4.94	18.57	18.34	21.81	9.06	2.04	15.83	9.57	1.27	8.65	4.75	10.23	3.21	5.3	2.48	3.45	12.47	1.7	13.28	1.53	1.66	5.89	3.9	5.93	2.57	5.97
CCDC9	16.34	23.83	16.04	16.55	7.17	21.46	17.98	35.96	8.13	13.16	10.41	17.44	17.57	8.45	16.78	15.34	25.35	16.67	7.51	5.63	24.64	10.12	8.47	7.18	12.91	9.31	8.71	11.08	18.25	34.35	4.81	10.79	10.79	13.02	10.48	6.32
CCDC93	5.23	29.04	11.79	22.53	15.72	10.47	15.76	11.39	19.01	15.7	2.39	4.73	2.37	2.7	17.08	12.83	6.38	24.36	11.97	10.14	3.79	6.55	10.87	12.45	14.18	16.28	14.58	7.11	1.31	2.7	11.44	8.32	9.26	21.78	13.25	10.97
CCDC94	29.8	35.71	36.28	32.81	23.75	33.42	20.57	34.67	31.54	24.83	23.99	11.27	21.79	40.6	33.16	14.89	18.58	52.21	17.39	7.64	21.12	8.78	12.81	9.24	13.66	22.85	27.35	4.22	40.64	17.16	19.26	14.17	3.91	28.16	6.67	15.4
CCHCR1	9.765	14.75	14.275	6.87	3.895	5.885	9.7	4.345	6.41	9.105	7.695	2.665	14.55	9.675	15.95	10.445	7.305	14.775	4.16	7.285	17.79	3.38	7.305	3.345	5.66	10.28	6.795	17.065	13.29	7.7	11.375	17.575	18.895	10.97	7.99	7.745
CCIN	8.69	8.52	9.1	9.51	2.67	12.73	1.96	14.28	11.8	6.74	7.2	5.43	16.34	6.1	15.46	7.73	5.28	13.6	3.99	6.73	6.35	8.19	8.23	2.81	6.03	8.23	6.35	10.66	12.21	2	2.6	6.5	2.64	7.9	2.78	6.99
CCK	6.13	6.21	8.41	11.75	1.09	2.66	4.03	7.57	4.53	5.08	2.28	8.82	4.65	2.92	1.73	4.81	8.45	8	14.43	2.18	5.73	12.07	10.5	5.48	12	3.66	1.57	1.16	1.08	3.2	1.69	53.77	6.73	67.78	1.45	2.4
CCKAR	23.77	26.08	31.34	25.75	15.43	33.28	35.19	16.32	6.91	12.34	22.14	40.35	15.24	27.84	18.09	12.97	28.83	21.33	22.39	16.4	18.46	26.63	20.76	13.98	8.62	9.75	15.1	11.11	28.34	20.26	14.07	18.25	13.97	19.83	12.08	10.18
CCKBR	16.915	8.645	13.735	11.875	14.465	14.6	5.685	9.285	20.675	9.68	10.695	22.79	11.115	16.595	6.09	4.02	20.955	9.34	6.19	4.195	17.09	9.075	7.345	4.025	4.97	10.815	5.83	5.54	11.305	10.195	2.79	57.425	9.07	92.745	5.795	7.81
CCL1	3.91	2.03	4.85	2.4	1.72	3.73	3.28	2.65	1.84	1.3	2.96	3.36	1.03	2.83	2.84	2.43	1.86	3.2	3.16	3.14	4.34	2.64	2.33	2.98	1.99	8.35	8.41	6.89	3.57	10.71	2.47	5.12	3.64	2.27	4.14	2.47
CCL11	13.38	7.29	11.36	25.93	12.83	19.09	20.71	3.21	14.87	39.52	34.39	33.94	20.86	6.05	16.76	19.88	3.71	13	18.29	19.13	23.92	21.61	54	22.19	2.59	12.47	9.92	50.25	10.52	14.54	16.51	15.95	3.02	4.19	38.24	48.21
CCL13	6.27	3.08	11.08	3.83	1.65	8.91	14.1	5.57	3.57	7.14	7.79	9.48	17.45	5.93	8.46	6.85	5.47	2.26	8.78	7.15	10.15	1.45	5.72	11.62	13.09	4.62	4.38	11.58	1.85	6.24	86.53	1.01	4.35	2.39	31.36	18.61
CCL14	7.07	4.21	9.53	4.17	13.13	22.42	18.56	15.05	4.36	25.59	29.8	16.84	4.28	33.85	3.69	33.91	6.39	10.94	29.81	86.38	9.55	34.53	3.1	9.03	19.46	19.15	40.35	42.88	198.96	197.77	28.41	18.19	40.31	4.08	29.72	18.14
CCL15	11.27	16.47	21.34	18.64	3.06	12.76	13.2	11.02	5.77	19.82	16.44	21.83	15.08	5.85	18.06	13.28	20.52	6.55	13.65	22	9.95	24.57	5.67	17.97	16.99	3.89	3.17	3.09	4.95	34.61	31.21	21.71	28.8	13.41	7.02	2.35
CCL16	11.9	4.51	4.39	10.15	6.2	19.24	6.65	4.12	5.82	6.19	2.06	15.45	9.68	14.14	14.72	0.86	9.85	12.41	3.83	5.76	13.11	1.49	7.73	4.46	1.64	1.3	6.19	14.54	2.92	36.82	15.05	41.92	53.38	5.34	5.26	2.85
CCL17	3.14	3.17	1.73	2.47	8.94	1.84	9.3	4.72	5.5	8.98	2.09	1.63	10.84	5.02	7.75	1.38	2.04	7.77	1.71	1.57	10.83	13.56	1.76	0.39	6.77	1.75	1.24	11.29	2.84	17.77	9.19	2.81	8.99	4.06	5.96	4.83
CCL18	0.53	2.26	2.67	2.29	9.93	7.72	10.93	7.07	7.43	12.59	13.15	2.89	4.22	2.4	19.83	4.86	1.73	0.53	87.49	19.04	1.88	114.81	38.22	42.26	1.39	9.67	38.14	11.71	116.13	96	116.48	20.77	8.7	9.63	183.03	83.04
CCL19	2.12	1.41	1.39	1.24	11.11	1.97	3.3	2.26	1.15	101.45	40.39	11.72	1.33	2.86	2.84	60.84	3.71	0.8	47.76	29.65	2.09	103.8	1.17	16.94	1.37	50.2	200.36	50.78	439.85	66.41	15.93	7.87	24.6	48.16	21.08	70.95
CCL2	80.54	35.85	32.38	32.95	73.21	95.67	72.24	20.86	115.88	199.37	81.79	124.7	17.67	74.47	21.87	234.58	33.57	33.15	233.81	216.69	47.15	359.62	69.18	132.48	275.74	84.45	75.2	353.19	123.19	52.45	223.18	21.29	33.63	36.02	115.95	95.12
CCL20	3.13	2.85	0.5	0.46	6.13	1.53	0.49	1	0.84	55.64	1.61	15.52	5.05	2.21	0.28	3.8	1.25	6.2	5.64	9.42	5.48	45.61	0.76	7.15	0.65	14.56	9.7	134.82	0.53	1.76	28.69	1.59	3.19	1.9	10.59	4.42
CCL21	4.52	6.19	2.8	3.87	4.39	5	8.54	10.08	3.26	34.53	32.6	11.62	6.47	5.55	8.56	20.16	5.79	6.73	106.92	35.72	4.56	215.91	9.55	6.28	7.02	20.9	1145.32	37.91	1961.32	45.17	29.64	3.53	29.7	47.69	28.06	161.22
CCL22	9.79	8.89	12.93	5.61	7.36	4.87	32.52	8.31	5.13	17	7.08	25.78	5.78	5.08	13.37	2.91	11.62	7.45	3.55	3.82	7.48	24.04	5.49	7.6	4.37	3.91	38.14	4.43	52.12	39.05	28.26	5.48	5.58	4.76	3.37	3.3
CCL23	8.63	10.22	12.98	9.295	1.7	5.61	11.24	8.445	7.255	3.5	8.685	4.555	5.75	4.955	6.92	3.26	12.915	8.64	3.42	7.26	10.9	13.165	6.18	2.625	1.875	1.93	5.315	5.15	3.085	5.58	8.09	4.835	2.825	2.295	7.16	6.5
CCL25	35.77	27.68	45.43	21.23	19.68	26.03	19.3	8.75	24.79	12.21	29.49	23.65	19.11	9.44	15.98	3.49	28.35	15.67	19.7	5.51	23.48	9.42	17.83	4.46	7.31	2.6	30.93	16.19	5.4	15.85	16.93	16.79	12.67	25.35	13.91	10.11
CCL27	27.32	25.98	5.11	13.6	5.02	2.79	4.71	5.94	22.57	2.3	3.28	2.18	2.37	3.3	3.39	2.92	3.51	4.81	0.86	2.36	3.98	3.83	1.95	1.69	2.27	2	3.76	3.09	2.62	4.26	1.54	2.88	1.91	1.37	2.41	1.64
CCL3	19.74	17.88	14.59	15.91	15.45	11.42	13.5	9.55	16.67	26.95	51.17	17.6	15.35	21.7	41.17	32.06	8.59	20.92	81.82	51.02	10.94	47.46	20.33	30.19	107.64	22.17	35.95	18.75	81.6	42.15	109.63	31.38	20.02	27.23	32.77	23.77
CCL4	1.46	1.96	7.52	1.79	3	0.9	2.13	1.59	5.41	11.76	9.27	2.4	6.99	11.42	15	15.53	1.71	1.71	27.49	15.1	7.69	37.99	15.59	10.28	48.8	4.4	27.38	20.83	3.17	31.83	52.94	2.03	2.72	7.42	21.81	11.63
CCL5	1.93	2.58	8.18	2.27	1.73	5.78	2.45	1.23	5.25	14.16	19.63	2.75	7.91	9.74	1.99	17.75	13.09	2.04	37.49	18.93	1.82	24.92	14.51	2.41	7.87	14.1	30.69	2.08	59.86	11.57	36.39	2.59	9.8	1.24	36.92	12.99
CCL7	8.74	10.02	6.72	7.85	11.42	9.13	15.93	11.43	9.5	14.53	5.46	2.14	10.08	6.37	11.27	13.24	14.19	9.02	13.26	14.75	8.9	6.21	9.83	12.2	8.44	12.04	17.54	35.7	17.69	67.05	47.02	30.15	40.45	9.19	7.44	12.58
CCL8	4.93	2.27	1.28	4.65	2.23	10.43	1.27	2.01	6.54	33.97	13.05	11.82	7.97	16.84	2.31	17.04	0.45	5.34	59.94	13.95	1.9	6.69	10.36	16.11	16.86	9.63	7.19	2.73	1.14	2.38	62.59	5.92	3.66	3.28	29.69	2.45
CCNA1	2.16	1.2	5.63	1.02	1.15	5.86	10.81	6.13	4.51	3.91	6.8	6.24	6.4	0.56	6.29	0.5	5.78	10.35	5.68	3.92	4.19	3.07	7.57	5.06	8.64	1.06	1.77	4.18	9.56	7.45	4.45	9.74	4.07	5.47	6.3	2.99
CCNA2	11.29	8.62	16.465	9.305	6.1	8.895	13.23	10.78	6.92	7.625	8.08	4.19	2.205	10.635	1.955	4.07	4.885	10.215	8.91	7.335	7.515	9.285	18.56	4.955	11.265	8.905	20.725	8.835	16.445	5.975	22.095	17.39	10.95	24.33	16.73	11.795
CCNB1	7.995	3.445	7.25	0.74	6.655	7.435	5.54	0.91	4.245	5.99	6.6	2.93	1.125	2.63	4.97	1.835	4.385	3.38	10.595	5.69	10.43	3.12	23.955	9.685	5.355	7.86	25.555	12.345	17.16	17.16	31.31	35.695	13.375	104.28	27.39	13.29
CCNB2	1.83	3.54	0.86	8.52	0.71	2.85	4.34	1.33	1.62	1.25	4.65	4.83	2	1.76	2.19	2.08	11.7	2.18	4.29	0.64	2.27	1.36	13.67	7.79	3.28	2.04	15.53	8.24	16.05	9.46	11.75	23.51	13.82	76.55	13.78	7.77
CCNC	30.495	22.57	30.62	16.84	31.35	22.045	18.645	17.695	25.09	11.38	10.75	8.28	12.44	19.325	13.18	11.435	13.315	10.085	8.01	11.615	12.945	13.465	15.5	15.27	15.06	9.34	10.79	8.1	4.015	7.26	9.805	3.565	5.86	6.275	7.225	10.56
CCND1	17.47	32.95	7.15	18.17	29.55	55.99	40.66	33.2	26.88	47.22	46.47	62.55	43.29	50.07	37.52	39.12	35.48	20.74	33.85	50.42	32.6	30.19	39.22	49.15	31.91	32.1	25.38	101.59	27.56	77.49	68.69	65.63	98.81	54.91	55.2	44.9
CCND2	17.995	24.27	28.955	26.23	25.03	20.18	23.155	15.105	29.37	34.805	30.875	34.165	29.475	34.99	34.115	39.91	19.905	30.625	34.725	37.025	23.33	38.815	18.76	28.845	19.805	31.195	43.735	27.365	35.57	9.18	16.685	35.57	10.63	50.83	42.545	41.06
CCND3	37.785	37.475	52.575	47.77	22.365	30.775	39.13	56.73	27.785	64.415	41.57	34.995	62.47	33.255	26.295	38.49	38.55	37.42	38.32	30.12	32.46	43.435	44.26	47.6	26.285	39.66	96.93	62.03	137.815	78.9	61.355	59.14	60.94	56.255	43.715	43.79
CCNE1	8.65	4.72	6.955	4.355	2.675	8.505	7.15	4.69	6.35	2.915	4.84	2.735	3.795	1.32	3.31	4.68	2.64	13.405	2.86	3.21	1.495	4.175	10.31	4.145	6.415	11.265	1.115	7.515	5.255	5.585	4.54	10.53	2.78	19.395	5.6	4.965
CCNE2	4.68	1.79	1.72	3.5	0.36	0.34	0.66	0.74	4.17	1.57	0.6	0.77	0.92	5.34	0.62	0.47	0.84	0.7	0.65	0.69	2.22	1.02	5.99	0.52	6.57	2.8	1.02	2.31	0.67	1.01	1.56	13.3	1.66	20.04	3.94	4.44
CCNF	7.56	11.28	5.46	10.21	9.1	5.8	6.13	1.86	5.73	4.57	5.58	6.02	11.72	9.52	6.65	5.08	8.08	10.75	8.92	9.29	5.1	5.73	9.89	6.06	3.55	8.71	15.79	2.13	15.52	4.92	11.95	16.69	6.69	41.18	7.31	7.1
CCNG1	145.28	52.78	60.35	40.09	85.89	43.89	57.73	69.69	56.89	19.45	18.02	24.29	24.41	26.01	27.62	30.74	28.61	27.59	17.2	16.69	22.75	14.83	21.2	22.92	23.46	30.45	15.74	13.85	2.45	12.09	10.73	8.51	11.4	10.82	14.57	9.77
CCNG2	13.255	18.345	16.97	13.145	10.97	16.12	10.465	12.1	10.48	18.98	20.61	6.405	17.205	24.945	15.16	30.32	17.855	15.335	17.95	19.105	16.1	17.625	19.62	25.885	21.975	17.5	16.97	8.755	19.065	7.39	9.895	11.84	9.56	24.52	22.82	15.955
CCNH	10.955	4.06	6.84	5.915	13.555	4.06	11.87	9.52	10.19	4.11	6.65	6.42	4.93	4.46	6.87	7.93	5.7	4.97	8.195	7.88	4.635	11.235	6.44	11.515	10.53	3.06	12.225	8.03	5.235	11.91	8.35	7.945	5.805	3.825	9.005	6.26
CCNI	120.53	157.49	116.75	148.23	209.44	122.9	117.79	202.3	192.83	200.95	152.1	135.34	151.51	224.73	147.72	166.63	129.79	113.04	134.36	123.37	103.05	160.67	128.75	202.94	105.83	137.97	223.15	52.53	193.73	62.02	39.16	140.52	65.36	369.34	141.03	157.22
CCNO	21.45	3.31	15.77	23.99	16.37	15.92	16.64	16.3	21.38	5.99	4.54	3.37	6.77	2.6	15.84	4.09	26.99	21.49	1.95	1.5	8.77	2.05	12.73	9.37	1.77	2	1.44	3.98	1.37	2.01	2.76	10.1	4.14	7.84	1.64	8.53
CCNT1	20.65	29.92	20.36	16.96	31.38	20.17	37.9	21.61	20.87	13.77	10.82	22.41	17.31	15.03	35.44	11.61	19.13	22.55	11.67	9.01	18.32	14.56	11.09	7.75	10.64	18.69	13.52	11.01	8.86	7.42	9.49	2.11	12.54	18.03	11.18	11.79
CCNT2	5.19	4.97	9.12	5.54	11.93	3.9	9.27	8.13	5.31	3.77	6.24	6.04	3.49	6.18	8.02	6.26	5.01	3.14	2.69	7.38	5.95	7.21	3.79	5.33	7.81	6.61	4.31	9.58	3.95	1.8	1.94	2.81	2.71	1.88	3.41	3.88
CCPG1	44	35.05	49.53	29.5	62.98	18.23	35.95	34	40.5	23.13	10.88	20.6	17.85	12.29	13.13	17.72	8.19	13.97	14.52	16.79	13.88	15.93	4.46	21.53	14.03	13.14	13.87	11.59	3.21	13.44	5.75	0.95	5.95	4.87	12.63	4.84
CCR1	23.055	5.405	4.73	17.76	5.045	11.145	14.27	3.74	8.44	14.805	29.425	5.34	10.375	25.145	6.99	20.025	7.22	6.92	38.215	20.025	9.02	16.515	15.48	16.515	16.45	16.515	24.7	12.395	33.895	21.21	52.245	23.765	22.77	8.845	30.14	29.8
CCR2	7.4	6.08	16.3	2.41	1.62	16.54	8.62	2.25	2.28	1.57	12.63	6.66	14.94	7.61	1.11	9.5	8.87	1.52	10.77	6.31	10.26	5.39	3.48	6.46	7.85	10.91	14.47	5.55	8.01	10.28	11.06	6.76	9.54	0.8	11.1	1.95
CCR3	8.89	9.55	8.6	15.24	3.1	4.05	1.5	0.56	3.72	0.77	1.84	10.96	3.38	6.39	4.05	5.09	10.87	8.22	2.95	7.85	11.11	1.7	7.34	3.56	1.18	6.06	1.11	2.61	4.62	3.89	0.74	4.31	3.26	1.6	6.29	3.96
CCR4	1.9	1.91	1.94	1.79	2.07	1.6	2.7	1.61	7.7	0.77	1.06	1.52	1.89	1.08	1.48	1.51	1.55	5.37	1.03	0.9	0.94	1.28	0.88	0.99	0.59	0.75	2.5	0.78	1.39	1.1	1.49	1.07	0.77	1.12	0.9	0.56
CCR5	1.32	8.3	1.62	1.66	0.61	0.78	1.73	1.17	1.43	5.62	0.34	2.1	1.31	0.96	2.98	0.5	10.97	2.44	8.3	1.55	5.71	1.52	5.34	2.29	1.42	4.03	0.82	1.74	0.97	1.26	6.07	0.84	0.89	0.66	7.2	0.98
CCR6	0.505	0.825	1.04	0.855	6.07	3.465	5.29	4.005	0.33	2.785	0.375	2.385	0.825	0.83	0.56	1.915	0.63	3.285	2.695	3.16	3.315	2.635	1.26	0.255	2.235	0.71	8.11	2.395	9.925	1.215	0.85	2.215	0.66	3.2	2.185	2.97
CCR7	17.95	15.49	17.84	9.22	9.4	25.59	13.32	9.36	19	26.86	19.89	31.08	15.44	17.69	18.13	20.04	18.91	31.89	31.87	13.79	18.53	124.77	13.88	16.69	8.03	26.21	175.68	24.56	377.21	33.43	11.71	20.43	25.64	15.04	22.57	45.2
CCR8	0.95	3.17	0.42	0.25	5.68	3.5	9.58	8.57	1.18	2.82	2.69	1.75	0.51	1.06	3.04	0.91	4.19	9.27	2.95	2.27	0.54	5.53	0.71	0.25	1.93	1.49	5.27	1.9	3.31	5.78	0.56	0.3	2.65	0.99	0.49	3.7
CCR9	4.06	2.56	5.6	2.86	3.1	3.75	1.35	4.52	17.03	1.36	6.24	3.09	2.87	4.28	3	5.54	4.14	5.06	2.25	1.3	4.11	3.57	0.64	2.36	4.07	2.83	2.97	7.74	9.95	4.51	3.59	2.6	1.45	3.66	2.98	1.75
CCRK	10.53	1.28	1.76	2.32	2.2	3.2	1.07	2.34	7.21	1.62	1.34	2.33	8.21	1.35	0.82	1.69	1.34	2.37	1.62	1.98	2.53	5.94	1.81	2.01	12.76	2.12	3.49	1.25	1.93	2.21	1.71	3.32	5.92	6.48	8.29	1.94
CCRL2	19.8	23.12	20.51	15.89	16.97	7.96	18.25	12.05	14.43	9.84	12.86	9.88	17.5	10.49	11.92	19.04	18.14	22.08	18.55	9.82	15.08	22.67	23.02	15.63	14.78	14.41	21.93	13.1	14.61	17.82	14.36	12.32	17.57	8.4	14.98	11.71
CCS	5.17	2.13	4.68	2.46	4.78	3.39	3.92	4.39	2.4	2.71	3.2	3.38	1.7	2.74	5.3	10.16	2.64	4.31	3.22	3.86	3.68	2.31	2.82	2.18	12.44	3.61	13	20.91	17.4	6.58	10.73	10.05	3.65	8.81	3.78	5.69
CCT2	139.99	48.45	83.86	42.82	80.89	52	92.26	122.58	60.2	66.59	76.7	41.52	42.02	31.65	55.89	65.95	43.75	42.31	69.75	97.45	40.85	103.92	113.42	72.12	107.58	53.12	96.81	98.94	26.17	29.74	105.92	75.99	63.86	313.15	112.51	77.45
CCT3	122.49	62.88	80.74	96.09	130.83	87.03	76.91	66.29	85.05	72.18	79.3	51.98	47.72	98.26	50.01	59.05	48.17	55.39	49.58	51.58	51.1	51.01	141.12	68.17	45.46	49.7	49.21	70.19	68.66	87.46	92.39	217.76	141.32	448.2	83.82	91.02
CCT4	68.6	98.36	66.32	54.96	63.14	48.93	38.4	59.83	41.63	39.26	33.62	49.7	43.57	41.6	49.13	39.44	55.09	53.57	32.08	26.8	40.5	28.54	28.79	24.63	26.31	22.86	26.91	21.63	25.86	24.85	34.59	40.77	24.43	37.4	26.38	24.05
CCT5	49.77	35.12	24.37	36.13	48.71	29.33	22.04	50	41.76	41.57	39.3	18.6	20.22	27.23	18.72	38.86	27.24	17.93	34.48	49.65	19.14	51.68	80.23	36.01	41.83	18.77	48.06	57.04	32.6	35.71	59.71	63.36	85.84	185.82	90.12	63.08
CCT6A	33.77	17.75	22.04	17.38	34.98	15.71	11.59	18.1	15.95	11.12	10.73	15.11	8.61	6.32	7.31	9.78	6.09	1.05	8.45	15.7	6.37	12.78	19.88	14.38	9.44	8.97	18.95	13.51	6.91	9.33	21.21	12.44	12.3	37.4	23.05	26.45
CCT6B	4.23	1.84	9.99	2.87	1.32	1.85	4.71	13.41	6.53	0.7	1.24	9.23	3.31	4.77	1.74	7.68	8.72	7.5	1.66	1.87	2.62	1.06	6	0.79	3.18	4.53	0.86	10.73	1.22	4.39	0.73	0.79	1.85	0.94	0.67	4.28
CCT7	136.68	106.74	101.36	78.93	121.88	88.49	103.78	139.72	97.52	72.61	94.79	58.1	81.83	72.5	63.08	79.07	67.79	81.67	74.26	88.63	56.55	80.63	121.87	76.32	65.11	54.16	112.53	122.86	131.36	107.61	96.84	134.73	90.36	238.32	108.53	80.47
CCT8	206.48	90.64	126.36	88.39	147.99	94.37	139	189.36	122.69	66.4	47.48	32.28	49.94	62.02	64.54	45.27	54.94	49.55	46.37	53.77	37.68	61.65	57.45	57.85	66.39	34.42	42.18	73.41	28.48	26.33	65.96	60.97	44.48	130.6	73.41	59.18
CD14	9.02	37.68	9.76	9.06	31.07	47	7.52	30.5	9.65	164.64	270.91	8.63	74.86	69.58	31.59	138.95	33.55	9.75	290.11	310.07	38.11	244.18	243.93	141.37	319.17	130.28	125.06	478.51	248.32	701.86	386.6	423.26	335.3	8.65	208.83	184.66
CD151	145.13	88.58	159.89	105.56	127.91	129.92	152.75	146.18	109.3	89.43	115.97	84.72	119.35	105.57	68.44	46.72	67.51	85.09	49.77	75.6	103.7	35.31	26.86	63.13	50.9	97.81	5.92	69.06	26.38	53.85	116.23	67.91	81.07	94.22	48.41	41.66
CD160	1.445	9.835	7.39	8.4	1.095	9.68	8.34	2.445	5.77	4.45	5.6	10.39	2.75	4.49	3.68	1.315	6.065	11.545	5.35	5.785	8.15	8	4.985	1.175	6.24	5.515	6.975	7.915	3.055	11.98	10.78	6.405	3.19	5.835	3.5	5.9
CD163	16.255	9.395	6.97	7.535	14.155	16.31	8.23	12.555	9.165	10.365	38	7.645	11.155	7.8	4.96	9.76	6.355	10.27	38.13	26.11	9.64	20.65	38.315	21.51	11.935	11.85	21.59	15.63	9.22	36.4	62.285	10.465	8.7	2.79	32.84	21.29
CD164	105.45	81.23	77.24	63.14	153.5	66.25	86.17	83.42	89.43	64.18	52.51	43.45	47.56	49.94	55.46	65.79	37.56	30.33	60.54	62.88	42.28	70.85	68.02	92.35	96.61	49.99	52.22	23.73	10.58	26.47	39.84	11.6	24.48	19.27	51.18	43.1
CD180	2.21	0.75	2.32	1.25	3.15	2.8	3.21	1.5	1.69	2.48	1.16	10.98	1.56	0.85	1.75	6.33	1.95	1.29	6.16	2.28	2.17	3.63	1.53	0.98	1.85	0.98	25.08	7.47	13.89	0.96	3.26	1.11	3.28	2.89	4.68	14.48
CD19	11.36	27.2	25.28	10.91	2.49	22.61	7.06	22.3	26.97	19.95	2.72	4.79	29.45	19.97	18.7	16.19	19.83	19.89	33.49	13.02	16.48	29.27	13.5	16.42	9.28	4.73	98.89	18.4	228.89	19.08	9.32	36.58	18.08	21.08	14.63	26.51
CD1A	12.6	10.11	8.72	3.24	12.36	4.4	12.76	11.09	6.7	10.72	8.63	3.7	1.5	4.57	11.77	9.03	5.07	17.77	2.68	13.03	6.13	3.09	7.61	8.62	1.82	2.01	1.73	14.69	12.86	9.16	4.88	7.58	8.85	1.93	15.22	10.65
CD1B	0.71	1.32	0.66	1.47	1.44	2.87	7.89	1.34	0.89	3.84	0.53	3.02	0.98	1.02	0.25	0.86	2.35	0.74	3.3	5.3	1.06	0.74	1.06	3.13	0.7	1.55	4.15	2.43	1.54	0.96	0.77	0.6	3.32	4.65	0.9	0.89
CD1C	9.43	6.57	9.11	10.57	8.48	15.85	16.63	22.09	6.96	29.97	25.39	12.21	3.19	11.35	11.79	17.81	21.16	8.75	24.96	23.6	4.05	13.54	9.4	12.7	15.35	10.34	43.36	24.7	44.23	16.46	9.49	13.8	12.18	15.06	16.35	19.87
CD1D	3.01	1.79	3.15	10.76	9.65	10.88	1.7	1.76	1.67	8.43	10.49	15.31	2.38	8	3.97	8.13	4.83	9.46	13.02	10.53	1.45	1.78	8.81	9.67	2.22	8.62	14.58	16.17	19.83	22.67	12.47	12.91	18.9	1.32	18.71	15.25
CD1E	6.5	4.53	7.31	7.98	2.94	5.66	8.96	2.57	10.82	13.07	7.71	7.5	11.41	7.91	1.83	7.93	7.16	4.4	7.12	10.53	5.82	6.02	4.7	8.96	3.96	3.85	10.21	8.25	5.49	8.76	1.62	1.21	11.5	6.6	4	9.3
CD2	16.25	22.91	27.86	18.99	9.99	18.42	12.45	20.71	15.48	42.83	27.3	22.56	14.22	21.04	23.29	45.8	14.11	21.8	78.42	22.25	28.88	63.92	27.06	17.6	14.78	35.63	123	10.38	152.63	39.77	44.48	19.96	7.14	21.21	47.35	50.65
CD200	23.27	24.41	25.51	11.62	11.53	20.51	15.03	9.76	14.79	23.94	25.19	23.37	18.7	20.95	30.35	35.99	14.35	22.29	35.99	32.23	4.42	36.07	15.06	36.63	37.34	20.22	33.26	79.66	22.52	19.41	8.62	22.56	11.74	15.85	27.1	20.74
CD22	14.705	13.45	8.505	16.8	7.1	7.42	9	10.265	19.255	11.325	11.765	17.32	17.01	18.35	9.715	10.87	26.945	16.56	12.395	12.43	15.76	17.03	10.03	3.56	13.17	14.01	46.38	13.445	74.49	10.54	7.385	4.335	5.86	13.445	7.18	19.29
CD226	1.96	2.08	0.55	1.17	4.16	1.64	1.12	0.46	0.37	0.76	0.42	0.61	1.09	4.14	0.77	1.02	4.06	1.79	1.24	1.57	0.52	0.73	0.41	2.21	1.77	1.53	5.83	2.92	0.33	1.35	0.53	1.88	3.36	0.65	1.14	0.38
CD24	406.57	272.11	320.32	264.09	363.48	362.6	266.06	418.04	414.96	163.19	135.65	188.55	216.05	276.06	210.71	103.2	207.14	319.39	42.75	98.28	244.24	82.7	156.07	194.44	187.26	144.32	12.78	6.35	24.09	3.19	22.38	104.65	45.49	277.73	46.08	196.2
CD247	12.83	3.15	3.75	2.16	12.64	4.12	4.67	10.37	2.14	17.59	2.87	4.3	7.57	8.17	10	18.39	3.06	1.08	22.53	6.4	4.01	43.54	9.72	8.75	11.82	9.28	81.21	7.67	220.43	22.23	17.25	17.51	7.12	12.55	12.97	31.92
CD27	2.75	2.23	2.07	1.87	0.96	4.94	0.9	1.49	5.17	19.97	4.3	4.19	6.45	8.5	0.58	14.52	1.76	6.92	14.24	5.24	3.64	25.98	2.89	6.77	1.46	14.23	155.01	0.55	357.1	9.99	13.15	2.1	0.73	15.82	12.07	43.57
CD28	0.38	0.5	0.84	1.25	1.12	1.82	1.26	0.61	1.42	0.36	0.61	2.4	2.37	0.53	0.54	3.63	1.8	0.68	3.03	5.1	2.07	1.05	0.88	3.87	0.65	1.11	4.14	0.54	5.86	0.51	4.52	1.05	0.91	0.93	0.52	0.7
CD2AP	34.39	24.31	30.17	33.51	56.84	29.87	31.7	29.9	42.25	35.12	19.52	11.88	19.72	22.85	17.28	23.12	20.83	19.08	25.88	26.72	16.38	29.31	39.04	54.66	46.41	23.59	17.22	9.83	6.25	9.39	19.88	22.01	29.29	34.09	40.9	39.07
CD2BP2	2.48	6.66	5.99	11.08	3.48	4.19	3.29	18.96	18.06	7.32	2.44	12.51	4.72	3.77	9.19	6.27	8.9	5.55	4.6	3.93	5.75	4.91	15.64	12.14	2.65	10.31	16.03	24.12	17.95	6.39	9.03	4.59	3.02	10.49	13.81	9.28
CD300A	5.71	14.41	20.94	18.63	8.47	23.4	4.08	5.08	5.11	15.18	15.45	4.12	20.51	5.37	12.1	14	13.78	13.28	15.84	9.41	19.87	16.48	10.48	13.82	10.08	13.09	18.56	10.75	34.67	26.41	15.87	13.71	16.35	4.19	17.4	17.27
CD300C	16.53	28.69	18.31	28.17	34.94	23.37	11.2	31.67	43.8	30.02	23.97	30.51	25.51	22.78	19.96	27.23	39.6	33.31	11.02	4.57	38.32	16.75	23.21	16.22	19.45	18.81	33.76	27.09	38.97	38.06	28.03	23.22	16.96	6.33	22.09	17.91
CD302	13.33	12.89	19.6	14.48	20.95	10.59	23.76	23.7	20.43	36.15	19.09	15.4	13.06	27.74	20.47	32.15	21.55	22.25	16.73	19.3	19.73	12.08	12.71	22.01	10.95	16.74	7.25	5.09	1.01	25.92	29.62	9.47	22.42	3.52	8.44	11.68
CD33	12.88	5.11	10.7	3.48	2.62	10.36	5.23	5.56	14.25	13.51	17.17	11.32	13.87	18.29	12.36	5.09	6.19	19.98	17.65	12.28	6.03	10.11	9.43	10.46	19.05	5.68	13.97	13.4	21.98	12.4	10.17	13.45	14.95	7.91	14.41	15.18
CD34	14.25	35.205	24.795	17.285	19.24	41.34	18.395	41.73	17.67	45.715	40.79	39.1	35.06	52.705	38.455	46.63	18.04	47.685	37.05	60.605	44.405	42.835	45.79	37.84	51.085	41.315	38.31	34.795	29.425	35.11	26.225	39.86	30.165	36.05	46.165	37.765
CD36	1.92	4.8	9.12	6.16	6.72	1.2	3.38	9.56	0.27	3.22	3.86	8.27	1.08	6.12	8.03	5.61	0.84	2.16	4.74	3.05	0.59	9.15	0.67	4.35	6.33	4.74	6.5	1.11	4.13	6.8	5.62	0.87	4.3	6.4	2.66	3.63
CD37	3.47	16.37	15.43	4.86	4.95	4.33	12.58	3.72	7.26	55.08	35.43	22.02	24.99	15.27	23.91	66.56	10.24	10.68	140.43	31.65	18.83	129.51	35.96	44.6	17.39	39.9	445.14	26.52	1119.82	49.9	45.95	21.93	11.88	31.03	42.04	98.31
CD38	0.85	4.11	1.48	1.98	0.92	0.74	1.88	1.05	2.97	4.87	0.72	1.09	1.54	1.71	0.55	3.78	2.77	0.78	6.14	1.02	1.69	1.37	8.56	1.74	4.33	3.65	21.1	1.06	15.98	2.32	1.21	0.85	1.02	0.68	4.92	9.82
CD3D	7.28	10.4	2.66	1.9	15.53	2.39	6.4	6.77	3.04	9.52	12.93	8.87	1.26	5.82	9.27	10.09	8.56	8.7	23.54	5.44	13.06	34.35	11.73	5.16	4.77	2.38	75.04	10.78	151.47	13.91	18.13	9.58	6.11	12.66	20.77	31.92
CD3E	37.32	20.37	38.46	42.91	11.87	31.91	21.01	27.27	18.52	30.6	24.62	36.24	21.13	35.17	32.8	29.53	18.24	34.46	26.61	22.41	33.31	33.96	17.56	18.23	19.41	31.71	64.59	36.69	157.98	41.82	33.86	26.56	36.64	20.5	29.76	32.12
CD3G	0.46	1.01	0.79	1.55	0.35	1.95	0.96	0.51	0.42	1.03	0.55	1.07	0.79	0.6	0.4	0.54	0.73	0.42	1.09	0.49	1.67	0.74	0.71	0.66	1.16	0.41	21.25	0.57	9.59	1.28	0.88	0.56	0.9	0.29	4.06	8.21
CD4	7.74	11.24	9.49	6.43	1.76	7.85	9.91	3.28	8.9	8.03	4.47	4.86	5.63	9.72	7.21	3.99	2.6	9.86	11	7.39	9.25	12.96	5.18	7.76	7.69	3.43	21.79	14.04	39.68	18.26	12.13	7.14	5.55	5.62	6.22	8.5
CD40	35.395	38.115	32.855	27.01	27.955	29.52	28.975	50	31.515	30.965	31.42	27.585	47.78	31.52	38.225	28.35	32.61	36.565	28.505	23.805	32.885	32.15	17.75	27.41	27.29	32.54	49.535	32.635	121.345	51.095	55.47	26.92	31.25	30.27	33.51	32.585
CD40LG	0.89	3.01	3.01	8.88	7.19	4.75	8.69	2.81	4.68	7.52	7.54	1.97	5.12	1.91	2.19	5.49	3.45	6.64	1.67	2.63	9.05	1.72	3.04	0.53	2.78	6.66	11.21	1.38	7.55	9.36	0.79	0.78	6.19	3.5	3.43	0.96
CD44	48.59	13.74	17.57	19.27	33.45	14	28.75	37.17	17.9	25.27	25.72	19.1	37.93	30.54	15.28	23.63	17.55	12.31	29	24.12	17.42	64.55	25.28	36.23	69.94	25.68	38.94	13.48	80.24	29.35	20.88	5.35	17.49	6.86	40.94	45.83
CD46	113.73	65.1	81.44	77.37	106.87	51.6	64.69	104.12	85.6	58.83	47.56	43.47	44.71	48.53	56.14	44.73	28.05	46.34	52.48	39.98	64.94	53.16	136.99	101.05	60.59	42.24	27.95	25.57	6.16	18.34	43.66	39.79	39.94	74.03	66.69	52.36
CD47	12.17	8.73	6.31	2.24	8.92	6.23	12.73	6.375	8.66	13.91	8.76	6.05	8.015	8.01	7.535	11.19	7.075	2.09	11.61	10.83	2.625	8.775	38.03	13.465	4.275	8.295	25.015	12.29	6.35	5.915	15.065	9.855	16.79	9.47	12.65	23.165
CD48	1.8	0.65	0.87	1.15	1.35	1.9	0.94	3.31	0.86	18.46	12.35	13.25	8.27	10.85	5.94	22.27	14.06	1.96	41.68	6.37	8.7	61.35	14.85	12.31	9.63	11.53	115.85	11.01	98.75	11.86	15.03	10.27	4.2	6.89	14.6	30.68
CD5	6.26	9.19	12.09	8.11	4.62	7.36	6.46	7.06	4.6	29.61	5.85	6.2	7.78	7.15	5.7	2.17	6.2	10.1	5.87	4.33	7.9	6.47	4.92	3.6	4.75	5.6	31.23	4.16	29.6	5.44	4.37	4.56	5.15	4.18	4.36	15.04
CD52	2.53	1.37	1.24	0.82	2.54	2.01	2.79	10.8	1.34	27.2	13.5	21.99	2.59	2.19	3.25	38.15	7.79	2.42	58.76	16.28	1.5	67.01	11.41	20.7	8.46	19.37	218.74	8.57	711.24	31.52	62.16	23.74	9.66	14.67	28.39	82.26
CD53	15.18	22.28	2.9	21.15	1.34	6.12	1.86	21.66	11.38	62.86	92.99	10.68	28.14	17.22	18.39	74.82	25.58	4.62	135.82	48.4	30.24	148.3	90.98	66.58	47.81	42.54	208.17	58.47	285.99	77.39	107.08	25.78	12.5	12.65	76.14	115.23
CD55	5.67	5.14	0.9	8.32	22.56	8.94	9.14	9.66	9.5	35.08	8.16	14.17	7.14	12.32	3.36	28.79	8.16	2.93	23.34	26.23	22.11	163.26	249.66	106.79	26.44	27.98	13.53	9.43	5.24	6.11	15.48	1.34	30.52	6.53	31.52	31.4
CD58	1.65	1.95	1.03	12.29	7.49	1.58	7.55	9.59	11.47	15.35	12.64	4.69	2.26	5.78	8.85	13.19	8.23	0.5	20.22	18.09	9.08	14.34	21.43	14.31	23.55	10.08	16.6	6.77	2.24	7.35	15.41	7.06	17.2	3.88	13.93	18.54
CD59	58.89	42.955	46.87	38.58	36.76	47.95	50.38	65.195	50.305	88.175	65.835	55.19	39.34	60.025	47.29	83.8	29.535	48.485	54.705	78.495	51.19	88.485	48.735	99.985	112.275	56.37	30.405	32.08	25.935	49.735	55.325	28.665	52.37	21.465	85.58	114.56
CD5L	5.82	1.79	1.78	0.73	3	0.58	4.55	0.71	0.54	0.68	0.4	0.95	3.75	0.28	0.99	0.4	5.2	0.82	3.92	1.06	7.29	0.84	2.38	0.24	1.17	0.91	1.79	5.91	3.3	21.74	10.02	5.64	8.32	1.95	0.26	2.16
CD6	47.775	48.745	54.165	53.075	55.195	44.33	41.955	31.94	50.12	27.16	22.47	36.66	44.285	31.56	49.855	25.165	36.865	52.545	25.165	15.92	44.03	33.01	26.44	21.13	19.56	32.355	42.765	21.02	80.555	29.645	25.625	24.08	24.305	19.635	19.545	32.005
CD63	249.17	166.07	219.94	148.06	312.55	142.96	162.62	196.96	164.03	209.22	235.39	141.22	166.96	239.69	163.23	201.77	132.2	217.65	158.95	222.41	123.54	104.23	264.43	214.13	137.02	134.63	76.4	207.02	153.1	103.69	196.44	119.52	134.44	184.11	213.77	207.68
CD68	13.78	36.665	40.525	10.47	15.55	15.02	6.835	17.575	15.715	17.21	29.425	24.35	21.405	32.975	32.52	21.085	17.9	16.81	45.32	26.145	29.3	28.88	25.8	31.305	15.9	20.37	22.365	28.88	77.2	56.465	54.105	41.44	40.965	29.435	28.34	35.17
CD69	0.59	7.24	5.23	9.28	1.75	7.35	0.96	4.23	3.16	10.52	8.6	17.67	5.08	9.36	5.34	0.99	0.63	1.6	15.54	9.3	4.59	31.75	9.14	9.56	14.61	10.96	22.95	0.82	5.86	3.22	11.23	1.71	3.56	0.47	10.63	10.42
CD7	30.66	10.91	11.34	7.5	2.26	16.63	15.45	5.24	3.75	12.19	19.9	14.54	14.49	5.76	23.63	16.07	27.16	8.98	15.8	11.2	6.91	32.67	4.08	11.04	3.79	23.2	46.59	26.6	98.91	20.3	27.18	9.08	21.06	9.75	14.4	15.9
CD70	6.78	22.23	17.42	22.35	4.29	21.55	26.39	23.71	14.46	2.69	4.23	24.32	10.32	15.81	12.01	7.32	24.11	32.06	6.05	3.07	5.15	2.9	11.71	4.55	5.11	11.6	5.98	13.57	24.33	21.41	8.27	4.14	14.78	9.19	12.56	13.22
CD72	13.85	12.88	26.96	16.19	11.63	3.04	26.75	11.11	25.83	5.59	1.87	9.37	16.3	17.62	22.42	3.19	22.52	7.34	13.25	1.46	12.69	10.72	23.98	7.97	3.44	11.42	58.48	2.26	53.9	19.83	13.68	8.73	4.97	3.88	6.71	19.85
CD74	18.75	18.31	15.88	30.61	16.27	12.69	13.75	26.64	19.5	284.49	165.52	76.39	136.85	119.03	66.84	250.68	69.71	18.19	444.38	225.23	79.81	389.32	273.55	255.43	195.16	203.32	666.75	289.6	2125.67	403.22	448.31	115.39	95.12	85.84	291.22	388.76
CD79A	2.3	17.665	3.925	6.97	2.175	3.015	10.98	2.595	3.725	13.91	2.835	21.775	2.575	13.185	2.525	14.86	3.96	5.055	35.91	8.81	3.395	45.77	8.445	4.735	3.91	7.66	135.17	8.15	487.87	5.3	1.535	2.59	3.165	17.575	5.655	54.935
CD79B	1.41	1.33	1.75	1.38	1.1	1.43	1.16	1.49	1.17	0.77	0.95	1.31	1.42	1.36	1.96	0.75	2.3	1.09	8.66	0.92	1.53	2.04	0.96	0.79	1.26	1.04	43.69	3.09	199.44	1.88	1.74	1.69	2.27	2.88	1.07	16.43
CD80	4.28	12.05	9.68	1.82	5.65	3.27	7.68	1.91	2.55	8.54	6.14	4.3	2.52	1.9	1.58	6.81	2.44	7.2	1.33	1.57	2.61	12.69	10.76	9.69	3.66	5.04	5.06	7.67	11.94	1.88	4.63	5.05	3.7	1.14	2.6	4.91
CD81	152.65	245.07	177.05	314.25	204.12	259.47	220.74	304.1	326.18	459.28	358.37	399.17	334.87	413.15	306.28	392.02	289.46	339.1	368.05	521.23	293.24	374.08	407.06	434.66	556.95	359.57	375.84	494.09	926.97	890.06	536.15	469.09	498.74	542.55	415.84	363.57
CD83	11.41	2.03	14.79	12.04	14.42	9.83	8.71	3.39	10.35	19.7	5.5	18.98	13.2	3.28	13.9	15.95	22.62	10.19	26.99	12.33	4.65	39.89	7.2	22.48	31.27	22.72	34.79	19.13	87.5	5.39	13.53	15.15	3.24	19.26	23.8	20.96
CD84	7.92	2.38	3.21	5.63	1.4	7.66	9.68	1.11	6.41	2.18	1.49	3.41	1.76	6.32	9.68	6.12	6.55	5.4	1.48	5.58	2.85	2.62	3.65	5.08	3.09	0.91	1.97	4.55	2.63	1.39	1.13	6.04	1.3	8.29	3.49	2.51
CD86	3.25	3.6	3	1.11	0.62	4.59	0.86	1.32	2.34	3.47	3.06	3.6	8.96	5.58	0.82	6.2	3.84	3.01	10.74	5.07	8.08	3.7	8.92	10.94	3.4	4.48	17	8.39	7.99	9.71	9.67	5.62	7.24	6.83	10.64	3.83
CD8A	11.17	16.55	14.99	19.57	15.17	18.1	14.51	17.79	15.7	25.57	31.45	17.81	24.09	23.74	18.13	36.74	28.3	18.2	39.54	17.42	13.68	65.03	22.75	15.37	13.52	21	61.03	12.39	61.15	20.35	47.28	15.48	29.15	16.45	32.53	30
CD8B	6.17	15.18	21.7	5.94	15.63	22.67	16.47	10.25	22.61	20.39	25.28	27.8	15.77	27.27	7.28	12.03	7.38	24.01	23.31	21.31	19.91	26.11	26.46	15.99	18.78	25.04	48.67	6.8	42.39	19.95	46.14	11.62	12.73	21.1	23.47	27.9
CD9	32.89	28.65	57.21	32.76	48.36	22.63	22.98	21.47	35.52	63.44	49.33	19.33	28.67	38.73	21.91	59.9	24.47	35.94	87.01	61.45	16.46	79.83	114.06	67.38	51.39	34.01	18.38	13.57	8.97	27.75	84.88	22.5	69.24	4.64	70.47	61.28
CD93	2	1.66	3.51	1.66	2.05	0.93	2.64	2.11	1.44	8.29	6.27	0.94	16.54	8.95	3.84	10.05	3.47	1.82	11.33	13.41	2.45	14.43	11.6	6.35	3.13	5.5	6.35	2.78	14.05	6.28	2.98	1.32	2.41	2.09	5.71	7.98
CD96	7.06	1.97	2.16	10.87	0.68	2.75	6.36	6.01	0.46	4.81	4.44	3.12	5.53	6.68	3.17	1	2.89	6.64	0.91	2.78	0.33	0.3	4.62	0.5	6.69	3.42	9	6.41	8.86	3.98	2.69	0.88	3.18	0.59	3.89	5.33
CD97	10.07	6.28	3.68	4.08	9.34	7.6	6.13	21.17	19.33	21.59	25.59	20.65	5.06	3.68	5.99	22.73	8.17	8.24	44.08	51.42	7.97	87.31	28.87	39.82	23.01	25.75	77.86	48.42	131.89	66.08	53.08	11.09	44.66	18.59	42.6	44.69
CD99	130.85	126	103.26	131.06	103.27	95.9	111.85	111.59	132.72	239.04	210.88	128	154.95	201.46	164.99	262.69	120.32	174.89	230.5	283.21	141.81	124.15	259.12	317.33	181.98	150.73	90.15	134.28	356.49	475.96	163.12	61.21	167.3	76.91	243.47	210.29
CDA	16.47	16.38	15.19	16.27	7.03	35.84	3.7	28.44	16.18	11.04	14.38	16.65	17.4	19.07	22.4	18.27	26.12	20.14	14.53	15.53	17.66	24.3	1.54	17.08	1.47	19.35	11.28	16.89	14.88	64.85	45.56	37.79	30.03	3.27	18.44	12.81
CDC123	33.48	17.46	12.71	16.3	24.4	14.7	19.63	22.64	19.86	17.37	21.65	9.12	16.98	12.69	12.23	17.56	21.75	18	17.28	25.49	17.47	19.96	20.24	23.68	14.73	27.93	16.2	13.83	15.01	13.01	11.46	27.11	15.98	75.04	31.2	22.21
CDC14A	4.13	0.69	0.68	0.74	0.3	1.03	1.08	0.53	0.86	0.21	3.95	4.46	1.3	4.42	0.84	3.51	1.81	5.34	3.98	0.95	0.82	2.97	0.55	0.18	2.91	0.89	0.59	1.02	0.75	1.53	5.54	0.3	4.14	1.84	3.79	3.6
CDC14B	9.83	12.54	3.38	7.82	3.09	10.83	2.28	10.24	14.47	8.57	1.64	12.33	5.03	8.32	12.71	8.45	7.48	4.06	7.12	11.56	5.26	3.34	11.07	2.09	11.3	9.09	5.7	17.2	2.72	16	12.85	16.12	21.01	11.03	8.37	10.49
CDC16	32.13	34.96	38.97	29.72	61.3	29.4	34.9	53.87	47.4	31.24	28.54	21.03	35.59	14.29	20.45	34.32	39.76	36.73	30.95	30.64	22.47	27.92	39.03	35.49	38.92	22.88	23.78	32.86	29.74	19.67	28.64	27.23	29.69	33.51	36.68	40.71
CDC2	2.54	1.32	3.38	5.31	2.6	5.03	5.86	3.5	7.21	3.85	2.08	2.52	2.84	1.58	2.09	6.21	0.78	1.89	3.23	3.38	3.96	0.77	7.9	3.24	5.08	2.61	6.89	1.22	3.52	9.28	7.09	6.69	6.62	11.59	4.89	3.96
CDC20	2.98	15.38	6.45	5.74	6.23	4.05	4.86	6.52	5.08	4.04	4.8	3.38	5.49	5.36	4.66	4.73	4.7	4.59	5.56	4.9	10	2.53	24.59	3.05	4.13	3.81	43.28	8.65	63.99	44.83	56.16	48.09	29.77	93.33	25.88	8.61
CDC23	5.27	5.49	6.13	8.92	6.67	1	2.13	10.96	6.38	5.09	3.89	5.5	3.24	10.36	6.53	10.97	13.13	13.92	6.65	5.89	4.69	8.25	7.09	9.25	12.27	5.76	8.94	8.73	5.09	9.38	10.24	7.91	1	7.31	13	8.18
CDC25A	10.18	8.57	4.04	16.96	11.105	16.615	3.105	7.625	8.055	1.415	1.245	4.655	2.975	2.65	3.555	4.845	5.9	6.08	3.51	3.945	3.39	5.75	3.86	3.025	5.855	2.565	7.385	5.24	3.515	3.505	5.265	10.85	6.015	14.495	6.785	5.815
CDC25B	4.73	36.96	8.13	11.73	8.32	33.56	6.18	26.05	8.21	27.23	11.08	10.23	25.97	34.03	22.73	26.15	6.35	7.93	50.95	13.03	34.73	25.4	23.28	26.95	41	4.78	33.84	31.94	105.33	68.25	64.69	53.54	37.92	97.6	42.96	36.76
CDC25C	1.63	6.02	6.89	12.98	3.79	10.86	9.81	1.69	8.25	8.35	2.4	9.06	12.82	6.94	0.49	3.99	14.57	15.8	6.09	6.93	3.96	0.95	3.43	2.71	0.42	3.06	4.11	3.73	5.53	6.16	4.75	8.15	6.19	11.81	0.69	2.11
CDC27	6.53	5.81	8.5	2.66	10.68	5.26	7.59	11.26	9.02	5.47	9.41	3.61	1.97	6.45	1.57	6.78	1.03	4.01	5.58	8.54	11.18	10.18	8.3	8.02	10.03	9.49	5.92	5.11	0.5	0.95	3.89	0.33	0.74	5.63	6.36	9.42
CDC2L2	14.23	26.51	26.43	26.535	31.695	23.13	23.93	26.465	26.89	19.655	19.56	20.945	34.34	25.585	28.065	20.96	18.32	29.195	23.675	17.425	25.45	27.23	15.745	17.09	21.165	14.51	24.57	29.155	28.5	34.945	20.415	38.15	27.655	36.89	23.395	21.39
CDC2L5	7.255	10.31	7.555	4.415	5.665	15.82	9.015	7.17	7.705	13.615	12.425	6.765	10.08	8.95	11.535	15.695	5.95	8.72	12.785	14.125	9.545	12.99	11.94	17.49	13.535	10.74	14.955	16.195	10.245	19.785	10.875	12.105	14.89	9.665	18.85	12.61
CDC2L6	1.08	1.79	3.09	2.89	2.65	2.63	2.39	3.25	3.97	14.46	17.91	12.59	3.15	12.74	5.57	12.42	4.1	4.29	1.42	9.99	2.21	4.63	0.89	4.81	24.2	6.35	4.88	3.26	6.09	11.5	13.87	6.48	2.78	14.13	16.73	5.67
CDC34	19.675	20.04	32.195	17.575	26.395	22.72	35.025	24.285	19.17	9.32	16.745	15.835	16.85	13.705	10.905	18.05	20.34	23.78	12.405	19.75	15.275	16.91	6.985	16.085	14.695	15.6	15.795	24.265	16.3	36.39	17.565	25.745	30.26	18.405	14.49	16.475
CDC37	36.99	17.89	25.68	38.05	41.03	47.18	40.62	37.72	24.66	30.42	51.81	33.55	37.51	28.6	18.97	48.16	38.95	21.27	39.58	46.48	31.45	60.98	33.86	39.9	31.42	17.94	60.62	67.81	73.71	51.11	84.39	82.56	57.35	117.04	48.84	48.97
CDC40	1.04	0.89	3.08	1.59	6.28	4.56	3.1	0.82	4.47	2.91	2.42	1.8	0.7	2.54	0.59	3.81	2.82	0.51	4.56	1.19	1.19	1.15	3.11	2.47	0.9	2.53	0.82	0.33	0.38	2.95	0.64	2.04	2.15	3.82	1.91	0.29
CDC42	2.4	1.85	2.81	2.52	1.32	1.725	3.93	1.715	2.405	1.025	3.37	1.365	3.625	1.375	1.715	0.895	2.085	1.45	2.375	1.27	2.295	3.6	2.84	1.285	1.76	3.985	2.585	4.13	1.605	1.71	1.465	1.685	5.16	2.265	5.41	0.955
CDC42BPA	10.38	2.965	11.975	11.5	20.15	8.96	13.895	9.91	13.01	15.05	8.365	7.685	12.22	11.405	8.68	10.05	12.345	11.23	10.455	11.055	16.15	9.73	11.065	16.87	29.24	10.355	11.335	9.88	10.495	5.96	10.755	9.85	13.39	12.89	17.595	12.53
CDC42EP1	84.29	51.76	59.56	79.09	40.06	78.42	67.42	75.63	58.4	72.1	77.22	87.25	80.07	81.58	75.48	70.2	78.18	96.45	48.3	103.8	75.37	48.69	102.1	60.32	96.38	73.91	54.28	92.43	89.31	180.67	119.7	92.96	64.4	77.13	79.36	74.02
CDC42EP2	5.01	5.45	4.29	3.93	12.26	1.74	19.84	13.09	10.77	13.51	3.63	10.82	7.13	14.74	3.85	12.04	2.36	2.77	1.34	10.98	1.77	5.97	4.43	8.83	2.46	6.16	2.97	17.61	3.6	2.24	3.12	5.74	13.4	5.52	1.69	7.28
CDC42EP3	7.45	6.8	10.89	8.5	17.34	6.01	8.21	8.56	11.06	11.92	6.85	9.02	1.02	7	10.21	11.79	11.35	2.41	10.18	11.82	11.08	10.29	11.79	23.26	10.64	10.01	5.61	15.51	8.15	15	16.47	5.86	8.26	10.42	26.05	14.56
CDC42EP4	24.64	26.33	29.16	32.04	37.08	35.62	24.06	28.48	33.02	24.08	28.4	27.2	38.57	23.72	26.57	11.6	17.16	29.56	16.03	24.06	24.81	22.81	15.78	16.11	13.65	22.72	27.22	15.66	48.38	34.64	19.71	29.26	44.08	69.86	28.62	22.03
CDC45L	3.16	2.04	3.41	2.68	2.49	1.67	2.27	1.59	1.08	2.6	1.66	2.92	2.47	2.64	1.9	2.35	1.93	1.26	2.51	1.53	2.48	2	1.56	1.52	2.27	2.31	1.52	2.54	3.48	2.91	3.37	2.8	3.16	4.97	34.87	2.98
CDC5L	2.6	1.22	0.29	3.34	3.67	0.56	3.03	2.66	1.7	0.55	0.43	3.61	2.02	2.29	0.74	0.68	3.05	0.38	1.74	0.98	1.2	2.76	1.05	4.78	0.97	2.74	2.91	0.35	0.92	0.88	4.91	1.15	0.86	5.62	0.72	3.65
CDC6	5.195	0.43	0.835	3.97	2.725	0.945	2.03	2.4	1.025	2.83	1.065	5.44	1.565	2.95	3.235	3.945	1.96	4.03	1.16	4.595	4.05	6.49	5.29	2.18	1.88	0.655	3.865	3.385	3.62	6.385	1.995	2.65	3.24	10.36	3.04	4.205
CDC7	3.79	14.36	5.34	3.23	5.97	6.98	9.31	8.03	4.52	1.9	12.53	10.45	5.48	6.55	4.3	7.26	7.25	3.69	3.29	3.9	6.17	8.8	13.21	6.09	7.58	11.73	6.28	7.96	6.51	10.42	18.91	23.58	4.05	15.72	12.48	8.01
CDH1	22.065	55.3	29.605	64.445	80.905	85.02	42.66	45.27	81.73	35.91	43.205	46.525	64.445	63.33	68.565	27.165	57.37	36.225	23.475	44.355	51.445	55.93	48.44	70.72	132.305	44.3	12.18	8.785	15.815	31.045	38.59	44.97	80.2	80.14	32.61	30.195
CDH11	4	1.625	3.295	6.01	2.31	3.18	2.52	0.69	1.69	57.605	57	12.815	17.105	38.97	18.615	136.345	16.465	3.575	67.89	43.445	37.205	22.83	128.945	158.66	55.7	47.92	12.305	14.15	3.9	2.13	4.355	0.495	3.29	7.775	165.405	62.62
CDH12	5.3	11.27	6.965	6.675	4.25	5.905	6.12	6.155	4.61	4.85	2.375	2.875	4.63	7.33	4.465	4.73	2.43	11.005	2.625	2.12	4.57	4.08	4.065	3.66	7.11	5.34	5.23	5.53	6.4	4.93	7.82	1.49	5.19	8.18	3.54	2.84
CDH13	0.85	1.89	7	2.19	1.14	2.87	0.98	2.58	0.44	1.44	1.69	2.14	1.86	1.65	2.36	4.54	1.28	3.09	4.51	1.47	2.83	2.26	1.81	6.59	6.44	3.15	0.81	8.03	2.34	2.19	3.13	2.08	3.9	4.44	1.71	1.13
CDH15	22.06	19.24	9.83	26.21	22.6	42.38	48.25	21.26	10.07	24.49	25.25	7.51	42.66	17.46	25.97	20.07	18.97	61.1	19.5	14.3	37.1	24.08	17.93	8.09	15.05	30.26	41.52	17.84	23.22	23.91	22.52	26.57	16.56	15.98	18.79	14.01
CDH16	19.2	12.83	16.04	6.51	8.34	25.84	9.6	10.74	26.31	11.3	9.83	6.12	4.37	7.93	18	10.78	18.66	19.67	12.37	17.66	20.84	16.5	7.72	14.25	18.61	4.56	14.63	16.54	15.83	23.73	26.66	16.19	23.2	9.39	8.33	3.13
CDH17	1.2	0.66	1.05	1.12	0.65	1.18	3.57	3.68	0.8	9.27	5.66	0.68	1.34	0.78	0.6	1.96	0.58	1.87	1.57	9.6	0.76	11.25	1.34	5.96	1.17	1.76	1.13	0.42	7.2	0.83	1.57	1.19	22.75	0.89	0.54	4.93
CDH18	14.53	12.87	20.24	17.34	20.12	13.48	12.31	7.86	16.05	4.84	13.23	16.61	4.65	14.25	15.73	2.71	8.06	12.94	2.02	7.44	12.7	4.33	7.38	10.24	2.78	10.26	6.4	2.27	5.85	11.05	13.12	6.16	4.63	9.89	7.64	4.93
CDH19	3.39	5.25	14.55	10.67	8.29	14.42	9.04	7.69	3.93	9.85	8.59	13.11	8.13	8.59	8.15	7.57	7.98	6.04	1.84	16.32	5.75	53.28	6.41	8.76	24.61	6.71	1.56	4.16	4.51	2.52	7.92	3.45	6.76	1.26	5.49	4.48
CDH2	9.795	7.345	9.94	6.705	10.225	6.67	10.1	12.04	5.555	5.715	13.775	8.83	7.925	9.785	13.11	8.81	9.635	8.95	7.915	15.38	13.12	11.1	22.035	18.02	32.21	8.58	14.11	12.275	11.66	54.38	20.6	31.06	54.66	32.22	22.46	43.21
CDH22	2.06	4.01	1.85	6.65	11.33	9.55	2.02	1.84	1.46	6.1	5.11	6.69	5.3	1.56	7	2.07	3.28	2.43	5.7	0.94	2.33	2.57	4.83	5.56	3.01	2.03	5.73	2.62	11.63	2.44	7.87	4	1.14	1.63	6.56	2.38
CDH3	1.49	1.59	6.45	4.35	1.61	3.05	8.11	2.27	8.02	4.69	3.65	6.03	2.25	7.53	11.59	6.88	1.92	1.5	5.61	7.21	2.51	16.67	7.2	33	1.84	6.8	6.97	2.1	12.51	12.42	12.06	6.69	19.38	24.79	23.33	34.78
CDH4	21.45	53.15	74.61	24.46	23.2	51.33	17.67	33.86	41.93	28.93	28.09	54.79	34.85	38.67	41.53	24.36	33.92	45.97	18.67	20.45	43.72	27.06	12.76	14.67	10.15	28.79	23.76	24.38	54.23	36.66	16.91	29.6	44.84	35.06	15.91	20.56
CDH5	4.14	3.1	2.04	2	1.62	14.42	2.3	4.4	10.47	16.72	18.66	6.63	32.94	13.61	15.32	24.13	12.24	13.15	24.28	20.6	14.12	24.46	16.72	16.76	15.97	8.97	15.64	15.3	28.28	27.28	16.84	21.9	2.17	15.37	21.02	14.5
CDH6	1.72	5	9.17	1.72	0.43	1.58	1.61	4.66	0.98	5.73	3.56	4.9	10.54	2.36	1.32	8.62	0.86	2.09	1.65	1.34	3.14	6.17	3.3	6.36	33.46	5.94	3.14	1.93	1.15	2.06	2.04	1.81	0.79	0.68	4.65	8.12
CDH8	0.34	1.32	7.65	5.42	0.38	1.21	1.26	1.31	0.91	0.41	0.31	0.52	1.95	0.44	0.37	0.53	5.93	0.51	0.59	1.05	2.99	0.6	0.37	0.78	0.75	5.2	0.72	3.2	4.89	3.97	0.67	1.28	1.26	0.46	0.58	0.66
CDIPT	64.75	67.72	64.62	82.21	66.9	85.66	71.15	114.32	78.49	102.11	105.59	76.14	105.63	97.28	97.9	97.86	84.38	86.69	86.59	93.1	80.67	71.32	75.21	101.61	82.84	80.02	73.54	96.09	126.58	166.52	85.91	102.76	84.03	77.34	83.18	63.78
CDK10	6.41	7.915	10.875	9.51	9.565	8.41	10.655	12.615	9.06	11.745	9.525	8.205	12.3	9.11	7.78	6.265	7.975	8.66	7.915	9.55	5.17	6.515	5.05	7.89	14.27	4.325	11.935	11.415	14.705	15.1	12.7	16.31	15.295	5.035	10.375	15.31
CDK2	25.025	42.41	37.395	38.085	20.115	38.08	39.085	36.4	34.575	31.825	28.65	35.625	31.535	33.8	42.165	32.07	33.16	50.875	20.935	28.5	44.505	43.91	37.085	34.025	34.7	27.4	41.345	38.27	39.42	37.14	33.205	63.53	31.815	88.38	35.13	27.05
CDK2AP1	47.27	54.51	37.87	39.31	42.12	18.81	27.47	33.37	37.69	47.4	64.34	44.09	35.41	45.67	32.91	58.73	16.41	62.59	49.09	43.89	38.91	32.72	98.25	79.44	40.71	33.82	28.36	32.38	49.73	68.22	49.07	73.7	34.71	130.42	82.22	72.81
CDK2AP2	38.57	45.02	16.86	60.99	51.74	39.75	12.75	65.54	35.25	31.5	44.26	29.29	23.66	35.98	44.66	36.82	22.77	52.99	31.62	42.93	27.12	30.96	64.6	35.15	56.84	24.26	51.5	62.29	196.39	124.08	97.96	65.76	81.57	130.6	48.11	73.95
CDK3	3.065	4.15	3.055	3.13	2.54	4.77	2.995	2.525	10.38	3.53	3.195	6.015	10.04	7.91	4.47	3.19	8.355	9.295	5.125	2.39	2.875	2.18	3.54	2.51	10.04	2.78	2.555	3.04	7.53	15.27	5.755	13.26	15.53	12.71	9.585	5.91
CDK4	55.45	26.06	43.26	25.21	39.52	34.98	54.27	60.93	30.25	37.97	47.66	19.76	36.53	27.09	25.26	38.91	12.25	29.12	27.67	33.62	43.21	28.31	58.72	34.59	29.59	30.81	40.77	69.02	73.29	32.78	54.83	67.07	25.81	123.4	69.15	27.41
CDK5	6.025	10.465	4.53	5.355	10.33	5.365	9.875	19.045	5.255	5.21	3.585	14.68	4.91	8.445	7.48	2.945	4.05	9.48	2.42	3.055	7.985	4.2	9.26	4.72	3.61	4.005	1.825	30.05	13.64	9.365	17.685	6.62	2.86	9.76	5.06	9.9
CDK5R1	28.62	38.63	37.01	34.41	18.9	30.75	24.28	28.98	12.82	9.91	10.17	7.84	7.9	27.82	6.5	4.74	41.06	30.32	9.62	2.85	30.98	11.77	10.62	3.96	10.86	22.07	18.66	6.83	12.11	8.66	7.07	4.86	4.94	9.13	6.02	2.8
CDK5R2	23	40.2	36.88	35.54	16.52	21.59	36.87	32	14.51	13.46	19.93	28.87	31.4	22.85	28.4	16.02	28.08	29.94	11.03	13.98	39.31	5.51	15.95	6.67	12.98	14.12	20.42	4.29	16.97	14.99	14.6	8.98	24	8.08	12.68	8.8
CDK6	14.42	10.235	23.3	16.495	10.52	7.485	14.31	16.35	11.335	10.045	10.125	5.22	17.68	10.805	27.27	6.75	9.575	15.895	5.335	8.745	19.775	13.46	17.845	10.42	14.815	14.38	10.505	5.695	11.005	13.175	8.51	14.51	3.125	5.005	17.71	11.14
CDK7	6.35	7.93	3.465	8.45	9.335	5.145	6.935	13.205	3.94	2.925	2.445	4.69	1.33	1.2	2.76	6.795	9.56	5.21	6.05	5.435	1.525	5.275	9.92	7.825	22.295	7.29	5.835	6.235	2.23	1.475	7.05	3.91	2.04	3.82	7.72	11.545
CDK8	35.74	21.085	17.12	14.325	20.795	13.03	13.205	24.91	14.955	11.135	13.97	8.58	14.545	6.905	15.935	11.64	11.015	13	8.78	11.925	12.165	13.355	10.38	11.995	10.125	8.58	12.605	12.145	8.45	8.34	7.005	11.205	5.355	18.38	11.26	10.205
CDK9	16.25	20.82	35.05	20.32	41.96	12.98	28.1	35.66	24.76	12.48	17.66	13.97	23.59	23.61	18.1	25.44	26.38	47.2	16.45	14.76	24.62	21.32	17.57	24.09	11.67	12.38	23.81	22.99	30.9	17	27.47	11.75	33.56	17.57	21.24	16.74
CDKL1	3.05	1.5	17.51	2.54	8.485	1.28	3.585	1.195	0.825	1.24	1.855	1.195	6.65	6.295	3.97	2.73	1.27	4.535	2.455	0.64	8.195	0.965	1.67	3.25	3.95	0.45	7.375	4.925	4.86	8.64	5.15	5.135	2.15	4.965	6.705	3.415
CDKL2	1.63	3.79	1.46	9.27	2.62	6.95	2.68	7.87	1.46	2.41	0.92	7.23	2.53	4.82	4.25	5.24	1.69	1.74	5.22	1.34	2.45	2.52	1.83	1.7	6.09	0.84	9.47	0.82	2.78	1.1	0.73	3.58	5.77	3.53	3.02	5.01
CDKL3	3.26	4.97	7.66	1.17	2.83	0.89	6.22	9.96	0.7	4.55	1.67	10.63	1.33	5.33	3.85	3.51	1.67	0.61	1.42	2.19	7.19	3.47	5.68	4.03	2.05	3.7	9.89	4.04	1.37	2.36	5.54	0.61	5.85	1.26	0.14	8.17
CDKL5	14.46	5.105	7.7	12.275	12.845	11.94	7.375	16.205	10.37	10.075	4.695	14.48	10.99	10.665	10.88	7.32	8.25	22.955	3.415	8.375	7	8.63	7.385	11.455	7.655	10.855	7.505	7.855	8.95	17.495	8.455	10.155	7.965	5.73	7.93	8.045
CDKN1A	90.29	56.78	54.32	52.59	101.36	52.91	9.58	47.32	42.95	28.29	44.27	81.8	39.16	75.86	43.8	95.7	43.13	38.68	63.78	80.79	51.45	147.24	50.23	93.51	48.92	56.35	24.68	120.28	31.04	57.33	50.7	43.5	91.96	15.34	52.38	90.18
CDKN1B	3.84	4.04	6.07	5.21	14.96	2.42	5.69	3.26	9.67	7.45	9.44	5.69	1.36	8.88	6.69	5.08	1.04	12.6	8.02	3.62	6.1	8.91	4.11	4.98	8.09	9.95	11.48	7.37	3.17	1.5	3.4	7.24	5.44	6.95	9.04	7.21
CDKN1C	13.32	6.1	13.35	2.41	26.14	2.82	2.98	17.09	11.76	17.6	24.86	12.86	14.62	15.42	10.09	29.61	13.25	11.24	10.87	28.05	12.42	6.91	8.48	22.11	4.69	6.88	7.65	19.29	2.65	5.61	6.92	56.5	5.04	126.2	20.74	14.51
CDKN2A	4.68	1.08	0.46	2.4	0.75	0.37	6.27	2.76	1.08	3.19	3.28	1.53	0.66	1.36	1.28	0.94	1.49	2.94	5.05	1.53	1.33	0.25	18.21	4.06	6.21	1.71	0.39	2.03	0.67	2.9	6.89	21.86	1.22	42.36	1.36	3.31
CDKN2B	1.86	2.3	2.11	3.22	1.785	3.02	0.925	2.92	6.495	2.81	0.765	1.62	2.89	1.44	2.175	1.645	2.3	2.51	0.925	0.9	1.645	1.025	1.835	0.775	0.88	1.36	3.845	1.275	2.22	1.41	1.985	2.025	2.945	0.745	0.775	0.665
CDKN2C	39.31	27.72	34.79	18.07	54.36	21.82	26.71	30.17	29.1	27.04	21.27	14.95	14.02	21.44	23.26	25.89	10.9	22.18	9.81	31.94	18.29	11.49	18.8	13.3	18.46	12.99	13.06	8.01	22.96	20.16	15.85	31.45	15.03	28.54	18.84	16.63
CDKN2D	14.26	2.71	9	14.03	4.33	3.27	11.48	3.27	7.05	8.31	9.62	24.55	4.26	7.88	3.82	10.55	10.51	13.09	14.35	10.26	5.19	19.3	7.3	14.34	7.09	7.38	43.04	17.36	42.53	2.83	17.66	20.95	6.27	30.96	11.04	7.27
CDKN3	0.56	3.01	1.67	1.55	1.3	0.61	1.44	0.87	0.33	0.7	4.42	8	6.62	2.76	1.66	0.56	0.69	5.95	4.28	3.73	2.04	1.22	13.02	3.78	1.43	0.72	20.05	1.5	4.98	6.66	14.97	8.82	0.79	21.51	18.42	6.06
CDO1	12.74	1.79	2.01	5.32	1.12	1.99	2.16	7.09	7.51	12.59	5.87	8.2	1.47	5.67	1.18	15.9	1.47	10.61	3.83	12.14	5.29	0.84	3.98	5.5	2.26	10.57	11.2	10.97	1.61	53.57	28.8	26.24	24.87	2.52	1.44	3.4
CDON	13.88	2.27	4.01	2.27	1.49	8.64	2.48	9.35	5.26	7.51	1.76	1.63	3.79	8.95	1.69	2.01	3.27	2.18	6.15	3.13	12.68	6.16	1.83	1.27	8.77	2.95	2.33	2.04	3.05	1.39	1.65	5.8	5.93	6.81	1.93	0.5
CDR1	3.05	2.465	2.415	0.455	3.5	4.13	1.385	5.105	4.16	0.345	1.375	3.54	1.82	2.205	1.065	3.305	5.29	1.69	0.975	2.3	1.535	2.495	0.415	0.94	0.58	0.945	0.315	2.215	2.745	2.905	1.4	1.16	0.475	0.91	0.785	0.37
CDR2	8.85	6.63	8.61	8.72	4.68	5.92	5.93	5.84	6.92	10.62	8.41	4.77	5.34	9.16	6.91	18.99	7.56	8.93	13.23	26.44	4.71	11.48	12.62	16.94	40.15	14.5	22.53	10.21	7.51	8.06	12.19	6.25	10.57	7.31	15.1	14.35
CDR2L	17.955	8.86	14.845	20.725	10.81	27.61	30.1	18.875	17.655	18.585	18.39	10.545	27.625	15.39	27.85	17.48	11.265	23.815	14.575	21.29	21.545	16.31	31.955	12.625	9.25	18.11	13.305	16.125	32.53	26.795	25.835	24.825	18.8	21.285	13.64	13.32
CDRT1	1.4	1.03	0.91	2.02	2.53	0.43	1.41	1.81	1.32	1.97	0.49	5.54	7.35	2.51	2.24	5.9	1.49	1.72	0.93	0.84	2.32	4.91	1.17	0.48	1.04	1.08	0.52	0.5	1.47	2.17	0.55	0.52	4.07	1.44	2.67	0.8
CDS1	3.45	8.82	1.34	4.445	4.3	5.585	10.23	6.045	5.925	9.265	7.49	2.37	2.42	11.135	2.025	6.665	5.95	1.85	4.53	6.8	2.265	9.52	17.64	28.835	61.035	8.93	1.465	10.55	1.275	0.96	11.19	7.885	26.865	10.165	18.085	17.765
CDS2	7.96	2.93	19	2.55	2.63	15.54	13.24	18.43	7.74	16.18	22.59	9.75	21.18	20.34	26.64	17.74	14.02	5.56	16.61	19.34	13.63	20.68	16.14	18.05	15.97	12.34	16.27	23.97	14.53	24.95	24.36	23.05	20.92	30.03	23.77	14.86
CDSN	8.45	5.27	6.81	5.5	3.77	3.57	8.79	6.9	3.14	18.58	4.3	5.08	9.72	7.02	8.75	7.41	12.59	4.33	9.71	10.18	7.05	4.33	4.78	4.81	10.29	10.66	4.65	4.86	5.15	4.44	13.03	4.19	5.89	2.32	3.8	7.53
CDT1	3.63	4.03	6.18	4.87	1.96	4.68	3.53	6.45	4.27	6.68	2.24	5.25	4.47	2.93	4.35	1.5	18.66	8.05	10.63	3.98	5.16	17.38	13.59	7.71	2.93	2.32	5.34	7.24	20.14	5.19	16.16	14.97	15.56	20.76	11.57	11
CDV3	72.57	31.34	44.745	51.435	64.78	30.915	46.05	72.045	52.005	61.18	54.65	40.9	28.99	46.48	49.605	98.965	28.045	46.725	93.745	79.15	41.345	111.14	73.42	86.945	79.17	49.895	100.775	45.5	53.315	54.19	52.895	41.555	45.73	91.045	90.025	91.065
CDX1	1.77	15.37	19.61	14.07	4.91	4.63	3.75	3.5	12.7	1.77	7.03	2.58	4.14	4.32	1.97	4.63	2.99	14.02	3.58	1.38	3.9	8.31	5.44	5.15	1.95	5.13	4.5	2.66	11.53	3.96	3.07	8.63	1.37	5.46	6.5	5.31
CDX2	9.105	3.895	17.7	11.4	3.34	5.405	9.425	3.515	4.195	11.66	12.445	13.865	8.61	7.075	8.35	7.445	5.91	9.9	5.225	10.935	11.945	4.045	3.815	14.49	13.255	6.2	9.27	6.275	9.885	17.905	12.795	10.155	15.75	8.16	6.015	6.645
CDY1	8.66	0.38	9.39	8.17	0.49	2.1	7.32	1.73	0.95	3.03	5.32	6.31	5.74	1.14	1.28	2.41	5.39	0.87	4.52	1.43	3.75	2.9	5.77	3.63	1.57	0.96	5.47	1.24	5.07	4.76	3.53	4.69	1.42	6.24	4.8	3.82
CDYL	17.93	7.4	4.01	24.47	7.55	9.55	10.37	16.13	11.09	24.72	20.28	10.73	10.9	18.39	14.52	15	16.77	13.54	13.15	24.55	14.09	21.33	33.92	24.97	19.33	14.5	22.13	17.82	15.04	9.02	12.83	21.97	22	45.39	14.87	22.58
CEACAM1	3.505	7.78	6.14	7.885	7.445	4.11	9.53	4.98	3.83	7.94	9.03	8.17	2.71	12.54	14.985	9.25	4.995	2.88	18.74	19.135	11.85	84.945	24.255	41.52	12.985	15.48	17.01	24.055	9.305	47.41	28.66	27.415	33.425	4.31	10.7	18.095
CEACAM3	9.88	18.005	6.615	25.895	5.07	6.55	7.315	7.155	6.69	12.62	7.235	5.825	5.135	5.495	24.725	8.555	11.775	7.66	10.955	7.23	15.485	6.995	6.73	13.52	14.63	18.035	4.745	17.58	5.17	12.195	4.84	12.96	12.495	21.09	10.73	13.695
CEACAM4	12.58	15.12	21.35	2.7	7.97	15.82	8.29	16.78	8.57	13.28	22.98	9.71	2.91	2.01	18.5	10.68	17.06	10.61	7.69	8.47	6.23	12.69	10.74	8.39	17.28	10.52	4.48	6.98	14.33	15.7	12.53	14.37	4.17	14.09	7.41	10.95
CEACAM5	6.085	4.945	5.17	13.6	2.615	2.47	7.98	13.875	1.99	34.55	2.625	6.335	6.135	8.245	11.095	2.975	5.185	7.975	24.795	9.87	14.135	159.61	11.635	229.015	8.045	51.5	8.14	4.665	7.525	6.525	9.79	3.34	398.515	2.835	8.48	14.79
CEACAM6	11.86	9.03	12.95	1.07	3.71	9.01	3.21	12.89	6.9	284.06	112.01	21.98	49.06	28.75	13.65	54.4	15.88	9.51	60.43	122.62	125.95	264.74	37.54	391.36	23.94	172.36	2.94	4.02	0.96	4.65	2.74	7.02	344.12	1.1	0.94	252.46
CEACAM7	1.01	0.98	2.44	2.38	2.08	9.7	11.13	2.2	1.22	80.8	8.34	10.55	1.41	2.44	2.38	8.88	1.17	8.27	2.77	7.65	4.16	1.08	0.57	14.1	208.73	0.88	0.91	0.57	0.63	1.12	0.65	3.72	3.94	1.8	0.71	0.64
CEACAM8	3.59	5.24	0.37	5.46	3.12	5.99	1.13	10.06	1.2	0.29	3.34	1.97	0.84	4.43	2.87	0.42	0.93	7.79	2.76	3.82	3.68	2.67	5.74	7.05	0.89	1.67	1.82	2.3	0.18	10.32	1.08	2.01	1.15	4.51	0.33	0.72
CEBPA	47.71	149.29	108.36	141.2	41.78	63.04	80.88	63.57	33.77	48.29	63.47	95.65	90.67	65.81	82.13	55.2	70.31	95.15	57.73	39.65	73.44	46.05	28.96	28.47	29.85	48.4	30.23	55.85	98.89	364.41	127.98	118.56	202.85	40.69	43.57	20.96
CEBPB	28.17	46.14	39.53	57.68	107.86	62.48	39.28	62.85	46.02	129.82	131.31	80.76	78.73	133.32	59.41	182.29	50.36	89.16	135.51	160.44	112.58	253.44	183.21	199.12	172.96	102.96	58.49	229.68	113.46	173.68	204.26	69.72	114.98	40.54	197.24	120.4
CEBPD	103.8	40.83	35.46	64.55	134.15	78.54	69.79	120.16	54.98	180.5	185.38	103.22	112.15	255.47	62.93	185.12	87.36	48.49	130.96	221.51	102.25	141.02	90.98	148.09	167.03	128.14	86.13	307.53	101.19	114.63	117.78	55.61	68.73	24.37	156.8	100.01
CEBPE	1.69	1.58	2.92	4.51	1.2	2.76	5.03	4.55	4.2	2.24	1.62	4.84	3.47	13.65	1.48	1.38	3.37	5.65	1	1.97	3.39	2.3	0.88	1.83	1.61	3.68	2.3	1.54	3.36	6.39	6.71	1.99	2.47	1.62	2.1	1.5
CEBPG	6.68	6.02	13.29	11.41	19.46	5.19	11.8	17.91	7.7	7.37	6.31	5.78	4.62	9.45	12.2	6.72	5.65	9.3	12.31	13.92	11.76	17.88	8.94	8.43	9.38	5.9	11.16	11.37	4.68	16.49	11.93	6.59	12	12.67	8.15	9.25
CEBPZ	22.075	9.04	18.535	12.29	25.84	20.98	19.28	33.895	18.165	15.39	6.69	13.65	9.925	11.14	9.5	13.165	9.665	6.435	12.82	15.995	12.57	26.075	13.345	16.145	24.055	12.405	15.65	8.255	8.195	7.855	14.38	12.79	8.38	11.14	12.835	16.08
CECR7	43.98	43.8	37.73	72.6	39.93	51.03	41.73	66.27	52.01	39.41	43.98	41.08	56.41	37.19	44.76	24.55	29	51.72	22.76	34.93	44.98	26	22.74	34.21	34.43	31.4	34.65	39.62	33.98	64.32	22.79	71.73	35.33	46.55	36.68	36.24
CEL	2394.94	5010.67	4038.04	4812.18	6472.68	4865.64	3916.74	3912.66	4887.58	1957.01	1940.6	3980.96	4187.04	3334.44	3677.71	1086.38	3724.04	4661.18	116.1	220.48	4229.17	398.37	9.88	13.47	2.64	2040.27	14.36	2.67	1.71	3.09	2.31	862.02	1.2	1658.09	1.05	1.13
CELA2A	6183.87	5394.6	5636.68	5909.86	8933.79	5546.33	6010.24	5358.35	5180.23	2486.86	2457.1	4609.7	4584.99	3902.38	4521.87	1955.89	4899.67	5365.55	390.57	463.51	4672.98	1157.88	124.88	107.87	77.04	2598.28	181.55	43.74	80.16	39.77	56.32	21.54	34.83	59.57	47.65	37.89
CELA2B	2676.37	3645.84	3999.95	4159.36	4868.89	3407.6	3435.18	3441.86	3230.23	1428.17	1346.89	2508.39	2583.94	2109.46	2849.79	781.38	2837.27	3811.58	80.71	103.81	2819.59	414.39	41.49	36.48	18.15	1819.83	62.7	16.77	21.67	19.3	7.2	24.82	18.1	25.6	21.52	19.21
CELA3A	6235.7	5984.83	6113.98	7459.86	11475.1	6629.79	6931.15	6800.3	5078.18	3398.21	3143.01	4623.02	4827.12	4446.78	5535.13	2677.58	5573.74	5427.91	837.82	1093.28	4930.97	1779.74	225.26	198.28	111.54	3209.6	390.12	5.14	5.28	10.42	4.25	10.05	4.05	4.91	2.73	1.85
CELP	193.76	407.87	322.43	431.04	583.15	642.77	377.76	497.95	631.08	129.48	107.12	329.85	363.24	230.79	298.48	49.89	345.71	403.9	14.05	9.6	304.18	30.48	2.67	2.94	1.93	118.61	4.69	2.86	1.6	4.96	3.26	114.09	4.01	163.31	3.35	2.25
CELSR1	0.83	0.89	2.02	1.2	5.44	2.1	0.79	1.98	3.16	2.08	6.06	1.27	1.78	4.34	5.88	1.33	1.9	5.75	6.86	5.08	4.31	3.86	8.97	7.32	6.8	4.54	1.51	2.11	10.24	7.11	2.65	3.11	3.4	1.28	9.91	12.88
CELSR2	9.57	2.6	15.65	12.54	12.85	5.82	4.47	7.44	14.97	12.98	6.12	8.73	8.89	8.19	15.66	14.87	7.76	12.83	4.38	4.53	12	8.43	15.02	9.38	5.23	3.19	10	10.53	20.53	7.97	10.76	12.09	22.55	27.67	9.79	5.74
CELSR3	10.67	11.33	14.28	9.2	9.15	7.29	8.02	14.06	8.14	11.13	11.05	26.13	10.91	4.31	14.79	5.97	15.81	8.09	15.47	10.27	13.74	19.84	7.22	14.76	13.81	14.19	10.44	14.86	7.78	13.49	18.93	39.67	19.85	27.08	19.38	21.2
CENPA	4.53	7.84	7.5	7.52	10.49	9	5.15	9.51	8.55	6.47	2.99	1.89	4.09	0.88	2.82	3.32	5.27	3.08	8.43	5.08	8.65	4.9	11.85	4.27	5.99	5.6	17.43	4.32	14.18	10.7	15.89	15.62	7.61	30.05	18.14	5.48
CENPB	76.96	60.31	81.63	84.82	60.76	62.47	57.68	94.85	44.32	63.41	68.69	79.26	56.74	45.67	50.67	36.79	56.28	31.63	62.32	53.18	57.24	42.62	74.26	58.09	45.9	52.09	51.19	61.89	78.39	77.47	70.96	76.93	60.61	122.99	55.49	56.01
CENPC1	5.45	7.515	4.405	4.34	12.815	5.195	1.785	2.38	5.905	8.015	3.965	5.725	4.87	2.145	2.745	6.245	2.535	4.865	5.22	4.99	7.745	2.79	6.805	8.39	8.95	2.84	6.32	3.88	4.355	4.53	4.755	2.85	1.64	3.77	5.08	3.825
CENPE	1.72	0.38	0.47	0.76	0.96	0.79	0.68	0.53	2.24	0.55	1.5	0.81	1.51	0.44	0.27	0.17	4.34	0.46	0.67	0.77	2.81	0.3	2.77	0.68	0.97	1.75	1.25	0.48	0.55	0.69	3.36	1.98	1.24	3.69	0.22	1.57
CENPF	3.61	9.05	1.39	0.89	0.73	0.39	6.62	0.61	0.35	4.14	3.41	1.91	5.23	5.29	5.38	0.36	1.72	2.59	5.41	6.14	1.21	5.38	3.88	4.05	7.23	2.92	6.06	6.47	1.39	1.83	12.64	13.83	6.56	52.27	10.94	0.99
CENPI	1.92	2.79	1.65	1.24	2.34	5.08	2.44	2.1	9.46	5.25	2.87	1.81	3.33	6.11	6.78	3.28	16.2	2.7	6.2	6.78	5.26	7.44	10.43	4.05	3.83	2.28	6.97	2.8	8.71	9.56	6.28	2.45	2.06	6.45	0.81	1.37
CEP110	3.4	0.69	3.1	4.49	2.27	0.29	0.47	1.01	0.9	5.63	0.49	3.7	5.32	6.11	0.49	0.33	0.19	2.7	5.96	0.63	2.62	3.36	2.4	3.35	3.6	1.27	9.38	0.44	6.12	1.36	1.39	0.48	2.45	8.69	5.25	1.54
CEP135	2.59	8.07	10.07	1.55	8.24	11.36	10.42	21.44	7.13	7.02	5.18	5.98	3.14	3.69	9.58	6.01	4.98	7.93	3.28	3.11	14.93	8.45	9.19	8.05	10.27	6.87	6.21	8.54	1.38	11.54	8.49	14.19	7.74	10.18	12.18	10.41
CEP152	0.59	1.14	0.56	2.32	4.1	0.49	1.09	1.05	1.34	0.64	0.74	1.32	0.23	1.44	1.5	0.43	1.69	0.69	0.68	1	1.83	0.33	2.62	2.77	3.53	2.99	1.28	1.19	0.79	0.27	1	0.47	1.82	1.07	0.34	4.24
CEP164	6.17	7.1	8.78	7.22	4.06	21.37	10.15	11.88	6.91	11.5	9.68	7.19	8.22	7.24	6.64	7.86	6.73	7.37	11.11	6.12	7.7	11.34	5.89	5.75	14.12	4.97	13.32	28.22	12.79	11.63	6.21	9.49	9.67	22.48	16.29	10.9
CEP170	7	0.99	1.56	7.46	7.04	1.92	3.46	3.05	6.74	14.63	9.41	4.03	8.51	9.79	11.11	23.19	8.23	0.76	20.91	17.22	6.42	22.25	14.86	30.57	18.4	17.32	12.94	7.19	8.01	15.09	13.5	10.71	5.07	31.41	42.28	27.6
CEP250	10.41	6.37	31.14	32.07	21.45	10.54	10.36	19.35	12.13	15.06	11.54	4.48	17.79	10.51	13.96	11.59	24.41	19.56	7.85	13.29	17.6	16.74	9.32	11.68	15.32	23.85	22.6	21.75	26.13	14	19.69	25.28	4.21	19.82	15.33	19.2
CEP290	1.93	8.09	1.01	5.95	10.13	1.43	2.44	4.4	0.39	0.95	2.95	2.79	5.65	1.05	1.08	7.11	0.87	9.06	4.46	0.89	2.24	1.34	0.28	1.95	6.95	7.56	10.16	2.48	6.27	6.28	4.18	3.1	4.54	1.78	1.83	0.59
CEP350	14.07	8.55	10.61	17.15	12.33	9.81	3.05	11.82	14.3	19.15	9.33	13.57	7.08	8.97	14.86	9.95	9.4	14.46	18.32	12.41	8.64	17.39	16.25	15.37	20.1	8.83	17.82	8.34	6.78	6.75	12.53	14.89	15.43	17.86	15.59	26.06
CEP57	41.77	24.66	21.14	26.4	37.77	14.88	23.72	19.11	20.5	7.77	9.43	11.93	12.65	10.83	17.95	14.92	2.69	13.54	11.29	6.34	5.2	5.83	13.06	6.91	3.47	1.48	15.99	9.63	2.71	4.94	13.9	7	8.15	7.83	14.91	8.72
CEP68	14.32	15.01	11.34	6.59	3.49	6.33	11.29	2.88	13.17	12.75	3.45	9.45	10.91	5.72	3.29	11.68	17.07	8.89	8.46	3.38	3.97	7.66	8.63	5.37	3.91	7.51	10.34	4.06	3.75	4.33	8.7	8.59	7.71	9.66	1.33	12.92
CES1	10.93	3.41	16.46	6.02	13.88	14.21	6.51	9.96	2.7	62.74	19.38	23.61	24.46	13.48	7.8	21.54	14.93	15.29	6.31	59.98	3.52	6.65	3.07	11.8	3.23	5.73	9.45	51.18	3.57	478.66	42.53	175.84	134.7	2.13	9.38	2.21
CES2	11.31	3.71	1.06	1.18	10.39	10.2	2.84	2.56	3.25	0.98	1.46	12.91	3.07	1.63	3.33	8.33	6.93	1.97	3.4	2.45	3.91	1.76	3.84	1.55	3.07	2.57	1.65	23.34	3.71	75.98	23.26	44.58	33.09	1.38	1.18	1.81
CETN1	4.18	0.9	1.98	1.34	0.89	12.19	2.83	1.7	1.25	0.68	0.55	1.17	0.59	1.03	0.84	0.28	1.64	2.15	0.5	0.81	1.78	0.39	0.35	0.64	1.11	0.82	0.5	6.8	0.84	1.23	1.5	1.13	0.7	0.51	0.27	0.23
CETN2	37.88	28.22	49.89	26.4	26.66	20.87	19.5	28.3	19.07	37.78	28.57	21.64	24.59	17.85	22.35	41.97	12.28	4.87	39.09	39.26	16.5	22.35	34.47	60.59	46.15	10.19	25.99	58.96	19.85	30.48	28.08	19.64	30.43	29.11	49.17	34.36
CETN3	17.72	12.555	9.895	8.145	18.695	7.055	9.335	8.66	16.66	6.88	8.025	6.595	7.615	10.685	11.735	8.675	4.71	6.985	9.335	10.52	3	3.445	9.84	8.76	20.26	6.425	15.66	8.635	3.86	8.045	13.85	11.645	4.745	12.64	13.105	9.635
CETP	9.81	15.47	7.97	25.61	5.85	11.9	19.3	3.14	13.23	3.02	5.52	12.57	1.07	2.7	1.92	2.61	16.55	3.16	20.19	2.13	2.76	17.3	1.91	3.5	1.89	3.06	14.74	15.9	147.13	34.68	18.56	15.62	3.67	8.02	10.84	6.33
CFD	37.105	24.885	35.45	26.17	25.855	40.53	23.87	28.37	15.2	64.175	64.29	41.535	31.165	60.37	23.385	61.805	19.245	22.31	29.415	118.94	23.865	22.125	31.7	27.69	21.095	31.205	20.33	18.695	28.455	30.42	51.415	18.795	16.435	11.57	28.15	28.74
CFDP1	34.515	15.46	16.325	19.125	26.65	11.255	20.88	21.965	17.635	18.905	15.01	14	16.625	12.945	18.16	17.065	12.56	9.135	16.39	21.22	8.94	19.015	16.145	29.64	28.43	18.41	13.555	22.28	16.825	13.42	25.425	23.85	18.23	32.825	37.14	27.565
CFH	2.89	9.305	8.375	7.88	1.55	11.59	4.38	7.09	7.015	80.745	41.155	14.365	4.48	34.455	13.08	82.805	2.765	1.615	54.665	92.415	8.435	33.385	21.68	44.205	61.58	32.36	27.38	112.005	8.305	268.145	260.09	194.71	279.885	2.525	59.16	72.91
CFHR1	5.09	1.51	0.62	1.42	0.67	0.75	0.4	0.53	0.48	1.85	1.05	0.79	0.8	3.58	1.26	0.52	1.68	0.42	4.2	0.63	3.01	1.38	4.86	3.4	2.03	1.54	0.79	27.68	0.55	48.13	54.61	26.14	34.48	0.15	2.94	1.94
CFHR2	0.89	0.58	0.92	0.39	0.28	3.63	1.19	0.2	0.45	2.66	0.31	0.34	0.45	0.72	2.29	1.19	3.22	2.66	1.16	2.56	1.81	0.33	0.13	1.01	0.71	4.17	3.59	5.58	0.74	11.95	10.83	8.99	5.55	0.7	2.81	2.01
CFHR3	2.02	13.02	22.48	7.89	10.1	6.77	13.36	9.29	8.68	8.51	5.42	17.65	15.1	12.78	22.29	7.75	13.85	10.62	14.95	10.43	6.9	11.64	13.02	8.03	12.21	6.39	1.56	20.8	22.76	102.45	20.05	49.67	81.57	21.23	15.48	9.95
CFHR4	0.44	0.45	0.39	0.39	0.89	0.38	0.74	0.46	0.51	0.26	1.08	1.74	0.56	6.13	3.93	0.77	0.42	0.78	0.89	0.89	2.25	3.98	0.45	0.2	1.59	0.55	1.24	8.64	0.36	116.85	15.46	36.88	55.75	1.25	0.3	0.87
CFI	14.13	6.27	12.77	14.04	2.26	14.06	11.7	22.13	13.18	43.15	29.73	15.46	31.3	20.43	21.1	40.32	22.17	11.15	24.34	24.48	12.92	14.13	46.34	35.38	25.55	26.76	5.11	47.06	9.14	104.95	90.27	29.13	42.44	7.01	45.83	38.88
CFL1	155.92	188.63	145.11	187.47	125.29	214.42	172.97	226.46	155.25	364.22	447.58	214.53	229.35	279.32	215.15	285.99	178.91	150.79	355.21	368.76	287.55	391	394.28	383.76	253.22	339.19	507.23	591.81	1048.06	473.91	620.9	417.32	493.68	603.91	449.24	437.62
CFLAR	16.55	9.21	14.32	15.29	11.68	10.37	12.25	16.89	16.3	14.89	10.81	12.73	14.11	9.46	11.52	14.79	12	9.93	18.32	12.1	11.21	48.13	14.47	29.88	22.24	10.36	13.59	12.8	13.58	13.85	11.75	1.58	11.58	9.88	20.2	23.95
CFP	2.17	9.9	10.9	0.93	1.47	17.17	2.46	3.56	2.02	8.78	18.15	4.04	14.22	2.62	0.89	8.98	7.13	19.75	7.68	6.41	10.94	6.32	2.91	1.56	2.31	8.93	12.72	19.21	36.16	30.75	8.53	9.35	15.07	10.17	5.86	4.01
CFTR	2.96	8.34	2.42	4.58	7.06	9.07	5	6	6	2.89	4.28	11.21	2.33	4.34	5.17	2.41	30.63	8.71	1.98	3.07	5.05	5.58	2.48	4.01	3.97	6.51	1.16	1.62	1.91	1.65	2.79	2.66	1	2.98	1.6	2.14
CG012	2.7	0.34	3.07	0.48	1.23	3.78	2.51	3.12	1.9	0.36	0.46	3.42	1.31	0.31	0.54	0.44	3.81	0.82	2.27	0.82	1.02	0.33	3.71	2.72	6.07	3.39	0.8	1.31	0.43	0.77	3.45	1.28	4.79	1.17	1.15	2.34
CG030	1.61	1.72	3.1	0.53	0.91	2.45	1.68	1.96	1.71	1.17	1.03	2.03	2.37	2.13	2.63	2.24	2.73	0.69	0.54	1.6	0.97	1.16	1.53	1.18	1.18	0.7	0.71	1.04	1.06	1.37	1.94	2.97	0.93	1.3	1.16	1.1
CGA	8.78	3.3	3.35	5.28	11.15	2.9	10.6	2.08	2.58	1.83	3.23	15.47	2.47	1.27	2.46	3.21	2.19	3.12	2.1	1.22	1.4	11.01	1.04	1.42	0.87	7.4	1.81	1.1	2.42	2.2	1.28	1.9	1.19	20.36	2.02	6.76
CGB	25.38	21.63	18.51	21.7	14.29	18.21	29.03	23.12	11.11	13.19	12.32	13.6	12.49	15.12	10.29	12.57	14.88	20.75	10.85	10.27	17.78	14.91	8.11	9.94	11.51	14.01	28.78	10.18	8.93	9.77	10.99	17.07	12.67	10.89	115.24	143.83
CGGBP1	11.98	8.16	2.39	14.18	12.81	4.54	7.9	2.69	3.45	1.66	9.4	17.67	7.33	10.31	8.49	11.98	2.81	2.07	11.07	9.99	14.97	9.33	20.81	8.95	8.44	8.03	11.99	7.86	2.23	1.69	11.62	7.68	2.65	12.71	2.39	7.88
CGREF1	1.42	1.58	7.68	2.56	0.94	1.55	3.17	1.62	0.94	8.37	1.32	1.33	10.01	1.45	1.41	9.23	0.64	1.39	6.76	1.33	2.11	0.78	2.07	1.58	2.48	0.99	1.2	3.18	5.74	2.84	4.64	8.06	16.27	4.69	4.41	2.83
CGRRF1	30.15	12.68	21.43	12.45	24.1	13.1	13.02	21.36	17.64	8.4	9.46	12.44	10.9	12.51	11.13	11.87	6.73	8.04	12.87	6.24	11.59	10.98	7.46	9.58	11	11.42	7.13	14.64	1.49	1.78	5.87	1.56	4.61	6.26	9.3	6.96
CH25H	1.45	6.39	5.41	6.74	12.56	21.42	2.66	9.53	10.05	32.6	25.93	29.75	7.57	28.85	11.36	38.03	8.55	6.68	17.17	18.88	11.73	14.01	24.13	15.18	23.28	30.68	8.25	22.79	7.05	5.1	10.69	7.25	9.9	6.48	31.85	14.97
CHAD	7.04	16.45	9.57	10.15	13.29	7.25	5.64	9.29	14.32	3.59	2.66	25.24	13.31	12.16	21.04	2.44	4.79	24.84	6.19	3.86	15.91	1.69	8.35	3.3	8.37	3.65	2.82	3.02	3.44	18.51	5.78	16.68	12.18	3.59	2.65	2.11
CHAF1A	12.99	18.75	15.09	20.59	10.65	4.11	1.56	20.61	8.69	5.37	8.03	1.78	10.04	13.04	15.41	9.16	8.79	18.13	10.52	4.99	13.26	12.72	18.19	14.68	13.08	14.27	33.26	10.51	15.51	11.98	12.77	20.41	25.11	45.64	17	15.24
CHAF1B	16.14	5.65	5.33	3.66	6.15	6.61	1.98	11.26	2.95	1.68	2.04	3.95	13.12	8.2	8.31	3.03	13.2	16.37	2.39	1.06	4.4	1.36	2.97	1.15	10.41	6.84	12.24	3	8.02	2.03	2.3	3.53	2.45	4.33	2.4	1.38
CHD1	17.3	3.81	4.4	12.77	18.46	6.57	3.56	6.99	10.27	19.18	11.2	10.74	10.21	13.62	17.88	25.45	17.1	7.18	40.56	21.83	12.15	60.75	22.05	36.98	32.97	13.1	26.99	21.92	9.95	13.08	15.94	14.27	15.51	17.67	26.19	22.3
CHD1L	4.81	4.35	1.47	1.82	4.96	4.42	1.6	1.15	3.55	0.65	0.97	0.46	1.49	0.84	0.35	0.61	3.83	0.44	1.93	1.3	1.73	0.24	1.02	4.12	1.18	1.55	5.86	4.45	0.57	1.69	1	0.72	0.61	0.34	1.15	0.44
CHD2	1.38	0.94	6.19	4.27	1.53	1.88	1.85	1.57	4.07	0.87	0.93	5.45	2.85	1.61	0.55	0.97	2.92	1.94	1.5	0.81	1.74	0.54	0.81	0.5	1.24	1.73	0.63	2.07	1.65	1.61	1.69	1.48	5.77	0.86	0.76	0.45
CHD3	12.42	38.73	22.13	33.02	22.99	22.95	24.62	35.42	25.1	41.73	48.96	49.69	33.56	57.7	39.73	39.21	35.85	31.16	39.96	47.82	41.7	33.59	31.52	39.02	35.12	36.34	37.89	39.63	68.13	31.79	22.21	67.81	42.93	101.49	47.71	43.75
CHD4	21.51	26.39	24.21	25.89	46.55	19	32.02	35.86	11	40.7	43.87	51.9	46.92	37.16	45.54	42.06	21.51	37.51	46.54	31.33	18.34	24.74	40.99	37.42	51.89	45.01	53.7	45.12	76.05	64.24	27.65	93.52	51.7	209.19	86.84	87.89
CHD5	3.65	6.06	2.4	1.77	0.8	1.7	2.7	0.67	3.22	0.43	0.48	7.24	1.08	6.11	2.64	0.98	1.22	3.5	2.05	1.24	6.87	2.13	0.64	2.76	1.54	2.81	0.64	1.54	3.5	1.95	0.83	2.72	3.15	3.68	1	2.02
CHD8	15.275	8.315	10.63	16.96	10.48	12.26	9.985	16.02	10.995	19.55	19.865	11.19	9.585	22.17	15.005	13.26	12.76	11.62	19.29	11.185	11.245	17.285	15.81	12.34	19.08	23.605	19.62	10.595	17.31	14.535	12.815	9.23	20.93	12.6	18.375	18.61
CHD9	13.21	6.61	9.92	12.96	13.76	11.42	4.78	8.14	12.41	12.95	14.02	13.9	1.24	14.18	14	14.6	3.92	10.69	14.38	15.9	8.32	8.25	17.71	20.31	28.22	17.22	11.54	21.43	10.95	13.68	9.47	11.11	12.32	6.33	23.84	15.41
CHEK1	0.84	0.44	1.71	1.5	1.32	1.38	0.64	0.37	0.75	0.32	6.36	2.15	1.09	2.79	1	0.16	2.89	4.7	1.16	0.41	1.84	1.77	0.79	0.43	2.95	0.88	1.18	0.55	3.02	3.93	5.14	0.98	3.6	2.53	0.68	0.43
CHEK2	3.85	2.03	2.09	13.08	1.3	2.92	3.14	3.66	5.49	0.91	1.22	10.71	15.95	2.47	1.86	1.15	2.44	2.67	1.18	1.94	2.62	2.25	2.17	1.2	1.61	0.99	2.25	1.87	1.66	3.75	1.38	6.41	1.51	2.83	0.9	2.07
CHERP	7.63	14.45	26.89	31.98	25.87	33.75	7.06	26.34	39.27	38.78	39.35	35.86	30.24	34.09	9.66	21.91	4.64	27.17	30.14	30.43	24.44	26.3	29	26.8	18.04	25.26	8.57	25.91	55.74	10.86	45.82	49.87	24.09	59	21.01	36.25
CHGA	10.72	20.39	3.5	19.39	11.22	18.4	36.63	11.82	21.24	17.02	77.67	26.98	17.33	14.73	64.46	16.78	16.09	8.19	11.54	15.43	4.03	1.42	10.21	68.86	1.37	24.61	0.77	7.24	9.01	2.98	1.54	45.51	10.58	60.92	0.77	0.87
CHGB	11.92	17.91	25.13	10.99	6.74	8.42	10.51	16.39	21.02	121.82	67.54	17.17	10.7	51.85	27.25	40.08	10.87	2.99	128.58	13.85	15.77	1.99	22.38	175.97	14.26	19.66	1.41	11.75	1.45	1.32	0.28	10.32	1.17	17.32	0.25	1.07
CHI3L1	7.5	1.55	2.73	1.24	0.73	10.75	0.67	22.15	5.81	15.53	30.35	6.24	8.51	1.35	1.76	6.18	1.21	3.16	10.22	23.79	8.47	16.63	0.95	15.68	1	2.6	13.33	104.85	1.6	23.52	19.41	11.94	52.99	0.74	31.95	59.13
CHI3L2	2.22	3.45	16.63	15.96	6.88	14.6	1.7	9.69	2.17	12.34	8.6	9.56	1.34	1.97	9.72	5.2	12.99	14.55	7.55	7.53	8.92	5.66	3.6	6.92	4.64	3.82	36.37	9.67	46.05	15.39	9.53	2.16	8.52	4.69	13.34	14.87
CHIT1	20.62	11.15	21.58	19.63	15.01	33.37	12.6	35.05	11.98	10.45	30.43	18.82	28.01	15.34	18.85	13.87	33.79	15.31	25.07	13.86	14.46	19.19	17.64	31.36	17.74	28.32	28.52	16.93	71.91	13.56	22.47	21.28	23.34	13.68	11.63	13.55
CHKA	4.37	5.96	6.6	9.27	22.17	4.2	4.79	7.65	5.16	5.25	2.67	8.58	8.17	7.35	5.15	2.46	4.03	6.75	4.57	4.41	10.55	3.37	3.88	3.95	9.42	5.17	2.95	3.32	5.64	4.04	4.42	8.45	3.09	3.74	3.63	2.6
CHKB	4.39	7.2	3.05	2.7	5.59	3.52	7.22	10.04	2.72	17.73	6.73	3.76	7.55	3.49	2.93	4.11	6.15	5.45	5.18	3.96	4.27	6.35	12.42	8.7	6.64	4.22	18.53	6.15	11.91	6.89	12.54	4.78	4.08	14.13	9.33	3
CHKB-CPT1B	3	5.52	5.18	3.4	3.19	4.46	2.66	4.83	2.39	3.64	4.24	3.45	3.8	2.35	3.31	2.31	2.94	4.79	2.74	1.86	3.24	4	3.61	1.47	3.86	4.24	3.1	2.54	5.21	5.61	3.54	4.6	2.2	2.11	3.46	5.09
CHL1	2.52	0.66	2.67	0.59	2.17	3.6	2.68	0.77	0.95	6.97	7.72	0.88	1.32	0.49	4.43	1.25	1.07	1.43	1.65	5.21	1.37	11.56	3.13	7.68	9.04	1.54	5.25	76.06	0.54	0.74	0.82	7.03	1.1	0.9	2.41	5.11
CHM	2.11	2.37	1.73	2	8.46	5.91	1.69	2.05	2.11	1.38	2.44	0.38	1.17	1.16	5.1	2.7	1.57	6.78	1.33	3.65	2.28	0.76	7.56	3.3	2.33	2.1	1.64	1.49	1.81	0.71	7.38	1.78	1.55	1.71	5	1.45
CHML	4.52	1.27	9.71	1.51	6.64	2.57	6.47	1.48	7.54	2.38	2.48	7.46	1.73	6.04	0.61	0.42	0.9	0.44	2.32	1.34	4.97	8.53	3.3	4.05	2.52	3.64	2.67	0.7	0.84	1.57	6.59	3.05	1.4	0.8	6.44	1.73
CHMP1A	34.19	25.88	44.24	38.42	22.31	29.19	25.12	44.09	34.79	34.82	44.14	35.04	32.42	44.66	43.12	40.15	29.54	38.94	30.91	44.41	32.81	49.14	60.07	59.55	37.23	31.86	42.5	81.05	135.03	55.74	115.34	58.45	49.36	66.38	69.29	61.54
CHMP2A	54.84	55.92	43.94	74.91	91.53	49.21	58.04	85.73	61.56	80.49	69.34	37.46	56.11	56.6	48.45	63.13	41.44	55.55	61.12	72.17	41.87	79.72	93.95	72.17	90.95	61.66	64.92	163.79	120.72	95.81	96.1	75.41	71.94	63.95	71.45	79.87
CHMP2B	15.07	4.32	15.07	5.12	22.99	10.96	9.79	10.68	14.08	8.12	8.33	7.74	5.85	8.42	8.81	11.65	4.72	7.68	6.71	10.71	12.51	11.77	14.85	17.49	10.5	10.66	6.9	6.43	3.17	0.39	6.17	4.78	6.67	15.33	11.72	10.24
CHMP7	26.425	15.81	23.125	15.36	23.055	11.075	21.97	13.75	13.275	12.505	26.38	11.26	23.93	15.065	12.18	11.14	16.13	29.41	13.065	13.89	28.47	15.345	15.715	8.06	16.4	8.86	27.805	14.435	54.175	19.885	5.13	28.655	11.45	25.94	15.61	18.285
CHN1	1.12	2.45	2.98	8.75	1.88	4.74	1.42	1.65	1.31	10.05	7.95	3.83	2.77	8.16	3.11	17.21	2.88	7.74	9.31	7.37	10.73	14.63	6.89	9.73	8.68	4.95	13.68	39.96	6.71	1.22	1.04	3.88	1.43	10.03	6.12	7.3
CHN2	51.53	28.45	24.97	35.47	50.25	17.32	41.93	46.84	43.37	29.34	21.3	21.14	23.87	16.23	26.24	14.54	22.43	15.49	24.86	19.25	21.13	1.56	8.05	17.76	21.06	17.15	11.56	13.22	1.04	32.51	10.99	12.11	15.4	8.54	11.59	10.19
CHP	13.09	12	9.73	16.48	8.22	1.04	2.21	9.15	9.98	7.46	7.19	8.92	5.4	5.77	14.58	13.77	15.13	19.37	5.44	4.41	8.27	9.51	9.25	6.88	10.97	6.64	10.28	11.51	6.23	18.89	10.22	5.43	3.55	13.16	7.52	7.4
CHP2	2	2.11	5.36	2.21	1.97	2.57	6.41	2.98	1.91	4.03	8.44	1.27	2.54	2.08	0.96	2.84	3.79	4.67	2.46	8.96	1.28	3.05	8.21	9.25	3.09	1.18	7.58	1.74	1.81	2.28	2.77	1.24	6.13	2.17	0.87	1.29
CHPF	6.98	10.35	8.13	31.79	19.39	12.81	11.28	55.74	14.92	30.55	9.5	20.75	12.85	30.07	12.87	25.71	19.92	20.74	5.75	28.29	33.59	10.3	32.83	41.23	22.01	9.42	2.23	22.08	16.67	36.8	25.19	23.61	65.53	6.75	48.14	47.35
CHRD	11.31	10.16	10.16	6.43	10.61	16.8	8.46	8.28	3.41	15.47	19.77	7.47	8.76	5.69	21.61	32.47	30.95	27.35	15.47	15.55	32.33	12.18	21.71	18.02	28.08	21.43	5.36	35.17	11.84	37.63	54.52	49.86	44.33	34.99	29.35	17.17
CHRDL1	5.55	1.88	1.82	1.71	11.33	1.67	9.56	3.51	2.05	16.87	14.39	12.81	3.03	13.14	10.46	24.65	1.77	2.81	12.09	45.22	1.71	8.89	10.36	11.22	15.32	7.56	9.21	1.05	0.89	6.72	1.39	1.24	1.3	8.49	11.83	6.12
CHRFAM7A	6.73	8.47	6.69	1.75	14.49	1.84	10.56	9.19	2.63	7.9	4.57	1.79	12.21	2.66	5.14	4.91	10.11	9.52	2.76	4.47	1.19	0.95	4.88	0.87	1.05	0.55	1.49	6	8.71	0.78	1.23	0.76	3.34	1.31	2.69	7.43
CHRM3	19.12	26.69	13.69	16.78	34.64	12.32	15.13	24.84	23.42	6.48	10.65	25.1	22.91	17.3	21.29	7.31	30.77	21.67	8.12	8.39	20.05	9.15	8.92	4.85	10.67	9.24	19.4	6.52	20.29	3.85	4.95	11.45	6.01	10.57	0.34	0.68
CHRNA1	0.89	2.99	3.02	1.89	1.16	1.37	1.38	1.89	2.81	1.23	0.72	1.81	0.86	0.49	1.53	1.13	4.91	1.92	2.17	0.62	3.47	2.9	1.09	0.45	1.62	0.95	0.42	4.19	10.03	0.67	0.49	1.97	4.74	0.89	0.32	0.82
CHRNA2	11.16	17.62	21.02	16.39	12.3	16.63	4.19	30.36	15.02	11.72	9.52	15.42	15.42	19.88	3.07	2.91	7.29	31.82	5.91	5.58	25.63	17.82	2.98	7.99	12.09	10.96	3.07	8.79	21.4	14.81	2.87	16.4	8.2	4.11	12.7	4.64
CHRNA3	2.04	2.68	2.67	1.66	1.31	0.93	2.38	2.17	2.51	1.19	0.62	2.14	1.15	1.9	0.77	0.54	2.9	1.96	1.34	0.87	1.67	0.56	1.62	0.57	1.65	1.14	1.09	1.46	1.37	5.65	1.48	1.44	1.14	0.53	1.02	0.51
CHRNA4	3.46	5.09	4.68	4	3.46	4.95	4.97	6.47	1.89	2.26	3.53	3.58	5.06	6.08	15.56	2.86	5.52	5.16	2.16	2.33	10.69	1.84	12.66	1.6	2.2	3.51	4.11	3.18	8.95	4.43	3.98	3.26	6.99	1.85	3.35	9.83
CHRNA5	1.09	0.41	4.67	0.69	2.49	5.7	1.69	0.86	0.62	2.83	1.65	0.77	5.9	0.94	0.72	1.02	3.41	0.84	0.45	2.21	0.81	0.59	3.77	1.83	4.99	1.74	1.51	1.84	5.15	4.03	0.5	2.26	1.88	11.52	5.16	0.45
CHRNA6	4.66	3	1.32	2	0.81	3.62	1.51	10.72	0.99	4.13	1.32	0.58	4.48	1.42	2.06	4.37	5.11	0.78	1.96	4.44	1.58	4.37	0.63	3.34	1.91	4.73	0.61	11.93	1.52	3.77	0.54	2.44	0.97	1.31	3.35	2.93
CHRNB1	45.54	26.99	19.72	8.12	23.21	27.32	7.94	43.93	7.99	10.68	23.11	21.74	29.59	24.38	18.81	8.75	29.98	12.98	17.2	6.63	19.03	8.84	22.89	13.51	27.95	16.46	16.79	22.96	31.55	28.65	16.61	43.51	31.66	58.82	24.27	12.65
CHRNB2	24.71	12.45	6.68	9.38	6.21	9.19	13.78	7.16	7.69	9.3	5.99	8.55	10.95	6.25	23.37	4.91	11.39	8.52	5.49	5.52	7.73	7.26	17.04	6.14	6.94	9.82	7.19	5.39	19.38	11.28	4.97	8.82	5.39	13.27	6	4.94
CHRNB3	1.53	6.93	4.14	11.96	6.08	7.83	12.24	1.64	1.18	0.81	0.56	3.62	1.69	9.53	1.07	1.89	12.19	12.39	0.93	0.51	8.37	1.04	0.77	0.66	2.11	2.86	1.59	0.82	3.46	1.11	0.6	3.69	1.08	6.2	0.94	0.32
CHRNB4	43.81	52.75	66.59	61.41	20.23	65.72	80.18	71.48	23.57	65.25	52.76	67.58	65.55	63.82	66.79	66.07	68.69	64.41	59.92	58.92	57.45	87.01	71.41	59.5	60.69	64.84	61.53	71.9	132.75	110	87.3	90.36	89.77	95.23	79.68	65.27
CHRND	27.36	30.64	41.06	35.38	35.76	41.08	65.56	33.61	27.61	24.12	21.72	25.61	28.15	33.15	38.28	29.57	56.78	28.87	15.68	17.21	25.58	27.93	19.42	15.84	17.44	32.27	32.1	23.87	21.46	16.18	16.8	36.01	5.16	19.52	18.24	13
CHRNE	5.97	9.03	15.14	12.49	3.65	3.66	12.4	3.32	4.57	1.22	7.47	7.29	4.41	7.39	13.72	2.66	4.28	7.17	2.81	5.05	4.11	10.4	2.43	4.6	5.5	4.59	10.4	3.58	3.51	17.94	4.59	5.64	4.11	3.48	2.47	7.27
CHST1	7.97	12.7	20.64	22.04	13.63	8.4	8.26	13.37	2.54	23.19	19.44	19.95	14.42	12.27	10.86	34.66	11.59	17.54	19.05	14.09	14.88	23.15	27.07	18.04	23.82	19.55	13.65	39.39	19.77	14.09	14.24	20.26	15.04	23.6	27.53	17.97
CHST10	4.53	12.85	19.98	3.38	11.74	15.18	7.09	16.89	8.28	15.74	9.08	1.5	14.82	10.07	19.99	6.78	16.46	11.77	10.06	1.97	7.69	5.06	18.54	9.57	2.86	3.15	5.34	1.59	18.71	8.46	1.77	2.54	3	11.57	8.59	10.83
CHST15	13.65	21.26	19.96	31.45	25.7	29.75	17.54	14.55	19.07	22.85	29.16	19.79	26.55	31.83	21.52	19.87	6.59	6.05	38.99	23.01	18.83	31.67	34.77	51.62	25.72	31.16	40.89	22.6	74.08	31.48	25.89	27.65	27.5	15.85	65.67	60.91
CHST2	1.1	7.1	6.19	1.81	0.88	7.17	12.9	5.7	6.22	6.64	8.74	9.26	1.6	1.24	1.26	11.74	6.52	6.96	7.73	5.5	5.12	10.06	0.94	7.38	1.84	9.74	30.02	11.11	47.59	8.55	1.35	8.65	10.62	10.97	8	8.14
CHST3	17.8	7.21	34.83	28.11	16.87	28.75	14.84	4.85	13.38	20.72	17.43	18.51	9.05	14.95	26.88	19.74	23.12	16.69	9.86	16.12	19.16	16.75	14.08	28.44	38.46	16.47	11.43	7.86	23.42	6.01	8.68	8.85	3.32	15.84	15.61	14.29
CHST7	25.57	24.66	17.33	15.89	20.1	21.33	23.39	21.25	22.19	11.83	18.09	19.9	18.08	25.9	21.07	10.04	34.67	12.72	10.12	12.93	13.52	14.94	12.13	15.86	9.28	15.63	12.52	6.65	25.53	31.92	14.83	26.02	20.9	20.2	14.77	9.64
CHSY1	12.34	3.17	2.14	13.11	15.26	10.12	9.79	8.47	11.42	24.9	34.55	12.81	10	33.28	10	43.24	15.25	12.85	34.75	43.18	19.33	51.93	31.66	65.46	33.98	31.08	21.04	25.66	19.51	8.5	15.32	15.5	10.81	22.36	38.42	27.57
CHUK	68.39	31.3	46.6	38.03	69.54	57.51	51.69	59.3	40.89	44.9	43.79	32.46	28.82	39.39	31.72	37.67	14.05	19.12	34.93	43.28	28.08	60.17	53.33	55.56	48.71	27.7	44.91	44.42	18.92	38.77	46.67	29.8	30.1	39.59	42.23	30.07
CIAO1	18.34	13.27	27.99	14	8.02	10.74	13.68	25.66	19.49	4.43	12.52	3.76	11.2	22.13	4.39	8.4	15.55	12.71	10.88	13.12	9.47	11.66	17.82	7.9	19.69	19.98	7.73	18.37	14.93	18.65	23.57	2.76	18.15	17.77	7.95	10.47
CIAPIN1	16.78	9.15	7.23	16.65	14.41	12.59	14.72	17.37	10.57	15.54	13.47	12.95	24.96	9.23	14.05	12.21	13.11	21.39	14.69	8.77	23.62	12.11	9.54	10.21	13.52	10.11	21.44	20.54	25.11	23.63	15.48	15.87	9.59	23.06	22.54	6.95
CIB1	188.21	172.32	106.08	211.93	203.94	67.8	153.07	192.2	137.85	62.51	73.03	72.38	138.8	53.63	85.21	49.96	103.24	84.16	49.5	54.08	91.94	126.48	111.41	77.75	41.94	59.5	85.87	92.66	144.18	90.92	200.8	66.56	119.01	75.07	69.99	76.51
CIB2	9.76	4.385	3.335	4.08	3.13	4.095	4.135	7.635	5.48	2.855	5.52	3.605	2.76	3.715	3.3	3.025	5.535	8.545	3.575	1.355	4.64	2.56	3.66	1.715	2.08	2.535	7.735	2.645	6.185	4.015	2.425	3.165	4.58	10.34	3.71	4.865
CIC	4.28	20.13	30.44	20.02	8.08	26.54	16.58	14.01	16.04	34.94	48.12	21.23	20.23	23.45	23.3	26.11	20.38	21.15	27.19	34.04	20.51	23.81	22.88	24.91	31.58	21.26	37.56	16.2	70.4	41.67	26.37	22.36	22.62	31.41	34.91	21.83
CIITA	2.875	1.345	2.22	2.2	3.82	3.02	2.325	2.015	3.53	3.335	2.655	4.35	1.955	3.09	1.635	2.475	3.435	5.145	2.655	0.96	2.155	4.805	2.565	3.8	3.33	3.635	4.905	2.135	4.13	1.51	2.35	2.365	4.39	1.09	1.06	1.185
CILP	13.72	8.6	3.32	16.79	17.11	2.37	2.39	13.73	12.6	23.03	18.07	2.71	10.09	12.41	2.19	26.48	15.21	12.27	24.69	22.7	13.64	19.18	34.94	30.6	9.4	14.74	7.61	1.65	3.95	6.29	5.22	6.1	9.58	1.67	35.23	33.07
CIR1	6.49	2.63	8.51	1.3	11.72	0.86	5.01	1.84	6.71	1.37	5.36	7.04	5.2	6.66	6.6	7.02	2.27	3.59	9.64	1.76	1.68	1.1	1.79	3.66	8.52	1.56	3.41	8.81	3.2	2.48	1.73	0.47	0.49	6.82	1.53	5.27
CIRBP	393.72	283.01	197.14	446.12	422.31	269.6	299.01	415.55	447.89	198.25	170.75	170.35	190.86	159.66	242.56	144.82	265.59	247.47	105.94	126.03	100.11	95.66	81.05	113.75	76.76	99.15	107.42	104.37	309.14	49.42	42.92	118.97	89.4	179.06	96	106.13
CIT	1.23	1.88	0.78	5.19	0.36	6.33	0.59	1.36	5.55	3.17	0.57	0.78	0.4	1.43	0.84	2.97	2.41	4.5	1.14	0.55	0.56	4.35	6.23	5.51	1.66	0.37	1.51	1.84	1	11.3	3.84	8.49	1.61	15.36	4.65	0.86
CITED1	2.81	17.2	12.62	7.37	3.45	2.52	2.1	11.98	3.59	9.75	10.82	15.83	10.43	2.94	4.24	9.13	3.63	28.22	3.41	1.79	3.51	3.04	3.62	2.07	5.01	5.92	1.42	2.91	2.21	1.55	2.29	2.76	16.2	2.85	1.63	1.86
CITED2	21.01	38.67	33.49	43.26	29.78	36.64	39.42	42.37	66.96	33.23	51.74	25.66	32.11	51.7	45.74	45.57	26.37	64.02	23.74	31.56	24.77	20.78	21.61	26.77	25.72	30.55	31.02	13.34	37.5	44.78	17.17	28.54	12.07	17.75	31.28	21.17
CIZ1	20.85	22.92	29.48	32.61	13.98	17.37	19.34	36.1	26.1	24.31	25.93	31.57	32.75	17.39	26.04	17.32	12.55	33.08	14.11	25.26	18.82	24.31	15.3	23.86	25.45	19.91	18.2	32.05	35.51	39.13	18.41	32.55	24.01	28.71	28.93	20.33
CKAP4	49.91	42.16	46.85	47.07	51.86	40.39	37.77	76.04	58.71	73.62	59.68	38.5	32.42	44.7	45.09	48.51	31.73	51.46	46.65	59.55	45.05	54.25	62.44	33.63	32.51	45.63	20.93	58.14	34.47	33.19	20.78	62.73	32.23	121.71	111.21	65.13
CKAP5	4.86	2.06	1.08	1.2	5.9	0.26	6.7	1.23	9.55	4.54	8.25	8.73	6.13	4.77	7.86	5.06	3.96	8.66	3.3	9.64	1.25	2.67	11.93	5.68	8.41	5.35	5.04	11.51	3.72	8.46	7.84	19.92	9.66	35.06	12.94	10.08
CKB	51.72	56.845	53.635	34.685	28.355	31.285	25.94	69.625	37.6	44.755	35.655	24.335	56.045	35.885	36.96	38.46	27.275	56.47	33.43	62.35	38.635	41.98	80.125	37.785	77.71	36.215	32.255	34.325	53.165	50.025	52.87	278.705	64.405	635.72	23.95	42.655
CKM	11.16	10.35	7.95	11.51	9.53	9.29	7.23	11.84	6.74	6.82	3.86	10.65	1.02	7.95	2.43	7.92	8.8	11.9	6.59	0.67	3.63	1.42	3.98	4.4	1.41	4.93	7.09	4.67	6.05	8.2	7	1.06	6.94	6.88	5.97	1.5
CKMT1A	24.91	22.08	29.21	31.42	17.85	15.94	13.17	15.88	13.02	21.63	14.69	28.21	22.74	19.27	13.72	8.56	10.36	17.7	22.63	15.73	26.37	14.28	53.43	14.5	6.7	11.77	2.8	10.01	10.28	8.12	8.79	32.61	18.7	66.09	6.56	15.9
CKMT2	1.86	6.22	2.63	2.12	6.32	8.04	8.21	4.14	1.82	4.14	2.75	0.99	5.79	7.2	1.08	8.56	2.36	0.58	6.94	13.18	7.12	1.13	9.4	4.48	4.58	2.95	2.13	32.04	1.7	2.66	5.88	13.53	2.32	33.83	3.93	1.03
CKS1B	17.02	12.56	12.7	16.27	7.33	14.55	9.04	26.8	9.58	18.78	15.87	2.04	15.84	11.68	23.77	19.85	8.09	12.98	20.36	20.85	18.13	17.62	75.38	22.71	42.14	6.61	22.01	18.13	12.3	34.4	55.24	89.61	35.81	179.58	58.67	20.28
CKS2	4.03	1.69	1.85	0.95	1.02	7.41	0.72	5.6	1.46	2.79	4.09	1.63	3.63	2.27	1.61	8.33	5.88	2.38	7.97	2.59	8.43	22.73	54.77	14.82	12.83	3.09	56.5	20.59	22.83	3.69	52.92	33.75	27.38	153.56	49	27.87
CLASP1	17.64	2.08	1.64	9.61	18.03	7.08	2.59	1.83	7.02	19.5	9.01	2.81	2.65	14.58	10.76	9.41	13.01	4.24	12.32	13.51	1.99	6.89	12.53	9.75	16.95	7.58	17.36	14.13	14.95	14.01	13.02	7.25	25.05	37.06	17.45	16.18
CLASP2	12.05	10.38	13.3	15.67	24.41	14.56	20.84	13.57	16.31	21.68	16.7	11.6	14.21	12.71	18.21	34.64	16.72	7.71	20.32	26.4	10.47	15.27	19.94	27.15	25.21	15.39	25.27	28.66	9.35	9	13.7	22.5	9.15	45.99	24.09	19.01
CLC	1.31	8.61	0.97	11.3	1.36	7.96	7.19	5.58	2.27	1.36	4.88	8.76	2.61	0.75	0.88	14.96	1.87	0.66	7.08	9.15	8.74	1.33	12.26	4.46	2.32	2.34	4.43	4.04	7.88	9.57	5.1	1.98	2.32	0.87	4.25	3.55
CLCA1	1.17	0.55	1.45	0.89	1.04	0.66	0.93	0.35	0.95	0.24	0.63	0.72	1.51	0.8	1.47	0.81	0.96	0.86	0.58	0.43	1.68	0.41	1.07	2.84	0.97	0.85	0.85	0.3	0.82	0.74	0.9	2.05	1.05	0.57	0.55	0.23
CLCA2	0.56	1.35	2.94	7.05	0.75	1.62	0.5	1.03	0.9	0.41	0.47	5.02	0.53	2.28	0.79	1.01	0.65	1.07	0.94	1.3	4.07	0.54	2.14	0.3	1.32	1.04	5.04	0.95	6.51	1.21	1.52	0.74	1.96	0.95	0.52	0.42
CLCC1	4.96	1.96	1.91	2.72	6.17	15.24	4.75	2.29	5.63	8.76	1.07	1.11	1.66	1.88	1.73	2.13	1.68	2.08	4.67	2.95	1.77	5.97	6.35	4.63	5.07	2.68	1.68	2.45	6.75	1.16	2.84	2.25	2.23	7.46	6.49	5.19
CLCN1	3.89	20.18	3.29	6.52	2.08	18.98	5.59	15.47	2.84	1.11	10.69	3.56	5.67	12.47	1.27	1.84	3.73	3.34	1.95	2.42	2.15	3.09	1.49	1.55	1.49	3.57	2.82	5.52	9.01	22.89	3.43	1.24	2.17	2.55	1.59	4.67
CLCN2	13.93	31.62	15.14	25.78	10.37	21.02	19.41	25.87	16.92	2.56	11.46	16.63	24.4	13.59	7.97	2.77	25.6	20.47	9.19	10.78	19.83	7.65	8.97	3.5	6.11	14.02	14.7	1.27	6.07	6.44	1.94	5.11	5.14	11.35	2.95	7.07
CLCN3	3.82	5.04	1.13	2.44	7.2	3.57	0.78	0.73	0.77	6.19	0.79	0.35	4.13	0.52	1.37	1.22	2.45	6.67	1.33	0.6	0.57	3.03	5.26	2.57	2.02	2.48	0.85	0.31	1.55	3.08	0.98	0.94	0.41	0.63	2.09	0.72
CLCN4	3.34	2.11	9.225	1.985	1.33	3.995	1.835	7.04	2.72	1.64	2.765	3.635	3.76	1.84	4.005	3.37	4.94	3.485	6.72	3.68	2.915	4.925	2.945	3.805	4.015	2.81	1.545	5.68	3.61	3.41	1.235	3.72	8.13	4.815	2.495	4.15
CLCN5	2.12	1.87	2.14	2.78	1.24	2.25	1.85	5.05	1.45	5.28	1.13	4.23	5.96	0.68	6.32	1.39	4.06	3.52	2.11	6.38	1.64	7.75	1.64	6.07	4.83	3.88	1.8	8.36	3.18	6.25	5.42	5.34	4.07	4.88	3.52	5.04
CLCN6	16	17.89	4.76	3.69	5.24	6.01	2.68	6.65	4.17	13.5	18.4	21.79	4.73	2.05	16.48	14.63	16.27	13.79	5.18	2.58	6.39	3.19	3.11	14.01	5.53	6.08	5.36	3.9	18.4	13.12	7.78	14.75	3.45	14.24	3.23	15.77
CLCN7	11.42	4.29	13.7	7.52	12.65	34.68	8.85	34.51	11.18	30.15	25.65	2.84	7.28	25.77	16.68	28.8	18.83	15.56	27.19	28.33	17.77	23.15	23.43	21.83	35.55	21.06	38.42	46.16	76.38	34.78	44.17	26.21	30.71	42.22	33.48	31.29
CLCNKA	6.145	3.715	3.35	4.065	3.355	5.25	10.995	7.655	3.715	6.22	4.225	5.595	4.42	3.9	4.375	2.765	4.75	4.89	8.015	3.925	6.135	9.3	13.525	6.06	14.975	4.52	3.14	4.5	6.475	5.685	4.8	10.03	4.785	3.475	7.625	3.2
CLDN10	374.93	251.39	341.96	177.65	263.3	149.67	161.7	311.98	183.64	119.75	95.27	127.39	207.88	117.46	161.05	64.4	114.47	270.85	15	45.23	116.39	17.78	21.06	33.8	15.82	92.12	9.4	7.04	0.95	1.12	10.44	59.77	0.72	83.34	1.03	52.38
CLDN14	9.84	36.05	11.98	17.81	6.46	10.83	9.26	9.87	27.69	4.91	6.74	7.79	10.97	7.29	18.99	8.35	30.92	24.48	5.62	4.16	32	6.21	5.47	4.15	16.05	9.57	4.17	12.19	22.96	21.23	5.65	8	7.5	6.73	14.22	3.88
CLDN18	1.71	1.93	2.22	11.37	1.96	7.86	1.88	13.69	1.53	4.92	1.48	1.05	6.86	2.22	5.18	7.25	4.7	2.7	17.02	17.93	5.39	20.25	31.45	52.41	2.81	46.58	4.11	0.81	2.19	2.05	1.5	12.76	20.99	49.3	8.07	6.4
CLDN3	61.26	60.71	57.11	61.72	46.81	57.63	64.94	77.61	45.33	33.72	32.78	32.54	39.16	39.92	43.84	12.33	27.67	40.88	6.56	20.46	45.77	13.18	25.44	11.57	55.63	24.85	2.19	4.88	5.31	63.49	42.11	35	65.07	38.19	3.27	7.95
CLDN4	55.85	15.78	14.63	18.94	15.89	24.81	11.93	64.44	15.13	12.1	11.58	12.54	11.21	16.29	13.18	26.1	12.35	14.96	21.74	88.57	10.78	336.81	108.7	122.1	8.1	73.28	6.53	39.43	6.9	82.62	256.47	14.32	280.44	9.39	103.2	145.66
CLDN5	2.97	9.51	9.58	6.81	5.21	5.93	17.8	8.73	5.64	38.61	23.08	32.38	26.92	33.74	6.55	22.95	7.77	6.49	16.97	38.72	7.84	32.47	12.51	3.77	11.28	8.94	23.33	347.81	95.24	50.6	41.01	20.48	5.58	7.79	6.25	22.24
CLDN7	62.74	46.97	54.06	28.14	47.77	36.28	53.92	75.6	53.06	51.09	39.76	47.06	46.6	40.38	36.01	36.63	31.78	63.54	29.53	46.94	41.76	56.73	160.43	54.3	55.48	27.1	10.06	27.97	27.07	62.61	134.51	97.52	180.67	103.87	40.33	86.37
CLDN8	0.735	0.805	1.665	4.16	4.18	3.095	5.49	1.71	2.055	2.33	0.605	4.065	3.095	7.375	0.88	1.14	4.465	6.945	0.74	1.265	3.705	1.64	2.07	0.7	2.25	1.57	0.96	6.505	1.25	1.835	3.585	3.615	1.125	1.185	1.41	0.895
CLDN9	13.13	27.37	24.83	12.49	20.29	32.185	22.635	14.095	10.165	15.615	12.455	11.54	24.5	15.63	28.06	17.105	26.05	45.975	14.085	19.215	31.61	21.31	13.7	15.66	25.37	14.18	11.535	20.71	15.275	24.875	27.58	18.55	20.745	21.645	12.13	9.55
CLDND1	36.36	22.45	27.82	22.94	25.5	27.66	21.78	28.79	25.79	36.25	31.71	26.2	21.99	38.02	29.52	43.03	28.31	15.85	59.71	40.46	19.18	59.27	43.59	56.81	39.51	31.98	25.96	60.43	24.08	24.42	33.88	35.28	24.64	62.04	68.55	44.89
CLEC10A	10.97	3.28	1.72	8	3.4	25.2	16.5	13.02	2.12	25.1	21.87	22.91	3.78	18.41	17.08	18.5	25.94	4.29	14.27	19.73	6.78	6.57	17.15	10.2	5.43	11.4	21.11	27.47	28.99	39.96	30.14	12.8	23.9	16.74	24.29	18.5
CLEC11A	8.17	36.3	36.11	9.81	24.78	19.28	17.23	11.03	15.65	63.08	84.55	32.06	11.47	45.33	30.89	85.72	37.41	29.79	39.28	62.03	23.67	40.24	61.3	63.5	40.36	46.33	38.82	37.93	45.52	33.95	50.43	37.99	29.31	23.92	66.24	47.01
CLEC16A	1.84	1.71	7.01	6.49	5.59	7.83	13.93	13.15	8.59	8.03	11.77	9	13.29	10.76	13.78	10.65	15.77	3.79	9.84	2.25	10.38	11.52	2.61	12.33	12.01	8.01	19.3	10.89	30.95	8.48	8.72	13.95	17.37	10.91	19.81	17.77
CLEC2B	4.55	1.36	11.97	1.32	1.46	1.7	6.09	3.36	9.11	16.03	18.1	6.08	13.14	9.84	8.05	24.09	1.68	1.98	36.28	22.36	11.04	38.01	17.19	39.16	28.32	21.12	22.9	8.02	11.52	6.2	18.93	1.02	1.61	4.77	27.29	32.85
CLEC3B	30.33	44.03	26.87	22.25	37.13	34.89	39.27	22.73	34.48	54.5	41.12	45.74	25.75	51.04	25.31	67.4	26.69	36.41	25.12	82.27	28.31	22.53	22.95	28.06	29.07	37.46	43.19	42.81	63.9	66.41	49.6	39.28	22.6	26.05	15.91	43.03
CLEC4M	3.66	0.6	0.86	6.29	2.75	0.87	0.71	9.38	0.46	1.22	0.56	8.55	3.38	1.79	0.58	0.47	2.51	1.76	3.95	0.79	2.52	2.33	1.46	1.27	2.68	3.64	15.06	2.99	93.73	30.92	7.91	2.85	10.76	1.47	1.28	5.59
CLGN	0.64	0.48	0.63	0.38	7.19	5.21	1.06	0.75	2.32	0.18	1.58	0.22	10.48	0.58	0.44	0.73	1.16	0.89	0.92	0.45	3.65	0.22	2.18	3.34	7.05	1.09	2.83	1.18	0.39	0.82	9.35	0.89	7.79	1.29	0.67	0.49
CLIC1	162.49	120.9	88.19	102.62	149.2	112.68	126.03	179.02	92.1	201.02	243.76	95.32	125.89	144.96	118.14	200.96	116.44	65.9	261.87	353.88	97.83	344.42	517.33	371.67	414.4	195.11	372.11	950.29	739.77	268.19	640.82	222.75	455.01	373.16	387.57	342.08
CLIC2	1.2	0.97	8.38	6.46	2.6	2.35	1.21	6.26	6.75	9.19	6.44	15.51	4.34	14.95	12.94	12.78	4.69	17.02	6.4	9.53	7.27	13.56	9.1	9.42	8.18	6.54	9.97	2.92	9.56	3.23	9.08	3.81	4.33	4.74	7.25	9.56
CLIC4	29.22	27.36	59.05	28.36	56.43	36.07	23.7	34.07	37.07	68.25	73.01	50.41	26.64	48.92	28.4	99.5	31.44	38.01	74.78	97.1	55.45	93.41	103.69	141.76	73.53	54.58	31.69	20.85	23.06	26.86	43.48	20.78	31.27	65.59	157.32	88.16
CLIC5	1.09	2.35	0.65	4.36	7.39	0.91	0.55	4.16	2.27	3.76	2.63	3.03	2.18	0.55	0.64	3.37	8.11	0.19	3.82	7.98	2.17	0.34	3.1	2.81	6.72	6.2	3.31	5.03	4.3	2.38	2.45	4.25	4.4	0.33	13.81	4.44
CLINT1	28.47	16.68	18.54	21.91	33.4	17.73	21.65	16.81	27.43	36.99	17.37	14.94	20.99	24.73	23.52	23.86	17.14	14.39	32.84	53.34	9.07	24.84	64.99	63.19	82.97	22.08	49.76	20.5	11.76	21.45	15.48	14.13	29.09	25.79	25.16	47.87
CLIP1	19.71	20.42	7.97	24.93	22.72	12.93	23.3	23.35	24.98	18.95	18.74	13.44	17	14.86	12.95	18.2	11.05	12.35	18.69	22.32	16.26	24.84	11.22	27.14	33.68	14.86	26.99	16.33	2.32	8.92	25.47	4.64	6.62	2.21	23	17.69
CLIP2	16.52	6.74	15.95	11.37	17.43	8.99	26.28	18.39	27.02	17.05	21.62	22.86	14.86	13.73	12.93	17.46	10.25	16.54	13.51	11.04	18.33	16.34	20.51	14.59	7.36	10.51	5.97	18.06	25.21	7.1	17.98	14.49	13.92	24.57	20.33	21.34
CLIP3	4.15	3.77	5.72	3.4	5.2	4.63	4.38	4.43	2.88	22.48	5.49	4.45	3.75	4.56	4.33	18.52	3.39	3.85	16.63	25.91	7.22	6	7.12	16.13	9.98	15.8	2.99	24.41	46.72	12.83	3.51	3.46	4.61	3.86	15.39	3.75
CLK1	11.475	13.31	16.67	13.435	54.36	12.96	11.08	8.41	11.065	19.6	10.58	13.28	11.355	13.46	6.59	22.43	8.82	8.97	23.515	20.17	5.97	44.83	9.5	27.305	69.275	15.86	18.635	24.62	8.955	7.99	9.975	11.96	9.635	6.605	18.395	15.355
CLK2	12.3	9.68	6.4	9.8	18.29	9.18	4.77	2.3	5.01	10.92	13.83	9.57	3.3	7.88	8.83	13.68	3.67	4.24	18.37	12.74	14.5	4.21	4.14	14.95	10.4	4.1	19.65	13.54	17.74	13.64	7.13	31.53	7.19	36.31	19.26	17.37
CLK3	16.65	2.85	1.89	5.68	14.2	2.13	17.92	3.65	3.25	4.39	8.12	7.35	3.57	3.69	8.81	4.07	4.66	6.49	17.26	3.28	3.93	29.01	24.17	18.52	18.9	1.86	15.43	29.06	46.22	7.63	14.03	29.27	18.19	26.39	15.62	14.28
CLMN	1.42	1.46	8.48	3.86	3.02	1.43	3.68	2.42	11.34	11.15	2.31	4.94	0.93	1.07	2.32	9.59	1.45	2.75	1.49	3.45	2.05	0.94	1.74	13.79	22.82	2.65	2.12	1.28	3.35	2.43	4.99	2.87	2.42	11.13	1.49	1.89
CLN3	33.07	50.2	23.98	39.9	47	23.59	29.46	54.09	39.26	48.4	32.32	23.01	32.1	30.37	24.41	35.81	20.81	38.16	32.73	17.95	34.11	34.52	36.24	28.84	41.08	34.78	52.11	45.83	60.23	50	44.1	40.79	35.13	31.72	23.94	14.68
CLN5	17.64	5.47	10.49	4.76	19.41	12.14	9.74	2.55	8.87	13.78	7.64	3.76	3.34	0.74	0.41	10.94	2.46	2.49	3.8	9.26	6.63	2.44	6.62	11.5	7.18	8.08	6.6	1.94	1.28	1.9	7.79	1.56	1.16	4.23	7.35	8.2
CLNS1A	123.2	58.61	142.79	70.46	106.13	52.26	68.15	86.95	84.27	40.93	43.37	38.83	30.09	45.83	34.98	36.51	29.36	50.9	35.19	23.04	22.72	31.79	29.47	38.57	21.32	29.99	35.96	19.97	30.42	16.57	41.48	24.71	25.41	36.04	33.96	33.84
CLOCK	20.395	13.87	10.535	14.53	9.525	8.215	9.4	18.255	14.02	13.25	10.63	5.35	10.385	11.98	8.595	12.93	6.665	10.265	15.11	7.535	9.995	14.02	14.875	12.765	9.135	7.23	18.48	7.855	12.665	13.91	7.83	14.845	8.795	17.81	16.295	14.01
CLP1	20.44	11.06	15.06	12.63	21.78	19.9	22.42	17.34	13.48	10.82	9.97	14.68	14.22	18.47	13.35	1.76	11.42	26.48	8.54	6.34	24.99	14.38	14.2	15.24	8.36	16.24	12.5	2.68	9.8	3.5	11.58	11.62	7.77	19.73	14.87	14.56
CLPP	47.07	24.52	4.6	26.01	33.65	18.31	19.5	47.12	22.79	29.95	17.26	10.24	24.99	7.28	23.7	18.49	29.59	13.61	10.81	27.07	13.22	30.57	29.49	15.63	17.87	17.73	33.5	50.57	57.56	44.07	40.4	30	33.89	47.94	25.68	24.6
CLPS	5378.17	4468.05	4659.53	5074.67	7352.86	4266.57	5222.38	4646.58	4921.3	1650.9	2486	3432.75	3469.16	2717.6	3783.63	1686.63	4073.3	4828.32	394.94	507.76	3856.97	1123.23	94.92	75.7	29.2	2378.15	89.98	0.55	8.47	2.8	1.19	1190.14	9.28	1861.49	1.87	0.53
CLPTM1	9.82	41.29	24.09	46.19	35.14	34.03	24.7	37.45	21.1	36.81	35.36	21.28	27.06	30.22	28.39	32.23	25.32	27.54	32.51	24.6	45.08	35.74	31.9	28.37	26.28	41.43	33.66	44.49	91.81	69.47	27.1	44.81	33.24	46.92	24.41	45.62
CLPX	5.36	8.46	11.66	5.93	10.74	11.03	9.25	9.39	5.25	7.74	4.07	6.7	1.33	9.66	9.89	5.43	13.77	6.53	7.61	4.34	8.38	5.5	13.14	6.65	6	5.67	4.01	10.95	8.43	8.82	7.25	4.12	9.27	10.57	6.18	4.96
CLSTN1	34.45	65.9	50.71	72.53	64.94	50.71	45.71	61.68	75.64	92.21	91.84	62.54	122.76	86.28	91.19	76.23	79.36	78.01	70.81	80.71	73.49	38.15	97.83	98.7	60.03	61.95	38.28	106.75	174.95	45.14	59.86	130.43	71.56	143.36	112.37	48.57
CLSTN3	116.37	58.61	57.9	95.62	46.37	70.25	58.62	86.68	38.22	89.6	93.58	75.58	74.66	80.02	103.18	69.3	66.8	78.56	67.28	85.17	74.85	60.22	96.03	56.01	66.64	57.95	87.07	66.5	148.82	96.73	81.36	113.76	53.3	126.49	85.62	85.86
CLTA	172.92	137.15	112.71	132.86	114.7	111.5	159.5	182.04	77.1	124.37	114.27	68.33	90.52	117.77	94.93	105.63	97.87	99.04	89.07	107.29	85.19	124.05	142.44	84.15	104.03	83.32	101.93	154.35	175.34	123.04	140.26	106.96	131.4	213.52	89.46	102.15
CLTB	18.38	22.075	27.285	32.095	23.745	15.735	17.305	31.295	16.275	22.085	25.755	15.85	19.385	29.99	16.66	17.375	15.96	17.05	18.52	18.63	20.925	33.1	26.525	29.58	13.63	22.74	24.25	23.775	35.11	28.515	37.73	15.205	20.07	17.41	28.535	27.695
CLTC	11.63	14.13	16.32	13.04	20.32	4.45	22.12	16.81	20.59	17.76	16.32	10.13	11.03	14.15	13.4	19.83	11.15	11.29	12.1	9.9	17.84	7.95	10.87	24.7	12.48	14.45	7.65	7.61	10.96	7.54	14.15	16.39	9.81	16.48	13.22	24.56
CLTCL1	3.52	2.11	7.45	2.84	2.2	3.99	5.73	2.11	3.18	2.12	4.08	2.78	4.62	4.78	3.53	1.66	5.49	3.59	1.86	4.06	4.61	2.71	2.17	3.07	2.58	2.21	1.34	11.09	4.31	4.25	2.68	2.71	4.57	3.04	2.39	3.2
CLU	260.32	1018.12	539.16	876.31	784.86	764.01	557.36	1071.14	640.81	739.29	755.89	1088.4	1130.98	1106.24	901.24	568.76	647.06	692.29	345.26	875.9	540.36	284.87	186.83	315.38	1252.7	567.31	1004.43	1008.79	1908.65	3081.55	917.43	1292.42	1277.3	101.97	180.02	238.96
CLUAP1	7.44	1.14	7.41	0.84	3.04	1.28	1.02	5.55	2.38	3.87	1.02	2.21	1.01	2.11	3.21	4.51	1.37	9	1.45	2.75	1.21	1.14	4.65	6.98	7.13	0.83	0.88	3.81	0.78	2.63	2.03	5.81	3.24	4.64	8.11	5.16
CLUL1	0.87	0.72	1.18	1.37	0.76	3.89	2.77	0.63	2.47	0.39	3.92	1.24	0.57	2.07	0.87	1.51	0.55	3.79	0.83	1.78	3.6	0.73	0.63	0.62	4.67	0.57	0.44	1.64	0.17	1.35	4.3	5.12	5.89	1.93	1.59	0.28
CMA1	21.57	17.04	23.95	13.1	25.06	20.99	22.83	9.07	22.53	11.56	28.42	15.47	12.09	27.34	13.26	11.63	9.96	9.6	10.23	20.1	20.32	3.95	4.68	11.04	11.69	15.97	9.4	13.7	13.86	22.56	6.47	2.26	12.12	4.1	7.97	4.8
CMAH	9.17	10.09	5.34	14.47	2.24	13.36	10.12	1.52	6.11	16.91	13.24	5.33	1.87	8.77	12.98	21.73	9.89	6.15	22.27	18.24	4.26	13.8	5.8	14.61	16.81	13.01	16.13	1.26	7.64	2.76	2.41	11.24	9.53	3.72	15.42	13.48
CMKLR1	19.58	6.09	4.13	5.11	15.33	14.14	9.95	7.39	1.53	8.43	9.58	11.32	1	8.59	8.8	11.97	4.59	12.61	7.94	9.31	12.09	10.74	8.55	7.03	4.11	7.78	7.93	12.34	14.44	8.79	15.12	7.71	14.22	8.88	11.34	8.6
CNBP	173.41	56.11	75.12	81.83	135.67	67.73	103.7	141.06	120.83	79.97	58.7	30.55	45.52	55.1	41.51	69.8	51.76	58.89	38.37	66.38	42.36	67.92	81.58	88.44	36.89	50.56	41.32	44.58	26.09	24.84	34.25	61.24	29.93	165.85	67.99	76.51
CNGA1	3.78	8.01	1.12	0.64	2.31	1.84	0.85	6.55	9.47	8.12	0.7	10.53	10.2	2.62	4.84	0.96	1.14	7.25	3.04	2.52	5.32	2.77	1.62	0.67	13.05	1.22	4.33	1.99	1.34	1.23	5.7	2.45	1.42	3.1	2.84	5.53
CNGA3	4.59	4.77	8.31	1.75	1.37	6.35	0.57	9.84	5.33	0.69	1.99	0.9	7.02	0.84	5.68	2.56	1.81	11.26	6.47	1.85	2.69	1.53	0.99	3	1.1	1.22	4.69	4.2	1.42	2.39	7.23	6.56	5.01	5.55	1.6	3.23
CNGB1	2.815	5.575	1.765	2.79	3.06	3.03	2.365	3.31	6.43	2.035	3.07	2.965	6.36	3.675	12.205	2.715	2.315	3.485	6.475	4.34	4.73	5.46	4.37	1.59	2.255	2.825	12.175	5.305	6.75	1.95	2.065	1.7	2.285	3.165	5.675	1.635
CNIH	246.06	89.89	126.5	96.13	144.93	63.09	83.85	103.56	90.12	108.67	90.3	31.65	52.27	78.3	74.98	123.21	80.7	86.3	87.54	76.11	45.08	110.87	158.29	145.12	104.93	76.14	64.07	87.47	80.55	94.08	123.76	97.22	142.5	105.77	159.24	103.95
CNIH3	8.55	3.68	6.8	10.41	7.53	7.37	6.7	1.1	7.98	3.85	0.65	3.25	5.05	0.97	5.42	0.63	1.54	2.32	0.81	2.29	6.08	0.13	0.74	3.19	1.98	0.72	1.69	1.54	0.87	4.08	1.91	16.75	6.83	27.46	3.55	1.47
CNKSR1	32.01	38.72	31.31	28.47	35.01	26.61	26.36	27.03	32.12	17.46	21.53	16.39	31.5	20.28	30.36	24.21	32.41	50.87	20.93	16.45	26.45	37.81	17.49	20.96	32.9	18.33	17.83	23.7	28.93	19.27	38.52	31.67	30.62	23.9	17.18	15.22
CNKSR2	3.09	6.92	4.18	0.77	1.38	6.66	2.16	6.09	0.91	0.67	0.82	2.58	3.07	1.62	2.15	3.72	2.39	1.91	5.41	0.99	0.98	0.8	2.54	2.44	1.51	3.83	2.21	0.93	6.6	0.67	1.14	1.22	1.45	3.95	1.04	0.87
CNN1	1.79	1.51	1.6	2.41	2.62	2.76	3.34	1.79	1.64	14.27	37.85	6.56	2.57	19.53	11.56	42.94	3.89	3.63	15.63	87.9	3.07	17.43	25.09	29.32	5.55	3.88	11.1	13.04	3.33	2.92	3	1.55	3.77	1.47	21.7	18.28
CNN3	116.54	87.39	76.07	64.23	108.04	66.71	53.76	74.88	117.37	112.42	144.78	77.33	82.78	137.01	89.68	192.82	75.41	74.7	99.29	114.54	91.11	106.85	111.97	174.7	133.2	85.47	49.7	33	18.37	25.72	85.3	60.91	25.97	122.05	188.11	148.6
CNNM2	6.17	8.15	10.63	17.2	5.65	5.03	11.56	17.25	8.98	4.7	13.9	7.77	5.92	10.13	11.12	8.86	6.27	11.38	5.31	12.32	18.46	1.31	6.09	7.09	6.28	7.67	15.61	10.62	11.78	10.77	8.15	8.09	7.54	8.7	4.57	6.28
CNOT1	20.79	17.01	17.25	18.79	15.01	10.7	3.14	23.03	11.63	21.01	18.83	8.03	8.43	21.25	23.55	16.42	14.5	28.82	20.99	15.63	17.2	16	30.8	16.17	23.21	23.28	15.41	30.97	20.19	30.95	9.81	18.13	23.96	32.45	22.12	13.97
CNOT2	22.335	10.525	7.605	12.85	11.18	8.885	8.975	14.18	9.28	17.73	11.445	7.075	11.94	9.655	15.545	14.135	3.12	19.125	17.125	14.495	21.685	11.435	10.615	17.585	23.53	7.885	10.64	16.375	11.315	14.165	10.935	9.65	11.07	20.955	25.25	12.425
CNOT3	2.75	13.2	9.87	14.61	1.19	10.32	2.27	8.2	7.13	6.34	10.43	2.48	6.91	11.65	8.28	9.77	1.58	6.56	11.27	7.76	7.38	6.27	7.98	8.01	5.66	11.4	7.62	13.04	19.85	14.56	7.67	10.37	8.64	18.04	10.67	4.33
CNOT4	10.43	2.25	13.57	20.97	10.32	6.8	26.67	10.54	14.93	15.58	15.03	15.07	11.89	17.5	15.26	23.29	14.36	30.59	23.34	30.15	14.19	15.56	24.17	25.38	34.66	13.18	15.12	26.89	35	22.54	17.44	18.42	23.5	19.73	25.08	26.91
CNOT8	17.61	13.365	8.66	3.85	12.535	10.395	9.945	18.92	6.435	8.78	8.665	11.455	6.985	18.66	8.125	7.495	7.06	8.645	4.095	12.755	25.79	14.605	7.27	13.48	7.81	13.98	5.92	4.235	8.72	5.495	7.265	8.525	8.04	20.995	15.9	14.49
CNP	11.15	10.52	9.51	7.68	14.25	12.18	19.24	13.67	12.33	11.3	5.98	16.27	6.11	5.21	12.57	10.02	7.56	9.93	10.03	6.82	16.96	10.45	14.92	8.7	7.63	6.12	13.95	13.07	27.57	11.37	20.4	9.07	16.38	12.03	13.1	9.43
CNPY2	150.84	99.03	114.61	67.61	91.14	47.02	80.43	119.67	65.2	74.36	96.89	73.56	66.05	76.63	64.45	81.54	35.97	82.69	73.09	72.44	66.94	54.37	151.52	73.02	105.42	64.58	62.15	106.42	92.59	110.79	100.34	149.16	129.46	217.14	98.73	89.48
CNPY3	16.32	16.06	1.55	18.36	44.36	2.85	23.56	13.57	21.54	11.91	13.9	5.49	17.88	12.1	9.52	6.44	9.34	13.73	3.65	6.99	19.96	6.78	10.61	5.91	4.71	10.73	14.6	13.63	38.69	14.51	9.92	13.04	7.08	31.57	7.09	12.59
CNR1	0.7	0.52	5.16	2.94	0.52	3.53	0.66	5.98	5.89	3.44	5.91	6.12	1.28	1.22	2.08	2.04	0.57	0.31	1.68	9.08	1.12	5.83	0.22	4.81	9.72	3.96	4.13	4.76	5.55	0.89	1.42	0.58	0.51	11.75	2.44	6.12
CNR2	3.47	5.8	5.43	3.89	2.25	5.52	3.61	5.16	2	2.52	4.02	4.16	4.82	3.59	3.98	7.82	21.94	5.5	2.43	3.33	6.7	2.78	4.82	2.3	1.69	4.27	19.5	2.84	30.45	5.22	7.87	2.12	1.59	2.87	1.57	2.81
CNTF	2.89	2.45	2.85	1.61	5.4	1.04	1.4	3.06	2.56	0.99	2.32	2.68	2.47	0.98	2.26	1.27	3.3	6.17	1.37	0.76	2.12	1.41	1.15	4.53	1.01	1.38	1.21	4.1	1.22	7.51	4.12	1.8	2.68	1.85	1.27	1.1
CNTFR	4.19	29.06	12.61	15.39	9.21	27.73	20.59	11.96	22.81	9.41	6.56	22.51	15.35	13.88	11.12	11.77	27.23	23.26	2.67	1.99	21.3	7.17	4.12	1.5	4.1	13.05	2.61	6.63	2.78	9.86	3.33	3.77	9.92	8.84	2.2	5.72
CNTN1	10.96	9.32	10.275	12.41	7.38	11.65	8.81	7.355	8.7	6.88	14.68	8.875	13.325	6.36	8.16	16.115	11.255	13.23	7.37	14.155	17.59	11.54	8.04	16.745	12.08	11.865	9.455	7.025	9.17	9.535	8.195	7.295	5.145	6.465	10.415	14.245
CNTN2	48.21	78.85	64.08	76.93	16.16	60.73	72.24	55.93	33.47	53.28	46.33	49.87	36.03	45.56	94.01	52.77	57.09	66.57	34.39	49.37	48.69	54.2	52.65	41.96	57.09	43.71	50.9	51.49	65.44	77.65	58.37	67.6	77	82.64	54.49	43.11
CNTN5	0.84	1.43	2.27	0.95	9.31	0.5	1.13	0.33	0.71	2.06	0.37	2.92	0.51	3.65	0.49	4.17	2.41	0.82	0.69	0.94	5.08	0.2	0.2	3.08	1.98	1.17	0.63	0.62	0.88	0.67	0.5	0.75	1.93	0.64	0.28	1.48
CNTN6	3.72	9.58	3.76	10.28	8.06	3.93	6.49	7.45	9.99	2.06	4.46	4.65	6.88	5.66	7.35	5.46	9.46	13.92	7.16	6.21	7.33	4.65	4.47	8.12	3.91	3.24	2.72	6.05	6.54	3.89	5.78	10.78	1.28	6.25	4.56	3.84
CNTNAP2	19.89	5.5	4.61	11.76	14.15	7.05	11.55	7.26	8.9	2.52	8.74	3.78	2.19	5.77	5.58	1.82	4.01	4.55	2.18	4.65	5.57	2.02	11.64	8.34	15.85	2.39	8.5	19.91	13.25	8.03	5.41	12.74	12.01	10.38	4.92	18.07
COASY	23.405	14.455	15.57	27.87	22.905	14.755	25.08	39.82	15.74	23.31	23.49	19.07	18.545	25.465	23.21	17.7	29.3	21.36	17.21	18.62	26.955	15.62	31.29	22.135	24.565	24.055	19.895	22.54	56.45	37.245	26.825	40.335	37.935	25.135	24.7	24.12
COBL	13.72	18.59	10.46	13.7	20.37	19.17	20.01	12.58	26.88	7.12	10.36	8.6	20.93	9.39	17.8	6.42	11.55	20.26	7.08	9.25	6.78	8.09	10.21	10.56	31.05	14.17	3.2	10.99	1.39	19.87	20.48	9.96	31.79	6.96	1.3	10.01
COBLL1	25.05	29.66	19.65	23.26	36.99	18.39	23.47	40.76	27.94	12.39	15.52	16.66	20.77	24.01	28.86	11.71	12.01	23.76	5.16	11.85	27.08	10.7	5.32	11.2	37.76	12.1	19.63	6.63	11	36.77	12.47	16.46	25.22	12.21	15.08	7.92
COBRA1	148.55	146.33	120.55	115.35	86.92	96.42	121.05	152.38	88.81	102.69	91.24	138.39	115.26	76.53	82.99	64.9	89.34	131.25	62.81	69.59	125.43	66.99	78.93	58.19	73.94	79.04	86.57	89.14	162.99	105.96	132.9	99.98	77.85	109.59	85.93	72.16
COCH	10.6	3.57	1.22	4.5	9.77	2.22	2.42	10.28	3.2	0.88	0.33	0.34	1.79	5.64	0.76	0.29	2.64	1.06	1.85	1.07	1.3	0.25	0.44	1.99	0.78	0.56	3.76	0.44	2.78	2.12	3.45	3.09	1.05	0.58	0.34	2.44
COG2	38.16	16.61	14.88	16.01	14.96	10.31	19.99	33.31	7	21.96	19.34	1.57	17.14	13.58	16.33	12.87	21.86	16.41	12.15	16.2	9.89	12.78	24.42	15.71	19.07	17.18	12.16	16.2	18.35	13.5	2.28	24.41	15.12	32.39	18.17	15.9
COG4	4.16	7.3	18.65	4.31	3.85	4.73	2.23	5.43	3.69	15.96	15.45	4.51	7.23	4.68	2.82	14.87	3.6	5.2	17.76	22.12	6.72	3.82	30.05	20.05	25.18	7.41	19.07	32.1	31.14	43.17	26.04	28.64	32.03	35.79	23.54	16.81
COG5	45.98	19.56	20.28	38.24	55.99	24.93	30.9	33.19	35.22	10.86	22.11	9.57	13.01	23.19	30.68	17	9.74	19.09	9.96	12.77	13.43	19.23	16.88	25.18	11.65	20.01	11.4	10.85	2.01	10.4	10.16	2.62	1.25	8.72	17.59	17.45
COG7	15.2	2.52	3.47	5.27	2.64	7.92	13.29	4.04	6.29	2.39	3.46	4.22	4.39	9.82	13.82	3.01	21.34	3.5	1.67	1.51	24.55	3.58	2.7	3.12	3.89	2.88	9.69	3.13	1.36	25.58	4.54	22.48	16.72	1.69	1.14	1.06
COIL	6.22	9.105	8.965	4.85	12.555	4.065	7.6	8.03	10.915	5.87	6.1	8.245	5.665	5.225	8.45	6.5	6.72	5.555	6.82	4.505	1.13	0.61	4.075	4.985	9.31	6.055	7.475	7.385	4.42	4.29	4.89	4.25	5.32	12.32	8.2	4.85
COL10A1	28.01	20.05	20.04	22.59	18.97	21.05	17.36	24.61	23.26	50.27	20.44	22.76	23.16	4.58	25.74	81.84	34.75	26.15	68.52	16.23	39.21	48.34	82.85	296.43	58.89	80.54	22.33	8.54	6.82	17.54	18.06	16.21	21	10.96	81.93	57.48
COL11A1	0.88	1.24	1.1	2.8	1.89	3.24	1.06	4.83	1.88	24.91	21.29	1.9	1.91	1.81	28.27	33.11	7.34	5.25	87.08	18.38	55.75	29.99	180.01	388.68	31.75	19.66	3.98	1.33	1.3	4.6	5.6	1.25	17.99	0.67	193.76	161.79
COL11A2	11.7	20.05	16.03	3.34	22.15	15.17	5.85	12	12.55	5.14	6.95	13.56	5.05	7.01	3.09	3.73	7.04	11.25	7.84	7.54	7.42	5.58	11.94	5.03	7.3	3.37	2.94	10.35	19.72	12.44	8.92	7.66	5.9	20.14	11.78	5.79
COL13A1	8.715	5.155	8.48	17.025	5.72	5.47	12.43	3.92	6.535	9.92	2.33	9.32	7.7	7.535	2.595	2.34	3.42	8.985	2.955	3.085	11.44	2.235	1.825	3.475	4.175	3.615	1.93	10.96	1.83	3.205	1.69	2.37	1.505	6.145	2.39	5.995
COL14A1	1.72	2.3	8.09	1.395	1.725	3.55	3.65	2.635	4.62	30.025	31.115	11.545	6.265	21.625	14.56	47.6	7.945	2.27	16.06	40.385	9.335	11.75	12.33	17.505	13.86	20.185	12.265	1.31	6.02	3.61	3.08	4.145	4.5	6.065	12.25	4.79
COL15A1	10.82	25.38	17.96	25.85	23.69	38.64	20.97	13.08	22.86	71.85	75.45	33.84	20.55	44.05	29.33	80.29	30.63	18.77	76	73.39	19.69	32.2	114.86	73.88	38.93	53.79	17.37	5.24	22.44	3.11	19.04	5.46	10.78	10.08	62.33	35.6
COL16A1	16.84	14.09	8.895	7.53	12.235	11.13	9.095	14.275	9.1	54.13	40.23	11.605	12.62	21.645	12.725	67.465	19.485	6.86	34.315	43.3	16.98	19.9	48.08	57.73	40.445	24.985	13.735	12.64	10.025	7.025	10.46	8.72	10.24	8.78	70.67	42.53
COL17A1	1.35	0.72	1.4	0.66	1.3	2.01	2.14	2.13	4.31	0.48	1.27	0.67	3.56	0.63	1.67	0.69	0.75	0.77	1.43	1.2	2.01	32.89	4.16	51.96	0.69	15.28	2.03	1.73	1.29	13.11	24.84	0.97	15.78	1.26	4.19	30.97
COL18A1	4.17	13.02	23.28	9.64	22.44	4.42	18.72	4.46	7.24	15.66	20.72	5.78	21.52	11.47	3.05	16.28	6.38	11.59	9.54	14.59	21.08	9.19	18.97	23.82	17.58	12.36	12.33	20.87	18.07	23.99	19.11	22.34	32.56	7.06	18.57	22.57
COL19A1	6.21	5.5	10.275	8.045	5.58	8.19	3.85	6.2	8.5	7.035	7.33	9.54	9.595	6.655	11.65	4.765	10.515	14.745	6.29	7.135	8.7	4.69	5.195	5.695	9.81	6.665	2.94	8.84	6.59	17.57	11.27	17.61	11.97	10.765	6.685	8.815
COL1A1	17.14	15.665	13.205	20.48	28.295	13.65	17.04	14.505	10.815	123.275	278.925	36.885	13.63	201.715	109.59	269.19	45.6	17.275	120.245	199.68	101.705	63.225	215.47	217.51	68.315	103.6	42.44	15.22	11.36	25.87	10.72	5.8	10.825	15.77	114.31	97.075
COL1A2	8.82	5.105	7	5.655	4.155	7.545	3.515	4.315	8.01	326.005	361.785	76.39	61.635	313.085	187.675	574.17	84.06	13.41	231.785	370.165	152.71	136.735	501.955	502.98	188.815	182.1	56.95	15.915	16.545	38.86	34.975	26.57	28.34	50.86	559.735	340.5
COL21A1	10.42	12.4	12.16	7.06	11.51	5.8	16.75	6.14	4.66	16.51	9.81	4.63	6.15	24.66	13.33	9.34	3.05	8.63	9.62	16.86	9.81	9.42	6.27	10.72	21.97	8.7	11.23	5.2	3.16	4.93	4.71	3.96	10.78	4.31	6.03	6.36
COL2A1	30.5	41.01	44.32	37.3	29.95	40.47	36.04	40.28	23.175	23.545	25.94	32.42	40.72	34.14	31.255	17.795	38.085	41.27	21.505	12.775	40.015	16.565	17.075	12.135	17.645	29.49	18.08	14.73	27.845	27.725	21.425	31.335	19.46	46.735	16.2	17.97
COL3A1	17.4	16.3	14.44	9.13	12.83	17	10.92	9.28	8.08	568.79	805.26	275.45	226.39	851.16	439.09	753.88	145.1	24.08	444.42	455.18	373.05	299.25	604.38	631.48	433.64	453.27	101.11	35.8	28.17	70.21	103.15	106.1	49.37	120.71	844.33	561.46
COL4A1	14.42	8.62	7.18	17.98	16.23	14.96	8.08	14.25	18.17	74.42	83.79	22.86	39.91	42.49	27.23	81.14	32.5	10.86	112.9	142.86	52.01	101.52	189.02	237.82	164.53	85.87	35.7	45.07	20.52	51.12	61.61	88.75	52.43	127.54	181.52	126.83
COL4A2	2.27	35.08	21.76	30.97	28.91	35.81	19.12	30.93	41.82	185.99	227.26	87.95	157.08	137.01	54.31	184.62	45.18	39.21	367.97	382.68	167.39	234.38	360.13	373.31	368	247.85	84.88	88.39	135.5	115.52	95.12	178.3	82.06	450.39	259.74	245.95
COL4A3	2.87	3.95	8.65	1.84	4.37	5.13	1.49	6.52	4.09	0.81	1.35	1.4	2.21	2.15	6.26	3.37	2.18	6.8	2.5	1.19	2.21	2.16	1.46	3.38	1.04	1.34	2.69	1.39	3.08	1.74	0.77	3.96	2.75	1.73	3.12	3.99
COL4A4	2.37	6.24	1.35	1.09	3.99	1.01	2.11	7.34	6.54	3.92	1.97	2.03	1.15	4.31	3.1	1.98	7.57	0.64	0.7	0.61	1.82	0.82	1	3.74	3.67	0.36	3.04	3.35	5.31	5.3	3.67	4.85	0.37	3.91	0.27	5.3
COL4A5	5.21	0.51	0.63	4.35	6.81	5.46	1.76	1	0.5	4.32	4.96	0.5	0.38	2.59	3.72	5.24	1.28	5.15	2.17	8.01	2.53	2.27	3.53	7.71	7.35	1.9	1.78	7.84	0.31	2.3	3.53	2.03	2.11	2.72	6.34	5.34
COL4A6	0.595	2.36	1.21	1.075	1.39	0.73	1.955	3.85	1.31	4.7	3.865	4.49	1.13	1.895	0.92	2.625	1.255	0.825	2.84	5.78	1.17	1.89	1.985	2.27	1.62	1.54	1.18	8.665	0.625	1.4	0.65	2.755	2.85	4.89	3.515	2.365
COL5A2	7.09	1.7	3.14	7.17	4.15	2.45	10.08	2.96	2.01	155.81	168.95	23.42	17.97	103.12	55.72	314.95	23.86	5.76	160.23	203.95	100.81	104.22	303.24	330.34	87.84	78.88	32.64	13.83	3.74	10.59	29.98	25.86	21.14	22.35	218.69	155.92
COL6A1	18.68	16.71	5.8	24.5	3.26	27.66	7.14	10.24	6.93	19.05	20.78	23.86	16.49	21.82	24.32	19.2	18.24	10.25	19.69	14.12	23.58	25.47	16.82	13	15.7	16.17	22.23	24.41	14.47	28.62	23.26	28.63	23.37	23.53	15.39	24.6
COL6A2	24.64	15.67	12.78	14.005	13.675	21.465	18.09	15.005	7.75	116.355	124.865	39.53	32.74	103.635	33.43	114.405	20.515	14.245	60.16	169.67	25.48	44.555	69.7	84.52	41.145	50.61	23.715	42.62	34.695	40.25	25.105	23.935	35	28.26	129	91.35
COL6A3	26.94	31.29	24.11	27.81	39.93	59.42	12.62	63.06	27.48	229.27	253.49	142.64	112.84	205.47	136.61	251.56	97.03	15.47	152.26	221.51	176.41	132.71	215.41	264.49	118.5	146.32	71.4	28.56	83.19	92.56	119.67	68.44	70.31	89.44	310.1	193.66
COL7A1	10.94	16.11	16.05	10.2	11.64	14.12	17.49	14.47	12.6	6.65	6.19	4.52	9.59	14.07	4.44	9.79	30.91	17.04	7.47	5.15	11.62	11.48	3.82	11.06	7.79	11.63	2.53	14.7	20.35	15.04	18.02	14.15	8.06	7.96	32.11	28.17
COL8A1	5.25	3.58	6.1	9.23	9.11	0.57	5.64	4.07	0.94	14.99	21.26	4.05	9.54	7.89	8.33	31.48	8.37	6.14	18.48	18.78	13.95	11.51	30.23	71.78	18.19	10.72	8.23	1.23	8.01	6.81	8.84	10.02	12.45	4.47	40.8	13.59
COL9A1	22.78	27.1	24.56	19.63	32.74	25.86	10.14	38.29	18.33	38.6	14.19	16.06	17.84	53.24	53.15	47.96	55.31	17.75	23.16	12.04	25.33	12.49	22.42	18.78	46.76	44.53	33.55	49.54	44.58	55.22	27.64	83.64	56.45	56.49	42.19	37.85
COL9A2	8.5	19.04	13.59	30.72	28.02	20.61	20.31	9.02	14.49	9.42	14.49	17.58	22.94	7.26	23.62	3.03	7.25	8.18	14.31	11.34	14.52	16.83	15.63	3.59	4.35	5.82	4.27	3.21	21.68	9.73	6.65	35.18	10.72	52.16	3.7	13.44
COL9A3	1.41	2.42	7.28	15.89	5.8	1.58	1.48	0.99	1.62	0.99	0.73	1.91	0.9	13.6	1.89	5.5	2.49	0.93	0.66	2.6	2.33	1.2	0.87	2.09	0.9	1.39	1.39	14.77	7.04	0.76	1.19	1.29	1.22	0.69	1.11	1.09
COLEC10	5.89	3.97	2.08	2.07	6.51	1.33	6.35	5.45	2.27	0.57	4.01	9.27	2.89	3.1	2.44	2.1	4.89	4.39	3.31	6.67	8.51	0.97	0.81	1.21	4.91	7.59	10.24	1.4	4.69	12.08	1.88	4.74	7.31	0.84	4.78	6.08
COLQ	15.81	19.85	10.94	8.08	13.96	19.06	12.29	10.65	2.27	8.61	6.88	7.27	7.51	11.95	3.84	6.82	9.12	5.73	6.31	3.49	10.86	6.35	7.73	6.69	8.54	6.21	11.34	14.09	24.36	18.22	11.48	9.97	20.45	11.92	11.06	18.1
COMMD4	44.8	18.21	15.37	31.09	24.65	15.55	40.41	54.57	18.51	30.18	24.71	7.8	40.36	24.32	43.72	23	24.61	36.89	24.56	26.77	12.42	33.08	41.52	31.87	23.19	14.71	46.06	54.84	48.93	38.55	83.23	76.55	57.94	128.8	45.8	45.03
COMP	8.1	11.12	10.4	12.02	5.65	7.21	2.88	3.6	6.97	45.42	14.38	18.3	20.39	17.1	5.56	72.12	12.8	8.09	39.95	49.56	18.84	2.12	27.28	98.57	5.44	18	8.92	4.91	11.41	9.47	2.51	2.77	6.82	6.42	12.11	24.57
COMT	67.62	39.92	50.77	38.93	65.91	35.19	39.69	60.82	55.57	45.86	54.97	21.99	49.27	16.21	34.55	47.02	26.65	53.83	55.71	66.17	37.92	38.25	54.89	52.22	66.18	52.38	54.83	210.53	78.71	174.67	90.91	97.47	77.49	66.63	184.65	70.8
COPA	21.77	24.07	25.7	32.23	28.32	22.26	26.52	31.65	34.65	44.63	50.18	15.79	26.69	38.17	33.02	64.03	22.96	15.94	57.59	62.23	30.96	50.24	127.73	61.32	43.7	39.32	60.26	34.17	62.18	48.83	35.46	52.6	58.58	152.79	53.91	49.49
COPB1	61.91	37.72	56.79	29.38	53.41	21.72	26.16	43.45	47.83	39.09	35.81	23.01	12.99	26.91	27.26	40.55	13.48	21.02	31.29	34.34	22.31	30.65	26.2	53.97	40.34	20.88	13.43	24.45	18.68	11.98	48.16	16.93	28.49	19.42	59.51	39.05
COPB2	97	54.74	66.06	63.51	117.17	52.22	62.33	105.85	100.75	50.38	60.3	34.86	33.19	60.25	50.25	63.61	38.59	62.4	51.86	45.33	57.15	39.65	74.24	61.5	56.72	38.96	30.6	32.09	15.79	32.68	30.66	31.48	37.48	70.06	68.52	63.16
COPE	96.45	95.18	92.19	121.36	91.22	73.8	65.2	128.09	58.33	116.73	139.07	66.6	85.49	134.13	93.57	63.28	71.04	106.26	50.96	73.63	103.73	61.31	89.08	75.47	69.69	88.85	76.25	150.62	185.76	160.58	150.18	97.01	57.49	144.07	65.29	70.74
COPG2IT1	2.87	3.74	2.98	10.86	0.86	3.49	7.72	15.15	1.16	3.25	6.11	2.86	2.26	6.55	2.84	2.61	8.73	2.37	3.93	0.89	1.54	2.33	1.78	0.89	12.92	2.13	1.45	10.43	4.83	10.93	3.93	1.67	11.12	2.83	5.95	1.09
COPS2	30.75	14.905	32.09	19.555	44.655	15.195	21.05	15.575	22.52	11.86	8.635	8.395	7.355	11.875	15.27	17.78	11.825	7.735	7.965	11.695	13.685	12.305	12.555	13.685	13.225	11.05	8.72	7.415	7.615	2.76	9.59	3.245	8.045	7.625	7.55	12.21
COPS3	37.2	20.29	20.63	20.9	31.01	13.72	34.28	32.78	19.26	12.67	13.57	14.13	2.09	15.68	22.85	22.97	9.28	15.92	15.17	10.96	12.94	19.03	22.2	14.48	10.33	8.55	23.43	20.36	10.29	9.78	11.03	18.09	9.39	54.4	18.38	19.46
COPS5	122.72	51.23	82.26	46.83	112.9	45.19	55.3	74.51	68.47	34.72	30.78	26.56	17.94	27.3	30.94	26.56	18.71	17.51	24.46	30.34	29.65	21.88	31.01	30.52	35.1	20.69	22.98	28.69	6.99	19.51	27.77	24.5	14.19	71.09	37.74	22.74
COPS6	138.12	119.05	114.86	149.37	140.95	149.78	105.24	170.4	119.65	96.91	164.93	91.86	126.06	134.57	152.84	112	108.09	125.65	106.81	114.37	104.11	137.9	109.8	112.53	86.09	120.66	111.15	205.98	135.42	169.74	222.2	154.97	152.57	171.19	147.59	124.96
COPS7A	25.2	15.02	16.23	14.96	21.15	14.03	19.83	24.96	11.28	25.1	24.88	15.38	15.03	21.17	13.72	24.52	15.77	18.29	14.97	19.4	10.4	5.61	13.02	20.83	16.59	14.37	16.16	14.76	35.74	19.7	35.01	31.19	24.31	38.36	27.56	22.35
COPS8	14.06	3.37	2.72	1.65	13.64	17.92	3.49	22.42	18.85	21.96	23.98	2.36	9.42	11.39	16.65	42.45	1.77	3.16	16.18	29.53	2.06	7.78	29.62	39.56	20.38	2.94	20.75	21.15	4.58	2.8	4.54	3.4	2.53	17.53	21.28	18.4
COQ2	14.44	9.66	12.55	3.76	10.37	15.88	7.08	13.67	8.59	11.22	10.46	7.73	11.05	11.35	5.44	7.22	7.76	7.96	7.41	9.92	12.69	5.25	14.22	12.12	10.06	4.03	9.5	9.88	8.67	12.03	14	8.46	11.63	15.11	12.68	7.71
COQ7	7.44	4.29	2.64	4.91	11.99	2.35	5.99	7.28	6.56	7.22	5.1	0.85	8.21	9.73	4.82	6.66	21.32	9.95	5.98	8.54	0.68	3.45	6.55	3.7	6.08	2.79	7.85	8	5.68	0.76	8.3	9.85	1.46	10.59	7.51	5.79
COQ9	47.22	43.38	47.49	32.33	39.54	32.85	39.66	55.83	44.14	21.01	38.19	28.01	48.35	26.63	38.13	37.6	33.25	64.07	23.39	40.69	38.47	20.03	51.45	26.92	28.36	33.51	12.95	24.97	34.83	55.05	48.48	48.55	43.23	58.76	39.84	27.09
CORO1A	2.51	2.51	2.01	2.68	1.26	2.16	2.2	2.35	1.49	4.21	2.48	3.4	2.74	1.85	1.6	4.77	2.79	2.91	33.18	2.59	3.56	21.59	4.01	2.05	2.79	2.92	229.35	6.34	524.67	4.17	49.62	2.33	2.59	3.67	18.68	49.55
CORO2A	6.78	1.96	1.8	8.99	4.11	1.57	0.98	1.79	7.11	2.27	1.98	1.84	7.91	0.48	3.96	0.66	1.57	3.72	1.79	0.9	1.16	1.18	5.18	5.57	3.99	0.7	1.34	0.67	1.57	3.17	4.35	1.2	2.28	0.72	4.64	6.13
CORO2B	16.71	38.19	24.6	11.39	21.58	24.74	10.53	17.48	5.79	6.64	12.26	3.88	20.19	10.29	19.21	14.72	19.82	35.88	13.87	6.06	19.69	11.77	8.39	9.09	4.77	11.02	16.32	9.93	3.78	13.62	6.53	12.53	4.28	25.43	10.6	4.31
COX10	4.34	2.16	2.97	1.52	3.35	2.45	2.2	3.05	2.28	1.61	2.49	2.52	2.75	3.23	2.24	0.8	2.31	2.28	1.88	9.83	2.31	1.89	7.02	1.72	2.67	1.81	2.98	6.38	6.86	1.82	3.69	2.19	13.44	2.59	5.61	2.43
COX11	39.11	28.19	32.23	17.01	34.82	11.49	27.67	31.67	12.43	25.21	15.23	18.52	14.25	12.74	18.89	29.13	12.66	14.11	18.32	22.31	14.51	12.99	37.84	33.1	21.47	18.68	40.89	25.43	4.22	10.79	21.42	18.76	29.4	53.08	32.39	24.21
COX17	70.29	25.32	40.52	24.08	39.67	32.78	40.59	34.92	40.66	35.35	42.37	26.62	28.17	29.81	21.87	28.22	16.98	26.29	24.98	26.57	26.31	29.6	42.54	46.49	27.54	26.04	38.66	59.01	43.53	31.92	29.08	84.78	42.15	117.38	30.38	45.63
COX4I1	360.19	224.76	253.79	207.68	352.79	192.39	283.7	342.86	217.5	212.76	202.44	128.8	208.85	195.4	166.66	152.65	125.36	202.43	153.13	191.44	121.77	183.11	285.41	178.01	178.8	135.89	209.84	312.47	507.43	269.71	213.95	297.67	134.65	529.22	190.77	200.59
COX5A	60.51	48.12	45.69	45.82	82.8	56.04	42.07	57.01	51.75	38.68	36.54	29.74	34.17	38.4	32.24	30.04	28.48	53.44	34.73	37.89	34.1	22.92	77.87	27.45	27.49	23.8	31	45.14	62.26	57.94	49.42	96.93	57.75	200.16	35.84	32.21
COX5B	322.155	184.02	166.635	147.74	264.125	97.46	158.945	241.01	123.585	87.765	105.76	68.015	96	96.755	76.805	115.215	80.425	107.715	70.965	69.295	83.645	75.595	149.365	75.485	46.805	74.14	102.725	100.08	188.715	137.29	200.52	247.14	104.425	472.03	84.09	86.155
COX6A1	1669.7	1194.82	1156	713.77	914.8	824.95	816.67	1220.68	783.32	622.97	617.05	464.72	707.58	619.44	532.77	470.3	566.71	906.44	421.32	447.1	518.27	517.45	908.96	583.75	310.67	375.01	302.27	938.19	1363.89	1031.16	1147.92	1626.49	709.4	2010.53	590.73	535.69
COX6A2	12.94	21.64	32.65	24.96	17.75	22.21	28.8	21.98	24.33	14.56	19.55	22.49	22.81	17.65	21	16.2	21.75	29.22	18.61	7.27	22.04	16.67	27.38	8.85	15.84	21.47	21.83	23.69	39.1	34.85	14.59	41.65	20.38	19.66	13.18	17.16
COX6B1	228.3	146.49	143.07	135.56	170.64	139.09	167.59	220	123.39	151.23	159.85	83.88	199.49	156.28	111.11	109.25	107.66	131.8	103.81	94.72	107.99	128.47	143.1	123.56	107.63	102.76	176.68	203.07	344.29	218.3	263.31	311.05	188.78	400.79	108.47	126.66
COX6C	173.86	99.34	134.21	85.1	122.84	93.26	65.39	107.52	99.11	54.36	61.21	51.48	58.56	76.05	79.69	76.3	45.44	72.39	56.03	52.44	59.08	51.57	108.64	75.02	48.3	42.64	65.28	42.11	41.86	31.25	57.78	125.74	54.39	427.58	97.67	61.38
COX7A1	75.6	58.94	71.97	54.73	89.71	45.22	103.48	57.09	52.47	55.38	65.06	45.2	40.13	45.05	44.55	73.38	30.13	45.2	37.18	81.07	58.23	26.47	35.2	69.01	38.77	36.74	19.28	23.77	41.51	24.77	36.88	26.31	18.31	23.21	28.88	27.81
COX7A2	352.84	93.86	94.21	118.76	186.35	88.64	126.8	182.76	98.98	137.55	172.87	69.15	76.75	115.36	89.7	159.2	99.07	117.73	173.61	185.63	85.42	187.34	547.1	243.42	188.79	66.1	220.43	396.16	629.93	274.78	394.75	724.89	234.79	1161.09	196.18	171.03
COX7A2L	243.02	102.07	152.73	89.8	132.49	78.53	129.27	163.02	85.76	60.82	95.59	52.84	66.12	75.39	84	77.82	64.75	97.12	57.07	59.41	61.85	49.76	101.44	84.35	64.28	72.79	70.39	62.88	106.74	53.07	63.62	99.29	53.14	165.86	81.33	78.6
COX7B	108.12	37.21	65.66	36.59	66.63	35.02	40.74	58.76	35.17	33.81	46.37	15.8	39.51	28.98	26.99	33.04	16.09	31.91	53.61	38.41	28.43	33.66	91.41	35.43	37.18	25.41	30.76	14.23	20.23	17.1	42.63	50.46	29.17	315.37	42.55	28.37
COX7C	837.58	339.08	501.85	308.34	560.04	280.84	288.27	488.61	293.18	271.36	252.89	157.05	210.62	304.3	255.24	211.04	170.62	241	220.74	173.36	257.83	183.05	295.34	252.97	197.06	148.14	141.29	110.68	328.92	68.18	256.91	351.87	201.5	718.5	210.99	298.76
COX8A	225.58	216.71	202.13	180.92	159.74	171.4	201.27	248.39	149.53	219.9	218.14	172.35	165.06	167.86	184.62	156.61	162.92	190.02	208.81	223.67	157.74	196.27	302.3	208.61	219.68	139.83	270.76	422.41	416.31	399.12	490	388.34	354.03	583.05	205.17	161.55
CP	5.19	7.18	2.08	4.17	12.16	9.37	16.08	3.7	10.23	17.92	5.67	13.37	13.57	2.76	13.14	8.26	2.56	2.11	4.16	4.67	9.27	12.38	15.68	9.37	5.86	19.6	17.52	90.7	10.84	138.17	146.71	26.65	39.07	1.69	6.09	49.9
CP110	1.02	3.84	0.29	2.29	7.06	1.75	0.6	4.7	1.69	3	4.61	6.24	12.33	1.47	4.7	0.64	5.35	5.57	6.54	0.43	1.4	6.38	4.39	4.82	0.84	5.86	2.93	2.67	0.81	11.94	6.48	5.41	10	2.39	0.85	8.07
CPA1	4819.89	3727.39	3994.27	4480.28	6310.37	3746.39	3935.02	3584.88	4226.13	2025.6	1729.89	2073.96	2982.58	2702.15	2728.36	1285.79	3486.75	4229.76	263.25	394.47	2997.95	747.57	52.66	46.2	14.69	1804.63	56.1	5.38	5.51	12.85	3.29	220.13	7.5	443.7	0.8	2.68
CPA2	3542.09	2633.68	3135.36	3615.74	5219.42	3140.89	3166.24	3081.32	3645.51	1401.43	1467.5	1864.75	2032.15	1927.81	2218.39	918.29	2664.34	3125.92	133.1	147.55	2234.06	463.47	37.04	31.28	15.28	1362.29	19.62	1.53	3.25	13.96	3.9	360.04	6.1	464.07	4.16	5.95
CPA3	49.85	54.47	42.4	31	23.07	39.68	32.7	26.7	20.05	84.4	47.62	41.58	29.33	49.27	23.55	61.38	41.95	34.5	22.42	26.27	28.89	14.52	13.55	15.99	1.23	22.86	12.22	0.45	2.74	2.46	1.27	0.94	3.29	6.35	8.69	3.11
CPB1	4199.09	3155.03	3154.45	3747.29	5900	3142.23	3334.1	3273.8	3781.24	1905.31	1846.92	2237.55	2304.21	2388.51	2874.61	1770.65	3010.18	3403.57	733.14	858.16	2573.16	1313.64	189.47	160.26	82.64	1680.44	177.27	2.73	10.71	9.24	7.59	222.46	5.78	314.05	6.12	8.73
CPB2	6.5	15.24	9.38	14.79	10.18	9.38	13.84	13.41	8.2	5.68	5.56	6.62	14.81	10.66	4.99	7.36	10.94	8.93	5.61	6.38	7.33	5.17	9.35	6.11	11.01	5.84	11.69	21.98	11.59	71.31	36.44	29.3	59	9.27	6.1	4.18
CPD	23.94	17.74	22.88	28.63	25.05	11.33	16.85	22.09	30.55	46.12	19.96	20.34	19.32	21.82	14.74	28.99	29.3	18.01	17.96	31.56	14.08	20.98	35.66	42.02	36.84	31.86	10.44	10.4	5.62	4.37	17.94	17.14	21.12	19.09	37.93	39.88
CPE	28.64	41.93	50.21	28.79	27.41	22.37	35.77	33.24	43.66	79.28	129.69	34.7	25.85	61.89	74.82	124.9	28.92	15.25	100.44	70.58	21.63	23.07	50.41	156.99	37.56	40.78	19.85	4.19	14.25	8.44	0.9	5.37	3.01	53.68	48.67	38.4
CPEB3	6.04	2.2	6.29	5.4	10.96	6.99	4.8	12.72	15.64	7.99	1.06	9.45	11.75	7.22	8.97	10.93	8.57	11.87	5.52	4.76	12.14	2.46	6.29	7.34	7.88	10.39	1.62	4.89	6.41	1.95	2.03	19.51	24.3	10.97	7.14	3.89
CPLX2	4.48	3.07	2.45	2.73	13.47	2.66	1.69	2.52	11.44	1.16	0.88	1.92	1.53	3.08	2.35	11.47	4.02	1.62	1.37	0.77	5.15	1.68	1.2	0.8	1.24	10.22	0.86	1.68	1.57	4.26	5.81	1.59	6.16	2.89	1.57	2.68
CPM	1.76	1.36	1.54	1.96	7.39	1.06	10.21	1.23	7.28	3.1	0.86	0.28	1.4	3.66	1.27	6.83	5.03	3.87	4.57	2.76	1.69	0.71	3.94	4.95	12.76	1.17	3.33	3.25	4.87	3.87	1.55	3.76	4.05	0.78	0.29	0.24
CPN1	1.43	4.49	16.02	5.36	8.28	10.66	13.1	12.48	5.35	0.54	6.51	7.03	7.84	1.6	12.3	7.29	10.82	7	5.49	1.4	14.04	12.58	5.15	1.3	2.16	7.04	15.77	22.71	8.98	51.25	11.37	20.95	25.68	11.53	9.65	4.05
CPN2	0.39	0.18	0.12	0.28	0.41	3	0.85	0.14	0.15	0.15	0.45	2.86	5.94	0.26	0.15	0.13	5.12	0.35	2.58	0.59	0.4	1.74	0.14	0.84	2.91	1.96	0.28	3.93	0.25	23.41	6.85	10.86	3.68	2.55	0.05	4.77
CPNE1	212.25	220.19	189.04	186.76	152.79	141.88	160.78	128.8	137.44	111.73	152	134.52	164.8	102.86	163.02	93.49	207.11	230.31	89.53	59.07	129.23	119.29	126.55	49.61	52.74	120.83	149.54	109.88	251.9	111.18	176.48	171.74	77.45	227.65	119.37	83.67
CPNE3	21.2	16.33	26.78	12.47	29.26	8.41	20.36	22.53	19.57	18.77	26.76	11.89	13.36	6.09	8.6	15.55	10.32	22.73	13	15.22	19.79	8.73	14.78	12.04	19.43	14.8	14.12	5.25	2.84	2.27	11.49	8.66	12.46	24.05	24.51	14.01
CPNE6	108.75	78.38	110.16	73.4	68.49	85.72	91.54	104.37	71.13	66.08	94.9	111.31	111.57	65.3	127.57	48.33	118.13	127.84	75.39	58.85	99.14	86.33	119.87	47.8	48.49	70.37	129.55	129.81	158.31	148.31	112.22	119.87	219.49	134.02	107.16	58.97
CPOX	5.23	1.32	0.73	4.2	6.32	15.38	2.26	7.76	6.89	7.65	2.24	5.91	0.91	0.87	4.02	8.5	0.73	5.61	10.58	1.29	0.74	5.25	7.59	7.41	7.62	5.29	0.97	6.41	0.9	5.11	2.44	10.94	7.22	12.11	7.15	5.85
CPS1	1.94	8.86	9.14	1.72	1.65	1.52	2.42	2.69	1.08	1.02	3.08	2.23	1.8	2.78	11.03	5.84	1.72	2.39	2.97	4.01	1.54	2.62	42.95	32.9	2.31	3.18	1.89	58.22	4.32	448.38	43.2	114.51	170	1.7	1.19	1.8
CPSF1	5.11	6.21	6.09	6.62	24.38	5.69	6.88	7.54	12.99	4.37	3.81	23.6	22.77	7.53	6.22	16.8	8.94	8.29	8.82	21.93	10.09	6.03	10.38	4.05	15.47	4.95	19.36	37.56	37.95	32.22	37.12	79.07	31.81	113	20.06	8.73
CPSF4	51.65	39.43	37.57	60.83	36.79	33.46	33.04	52.44	28.09	21.35	23.82	20.82	19.54	27.93	24.22	22.62	25.31	33.47	22.08	15.21	29.51	19.91	19.82	19.12	20.93	25.91	27.95	30.83	40.26	25.06	32.53	32.74	24.3	26.69	25.99	27.41
CPSF6	0.59	0.52	0.18	0.44	0.44	1.41	2	1.11	0.73	4.11	3.33	1.3	0.65	0.87	1.17	5.1	1.04	3.76	0.76	0.47	0.58	1.76	0.19	0.94	0.74	0.93	1.83	0.41	0.41	3.17	0.6	1.08	0.7	4.07	1.55	4.64
CPT1A	14.06	11.08	5.12	11.42	8.27	9.54	5.8	15.7	19.08	5.6	2.59	16.89	2.34	15.52	14.44	8.95	8.13	11.84	4.24	9.34	5.46	11.89	12.04	7.37	12.07	10.86	8.86	12.38	20.02	18.38	9.18	4.73	11.39	10.12	3.05	8.04
CPVL	7.51	1.44	8.83	1.85	8.32	1.86	1.85	1.5	1.42	22.43	23.99	9.53	18.16	3.96	9.68	19.73	9.62	5.28	33.39	31.32	2.29	21.1	29.15	27.51	10.43	12.64	38.61	8.68	19.08	14.25	26.51	22.36	1.25	20.98	29.93	20.6
CPZ	37.27	40.53	36.24	37.3	33.99	42.62	32.43	43.58	42.12	68.47	70.36	57.05	47.13	65.48	44.03	92.59	32.97	73.09	45.86	84.93	56.65	32.2	48.48	58.84	42.54	47.97	42.47	34.33	39.89	69.19	30.03	50.66	33.81	41.68	50	57.15
CR1	5.68	1.1	1.67	1.62	1.28	1.53	1.75	1.12	1.01	1.85	1.67	1.22	1.02	1.19	0.8	0.48	3.6	1.31	1.25	1.56	1.21	1.28	1.2	0.9	1.55	4.01	1.33	3.99	14.11	3.33	2.26	0.77	0.7	1.1	0.79	1.26
CR2	12.8	3.2	2.67	5.86	0.72	3.79	0.89	1.47	0.56	5.32	5.41	10.34	4.72	11.07	5.07	26.34	12.68	0.9	27.61	3.6	4.57	20.72	3.63	6.81	3.71	8.51	97.68	4.29	166.8	13.09	1.59	3.47	5.78	12.3	0.83	48.92
CRABP1	10.09	11.97	12.56	13.72	10.695	7.42	6.285	4.305	5.55	10.495	5.46	13.08	9.8	16.775	8.445	7.325	7.16	11.51	12.48	12.575	7.25	11.495	7.21	6.24	9.1	6.895	12.025	7.215	6.02	5.815	11.915	13.075	6.925	30.575	2.77	2.79
CRABP2	15.155	10.1	4.34	5.53	6.595	4.685	6.005	3.735	7.795	8.67	17.465	2.97	3.445	4.005	4.53	20.885	5.975	8.695	6.26	15.94	6.84	9.795	17.44	9.33	9.185	8.925	5.45	61.22	6.23	9.695	28.965	3.885	58.86	5.485	43.665	37.985
CRADD	43.76	27.325	35.955	30.585	40.565	36.365	28.92	44.125	30.66	18.995	24.27	19.04	27.74	21.525	24.855	21.8	11.19	13.15	18.445	17.27	17.01	24.045	19.525	25.3	13.545	19.01	14.82	26.235	15.02	27.895	25.86	35.12	10.815	29.28	15.645	11.4
CRAT	123.24	176.89	142.62	175.89	157.97	124.89	137.68	124.87	123.7	93.09	132.76	121.97	162.73	129.8	132.06	63.99	141.63	200.18	38.33	56.17	135.26	67.8	45.46	57.11	35.55	99.55	37.45	132.81	50.19	175.34	88.81	83.27	91.43	73.88	62.35	49.75
CREB1	12.605	3.61	2.16	0.975	11.045	6.835	10.39	11.75	8.53	12.425	11.18	9.435	2.98	11.595	5.125	14.205	4.16	7.28	17.26	15.14	5.355	10.01	11.23	14.63	22.46	14.025	12.18	11.585	8.015	3.56	8.835	5.905	12.895	16.085	23.52	16.74
CREB3	30.73	31.14	33.43	43.71	37.86	44.48	34.37	87.44	34.13	42.07	38.83	30.58	39.56	36.03	34.87	36.81	37.54	40.83	28.72	30.97	28.82	55.9	43.14	31.44	40.18	31.81	13.52	61.33	65.74	38.67	48.24	32.13	43.9	42.99	35.67	37.06
CREB3L1	29.99	57.83	66.35	58.16	33.4	68.27	44.47	52.78	18.15	38.69	68.84	86.77	49.97	71.94	56.43	71.74	40.2	84.97	49.61	44.59	55.45	19.28	76.99	55.74	26.7	39.55	20.34	9.63	16.28	17.47	38.51	64	67.2	87.69	38.03	65.88
CREB3L2	16.51	19.62	14.91	35	49.21	23.97	21.71	38.32	38.95	70.7	56.94	31.5	21.24	42	51.33	61.38	37.1	34.36	44.89	49.96	35.04	36.4	43.27	69.86	73.51	56.04	26.74	25.83	33.83	31.31	19.5	20.84	31.28	40.09	69.4	79.68
CREB5	0.33	1.93	0.76	2.11	9.53	0.66	1.34	1.92	0.89	0.92	3.92	3.38	1.9	0.84	0.37	0.79	0.65	1.64	4.53	1.72	3.08	1.59	0.66	1.26	9.76	3.85	0.57	1.17	1.23	0.95	2.06	0.54	1.23	4.41	0.59	4.49
CREBBP	8.42	4.36	5.08	6.26	8.42	5.63	2.32	4.16	8.44	9.59	9.35	7.29	7.7	6.38	11.25	10.89	8.94	8.26	7.62	8.61	5.81	8.34	5.92	5.76	11.27	9.08	10.1	2.06	25.33	9.91	6.23	5.01	11.41	3.6	13.26	11.59
CREBL2	45.38	39.45	45	29.77	36.64	34.02	25.15	40.18	29.12	21.75	31.05	22.2	28.44	28.93	33.51	27.69	26.4	24.94	27.86	21.12	37.65	24.16	17.4	26.63	30.22	19.51	22.38	11.18	14.18	18.06	20.96	9.64	13.12	7.87	28.23	23.62
CREBZF	10.16	3.46	10.15	10.45	8.64	6.2	9.78	9.13	7.36	5.04	4.25	7.35	3.15	3.83	4.66	5.32	15.19	7.63	8.53	7.2	4.48	8.59	9.29	13.3	12.6	8.81	6.73	6.85	10.24	9.24	3.72	3.02	2.62	5.47	9.82	6.72
CREG1	37.23	23.84	23.01	15.25	43.45	16.04	18.35	38.84	37.85	25.21	31.85	13.05	24.59	18.39	16.12	25.13	18.91	26.31	25.7	25.53	21.73	17.75	29.85	19.51	38.11	14.47	13.97	15.94	10.29	27.91	47.27	20.19	18.5	16.31	27.65	31.12
CRELD1	5.99	3.73	6.48	6.12	2.6	3.93	2.19	1.71	3.32	6.36	5.4	1.79	6.26	3.45	3.44	6.5	2.35	3.58	13.96	10.65	4.63	7.77	5.45	9.47	20.59	4.36	12.45	20.25	4.33	20.81	9.64	19.46	12.39	32.61	20.03	9.44
CREM	17.48	6.7	14.64	10.13	13.19	8.31	9.38	14.95	10.2	15.46	12.4	14.95	11.55	17.4	7.61	46.71	5.88	9.68	30.55	22.29	11.42	101.24	35.76	44.54	30.13	25.08	17.13	27.38	8.29	5.16	15.66	10.69	6.21	9.29	21.23	14.81
CRH	2.45	5.23	4.03	7.98	2.5	9.44	6.26	5.83	6.67	3.28	10.6	6.68	3.96	1.49	16.64	2.24	0.96	10.85	0.56	0.59	3.55	8.36	4.13	9.44	5.79	3.25	5.62	5.39	0.97	5.37	5.48	4.58	0.78	2.84	0.46	4.04
CRHBP	4.71	2.16	0.28	2.76	6.1	6.76	7.18	1.01	0.78	2.11	3.39	2.39	0.33	0.71	0.38	1.94	0.77	0.72	0.57	0.84	1.51	2.29	2.1	0.4	0.98	0.84	0.56	7.41	9.55	13.84	7.24	14.43	4.79	3.53	3.51	1.02
CRHR1	19.635	21.225	22.815	24.79	12.11	30.735	15.46	20.735	18.645	7.87	15.21	20.2	24.52	13.975	15.08	6.24	19.215	13.25	12.85	14.35	26.51	16.99	12.545	18.805	9.13	17.58	18.345	14.27	20.525	34.845	17.27	15.985	19.835	14.83	12.785	13.965
CRHR2	2.43	14.04	9.7	10.16	12.2	2.87	13.91	5.1	9.15	5.9	9.66	8.75	6.68	5.7	4.6	2.14	7.6	16.49	6.45	6.14	13.82	6.71	7.14	4.55	10.01	10.26	10.21	6.32	4.42	9.84	2.05	4.93	10.08	11.37	11.06	2.81
CRIM1	27.29	34.23	30.08	44.16	67.58	39.73	30.2	38.04	57.65	103.58	72.09	75.96	60.26	76.73	72.11	153.98	75.27	45.72	78.16	158.51	65.22	106.38	75.75	142.61	108.68	66.01	54.91	109.45	50.04	31.85	49.82	19.6	40.64	23.58	85.01	97.73
CRIP1	4.53	14.9	20.64	2.99	10.31	4.95	8.21	3.43	3.02	48.47	58.5	25.63	15.59	29.03	19.52	39.68	14.27	7.42	53.91	55.17	15.59	122.7	110.83	67.71	219.07	34.76	69.84	50.67	361.01	165.11	562.21	16.54	82.77	36.16	182.91	126.78
CRIP2	98.68	110.19	96.95	96.44	70.79	93.01	105.29	89.56	70.22	122.49	126.28	96.71	100.88	104.63	146.05	99.23	134.33	122.06	93.25	103.99	127.47	85.82	121.31	76.43	89.78	103.14	73.26	108.53	109.96	106.54	175.68	104.54	79.44	146.42	104.95	87.99
CRISP1	0.38	0.22	0.44	0.28	5.6	4.66	2.26	0.47	2.9	0.09	0.39	0.2	1.24	0.36	1.78	0.12	0.28	0.13	1.49	0.95	0.83	0.15	0.58	0.08	0.37	0.43	0.15	0.19	0.46	0.44	0.55	0.09	0.86	1.2	0.08	0.14
CRISP2	0.69	0.35	0.37	0.7	0.39	4.53	0.23	0.49	3.51	1.3	0.16	0.75	0.53	0.36	0.68	0.26	1.74	0.48	0.18	0.5	0.61	0.24	0.19	0.19	0.67	0.38	0.21	0.15	0.8	5.23	0.53	0.11	0.52	2.29	0.12	0.49
CRISP3	11.71	3.79	4.62	2.99	0.65	11.21	0.98	12.78	3.7	111	12.03	30.74	12.16	13.38	20.37	19.18	2.65	8.51	4.76	55.94	6.46	1.08	7.21	6.81	0.74	1.11	5.1	1.08	1.18	11.98	4.1	1.1	1.56	1.82	1.01	2.8
CRK	5.685	4.69	6.695	6.19	16.87	6.975	4.72	7.745	5.405	9.54	5.82	4.36	10.335	11.65	9.06	8.275	5.45	9.6	6.925	11.125	1.435	7.335	4.7	5.16	7.7	4.6	8.81	4.095	7.205	10.755	6.62	3.5	9.905	7.43	8.555	9.345
CRKL	10.53	11.29	10.25	12	9.86	6.74	16.84	7.22	5.23	4.02	1.83	10.23	5.55	6.55	9.04	7.36	4.25	9.23	4.53	8.3	6.07	1.78	4.87	6.33	2.25	7.38	2.15	11.85	14.57	10.35	9.29	1.86	8.33	3.23	6.87	3.89
CRKRS	19.4	2.73	3.87	5.38	13.14	18.35	5.35	5.43	9.91	3.44	4.31	20.6	18.26	1.97	2.49	1.34	2.87	10.43	11.96	2.98	12.09	2.35	3.2	8.04	6.52	5.73	5.75	4.43	6.3	5.02	4.29	16.77	3.25	4.67	13.36	5.51
CRLF1	19.815	16.78	14.88	16.955	11.42	13.565	21.975	14.03	8.49	7.22	6.985	8.24	7.16	5.245	7.935	2.8	12.86	12.02	3.71	3.01	4.735	11.58	3.57	4.395	1.9	7.86	3.235	6.665	15	3.875	3.01	5.805	3.075	8.27	5.225	2.275
CRLF3	33.58	14.06	17.19	14.23	18.68	13.68	9.61	32.89	17.14	26.31	24.28	12.37	21.85	19.99	23.4	36.23	21.31	8.22	44.63	29.97	9.52	48.17	40.9	33.81	35.09	25.14	88.32	17.61	60.2	16.34	21.45	18.13	29.19	27.68	42.85	45.47
CRMP1	5.47	3.54	19.49	14.51	9.86	8.93	2.59	7.69	9.72	4.48	7.91	9.41	14.23	7.63	4.75	1.5	1.9	10.99	6.51	4.77	8.21	1.01	0.85	8.22	7.16	11.46	5.09	2.69	8.27	9.25	2.72	86.31	9.3	183.66	2.08	0.82
CROCC	8.1	7.74	25.89	4.22	14.29	21.12	6.56	6.66	8.71	5.53	6.74	3.57	14.54	5.26	4.17	4.61	7.55	8.38	6.55	4.51	6.13	5.2	3.81	5.45	11.25	8.39	17.17	7.95	7.87	29.86	4.71	6.18	10.29	29.68	21.79	22.38
CROT	5.88	0.24	8.19	0.22	0.69	3.88	5.11	5.54	0.69	1.49	2.81	0.93	5.3	2.88	0.36	2.69	0.43	4.5	3.51	1.78	1.3	1.61	1.23	3.44	1.07	2.14	1.7	5.07	3.75	4.83	0.8	3.89	0.2	2.11	0.23	1.77
CRP	1.72	1.62	1.33	2.74	2.66	22.84	2.3	10.68	0.81	35.91	16.09	3.89	11.59	1.66	1.39	38.39	0.92	0.86	1.68	1.51	1.81	0.8	0.61	7.79	0.69	1.24	0.42	193.41	1.87	959.78	428.82	186.29	180.53	1.26	0.73	49.24
CRTAM	0.4	0.64	0.62	0.45	1.26	4.91	7.6	0.19	1.36	1.56	2.87	0.55	0.4	0.62	0.34	0.11	0.46	0.46	4.27	0.39	2.33	0.4	2.94	0.13	4.44	0.68	2.16	0.18	3.7	0.97	0.6	0.48	0.33	2.24	0.74	3.79
CRTAP	4.79	2.03	6.68	1.92	10.85	5.32	3.2	5.68	6.6	4.39	11.21	2.17	2	8.89	0.43	10.71	2.79	5.9	8.23	9.56	5.27	7.37	7.71	7.59	8.64	7.22	7.9	8.23	5.13	3.32	3.95	3.33	4.4	4.33	7.96	4.63
CRTC1	7.17	7.2	15.61	7.39	6.88	9.97	7.3	6.6	8.07	4.49	5.48	8.79	7.43	5.69	7.39	4.27	5.57	8.7	4.57	4.36	6.36	5.04	4.92	3.84	3.92	5.93	3.32	5.79	5.52	6.21	5.87	6.86	7.66	5.48	5.31	6.55
CRX	8.07	16.515	18.83	14.855	22.015	8.45	7.75	11.59	9.215	6.84	12	6.66	9.94	6.065	13.425	8.3	9.655	6.435	2.63	1.45	9.52	8.705	13.235	3.355	2.555	5.245	8.12	1.835	3.58	8.11	3.59	4.49	5.23	9.285	5.575	2.02
CRY1	13.93	9.12	5.68	9.44	12.07	6.15	11.01	10.19	7.73	6.35	8.5	9.23	5.95	11.39	9.06	24.14	17.11	8.68	10.57	26.1	2.13	44.67	18.07	17.71	21.38	8.78	16.45	8.48	6.34	5.26	7	8.57	0.29	16.19	14.95	10.47
CRY2	11.15	27.64	12.04	41.07	27.2	22.46	28	28.95	17.06	27.97	13.72	23.15	19.62	16.17	19.54	25.58	41.26	8.97	25.6	23.38	33.44	31.13	6.01	26.28	15.54	17.48	12.58	17.45	29.3	26.29	23.35	34.41	38.71	24.84	4.01	9.66
CRYAA	10.38	12.5	4.04	11.78	3.51	10.47	12	14.57	10.99	5.94	2.61	8.28	9.57	5.61	2.96	1.88	3.39	3.67	7.15	3.93	3.51	0.53	7.96	0.75	9.03	7.3	1.19	3.09	4.51	11.57	20.54	5.32	3.33	3.18	2.27	5.25
CRYAB	10.685	17.53	7.455	29.185	25.855	14.215	16.22	12.39	23.255	25.565	35.43	20.015	21.355	34.88	22.25	47.81	18.61	7.75	27.355	61.755	20.745	47.965	12.35	25.14	175.255	20.865	13.06	16.185	13.735	11.215	12.6	11.58	4.175	21.595	47.16	15.405
CRYBA1	3.14	5.53	7.31	4.32	11.24	2	10.98	1.69	4.38	2.68	2.77	2.1	8.42	3.92	5.76	1.02	1.58	17.37	2.64	1.08	6.01	0.51	2.43	0.49	1.16	5.73	1.12	0.62	2.95	7.93	4.58	6.58	2.37	1.22	0.41	0.62
CRYBA4	53.45	32.8	37.39	17.2	23.1	35.69	33.17	35.82	26.03	22.25	25.12	13.62	45.2	17.33	27.27	24.32	37.5	46.18	25.71	18.49	36.67	21.77	17.93	18.81	28.13	17.67	17.29	28.87	27.67	27.36	27.99	31.28	32.67	27.7	19.56	23.46
CRYBB1	4.26	8.8	7.46	5.37	12.21	17.9	11.93	16.15	15.91	5.25	8.65	3.83	8.72	1.36	7.98	6.86	16.58	12.01	15.05	6.98	12.11	12.41	10.37	6.34	3.64	1.95	14.1	2.79	19.31	3.13	6.88	9.37	1.5	15.37	8.53	2.01
CRYBB2	1.68	2.04	1.91	2.72	1.87	3.81	1.21	3.08	1.96	1.83	1.97	6.07	1.29	3.78	2.46	2.76	2.17	2.12	1.45	6.62	2.91	2.12	0.97	0.96	2.3	1.45	1.5	6.51	3.36	5.45	4.36	10.98	5.8	21.19	2.81	2.83
CRYBB3	3.97	8.57	7.39	5.36	5.5	5.55	4.21	7.22	5.28	2.95	3.86	3.76	4.31	5.05	5.66	2.26	7.17	5.18	2.28	2.31	3.43	2.5	2.59	1.95	2.66	3.68	1.99	2.4	3.62	5.42	2.48	3.41	2.48	3.26	3.44	3.57
CRYBG3	13.49	13.1	22.99	13.63	14.78	8.75	25.23	11.45	15.93	10.9	15.68	12.33	14.74	15.77	14.06	24.57	3.11	1.14	13.79	20.42	8.54	13.26	6.66	16	12.77	7.09	13.39	7.38	6.02	2.19	16.72	13.24	17.58	12.37	10.25	15.55
CRYGA	2.77	1.8	4.86	10.03	15.23	1.39	5.31	0.84	1.24	0.93	0.87	2.23	0.94	1.67	17.5	2.01	2.62	2.25	1.64	1.93	3.55	1.02	0.86	0.98	1.09	1.56	2.55	1.53	1.22	0.97	1.25	1.94	1.7	2.74	1.29	3.15
CRYGC	4.24	27.35	7.77	3.62	8.41	3.66	8.5	4.26	17.24	10.24	9.37	3.59	16.75	6.08	8.39	1.73	11.34	16.7	8.18	2.5	6.36	2.68	10.07	1.94	10.45	2.42	2.74	3.76	4.09	18.44	11.12	2.26	5.07	2.52	7.83	10.63
CRYGD	6.65	11.58	13.09	11.44	13.69	9.02	9.78	2.26	1.99	15.91	3.37	6.45	1.25	2.58	16.08	0.87	12.12	1.62	1.38	1.15	2.26	1.91	2.44	1.5	1.34	3.07	1.02	5	5.88	5.85	2.24	1.93	2.1	6.02	10.38	2.51
CRYM	9.35	21.92	16.33	14.26	13.22	16.17	2.77	15.53	20.31	5.86	8.34	4.17	12.1	13.36	12.25	14.15	14.42	4.02	4	10.74	14.87	11.37	9.88	11.15	2.13	11.11	7.75	14.87	13.53	15.17	12.79	28.52	14.08	25	7.15	9.85
CRYZ	141.27	80.69	132.83	63.13	144.42	54.31	72.4	64.33	100.67	43.66	13.36	34.11	21.14	28.11	28.47	34.19	17.61	21.92	12.71	20.84	26.08	16.72	23.63	30.55	85.97	22.09	7.95	16.95	6.3	24.7	46.38	22.66	21.25	5.49	12.62	51.43
CS	52.88	52.03	25.12	66.9	72.97	39.7	62.2	54.18	58.76	69.79	71.36	47.24	57.95	57.77	40.55	57.11	49.28	39.7	52.67	76.77	53.21	71.95	80.31	73.65	63.44	67.59	99.77	65.86	158.13	64.86	68.48	125.51	82.83	204.35	77.97	55.98
CSDA	136.72	57.51	54.56	81.69	114.74	105.78	68.46	187.34	83.74	68.24	82.96	66.36	56.83	100.64	62.15	65.36	69.99	75.94	60.58	62.18	86.86	89.94	83.1	81.73	92.91	56.53	24.58	68.63	29.78	19.29	39.7	113.57	27.66	234.29	80.37	81.48
CSDC2	14.28	4.25	4.93	17.87	19.91	4.06	2.68	9.97	21.86	2.03	1.7	3.22	5.12	2.97	3.98	0.94	5.9	3.13	1.22	3.24	2.79	1.39	2.1	0.96	1.63	2.74	2.46	3.33	2.63	4.92	5.24	6.6	5.24	2.06	7.85	4.35
CSE1L	24.85	10.2	10.77	2.75	20.51	14.69	14.89	12.16	14.71	8.67	11.51	5.75	5.8	8.36	11.44	9.9	5.17	0.76	11.55	13.81	7.02	7.97	8.13	15.21	17.17	8.64	19.98	5.99	0.87	3.04	27.42	20.1	7.29	37.02	26.3	15.35
CSF1	249.725	226.115	263.11	263.535	114.83	220.79	212.835	223.495	161.095	126.865	167.14	169.005	181.875	205.37	201.45	138.855	199.935	249.18	92.1	86.755	202.445	126.265	106.735	107.94	79.845	126.84	100.74	96.43	116.3	117.67	107.41	200.23	104.35	212.22	109.935	112.735
CSF1R	18.08	16.62	14.63	16.21	5.94	11.07	6.39	14.11	11.3	25.64	38.1	22.33	16.67	30.09	16.75	20.33	15.78	11.91	30.81	26.32	24.97	22.33	27.68	15.66	23.48	23.22	25.79	13.3	35.94	26.11	29.76	19.52	18.41	8.56	30.42	26.33
CSF2	6.31	5.695	11.685	12.405	5.935	14.03	4.895	11.21	3.675	6.15	9	13.6	8.515	7.7	3.725	8.26	9.485	9.95	12.22	11.35	8.385	18.195	3.75	7.275	3.71	7.055	5.865	9.65	8.725	12.21	20.505	3.955	18.815	14.41	16.08	10.38
CSF2RA	1.32	2.59	10.65	0.85	1.46	5.17	3.38	5.03	8.34	6.73	2.96	1.07	12.53	4.84	1.63	4.37	5.65	1.07	2.01	5.1	2	15.27	2.42	6	7.39	7.56	4.2	1.64	10.47	2.87	8.28	1.16	8.26	4.79	5.9	4.19
CSF2RB	2.78	4.84	7.06	3.72	2.37	5.7	5.17	1.86	2	4.34	4.32	4.95	14.7	8.55	4.99	3.59	5.22	5.89	4.32	4.95	4.24	9.72	10.74	8.16	3.76	4.98	5.91	16.68	21.16	9	3.75	4.61	2.98	7.06	5.21	16.09
CSF3	9.08	11.89	8.57	8.17	33.98	7.33	5.28	5.2	30.5	4.83	12.84	9.8	17.01	3.74	30.82	6.88	9.83	23.21	3.78	2.78	12.15	13.81	12.41	3.52	2.76	3.41	4.76	4.48	4.07	3.5	3.88	5	1.62	3.15	3.37	3.19
CSF3R	4.055	7.1	12.36	14.425	4.535	15.29	15.91	6.325	8.01	10.08	20.58	10.21	18.425	14.98	7.02	9.39	5.345	5.045	16.16	11.62	10.99	19.97	11.695	12.26	8.345	16.365	6.335	25.245	23.465	19.6	15.505	8.725	12.285	7.815	3.985	9.605
CSH1	3.28	3.86	2.08	1.32	3	2.68	2.07	3.94	0.74	0.69	0.78	1.38	2.57	2.53	1.45	0.25	0.99	2.58	0.62	1.25	1.36	0.74	0.36	3.8	0.84	0.91	4.37	0.73	2.5	0.7	1.2	1.53	1	4.84	0.75	0.64
CSHL1	10.99	4.69	4.51	25.82	18.32	16.72	4.63	3.55	19.84	8.65	21.78	14.8	4.77	35.92	4.74	20.23	3.91	25.53	17.43	18.06	9.28	18.98	31.46	5.72	12.4	17.46	23.77	20.52	48.67	38.63	35.04	26.62	32.51	3	6.95	21.68
CSK	29.02	35.31	46.22	40.26	23.37	45.82	36.68	45.31	16.97	53.98	39.93	40.09	36.04	40.2	41.42	29.57	29.9	38.32	46.48	47.46	32.42	44.2	39.32	35.4	23.57	41.1	89.33	49.02	249.04	77.13	72.67	48.31	70.03	75.33	57.22	67.34
CSN1S1	3.54	1.18	0.7	0.82	4.46	8.5	3.06	0.66	4	0.55	0.44	4.51	0.92	0.52	0.33	0.41	0.95	0.8	2.46	7.07	0.97	0.16	0.51	0.24	1.29	0.67	0.76	0.85	1.1	6.24	0.82	3.21	0.59	0.8	0.96	0.3
CSN2	4.97	6.4	5.51	4.44	2.45	8.64	6.18	6.14	1.82	3.08	5.75	4.02	6.04	3.31	3.32	2.84	7.12	8.83	4.04	7.51	9.17	4.09	7.18	4.4	7.52	7.25	6.61	9.86	11.42	20.9	6.36	20.51	12.89	7.83	6.98	2.72
CSN3	1.66	1.87	10.25	1.27	1.13	12.04	15.11	2.05	11.44	5.14	4.59	5.24	2.87	1.23	1.92	1.17	4.34	1.54	3.23	6.98	1.23	0.8	2.69	5.38	6.17	2.31	4.99	2.05	1.41	1.96	1.86	1.42	2.22	1.34	1.24	1.15
CSNK1A1	34.615	10.305	13.515	17.275	21.115	11.895	16.64	14.375	16.3	23.415	19.35	10.595	16.745	11.195	12.72	24.845	2.67	13.73	18.4	20.705	14.63	23.62	26.445	26.68	26.975	14.15	19.405	24.045	8.69	13.6	16.395	12.37	18.5	37.94	32.1	27.235
CSNK1D	32.805	37.445	29.075	40.995	49.67	46.765	36.785	49.17	45.935	47.07	50.41	51.09	50.255	54.505	43.025	53.365	43.69	27.48	46.34	47.5	47.805	64.39	53.165	51.99	33.645	35.98	44.015	76.66	74.175	42.46	41.925	55.335	44.175	61.69	44.455	45.465
CSNK1E	29.47	38.03	30.09	25.77	26.19	30.2	35.4	50.51	41.17	31.29	38.25	37.69	39.13	52.35	32.28	50.87	44.81	31.72	31.8	38.38	51.31	62.21	48.86	47.39	51.77	41.52	32.78	57.56	44.07	34	45.01	56.88	45.39	69.69	54.32	48.25
CSNK1G2	11.29	9.98	14.93	7.64	14.1	8.19	10.51	14.3	12.22	16.76	7.87	13.48	8.77	8.94	9.89	8	6.85	8.33	14.4	18.51	12.47	17.04	17.57	8.66	14.52	9.27	16.64	24.95	39.85	29.6	13.47	27.9	25.65	32.4	20.73	17.49
CSNK2A1	22.92	22.16	11.4	23.79	37.83	26.65	21.39	18.4	12.37	23.27	26.6	15.57	13.85	12.09	22.73	19.34	10.57	14.42	20.58	18.1	21.4	21.09	11.48	22.75	11.28	9.02	14.35	27.79	24.23	8.12	10.81	30.69	24.56	31.47	13.34	12.14
CSNK2A2	18.2	4.8	23.15	22.54	14.17	11.22	9.09	4.27	22.1	2.27	7.93	12.11	4.77	13.31	6.38	6.28	24.29	13.27	8.52	3.79	9.63	10.55	5.12	10.9	2.37	5.96	6.87	11.81	26.66	5.26	11.43	4.74	18.78	5.09	1.39	7.94
CSNK2B	52.58	55.44	14.15	78.93	71.6	46.31	39.83	89.12	72.89	51.05	72.28	68.82	82.25	64.91	53.94	60.27	62.81	40.1	47.05	65.87	49.07	70.73	84.59	65.37	45.95	57.37	94.83	183.88	291.08	147.72	133.89	220.63	89.26	311.68	64.21	83.64
CSPG4	10.92	15.005	12.545	10.365	12.905	10.48	10.895	14.43	10.605	15.78	7.89	18.35	6.625	9.52	8.605	17.01	8.595	9.945	15.285	10.075	12.225	8.675	13.19	4.835	5.37	7.575	5.685	6.13	22.25	6.08	17.775	6.135	13.82	6.63	10.71	24.015
CSPG5	10.72	1.9	4.7	5.97	2.57	0.82	2.45	0.76	1.62	0.77	6.15	9.83	8.95	10.98	2.25	3.35	3.41	3.69	8.35	3.42	15.32	6.83	6.05	3.53	7.34	8.07	8.62	3.28	8.43	2.96	9.98	25.05	4.99	38.52	8.44	5.07
CSRNP2	7.33	10.68	7.79	7.62	9	8.39	6.54	10.22	4.01	9.8	10.59	5.83	11.72	9.95	12.19	14.36	8.62	4.92	14.9	17.99	11.84	16.32	16.44	14.21	14.44	15.11	7.59	15.15	11.19	8.07	6.21	17.08	9.06	27.83	10.72	14.94
CSRP1	47.97	54.57	50.04	46	73.04	43.17	35.73	51.48	43.53	108.92	115.55	69.6	45.64	78.36	54.01	108.38	39.13	56.21	70.52	239.58	54.89	66.36	122.72	119.83	37.49	62.87	42.29	73.96	131.23	103.42	80.66	53.24	78.57	55.2	95.08	90.36
CSRP2	16.7	13.46	5.09	5.11	7.35	7.79	16.56	20.12	14.88	9.27	12.05	10.86	6.5	8.76	8.75	8.52	2.69	9.71	6.91	10.14	7.47	8.76	12.13	14.06	10.92	14.49	1.57	19.18	2.01	4.06	14.39	17.96	3.65	46.53	10.03	7.26
CSRP3	5.39	7.47	1.94	4.85	5.95	1.25	6.28	1.26	4.17	2.83	1.56	2.07	4.49	4.29	4.56	2.81	4.13	9.41	1.53	6.54	5.41	3.96	3.09	5.37	2.85	3.05	9.86	10.79	10.41	5.5	6.94	5.99	8.64	6.33	2.38	8.06
CST1	2.38	0.52	5.06	2.76	0.38	0.95	0.47	1.51	0.55	22.58	2.1	0.5	2.52	0.93	0.96	9.61	4	0.77	7.22	1.16	1.12	13.01	9.42	18.08	1.21	5.96	1.46	0.54	0.94	4.56	0.57	0.3	1.12	0.52	0.91	12.13
CST3	36.65	64.45	62.46	53.3	58.43	59.85	52.27	28.94	45.69	52.12	55.06	61.34	82.56	56.09	51.9	64.59	78.94	50.98	64.07	52.18	39.75	47.88	63.14	63.28	44.54	63.03	50.2	60.34	99.02	78.4	50.97	62.31	58.32	41.67	43.99	47.98
CST5	0.36	1.02	4.73	8.04	0.92	1.2	0.36	0.59	5.99	0.6	1.15	0.64	0.8	0.2	0.76	0.91	2.29	6.22	3.78	0.65	0.71	0.67	0.54	3.96	1.17	0.75	1.31	0.64	1.42	0.63	0.56	1.17	0.79	0.49	0.64	0.64
CST6	8.73	13.44	3.97	27.76	13.75	14.845	5.835	17.08	9.62	6.685	11.65	14.965	10.485	10.07	15.41	8.34	15.535	10.32	8.11	4.165	12.63	14.2	8.605	15.97	10.135	2.3	20.42	10.425	16.905	11.075	80.395	10.455	15.04	9.355	50.23	26.45
CST7	3.08	4.64	2.51	2.81	3.1	2.47	2.28	0.9	3.4	6.68	8.13	4.5	6.94	8.66	0.96	16.71	5.03	0.61	18.39	8.95	11.2	42.07	13.61	13.33	13.93	9.29	22.24	36.5	56.56	20.81	30.28	9.42	4.43	0.99	17.26	17.47
CSTA	0.55	2.71	6.04	0.56	0.72	5.72	11.32	2.32	1.11	12.06	15.95	7.09	8.47	12.6	7.45	15.36	4.59	3.91	22.83	18.85	4.81	18.28	13.21	20.36	14	6.97	22.63	4.96	15.06	10.6	14.51	4.11	7.69	5	18.91	19.65
CSTB	65.02	105.91	84.7	91.18	91.06	66.39	105.54	102.55	73.23	123.76	152.81	68.04	115.01	108.67	83.06	110.98	53.14	65.79	189.16	129.37	69.11	172.84	222.78	262.76	180.4	134.18	127.16	294.14	264.55	258.42	309.01	137.98	272.23	146.51	185.25	297.62
CSTF1	10.14	6.72	2.4	6.34	17.25	7.02	3.81	10.5	13.27	5.3	3.32	3.54	6.38	9.03	9.72	4.55	4.89	3.36	5.27	5.41	5.48	5.23	15.43	4.67	3.99	5.31	5.22	3.54	9.2	9.35	5.19	5.42	9.96	19.2	6.12	13.76
CSTF2	3.2	3.22	13.57	12.16	2.81	1.86	3.6	1.93	3.71	5.48	5.02	3.74	13.52	10.56	3.06	5.35	4.42	17.23	3.07	8.08	5.85	3.45	7.84	4.24	15.11	3.28	4.54	6.95	15.67	12.56	11.84	8.37	5.91	14.9	10.24	9.12
CSTF2T	8.32	8.69	9.77	11.37	9.89	15.74	8.66	11.75	8.62	12.02	8.68	6.17	12.97	9.93	12.96	9.79	0.56	11.33	10.93	7.83	7.32	3.68	9.84	8.68	4.44	12.38	6.07	4.36	6.94	2.31	6.58	10.42	5.27	10.91	11	9.93
CSTF3	13.25	13.01	8.63	12.34	19.14	20.73	1.95	9.16	18.34	14.97	12.75	14.9	9.99	4.86	1.78	19.29	9.4	14.73	18.01	14.75	9.3	12.71	10.74	12.15	14.7	14.72	22.15	7.87	1.81	8.73	11.94	13.45	11.21	16.69	17.4	17.73
CT62	2.65	5.2	5.04	5.02	7.25	6.08	1.8	2.59	2.74	4.08	3.51	1.28	0.64	2.65	6.03	4.32	1.14	1.5	5.55	1.82	6.25	4.13	2.77	3.14	1.39	9.35	1.22	1.06	6.1	8	3.85	3.6	1.52	5.96	0.91	2.29
CTAG1A	8.985	5.84	5.75	5.455	4.565	14.18	8.54	9.215	5.595	12.195	6.785	9.285	8.23	4.275	9.025	5.54	7.89	11.505	5.36	1.915	7.69	7.425	12.3	8.04	9.365	8.875	10.535	14.14	8.915	13.155	2.9	11.58	5.295	12.13	5.385	6.685
CTAG2	9.83	4.28	7.25	1.92	0.88	7.75	10.17	4.54	0.88	1.07	4.23	1.86	1.44	3.24	1.75	2.34	4.63	6.76	3.02	4.75	10.18	6.2	3.65	1.22	5.36	1.4	1.07	4.35	1.05	6.15	1.1	0.79	5.12	0.79	0.47	2.44
CTAGE5	37.045	35.45	42.71	36.035	33.305	23.665	27.86	28.08	31.14	25.075	16.865	25.625	17.15	25.54	24.625	15.56	20.37	32.715	21.94	13.51	27.4	13.715	23.245	19.09	41.365	17.795	15.72	16.79	10.48	24.395	31.39	26.735	30.86	16.875	19.635	17.63
CTBP1	79.855	52.11	33.295	60.75	56.415	42.885	74.11	57.685	49.035	48.525	72.6	54.285	39.92	53.075	52.57	47.35	30.82	59.565	41.025	41.74	56.13	37.765	55.59	54.92	39.265	41.005	51.365	40.81	89.065	66.57	49.865	154.565	56.485	290.825	79.995	64.305
CTBP2	33.82	28.3	30.41	34.3	29.37	29.36	18.65	30.21	38.52	23.83	25.16	13.97	21.18	25.15	31.94	33.18	37.44	25.82	21.98	26.87	24.53	17.23	45.65	34.88	38.16	19.42	8.77	13.61	12.57	8.58	16.58	45.14	46.05	121.15	59.35	49.97
CTBS	47.55	42.62	32.63	42.87	50.53	35.14	49.22	32.71	32.33	30.77	24.35	16.28	42.31	6.72	25.6	22.36	40.28	33.89	33.83	23.39	20.84	27	32.69	30.88	23.21	23.44	25.4	10.55	13.15	15.99	21.46	18.06	18.02	4.35	21.95	22.95
CTCF	18	2.12	8.97	4.68	32.66	10.59	8.9	18.5	14.45	28.42	29.25	8.26	14.08	20.77	22.3	31.22	8.52	12.49	41.83	33.8	17.3	26.38	47.9	38.32	50.13	20.57	55.24	22.28	72.88	40.84	25.08	23.3	26.3	70.95	52.83	34.9
CTDP1	6.82	13.94	9.18	3.65	9.65	2.43	2.76	9.07	6.49	2.89	5.54	11.52	5.49	11.04	7.91	7.99	4.38	1.98	2.1	4.55	9.32	7.83	1.39	7.53	1.57	5.49	2.42	5.51	10.84	4.33	11.42	2.19	9.26	1.39	3.62	3.08
CTDSP2	61.09	82.47	58.72	90.89	115.82	104.68	89.83	138.63	80.1	117.57	99.28	81.64	93.55	105.85	123	138.36	72.15	128.43	101.68	124.09	93.03	74.25	124.02	157.24	115.02	88.25	102.82	41.45	255.44	112.78	65.31	115.93	97.9	98.21	181.18	158.65
CTDSPL	3.525	13.235	7.11	10.7	6.15	12.77	7.29	12.315	3.625	20.385	14.45	13.18	14.445	11.58	10.055	11.51	13.205	12.13	10.555	12.85	16.065	9.4	9.8	14.005	19.42	14.08	3.18	5.64	6.42	3.25	9.48	10.65	20.76	10.28	15.395	13.57
CTF1	12.12	14.43	20.78	16.79	5.97	17.99	19.01	11.77	9.07	8.55	8.62	20.96	9.59	3.95	15.28	6.74	21.86	13.57	6.7	11.12	14.53	6.94	4.47	6.07	8.86	11.33	2.43	15.75	10.17	16.56	6.29	8.14	11.45	6.3	3.03	8.83
CTGF	53.7	55.78	30.62	75.57	57.67	42.32	80.19	22.22	130.78	280.81	248.96	134.1	57.62	317.42	297.22	492.63	163.82	96.46	258.58	388.37	185.28	178.19	214.24	449.44	346.16	251.57	106.47	43.12	187.06	21.82	54.73	18.64	55.16	25.74	255.73	179.32
CTH	8.69	9.51	19.06	4.85	9.82	12.38	9.18	6.99	5.8	0.67	3.91	14.5	3.81	1.38	7.98	4.62	8.6	13.69	1.31	2.88	8.9	4.04	3.07	2.69	1.27	0.82	0.87	9.38	0.94	26.24	10.69	11.4	11.83	4.2	0.71	3.54
CTNNA1	39.23	52.895	43.485	57.565	53.92	56.045	44.915	64.29	62.48	97.8	80.765	55.33	59.63	73.51	64.71	82.625	41.875	41.815	74.81	104.455	54.045	91.77	138.665	126.905	158.91	73.965	27.105	110.075	37.395	70.71	60.41	46.045	98.875	87.375	118.985	100.615
CTNNA2	1.335	3.135	3.325	5.05	3.095	7.27	4.42	4.37	4.64	3.405	2.795	4.295	6.455	1.525	4.18	2.245	5.965	1.085	3.425	1.85	6.11	2.655	1.7	1.685	5.49	4.235	3.895	5.745	7.33	1.225	1.185	1.1	2.635	2.31	1.94	1.595
CTNNAL1	8.16	24.55	14.69	11.74	23.07	23.54	28.75	15.35	22.51	14.98	18.5	15.3	14.94	19.7	13.59	22.79	4.08	7.26	21.38	22.14	10.13	21.88	20.43	20.97	18.69	8.86	15.7	9.35	6.88	17.07	29.42	5.95	2.64	13.36	24.99	12.17
CTNNB1	338.48	137.57	150.77	150.29	206.03	85.51	158.88	176.54	143.49	236.34	223.2	128.3	129.03	184.92	172.71	251.16	115.95	101.65	134.97	161.08	84.84	176.48	206.03	269.39	127.01	149.61	109.35	372.2	98.04	57.07	109.25	149.93	338.8	338.2	431.07	263.69
CTNNBIP1	5.41	2.44	4.81	5.86	27.74	10.84	1.97	8.66	5.25	1.13	3.42	2.73	4.2	5.56	16.59	1.23	6.81	2.58	1.49	1.3	5.39	1.58	2.32	1.43	1.88	1.06	3.74	2.93	6.32	19.33	1.52	7.03	16.9	3.39	1.29	1.56
CTNND1	28.2	28.34	21.08	37.99	44.6	26.715	24.5	39.615	29.665	41.555	35.055	28.525	34.37	38.085	46.14	29.57	36.665	34.315	32.175	50.71	34.95	26.805	42.495	49.765	74.27	35.465	9.38	45.06	36.07	47.945	37.74	43.175	56.95	49.68	55.71	40.72
CTNND2	9.22	7.19	15.72	8.23	8.28	7.94	8.83	20.02	10.02	3.76	3.42	1.55	4.35	6.14	8.51	0.44	1.45	9.99	1.33	2.91	8.78	5.41	3.05	2.02	0.55	0.58	5.1	0.83	5.32	3.21	2.13	5.61	1.93	7.02	3.14	1.23
CTNS	18.41	25.6	16.53	30.48	6.32	19.91	25.61	28.32	15.53	13.62	22.37	22.07	15.93	16.3	27.42	13.05	13.43	11.17	16.36	7.37	19.43	26.93	22.97	15.63	14.9	21.23	17.83	19.75	26.05	27.4	23.18	28.51	11.25	25.5	14.5	17.47
CTPS	3.12	0.39	0.83	0.96	0.53	0.46	1.31	1.12	0.44	0.18	3.05	1.4	4.49	0.23	6.03	2.23	2.3	2.87	0.39	1.4	4.28	3.74	8.01	5.34	7.31	0.63	5.47	1.78	1.1	4.23	9.02	11.18	1.41	14.68	9.26	1.68
CTR9	8.42	13.39	8.6	12.25	16.56	11.39	11.2	11.45	15.42	14.05	11.73	15.02	9.9	9.33	7.95	20.22	11.12	7.92	8.5	10.29	7.25	10.56	15.2	12.84	12.01	15.57	14.59	11.81	10.59	8.83	8.05	11.76	7.12	13.88	11.97	12.66
CTRB2	6059.5	7142.93	6532.96	7061.72	8623.59	6614.15	7272.39	6930.79	6282.48	3272.29	3140.19	5419.03	5663.33	4664.44	5303.66	2427.35	5808.97	6093.39	853.95	1074.75	5490.6	1632.73	149.1	195.49	42.14	3551.33	130.86	2.95	5.08	16.66	5.27	255.63	4.06	304.2	2.75	2.11
CTRC	4128.28	4795.5	5157.32	4934.12	6613.51	4503.01	4800.54	4604.91	4624.6	1919.83	1846.55	3543.86	3776.04	3077.53	3533.13	1192.01	4165.44	4869.77	147	224.26	3670.81	702.15	43.07	50.04	28.36	2113.39	57.99	3.59	9.6	18.25	19.43	36.71	15.86	32.5	18.37	10.93
CTRL	816.71	2075.42	1759.06	2046.46	2143.72	1627.71	1253.68	1330.78	1350.56	525.625	500.745	1088.52	1292.68	904.765	1016.43	408.765	1526.72	2444.98	31.37	44.6	1415.23	138.71	10.595	10.965	4.77	781.685	13.375	3.965	16.12	6.93	7.67	12.605	8.475	7.455	6.045	2.39
CTSA	8.59	6.03	1.74	17.01	30.25	22.97	9.04	5.3	13.05	52.66	49.17	7.92	22.26	31.54	15.62	33.18	12.21	3.48	54.38	31.48	12.66	43.93	81.3	64.74	43.53	31.88	31.65	70.57	98.3	119.57	76.32	62.68	81.93	70.41	78.31	88.25
CTSB	0.57	6.99	14.75	4.19	0.84	0.96	2.87	1.15	7.18	1.99	1.53	8.62	6.07	9.07	3.36	6.17	14.07	1.51	5.88	9.2	9.79	1.17	4.82	4.68	1.41	4.88	5.31	1.77	1.78	5.91	8.44	9.74	4.72	6.63	6.71	6.28
CTSC	32.61	43.74	46.24	38.25	37.51	53	39.33	39.64	25.02	76.98	114.8	26.48	58.69	55.57	43.94	63.13	29.99	45.53	139.76	110.4	52.34	101.33	120.65	78.05	48.73	71.02	151.64	61.96	106.61	67.3	120.38	49.86	105.09	67.06	106.79	137.61
CTSD	65.9	83	73.75	97.12	94.98	77.19	85.8	104	83.03	231.37	149.1	101.25	134.49	97.22	142.57	113.63	81.63	94.31	192.62	113.18	96.81	138.84	228.71	208.76	70.19	176.78	104.78	209.04	208.6	409.05	400.29	199.34	181.44	108.37	161.92	226.84
CTSE	2.035	6.32	2.32	9.79	1.63	1.365	4.455	7.405	6.545	10.79	7.4	2.675	8.145	10.52	10.49	3.635	5.755	5.945	19.47	29.75	17.12	64.595	174.38	159.755	2.245	83.98	3.65	0.815	3.71	1.945	9.335	4.84	161.735	3.025	33.215	113.74
CTSF	20.78	15.67	4.12	15.71	34.87	25.23	19.07	17.53	4.04	15.85	22.85	24.83	24.32	12.02	12.31	26.59	8.61	26.99	11.47	20.67	10.06	14.01	10.43	12.63	13.58	18.36	8.28	19.53	25.29	34.13	23.03	28.54	46.71	26.29	18.73	9.6
CTSG	15.22	19.305	30.375	18.365	3	17.68	12.37	16.21	12.745	13.795	29.68	12.44	23.165	29.79	13.505	25.505	12.22	16.72	14.64	30.19	4.59	10.205	12.295	4.76	13.97	9.245	12.855	9.165	31.835	17.09	8.5	9.19	9.16	19.775	12.065	8.435
CTSH	117.57	132.12	133.22	101.27	111.37	99.78	129.37	119.85	89.24	203.35	156.76	114.07	99.01	100.24	105.73	171.53	105.2	104.88	145.02	87.22	118.8	161.89	182.11	131.16	589.61	141.09	278.18	53.7	511.69	164.91	123.16	151.62	119.06	75.66	164.58	177.78
CTSK	6.97	2.95	4.94	2.71	1.55	6.32	2.05	10.23	2.57	52.17	71.54	35.62	25.33	57.24	21.3	145.88	26.35	3.35	60	52.99	38.35	41.46	85.43	107.69	62.36	49.79	14.2	4.84	5.37	2.83	5.75	3.64	2.42	5.6	39.71	35.05
CTSL1	69.64	38.89	55.67	47.61	75.53	48.43	53.04	58.31	47.8	53.77	100.28	32.3	40.11	44.73	39.13	64.53	27.13	31.14	133.74	66.04	53.35	177.9	166.85	115.18	104.7	42.81	82.58	136.01	59.31	139.05	155.81	62.46	65.8	17.68	123.47	77.68
CTSL2	5.99	0.92	6.75	1.45	0.52	3.24	3.14	5.57	0.87	2.44	2.27	4.19	0.64	3.47	1.62	3.7	10.75	5.8	0.81	2.13	1.76	1.22	3.54	3.36	30.26	1.37	1.88	2.25	2.39	1.17	0.92	1.43	4.58	10.06	6.37	3.35
CTSO	24.895	15.62	24.88	22.84	16.985	22.57	16.085	20.82	22.445	34.715	37.22	21.56	22.74	29.69	28.94	47.27	14.955	18.215	30	50.58	22.41	21.8	23.06	32.67	60.82	31.765	17.34	15.465	14.63	25.245	26.55	12.855	17.465	16.605	27.225	24.545
CTSS	0.26	0.32	3.01	3	0.62	0.25	1.76	1.03	0.51	2.58	4.59	1.83	1.57	3.31	7.23	5.14	3.59	3.2	7.93	5.05	0.32	7.91	5.34	6.56	2.19	4.23	0.29	5.07	3.97	5.76	2.38	2.19	4.44	2.43	7.77	5.83
CTSW	77.76	89.37	89.11	53.4	31.19	72.45	102.13	73.12	63.82	37.98	41.56	59.46	78.04	66.72	42.63	26.9	73.06	76.6	22.97	18.42	55.65	26.63	11.1	7.36	24.54	52.17	41.66	22.12	94.99	19.2	47.46	52.92	29.31	13.84	32.59	22.11
CTSZ	1.915	3.15	1.935	2.69	6.44	2.125	3.025	4.365	3.41	3.95	5.425	1.625	8.92	2.97	5.16	4.73	3.865	3.495	7.665	0.98	2.4	2.52	6.08	0.91	3.555	3.58	6.595	5.285	5.47	8.91	4.27	4.22	9.855	6.71	6.85	4.13
CTTN	43.37	29.18	32.15	43.1	44.74	38.93	28.29	42.58	36.79	24.05	30.64	40.68	31.28	32.47	49.25	40.87	37.13	36.82	30.46	33.41	22.65	32.18	51.23	40.08	32.39	27.79	9.68	26.12	25.74	48.27	42.11	54.96	52.98	84.97	55.61	49.25
CUBN	7.86	7.675	9.155	4.595	6.8	3.39	5.2	3.645	2.3	6.035	2.94	7.175	7.71	2.94	3.72	1.71	9.685	10.005	7.775	1.58	5.915	2.12	9.445	3.415	4.475	12.695	4.7	9.05	2.955	3.33	2.525	19.3	5.375	7.665	2.33	1.595
CUGBP1	11.135	18.42	9.225	9.555	4.75	4.22	18.56	11.215	13.47	16.355	15.955	21.855	5.435	10.745	18.51	20.21	2.755	14.17	12.885	18.52	19.025	15.975	20.39	21.65	27.04	10.085	15.895	15.53	19.96	25.75	17.51	23.055	29.655	35.545	28.93	26.475
CUGBP2	14.09	4.02	4.6	2.94	2.97	5.03	8.35	8.47	8.64	10.47	5.94	2.99	3.58	8.12	1.69	12.3	4.8	9.17	12.63	9.35	3.52	14.79	9.76	7.6	10.59	6.91	15.29	8.76	17.23	2.86	9.39	7.49	6.45	11.62	16.72	17.88
CUL1	31.67	13.665	18.33	21.785	26.275	21.56	26.45	23.945	22.165	25.965	23.625	16.495	22.94	21.13	14.08	32.07	18.335	22.19	27.85	29.64	28.355	23.505	31.13	30.955	37.135	15.745	30.1	28.555	15.24	27.615	28.68	15.585	20.36	22.32	33.99	25.985
CUL2	6.12	3.16	3	1.11	13.01	11.42	14.61	13.15	12.04	6.22	7.03	7.85	8.19	8.66	13.1	5.27	7.71	14.39	5.79	5.24	8.81	11.71	7.5	5.71	0.68	7.14	9.32	8.59	12.83	7.55	8.08	5.51	8.03	4.48	11.74	6.42
CUL3	0.65	0.76	0.53	1.14	0.8	0.23	1.39	2.91	0.38	0.22	2.78	0.71	0.5	0.81	0.35	0.93	0.78	0.88	0.23	3.89	0.6	0.24	0.18	0.45	0.37	5.27	1.95	5.55	0.27	0.49	2.37	0.28	3.98	0.48	2.43	0.3
CUL4A	6.41	4.34	4.38	0.56	6.01	5.41	4.5	1.24	0.71	2.48	2.27	0.49	1.06	3.98	0.95	2.31	3.92	6.03	0.43	0.42	5.4	1.64	2.87	2.06	1.33	3.73	5.81	4.44	4.17	0.86	1.96	1.42	0.98	1.8	2.62	4.55
CUL4B	18.26	17.55	19.5	22.63	20.06	14.33	21.89	22.37	14.45	10.22	17.6	17.26	13.93	18.24	17.97	15.74	6.76	11.5	15.32	15.1	12.52	10.68	24.07	11.59	19.94	15.4	11.6	16.53	4.42	18.13	11.17	5.86	4.79	19.41	19.78	14.51
CUL5	5.19	0.91	3.02	6.68	8.83	3.52	5.48	3.97	4.02	2.72	0.85	0.41	0.65	2.75	10.02	6.31	3.5	1.1	1.92	9.23	0.79	7.93	5.52	5.47	8.93	1.73	8.74	4.49	3.05	0.68	2.48	5.41	1.1	5.62	5.76	4.27
CUL7	24.55	16.07	23.02	21.83	19.96	14.37	29.39	17.62	16.75	17.8	27.96	26.23	15.92	24.41	27	24.55	17.44	29.39	25.33	15.21	26.4	18.6	25.26	19.47	23.82	10.61	9.06	27.49	33.35	36.81	32.28	35.39	42	61.29	35.44	26.21
CUL9	16.74	21.97	24.58	17.99	14.25	10.57	18.22	6.55	18.54	15.73	24.38	4.69	3.26	29.99	23.03	13.87	20.27	27.79	9.95	15.29	9.44	21.29	7.02	13.57	10.35	35.37	17.87	4.21	52.95	30.75	20.05	21.68	17.35	22.16	12.42	29.23
CUX1	3.09	18.71	13.495	10.86	12.585	11.24	2.765	8.87	13.01	14.615	20.18	10.83	6.235	12.925	7.97	15.995	5.225	14.585	15.41	21.015	14.43	11.515	24.09	17.59	14.47	14.745	13.555	13.765	25.88	24.01	4.485	5.39	8.55	14.985	19.13	14.875
CUX2	0.75	0.89	1.36	1.2	0.5	0.8	1.16	1.18	0.87	0.8	0.46	0.38	1.03	0.95	1.06	0.59	1.44	1.14	0.91	0.75	1.78	0.21	0.66	2.54	0.8	0.94	0.85	1.58	1.35	9.27	1.01	7.91	4.92	0.7	0.6	2.28
CX3CL1	28.03	28.23	14.64	13.24	11.76	22.33	13.51	15.95	13.01	26.19	16.16	16	46.85	26.36	17.97	13.82	20.65	24.08	22.13	19.34	13.21	15.94	12.87	16.4	67.57	21.2	28.99	22.11	19.36	36.77	21.08	14.52	26.13	15.99	18.39	30.39
CX3CR1	5.4	1.79	1.52	11.48	4.73	9.62	2.16	6.04	5.28	12.35	20.46	0.74	13.42	6.89	5.48	12.24	4.33	8.26	20.85	13.14	20.36	4.32	4.25	9.43	39.81	19.54	6.26	7.41	6.11	20.8	13.25	5.97	9.79	0.68	7.01	20.64
CXADR	46.7	20.02	23.09	19.2	33.12	23.13	20.7	20.43	26.57	15.94	15.45	13.83	21.24	20.65	18.7	8.95	14.71	1.53	9.06	13.8	22.64	7.34	18.71	20.55	59.59	16.14	1.21	34.27	0.57	15.83	16.39	11.92	27.8	46.58	15.02	14.63
CXCL1	1.55	2.42	8.67	1.77	5.4	16.73	16.69	8.05	12.84	52.95	26.83	55.71	7.19	19.23	2.08	10.2	1.41	8.32	15.71	10.76	10.25	21.46	13.62	19.4	11.12	15.51	13.08	9.26	1.57	3.89	14.31	5.35	9.61	0.57	21.4	47
CXCL10	0.66	0.4	0.6	0.6	0.88	2.49	4.3	1.07	0.86	14.43	0.8	0.71	0.61	0.89	0.41	8.5	1.98	3.55	22.09	0.46	1.14	3.42	5.91	2.94	3.82	0.87	20.2	5.08	0.95	8.32	53.39	0.77	1.94	0.6	25.57	0.45
CXCL11	23.27	9.84	8.61	6.97	1.51	10.21	2.02	0.28	3.99	0.32	3.52	7.04	12.63	3.47	9.53	4.76	8.95	4.56	11.99	4.97	18.16	4.87	3.69	1.63	3.74	4.18	13.81	0.52	0.69	1.09	6.98	2.33	0.65	5.2	55.56	0.25
CXCL12	57.305	58.32	55.805	38.985	56.09	73.38	32.355	55.01	41.67	72.38	80.19	41.23	45.445	90.82	73.74	91.59	51.345	65.77	32.43	102.145	34.22	20.17	40.78	24.425	12.575	39.365	43.26	31.015	57.39	62.44	43.025	58.22	44.07	19.205	56.21	42.63
CXCL13	2.29	0.92	6.61	0.27	3.57	0.77	0.73	0.34	1.08	4.39	1.34	0.51	0.41	4.93	0.27	5.79	1.31	0.81	10.53	0.81	1.29	9.41	1.18	0.41	1.54	3.71	19.81	0.39	18.26	0.38	5.31	0.83	2.28	0.76	12.84	16.97
CXCL2	20.42	3.86	7.63	7.55	16.07	15.99	14.58	11.55	5.38	25.7	19.89	80.91	11.86	54.82	14.31	19.98	13.45	1.11	50.59	30.4	15.05	89.3	23.78	39.85	261.98	23.9	10.72	27.41	12.62	24.57	36.62	16.04	19.79	1.31	31.4	20.02
CXCL3	6.18	1.93	2.31	6.42	1.06	2.35	7.47	13.21	2.49	6.71	9.33	11.81	1.64	6.34	14.43	7.76	8.92	7.45	11.19	14.08	2.29	16.5	23.15	11.57	14.01	9.02	7.53	9.95	5.24	3.38	9.36	1.59	8.35	4.13	4.4	4.44
CXCL5	19.21	10.14	12.59	9.79	5.38	11.9	9.56	16.44	3.86	10.45	10.18	8.6	9.82	6.97	12.4	11.12	5.61	6.17	21.7	5.25	7.74	17.8	21.97	23.47	12.93	11.56	12.93	9.67	7.26	11.56	21.87	14.13	29.05	5.1	12.33	15.25
CXCL6	1.4	2.61	1.45	2.41	18.12	9.86	15.18	1.12	15.31	77.5	16.37	20.31	17.55	25.12	7.4	41.06	20.82	11.68	12.67	4.39	17.31	5.97	6.39	14.27	1.38	29.32	0.65	27.22	0.63	9.23	18.01	9.04	22.26	2.63	80.19	43.43
CXCL9	0.37	0.6	0.67	1.47	0.66	2.43	1.23	0.69	0.82	2.01	0.37	0.58	2.08	1.81	10.84	0.55	1.91	0.78	14.2	1.45	1.07	14.44	5.39	2.8	0.87	4.77	102.82	0.55	2.18	11.79	33.56	2.58	1.54	2.24	22.74	4.68
CXCR3	83.58	66.26	87.66	79.73	49.3	67.91	62.91	72.1	51.26	31.91	38.83	70.55	64.5	51.99	81.92	41.73	69.65	83.01	29.07	14.42	74.68	28.7	23.41	17	18.99	51.35	50.38	16.25	44.28	9.1	23.23	16.59	19.26	31.75	29.36	19.71
CXCR4	13.65	6.87	4.14	2.08	2.48	4.49	11.11	3.17	1.97	52.84	43.99	52.16	37.88	37.17	38.28	100.41	15.62	2.18	257.07	65.49	55.04	546.33	137.69	140.76	139.12	163.79	617.82	335.69	465.79	53.42	55.13	46.92	46.55	58.85	74.4	119.4
CXCR5	6.67	3.55	6.14	3.79	4.47	11.02	11.12	2.71	4.49	2.1	4.98	4.7	13.21	3.1	4.64	2.07	12.72	6.25	11.31	5.03	3.37	16.85	2.03	4.15	2.72	4.96	11.98	2.61	62.56	6.47	6.96	12.86	4.36	2.67	3.95	5.83
CXCR6	1.8	4.15	5.05	11.59	2.01	1.93	8.41	0.6	4.19	12.89	2.03	2.59	1.43	2.5	3.41	9.64	2.71	3.75	2.79	2.58	4.05	10.43	2.69	1.16	1.48	8.61	11.55	2.44	2.86	2.85	5.45	1.67	1.89	1.31	5.05	1.38
CXCR7	10.15	20.98	11.13	14.99	19.73	12.5	4.86	17.15	23.85	11.23	10.61	13.45	8.19	16.2	17.54	14.56	11.25	21.03	12.27	13.67	6.83	21.15	7.82	14.23	6.7	7.99	11.61	5.41	12.61	1.7	7.7	11.52	0.48	18.18	8.56	6.36
[truncated: 7,093 more rows]
