# Supplementary material for: Transcriptome analysis of the procession from chronic pancreatitis to pancreatic cancer and metastatic pancreatic cancer
Source: Sci Rep. 2021 Feb 9;11:3409. doi: 10.1038/s41598-021-83015-4 (PMC7873308; doi:10.1038/s41598-021-83015-4)
Supplement: Supplementary file 4 — Supplementary Table S3. [file 41598_2021_83015_MOESM4_ESM.xlsx]

## Sheet: Dataset(DEGs in chronic pancrea
Name of dataset: DEGs in chronic pancreatitis
No. of identified items: 925 of 966
No. of unidentified items: 41
ID type: EntrezID
Number of mapped gene: 925
Is dataset quantitative :NO
Mapped items:
Dataset item (Entrez ID )		Entrez ID	Gene symbol	Description	Alternate names	Chromosome	Map location
1278		1278	COL1A2	collagen, type I, alpha 2	OI4	7	7q22.1
1281		1281	COL3A1	collagen, type III, alpha 1	EDS4A	2	2q31
1290		1290	COL5A2	collagen, type V, alpha 2	EDSC	2	2q14-q32
23213		23213	SULF1	sulfatase 1	HSULF-1|SULF-1	8	8q13.2
3512		3512	JCHAIN	joining chain of multimeric IgA and IgM	IGCJ|IGJ|JCH	4	4q21
2200		2200	FBN1	fibrillin 1	ACMICD|ECTOL1|FBN|GPHYSD2|MASS|MFS1|OCTD|SGS|SSKS|WMS|WMS2	15	15q21.1
1009		1009	CDH11	cadherin 11, type 2, OB-cadherin (osteoblast)	CAD11|CDHOB|OB|OSF-4	16	16q21
1462		1462	VCAN	versican	CSPG2|ERVR|GHAP|PG-M|WGN|WGN1	5	5q14.3
7076		7076	TIMP1	TIMP metallopeptidase inhibitor 1	CLGI|EPA|EPO|HCI|TIMP	X	Xp11.3-p11.23
2124		2124	EVI2B	ecotropic viral integration site 2B	CD361|D17S376|EVDB	17	17q11.2
2669		2669	GEM	GTP binding protein overexpressed in skeletal muscle	KIR	8	8q13-q21
2335		2335	FN1	fibronectin 1	CIG|ED-B|FINC|FN|FNZ|GFND|GFND2|LETS|MSF	2	2q34
6678		6678	SPARC	secreted protein, acidic, cysteine-rich (osteonectin)	BM-40|ON	5	5q31.3-q32
10457		10457	GPNMB	glycoprotein (transmembrane) nmb	HGFIN|NMB	7	7p15
3959		3959	LGALS3BP	lectin, galactoside-binding, soluble, 3 binding protein	90K|BTBD17B|CyCAP|M2BP|MAC-2-BP|TANGO10B|gp90	17	17q25
4060		4060	LUM	lumican	LDC|SLRR2D	12	12q21.33
1513		1513	CTSK	cathepsin K	CTS02|CTSO|CTSO1|CTSO2|PKND|PYCD	1	1q21
3934		3934	LCN2	lipocalin 2	24p3|MSFI|NGAL	9	9q34
10398		10398	MYL9	myosin, light chain 9, regulatory	LC20|MLC-2C|MLC2|MRLC1|MYRL2	20	20q11.23
7058		7058	THBS2	thrombospondin 2	TSP2	6	6q27
165		165	AEBP1	AE binding protein 1	ACLP	7	7p13
7169		7169	TPM2	tropomyosin 2 (beta)	AMCD1|DA1|DA2B|HEL-S-273|NEM4|TMSB	9	9p13
59		59	ACTA2	actin, alpha 2, smooth muscle, aorta	AAT6|ACTSA|MYMY5	10	10q23.3
4016		4016	LOXL1	lysyl oxidase-like 1	LOL|LOXL	15	15q22
6363		6363	CCL19	chemokine (C-C motif) ligand 19	CKb11|ELC|MIP-3b|MIP3B|SCYA19	9	9p13
23430		23430	TPSD1	tryptase delta 1	MCP7-LIKE|MCP7L1|MMCP-7L	16	16p13.3
962		962	CD48	CD48 molecule	BCM1|BLAST|BLAST1|MEM-102|SLAMF2|hCD48|mCD48	1	1q21.3-q22
4680		4680	CEACAM6	carcinoembryonic antigen-related cell adhesion molecule 6 (non-specific cross reacting antigen)	CD66c|CEAL|NCA	19	19q13.2
10418		10418	SPON1	spondin 1, extracellular matrix protein	VSGP/F-spondin|f-spondin	11	11p15.2
7852		7852	CXCR4	chemokine (C-X-C motif) receptor 4	CD184|D2S201E|FB22|HM89|HSY3RR|LAP-3|LAP3|LCR1|LESTR|NPY3R|NPYR|NPYRL|NPYY3R|WHIM|WHIMS	2	2q21
2274		2274	FHL2	four and a half LIM domains 2	AAG11|DRAL|FHL-2|SLIM-3|SLIM3	2	2q12.2
1264		1264	CNN1	calponin 1, basic, smooth muscle	HEL-S-14|SMCC|Sm-Calp	19	19p13.2-p13.1
1277		1277	COL1A1	collagen, type I, alpha 1	EDSC|OI1|OI2|OI3|OI4	17	17q21.33
972		972	CD74	CD74 molecule, major histocompatibility complex, class II invariant chain	DHLAG|HLADG|II|Ia-GAMMA	5	5q32
3679		3679	ITGA7	integrin, alpha 7	-	12	12q13
1809		1809	DPYSL3	dihydropyrimidinase-like 3	CRMP-4|CRMP4|DRP-3|DRP3|LCRMP|ULIP|ULIP-1	5	5q32
219654		219654	ZCCHC24	zinc finger, CCHC domain containing 24	C10orf56|Z3CXXC8	10	10q22.3
7305		7305	TYROBP	TYRO protein tyrosine kinase binding protein	DAP12|KARAP|PLOSL	19	19q13.1
1301		1301	COL11A1	collagen, type XI, alpha 1	CO11A1|COLL6|STL2	1	1p21
26002		26002	MOXD1	monooxygenase, DBH-like 1	MOX|PRO5780|dJ248E1.1	6	6q23.2
5539		5539	PPY	pancreatic polypeptide	PNP	17	17q21
25878		25878	MXRA5	matrix-remodelling associated 5	-	X	Xp22.33
5068		5068	REG3A	regenerating islet-derived 3 alpha	HIP|HIP/PAP|INGAP|PAP|PAP-H|PAP1|PBCGF|REG-III|REG3	2	2p12
72		72	ACTG2	actin, gamma 2, smooth muscle, enteric	ACT|ACTA3|ACTE|ACTL3|ACTSG|VSCM	2	2p13.1
1687		1687	DFNA5	deafness, autosomal dominant 5	ICERE-1	7	7p15
1960		1960	EGR3	early growth response 3	EGR-3|PILOT	8	8p23-p21
11217		11217	AKAP2	A kinase (PRKA) anchor protein 2	AKAP-2|AKAPKL|PRKA2	9	9q31.3
348		348	APOE	apolipoprotein E	AD2|APO-E|LDLCQ5|LPG	19	19q13.2
2022		2022	ENG	endoglin	END|HHT1|ORW1	9	9q34.11
5740		5740	PTGIS	prostaglandin I2 (prostacyclin) synthase	CYP8|CYP8A1|PGIS|PTGI	20	20q13.13
84159		84159	ARID5B	AT rich interactive domain 5B (MRF1-like)	DESRT|MRF-2|MRF2	10	10q21.2
1545		1545	CYP1B1	cytochrome P450, family 1, subfamily B, polypeptide 1	CP1B|CYPIB1|GLC3A|P4501B1	2	2p22.2
3486		3486	IGFBP3	insulin-like growth factor binding protein 3	BP-53|IBP3	7	7p12.3
23022		23022	PALLD	palladin, cytoskeletal associated protein	CGI-151|CGI151|MYN|PNCA1|SIH002	4	4q32.3
10631		10631	POSTN	periostin, osteoblast specific factor	OSF-2|OSF2|PDLPOSTN|PN|periostin	13	13q13.3
7373		7373	COL14A1	collagen, type XIV, alpha 1	UND	8	8q23
3880		3880	KRT19	keratin 19, type I	CK19|K19|K1CS	17	17q21.2
9122		9122	SLC16A4	solute carrier family 16, member 4	MCT4|MCT5	1	1p13.3
715		715	C1R	complement component 1, r subcomponent	-	12	12p13
10409		10409	BASP1	brain abundant, membrane attached signal protein 1	CAP-23|CAP23|NAP-22|NAP22	5	5p15.1
1959		1959	EGR2	early growth response 2	AT591|CMT1D|CMT4E|KROX20	10	10q21.1
716		716	C1S	complement component 1, s subcomponent	-	12	12p13
2191		2191	FAP	fibroblast activation protein, alpha	DPPIV|FAPA|SIMP	2	2q23
1536		1536	CYBB	cytochrome b-245, beta polypeptide	AMCBX2|CGD|GP91-1|GP91-PHOX|GP91PHOX|IMD34|NOX2|p91-PHOX	X	Xp21.1
1909		1909	EDNRA	endothelin receptor type A	ET-A|ETA|ETA-R|ETAR|ETRA|MFDA|hET-AR	4	4q31.22
6947		6947	TCN1	transcobalamin I (vitamin B12 binding protein, R binder family)	HC|TC-1|TC1|TCI	11	11q11-q12
8875		8875	VNN2	vanin 2	FOAP-4|GPI-80	6	6q23-q24
3487		3487	IGFBP4	insulin-like growth factor binding protein 4	BP-4|HT29-IGFBP|IBP4|IGFBP-4	17	17q21.2
6364		6364	CCL20	chemokine (C-C motif) ligand 20	CKb4|Exodus|LARC|MIP-3-alpha|MIP-3a|MIP3A|SCYA20|ST38	2	2q36.3
10512		10512	SEMA3C	sema domain, immunoglobulin domain (Ig), short basic domain, secreted, (semaphorin) 3C	SEMAE|SemE	7	7q21-q31
3115		3115	HLA-DPB1	major histocompatibility complex, class II, DP beta 1	DPB1|HLA-DP|HLA-DP1B|HLA-DPB	6	6p21.3
4854		4854	NOTCH3	notch 3	CADASIL|CASIL|IMF2	19	19p13.2-p13.1
4240		4240	MFGE8	milk fat globule-EGF factor 8 protein	BA46|EDIL1|HMFG|HsT19888|MFG-E8|MFGM|OAcGD3S|SED1|SPAG10|hP47	15	15q25
4837		4837	NNMT	nicotinamide N-methyltransferase	-	11	11q23.1
8522		8522	GAS7	growth arrest-specific 7	MLL/GAS7	17	17p13.1
1880		1880	GPR183	G protein-coupled receptor 183	EBI2	13	13q32.3
6424		6424	SFRP4	secreted frizzled-related protein 4	FRP-4|FRPHE|sFRP-4	7	7p14.1
2294		2294	FOXF1	forkhead box F1	ACDMPV|FKHL5|FREAC1	16	16q24
26509		26509	MYOF	myoferlin	FER1L3	10	10q24
7538		7538	ZFP36	ZFP36 ring finger protein	G0S24|GOS24|NUP475|RNF162A|TIS11|TTP|zfp-36	19	19q13.1
3689		3689	ITGB2	integrin, beta 2 (complement component 3 receptor 3 and 4 subunit)	CD18|LAD|LCAMB|LFA-1|MAC-1|MF17|MFI7	21	21q22.3
2331		2331	FMOD	fibromodulin	FM|SLRR2E	1	1q32
5730		5730	PTGDS	prostaglandin D2 synthase 21kDa (brain)	L-PGDS|LPGDS|PDS|PGD2|PGDS|PGDS2	9	9q34.2-q34.3
4148		4148	MATN3	matrilin 3	DIPOA|EDM5|HOA|OADIP|OS2	2	2p24-p23
4239		4239	MFAP4	microfibrillar-associated protein 4	-	17	17p11.2
4069		4069	LYZ	lysozyme	LZM	12	12q15
4638		4638	MYLK	myosin light chain kinase	AAT7|KRP|MLCK|MLCK1|MLCK108|MLCK210|MSTP083|MYLK1|smMLCK	3	3q21
3479		3479	IGF1	insulin-like growth factor 1 (somatomedin C)	IGF-I|IGF1A|IGFI	12	12q23.2
9844		9844	ELMO1	engulfment and cell motility 1	CED-12|CED12|ELMO-1	7	7p14.1
2353		2353	FOS	FBJ murine osteosarcoma viral oncogene homolog	AP-1|C-FOS|p55	14	14q24.3
1043		1043	CD52	CD52 molecule	CDW52	1	1p36
5054		5054	SERPINE1	serpin peptidase inhibitor, clade E (nexin, plasminogen activator inhibitor type 1), member 1	PAI|PAI-1|PAI1|PLANH1	7	7q22.1
1293		1293	COL6A3	collagen, type VI, alpha 3	DYT27	2	2q37
5179		5179	PENK	proenkephalin	PE|PENK-A	8	8q23-q24
3075		3075	CFH	complement factor H	AHUS1|AMBP1|ARMD4|ARMS1|CFHL3|FH|FHL1|HF|HF1|HF2|HUS	1	1q32
3122		3122	HLA-DRA	major histocompatibility complex, class II, DR alpha	HLA-DRA1|MLRW	6	6p21.3
2877		2877	GPX2	glutathione peroxidase 2	GI-GPx|GPRP|GPRP-2|GPx-2|GPx-GI|GSHPX-GI|GSHPx-2	14	14q24.1
3162		3162	HMOX1	heme oxygenase 1	HMOX1D|HO-1|HSP32|bK286B10	22	22q13.1
1284		1284	COL4A2	collagen, type IV, alpha 2	ICH|POREN2	13	13q34
3956		3956	LGALS1	lectin, galactoside-binding, soluble, 1	GAL1|GBP	22	22q13.1
7052		7052	TGM2	transglutaminase 2	G-ALPHA-h|GNAH|HEL-S-45|TG2|TGC	20	20q12
9737		9737	GPRASP1	G protein-coupled receptor associated sorting protein 1	GASP|GASP-1|GASP1	X	Xq22.1
7033		7033	TFF3	trefoil factor 3 (intestinal)	ITF|P1B|TFI	21	21q22.3
4277		4277	MICB	MHC class I polypeptide-related sequence B	PERB11.2	6	6p21.3
3126		3126	HLA-DRB4	major histocompatibility complex, class II, DR beta 4	DR-4|DR4|DRB4|HLA-DR4B	6	6p21.3
10321		10321	CRISP3	cysteine-rich secretory protein 3	Aeg2|CRISP-3|CRS3|SGP28|dJ442L6.3	6	6p12.3
6480		6480	ST6GAL1	ST6 beta-galactosamide alpha-2,6-sialyltranferase 1	SIAT1|ST6GalI|ST6N	3	3q27.3
2149		2149	F2R	coagulation factor II (thrombin) receptor	CF2R|HTR|PAR-1|PAR1|TR	5	5q13
23024		23024	PDZRN3	PDZ domain containing ring finger 3	LNX3|SEMACAP3|SEMCAP3	3	3p13
4330		4330	MN1	meningioma (disrupted in balanced translocation) 1	MGCR|MGCR1|MGCR1-PEN|dJ353E16.2	22	22q12.1
4192		4192	MDK	midkine (neurite growth-promoting factor 2)	ARAP|MK|NEGF2	11	11p11.2
23034		23034	SAMD4A	sterile alpha motif domain containing 4A	SAMD4|SMAUG|SMAUG1|SMG|SMGA	14	14q22.2
929		929	CD14	CD14 molecule	-	5	5q31.1
1292		1292	COL6A2	collagen, type VI, alpha 2	PP3610	21	21q22.3
11117		11117	EMILIN1	elastin microfibril interfacer 1	EMI|EMILIN|gp115	2	2p23.3-p23.2
3820		3820	KLRB1	killer cell lectin-like receptor subfamily B, member 1	CD161|CLEC5B|NKR|NKR-P1|NKR-P1A|NKRP1A|hNKR-P1A	12	12p13
9358		9358	ITGBL1	integrin, beta-like 1 (with EGF-like repeat domains)	OSCP|TIED	13	13q33
3105		3105	HLA-A	major histocompatibility complex, class I, A	HLAA	6	6p21.3
684		684	BST2	bone marrow stromal cell antigen 2	CD317|TETHERIN	19	19p13.1
3491		3491	CYR61	cysteine-rich, angiogenic inducer, 61	CCN1|GIG1|IGFBP10	1	1p22.3
11098		11098	PRSS23	protease, serine, 23	SIG13|SPUVE|ZSIG13	11	11q14.1
23179		23179	RGL1	ral guanine nucleotide dissociation stimulator-like 1	RGL	1	1q25.3
4015		4015	LOX	lysyl oxidase	-	5	5q23.2
8076		8076	MFAP5	microfibrillar associated protein 5	AAT9|MAGP-2|MAGP2|MFAP-5|MP25	12	12p13.1-p12.3
2487		2487	FRZB	frizzled-related protein	FRE|FRITZ|FRP-3|FRZB-1|FRZB-PEN|FRZB1|FZRB|OS1|SFRP3|SRFP3|hFIZ	2	2q32.1
2697		2697	GJA1	gap junction protein, alpha 1, 43kDa	AVSD3|CMDR|CX43|EKVP|GJAL|HLHS1|HSS|ODDD	6	6q22.31
3113		3113	HLA-DPA1	major histocompatibility complex, class II, DP alpha 1	DP(W3)|DP(W4)|HLA-DP1A|HLADP|HLASB|PLT1	6	6p21.3
5270		5270	SERPINE2	serpin peptidase inhibitor, clade E (nexin, plasminogen activator inhibitor type 1), member 2	GDN|GDNPF|PI-7|PI7|PN-1|PN1|PNI	2	2q36.1
1490		1490	CTGF	connective tissue growth factor	CCN2|HCS24|IGFBP8|NOV2	6	6q23.1
79026		79026	AHNAK	AHNAK nucleoprotein	AHNAKRS	11	11q12.2
6422		6422	SFRP1	secreted frizzled-related protein 1	FRP|FRP-1|FRP1|FrzA|SARP2	8	8p11.21
4094		4094	MAF	v-maf avian musculoaponeurotic fibrosarcoma oncogene homolog	AYGRP|CCA4|CTRCT21|c-MAF	16	16q22-q23
7045		7045	TGFBI	transforming growth factor, beta-induced, 68kDa	BIGH3|CDB1|CDG2|CDGG1|CSD|CSD1|CSD2|CSD3|EBMD|LCD1	5	5q31
1087		1087	CEACAM7	carcinoembryonic antigen-related cell adhesion molecule 7	CGM2	19	19q13.2
3576		3576	CXCL8	chemokine (C-X-C motif) ligand 8	GCP-1|GCP1|IL8|LECT|LUCT|LYNAP|MDNCF|MONAP|NAF|NAP-1|NAP1	4	4q13-q21
2896		2896	GRN	granulin	CLN11|GEP|GP88|PCDGF|PEPI|PGRN	17	17q21.32
5159		5159	PDGFRB	platelet-derived growth factor receptor, beta polypeptide	CD140B|IBGC4|IMF1|JTK12|PDGFR|PDGFR-1|PDGFR1	5	5q33.1
8324		8324	FZD7	frizzled class receptor 7	FzE3	2	2q33
1808		1808	DPYSL2	dihydropyrimidinase-like 2	CRMP-2|CRMP2|DHPRP2|DRP-2|DRP2|N2A3|ULIP-2|ULIP2	8	8p22-p21
9123		9123	SLC16A3	solute carrier family 16 (monocarboxylate transporter), member 3	MCT 3|MCT 4|MCT-3|MCT-4|MCT3|MCT4	17	17q25
558		558	AXL	AXL receptor tyrosine kinase	ARK|JTK11|Tyro7|UFO	19	19q13.1
4907		4907	NT5E	5'-nucleotidase, ecto (CD73)	CALJA|CD73|E5NT|NT|NT5|NTE|eN|eNT	6	6q14-q21
23097		23097	CDK19	cyclin-dependent kinase 19	CDC2L6|CDK11|bA346C16.3	6	6q21
8864		8864	PER2	period circadian clock 2	FASPS|FASPS1	2	2q37.3
5265		5265	SERPINA1	serpin peptidase inhibitor, clade A (alpha-1 antiproteinase, antitrypsin), member 1	A1A|A1AT|AAT|PI|PI1|PRO2275|alpha1AT	14	14q32.1
633		633	BGN	biglycan	DSPG1|PG-S1|PGI|SLRR1A	X	Xq28
9639		9639	ARHGEF10	Rho guanine nucleotide exchange factor (GEF) 10	GEF10|SNCV	8	8p23
951		951	CD37	CD37 molecule	GP52-40|TSPAN26	19	19q13.3
29970		29970	SCHIP1	schwannomin interacting protein 1	SCHIP-1	3	3q25.32-q25.33
3043		3043	HBB	hemoglobin, beta	CD113t-C|beta-globin	11	11p15.5
2000		2000	ELF4	E74-like factor 4 (ets domain transcription factor)	ELFR|MEF	X	Xq26
5743		5743	PTGS2	prostaglandin-endoperoxide synthase 2 (prostaglandin G/H synthase and cyclooxygenase)	COX-2|COX2|GRIPGHS|PGG/HS|PGHS-2|PHS-2|hCox-2	1	1q25.2-q25.3
2199		2199	FBLN2	fibulin 2	-	3	3p25.1
54504		54504	CPVL	carboxypeptidase, vitellogenic-like	HVLP	7	7p15.1
1396		1396	CRIP1	cysteine-rich protein 1 (intestinal)	CRHP|CRIP|CRP-1|CRP1	14	14q32.33
5327		5327	PLAT	plasminogen activator, tissue	T-PA|TPA	8	8p12
284119		284119	PTRF	polymerase I and transcript release factor	CAVIN|CAVIN1|CGL4|FKSG13|cavin-1	17	17q21.2
6372		6372	CXCL6	chemokine (C-X-C motif) ligand 6	CKA-3|GCP-2|GCP2|SCYB6	4	4q13.3
3937		3937	LCP2	lymphocyte cytosolic protein 2 (SH2 domain containing leukocyte protein of 76kDa)	SLP-76|SLP76	5	5q35.1
3371		3371	TNC	tenascin C	150-225|DFNA56|GMEM|GP|HXB|JI|TN|TN-C	9	9q33
3726		3726	JUNB	jun B proto-oncogene	AP-1	19	19p13.2
9902		9902	MRC2	mannose receptor, C type 2	CD280|CLEC13E|ENDO180|UPARAP	17	17q23.2
4629		4629	MYH11	myosin, heavy chain 11, smooth muscle	AAT4|FAA4|SMHC|SMMHC	16	16p13.11
1282		1282	COL4A1	collagen, type IV, alpha 1	BSVD|RATOR	13	13q34
9450		9450	LY86	lymphocyte antigen 86	MD-1|MD1|MMD-1|dJ80N2.1	6	6p25.1
1003		1003	CDH5	cadherin 5, type 2 (vascular endothelium)	7B4|CD144	16	16q22.1
4053		4053	LTBP2	latent transforming growth factor beta binding protein 2	C14orf141|GLC3D|LTBP3|MSPKA|MSTP031|WMS3	14	14q24
9315		9315	NREP	neuronal regeneration related protein	C5orf13|D4S114|P311|PRO1873|PTZ17|SEZ17	5	5q22.1
7846		7846	TUBA1A	tubulin, alpha 1a	B-ALPHA-1|LIS3|TUBA3	12	12q13.12
2202		2202	EFEMP1	EGF containing fibulin-like extracellular matrix protein 1	DHRD|DRAD|FBLN3|FBNL|FIBL-3|MLVT|MTLV|S1-5	2	2p16
7070		7070	THY1	Thy-1 cell surface antigen	CD90	11	11q23.3
4223		4223	MEOX2	mesenchyme homeobox 2	GAX|MOX2	7	7p22.1-p21.3
83604		83604	TMEM47	transmembrane protein 47	BCMP1|TM4SF10	X	Xp11.4
10877		10877	CFHR4	complement factor H-related 4	CFHL4|FHR-4|FHR4	1	1q32
22918		22918	CD93	CD93 molecule	C1QR1|C1qR(P)|C1qRP|CDw93|ECSM3|MXRA4|dJ737E23.1	20	20p11.21
4312		4312	MMP1	matrix metallopeptidase 1	CLG|CLGN	11	11q22.3
9590		9590	AKAP12	A kinase (PRKA) anchor protein 12	AKAP250|SSeCKS	6	6q24-q25
183		183	AGT	angiotensinogen (serpin peptidase inhibitor, clade A, member 8)	ANHU|SERPINA8	1	1q42.2
2350		2350	FOLR2	folate receptor 2 (fetal)	BETA-HFR|FBP|FBP/PL-1|FR-BETA|FR-P3	11	11q13.3-q13.5
4681		4681	NBL1	neuroblastoma 1, DAN family BMP antagonist	D1S1733E|DAN|DAND1|NB|NO3	1	1p36.13
5320		5320	PLA2G2A	phospholipase A2, group IIA (platelets, synovial fluid)	MOM1|PLA2|PLA2B|PLA2L|PLA2S|PLAS1|sPLA2	1	1p35
6624		6624	FSCN1	fascin actin-bundling protein 1	FAN1|HSN|SNL|p55	7	7p22
2824		2824	GPM6B	glycoprotein M6B	M6B	X	Xp22.2
864		864	RUNX3	runt-related transcription factor 3	AML2|CBFA3|PEBP2aC	1	1p36
963		963	CD53	CD53 molecule	MOX44|TSPAN25	1	1p13
9842		9842	PLEKHM1	pleckstrin homology domain containing, family M (with RUN domain) member 1	AP162|B2|OPTB6	17	17q21.31
23013		23013	SPEN	spen family transcriptional repressor	HIAA0929|MINT|RBM15C|SHARP	1	1p36
9201		9201	DCLK1	doublecortin-like kinase 1	CL1|CLICK1|DCAMKL1|DCDC3A|DCLK	13	13q13
6943		6943	TCF21	transcription factor 21	POD1|bHLHa23	6	6q23.2
1311		1311	COMP	cartilage oligomeric matrix protein	EDM1|EPD1|MED|PSACH|THBS5	19	19p13.1
2619		2619	GAS1	growth arrest-specific 1	-	9	9q21.3-q22
9353		9353	SLIT2	slit guidance ligand 2	SLIL3|Slit-2	4	4p15.2
4478		4478	MSN	moesin	HEL70	X	Xq11.1
3569		3569	IL6	interleukin 6	BSF2|HGF|HSF|IFNB2|IL-6	7	7p21
60481		60481	ELOVL5	ELOVL fatty acid elongase 5	HELO1|SCA38|dJ483K16.1	6	6p12.1
23331		23331	TTC28	tetratricopeptide repeat domain 28	TPRBK	22	22q12.1
6515		6515	SLC2A3	solute carrier family 2 (facilitated glucose transporter), member 3	GLUT3	12	12p13.3
7127		7127	TNFAIP2	tumor necrosis factor, alpha-induced protein 2	B94|EXOC3L3	14	14q32
5118		5118	PCOLCE	procollagen C-endopeptidase enhancer	PCPE|PCPE-1|PCPE1	7	7q22
1734		1734	DIO2	deiodinase, iodothyronine, type II	5DII|D2|DIOII|SelY|TXDI2	14	14q24.2-q24.3
1520		1520	CTSS	cathepsin S	-	1	1q21
861		861	RUNX1	runt-related transcription factor 1	AML1|AML1-EVI-1|AMLCR1|CBFA2|EVI-1|PEBP2aB	21	21q22.3
6355		6355	CCL8	chemokine (C-C motif) ligand 8	HC14|MCP-2|MCP2|SCYA10|SCYA8	17	17q11.2
51176		51176	LEF1	lymphoid enhancer-binding factor 1	LEF-1|TCF10|TCF1ALPHA|TCF7L3	4	4q23-q25
23764		23764	MAFF	v-maf avian musculoaponeurotic fibrosarcoma oncogene homolog F	U-MAF|hMafF	22	22q13.1
4147		4147	MATN2	matrilin 2	-	8	8q22
6236		6236	RRAD	Ras-related associated with diabetes	RAD|RAD1|REM3	16	16q22
3047		3047	HBG1	hemoglobin, gamma A	HBG-T2|HBGA|HBGR|HSGGL1|PRO2979	11	11p15.5
800		800	CALD1	caldesmon 1	CDM|H-CAD|HCAD|L-CAD|LCAD|NAG22	7	7q33
7031		7031	TFF1	trefoil factor 1	BCEI|D21S21|HP1.A|HPS2|pNR-2|pS2	21	21q22.3
1469		1469	CST1	cystatin SN	-	20	20p11.21
6404		6404	SELPLG	selectin P ligand	CD162|CLA|PSGL-1|PSGL1	12	12q24
283450		283450	HECTD4	HECT domain containing E3 ubiquitin protein ligase 4	C12orf51|POTAGE	12	12q24.13
939		939	CD27	CD27 molecule	S152|S152. LPFS2|T14|TNFRSF7|Tp55	12	12p13
10346		10346	TRIM22	tripartite motif containing 22	GPSTAF50|RNF94|STAF50	11	11p15
5641		5641	LGMN	legumain	AEP|LGMN1|PRSC1	14	14q32.1
4599		4599	MX1	MX dynamin-like GTPase 1	IFI-78K|IFI78|MX|MxA	21	21q22.3
7412		7412	VCAM1	vascular cell adhesion molecule 1	CD106|INCAM-100	1	1p32-p31
283298		283298	OLFML1	olfactomedin-like 1	UNQ564	11	11p15.4
730		730	C7	complement component 7	-	5	5p13
26040		26040	SETBP1	SET binding protein 1	MRD29|SEB	18	18q21.1
6351		6351	CCL4	chemokine (C-C motif) ligand 4	ACT2|AT744.1|G-26|HC21|LAG-1|LAG1|MIP-1-beta|MIP1B|MIP1B1|SCYA2|SCYA4	17	17q12
341		341	APOC1	apolipoprotein C-I	Apo-CI|ApoC-I	19	19q13.2
5396		5396	PRRX1	paired related homeobox 1	AGOTC|PHOX1|PMX1|PRX-1|PRX1	1	1q24
313		313	AOAH	acyloxyacyl hydrolase (neutrophil)	-	7	7p14.2
2295		2295	FOXF2	forkhead box F2	FKHL6|FREAC-2|FREAC2	6	6p25.3
4779		4779	NFE2L1	nuclear factor, erythroid 2-like 1	LCR-F1|NRF1|TCF11	17	17q21.3
6282		6282	S100A11	S100 calcium binding protein A11	HEL-S-43|MLN70|S100C	1	1q21
3557		3557	IL1RN	interleukin 1 receptor antagonist	DIRA|ICIL-1RA|IL-1RN|IL-1ra|IL-1ra3|IL1F3|IL1RA|IRAP|MVCD4	2	2q14.2
3910		3910	LAMA4	laminin, alpha 4	CMD1JJ|LAMA3|LAMA4*-1	6	6q21
10795		10795	ZNF268	zinc finger protein 268	HZF3	12	12q24.33
11052		11052	CPSF6	cleavage and polyadenylation specific factor 6, 68kDa	CFIM|CFIM68|HPBRII-4|HPBRII-7	12	12q15
10218		10218	ANGPTL7	angiopoietin-like 7	AngX|CDT6|dJ647M16.1	1	1p36
7137		7137	TNNI3	troponin I type 3 (cardiac)	CMD1FF|CMD2A|CMH7|RCM1|TNNC1|cTnI	19	19q13.4
9839		9839	ZEB2	zinc finger E-box binding homeobox 2	HSPC082|SIP-1|SIP1|SMADIP1|ZFHX1B	2	2q22.3
2042		2042	EPHA3	EPH receptor A3	EK4|ETK|ETK1|HEK|HEK4|TYRO4	3	3p11.2
3164		3164	NR4A1	nuclear receptor subfamily 4, group A, member 1	GFRP1|HMR|N10|NAK-1|NGFIB|NP10|NUR77|TR3	12	12q13
710		710	SERPING1	serpin peptidase inhibitor, clade G (C1 inhibitor), member 1	C1IN|C1INH|C1NH|HAE1|HAE2	11	11q12.1
7940		7940	LST1	leukocyte specific transcript 1	B144|D6S49E|LST-1	6	6p21.3
104		104	ADARB1	adenosine deaminase, RNA-specific, B1	ADAR2|DRABA2|DRADA2|RED1	21	21q22.3
6352		6352	CCL5	chemokine (C-C motif) ligand 5	D17S136E|RANTES|SCYA5|SIS-delta|SISd|TCP228|eoCP	17	17q12
2701		2701	GJA4	gap junction protein, alpha 4, 37kDa	CX37	1	1p35.1
3339		3339	HSPG2	heparan sulfate proteoglycan 2	HSPG|PLC|PRCAN|SJA|SJS|SJS1	1	1p36.1-p34
2115		2115	ETV1	ets variant 1	ER81	7	7p21.3
1475		1475	CSTA	cystatin A (stefin A)	AREI|STF1|STFA	3	3q21
7026		7026	NR2F2	nuclear receptor subfamily 2, group F, member 2	ARP1|CHTD4|COUPTFB|COUPTFII|NF-E3|NR2F1|SVP40|TFCOUP2	15	15q26
3490		3490	IGFBP7	insulin-like growth factor binding protein 7	AGM|FSTL2|IBP-7|IGFBP-7|IGFBP-7v|IGFBPRP1|MAC25|PSF|RAMSVPS|TAF	4	4q12
2615		2615	LRRC32	leucine rich repeat containing 32	D11S833E|GARP	11	11q13.5-q14
3337		3337	DNAJB1	DnaJ (Hsp40) homolog, subfamily B, member 1	HSPF1|Hdj1|Hsp40|RSPH16B|Sis1	19	19p13.2
1370		1370	CPN2	carboxypeptidase N, polypeptide 2	ACBP	3	3q29
116039		116039	OSR2	odd-skipped related transciption factor 2	-	8	8q22.2
2114		2114	ETS2	v-ets avian erythroblastosis virus E26 oncogene homolog 2	ETS2IT1	21	21q22.2
4335		4335	MNT	MAX network transcriptional repressor	MAD6|MXD6|ROX|bHLHd3	17	17p13.3
4313		4313	MMP2	matrix metallopeptidase 2	CLG4|CLG4A|MMP-2|MMP-II|MONA|TBE-1	16	16q12.2
84525		84525	HOPX	HOP homeobox	CAMEO|HOD|HOP|LAGY|NECC1|OB1|SMAP31|TOTO	4	4q12
2207		2207	FCER1G	Fc fragment of IgE, high affinity I, receptor for; gamma polypeptide	FCRG	1	1q23
3936		3936	LCP1	lymphocyte cytosolic protein 1 (L-plastin)	CP64|HEL-S-37|L-PLASTIN|LC64P|LPL|PLS2	13	13q14.3
1033		1033	CDKN3	cyclin-dependent kinase inhibitor 3	CDI1|CIP2|KAP|KAP1	14	14q22
7791		7791	ZYX	zyxin	ESP-2|HED-2	7	7q32
23048		23048	FNBP1	formin binding protein 1	FBP17	9	9q34
9810		9810	RNF40	ring finger protein 40, E3 ubiquitin protein ligase	BRE1B|RBP95|STARING	16	16p11.2-p11.1
2239		2239	GPC4	glypican 4	K-glypican	X	Xq26.1
7122		7122	CLDN5	claudin 5	AWAL|BEC1|CPETRL1|TMVCF	22	22q11.21
3290		3290	HSD11B1	hydroxysteroid (11-beta) dehydrogenase 1	11-DH|11-beta-HSD1|CORTRD2|HDL|HSD11|HSD11B|HSD11L|SDR26C1	1	1q32-q41
7162		7162	TPBG	trophoblast glycoprotein	5T4|5T4AG|M6P1|WAIF1	6	6q14-q15
6935		6935	ZEB1	zinc finger E-box binding homeobox 1	AREB6|BZP|DELTAEF1|FECD6|NIL2A|PPCD3|TCF8|ZFHEP|ZFHX1A	10	10p11.2
7032		7032	TFF2	trefoil factor 2	SML1|SP	21	21q22.3
4188		4188	MDFI	MyoD family inhibitor	I-MF|I-mfa	6	6p21
10581		10581	IFITM2	interferon induced transmembrane protein 2	1-8D|DSPA2c	11	11p15.5
8013		8013	NR4A3	nuclear receptor subfamily 4, group A, member 3	CHN|CSMF|MINOR|NOR1|TEC	9	9q22
8630		8630	HSD17B6	hydroxysteroid (17-beta) dehydrogenase 6	HSE|RODH|SDR9C6	12	12q13
29		29	ABR	active BCR-related	MDB	17	17p13.3
3134		3134	HLA-F	major histocompatibility complex, class I, F	CDA12|HLA-5.4|HLA-CDA12|HLAF	6	6p21.3
23180		23180	RFTN1	raftlin, lipid raft linker 1	MIG2|PIB10|PIG9|RAFTLIN	3	3p24.3
5996		5996	RGS1	regulator of G-protein signaling 1	1R20|BL34|HEL-S-87|IER1|IR20	1	1q31
4332		4332	MNDA	myeloid cell nuclear differentiation antigen	PYHIN3	1	1q22
23136		23136	EPB41L3	erythrocyte membrane protein band 4.1-like 3	4.1B|DAL-1|DAL1	18	18p11.32
10395		10395	DLC1	DLC1 Rho GTPase activating protein	ARHGAP7|HP|STARD12|p122-RhoGAP	8	8p22
25891		25891	PAMR1	peptidase domain containing associated with muscle regeneration 1	DKFZP586H2123|FP938|RAMP	11	11p13
1114		1114	CHGB	chromogranin B	SCG1	20	20p12.3
6366		6366	CCL21	chemokine (C-C motif) ligand 21	6Ckine|CKb9|ECL|SCYA21|SLC|TCA4	9	9p13
10351		10351	ABCA8	ATP-binding cassette, sub-family A (ABC1), member 8	-	17	17q24
3036		3036	HAS1	hyaluronan synthase 1	HAS	19	19q13.4
1193		1193	CLIC2	chloride intracellular channel 2	CLIC2b|MRXS32|XAP121	X	Xq28
9379		9379	NRXN2	neurexin 2	-	11	11q13
1601		1601	DAB2	Dab, mitogen-responsive phosphoprotein, homolog 2 (Drosophila)	DOC-2|DOC2	5	5p13.1
3039		3039	HBA1	hemoglobin, alpha 1	HBA-T3|HBH	16	16p13.3
10278		10278	EFS	embryonal Fyn-associated substrate	CAS3|CASS3|EFS1|EFS2|HEFS|SIN	14	14q11.2
3960		3960	LGALS4	lectin, galactoside-binding, soluble, 4	GAL4|L36LBP	19	19q13.2
7171		7171	TPM4	tropomyosin 4	HEL-S-108	19	19p13.1
3932		3932	LCK	LCK proto-oncogene, Src family tyrosine kinase	IMD22|LSK|YT16|p56lck|pp58lck	1	1p34.3
3627		3627	CXCL10	chemokine (C-X-C motif) ligand 10	C7|IFI10|INP10|IP-10|SCYB10|crg-2|gIP-10|mob-1	4	4q21
5175		5175	PECAM1	platelet/endothelial cell adhesion molecule 1	CD31|CD31/EndoCAM|GPIIA'|PECA1|PECAM-1|endoCAM	17	17q23.3
5552		5552	SRGN	serglycin	PPG|PRG|PRG1	10	10q22.1
2801		2801	GOLGA2	golgin A2	GM130	9	9q34.11
2205		2205	FCER1A	Fc fragment of IgE, high affinity I, receptor for; alpha polypeptide	FCE1A|FcERI	1	1q23
4921		4921	DDR2	discoidin domain receptor tyrosine kinase 2	MIG20a|NTRKR3|TKT|TYRO10	1	1q23.3
196		196	AHR	aryl hydrocarbon receptor	bHLHe76	7	7p15
50859		50859	SPOCK3	sparc/osteonectin, cwcv and kazal-like domains proteoglycan (testican) 3	HSAJ1454|TES-3|TICN3	4	4q32.3
196740		196740	VSTM4	V-set and transmembrane domain containing 4	C10orf72	10	10q11.23
2244		2244	FGB	fibrinogen beta chain	HEL-S-78p	4	4q28
51752		51752	ERAP1	endoplasmic reticulum aminopeptidase 1	A-LAP|ALAP|APPILS|ARTS-1|ARTS1|ERAAP|ERAAP1|PILS-AP|PILSAP	5	5q15
4052		4052	LTBP1	latent transforming growth factor beta binding protein 1	-	2	2p22-p21
10630		10630	PDPN	podoplanin	AGGRUS|GP36|GP40|Gp38|HT1A-1|OTS8|PA2.26|T1A|T1A-2|T1A2|TI1A	1	1p36.21
5880		5880	RAC2	ras-related C3 botulinum toxin substrate 2 (rho family, small GTP binding protein Rac2)	EN-7|Gx|HSPC022|p21-Rac2	22	22q13.1
2212		2212	FCGR2A	Fc fragment of IgG, low affinity IIa, receptor (CD32)	CD32|CD32A|CDw32|FCG2|FCGR2|FCGR2A1|FcGR|IGFR2	1	1q23
5788		5788	PTPRC	protein tyrosine phosphatase, receptor type, C	B220|CD45|CD45R|GP180|L-CA|LCA|LY5|T200	1	1q31-q32
10551		10551	AGR2	anterior gradient 2, protein disulphide isomerase family member	AG2|GOB-4|HAG-2|HEL-S-116|PDIA17|XAG-2	7	7p21.3
868		868	CBLB	Cbl proto-oncogene B, E3 ubiquitin protein ligase	Cbl-b|Nbla00127|RNF56	3	3q13.11
1803		1803	DPP4	dipeptidyl-peptidase 4	ADABP|ADCP2|CD26|DPPIV|TP103	2	2q24.3
2592		2592	GALT	galactose-1-phosphate uridylyltransferase	-	9	9p13
3428		3428	IFI16	interferon, gamma-inducible protein 16	IFNGIP1|PYHIN2	1	1q22
10060		10060	ABCC9	ATP-binding cassette, sub-family C (CFTR/MRP), member 9	ABC37|ATFB12|CANTU|CMD1O|SUR2	12	12p12.1
10437		10437	IFI30	interferon, gamma-inducible protein 30	GILT|IFI-30|IP-30|IP30	19	19p13.1
7857		7857	SCG2	secretogranin II	CHGC|EM66|SN|SgII	2	2q35-q36
2152		2152	F3	coagulation factor III (thromboplastin, tissue factor)	CD142|TF|TFA	1	1p22-p21
11040		11040	PIM2	Pim-2 proto-oncogene, serine/threonine kinase	-	X	Xp11.23
8809		8809	IL18R1	interleukin 18 receptor 1	CD218a|CDw218a|IL-1Rrp|IL18RA|IL1RRP	2	2q12
5348		5348	FXYD1	FXYD domain containing ion transport regulator 1	PLM	19	19q13.1
4675		4675	NAP1L3	nucleosome assembly protein 1-like 3	MB20|NPL3	X	Xq21.3-q22
11341		11341	SCRG1	stimulator of chondrogenesis 1	SCRG-1	4	4q34.1
8406		8406	SRPX	sushi-repeat containing protein, X-linked	DRS|ETX1|HEL-S-83p|SRPX1	X	Xp21.1
4222		4222	MEOX1	mesenchyme homeobox 1	KFS2|MOX1	17	17q21
8556		8556	CDC14A	cell division cycle 14A	cdc14|hCDC14	1	1p21
338645		338645	LUZP2	leucine zipper protein 2	KFSP2566|PRO6246	11	11p14.3
2769		2769	GNA15	guanine nucleotide binding protein (G protein), alpha 15 (Gq class)	GNA16	19	19p13.3
11006		11006	LILRB4	leukocyte immunoglobulin-like receptor, subfamily B (with TM and ITIM domains), member 4	CD85K|ILT-3|ILT3|LIR-5|LIR5	19	19q13.4
2077		2077	ERF	Ets2 repressor factor	CRS4|PE-2|PE2	19	19q13
3303		3303	HSPA1A	heat shock 70kDa protein 1A	HEL-S-103|HSP70-1|HSP70-1A|HSP70.1|HSP70I|HSP72|HSPA1	6	6p21.3
1380		1380	CR2	complement component (3d/Epstein Barr virus) receptor 2	C3DR|CD21|CR|CVID7|SLEB9	1	1q32
91851		91851	CHRDL1	chordin-like 1	CHL|MGC1|MGCN|NRLN1|VOPT|dA141H5.1	X	Xq23
219		219	ALDH1B1	aldehyde dehydrogenase 1 family, member B1	ALDH5|ALDHX	9	9p11.1
79987		79987	SVEP1	sushi, von Willebrand factor type A, EGF and pentraxin domain containing 1	C9orf13|CCP22|POLYDOM|SEL-OB|SELOB	9	9q32
10208		10208	USPL1	ubiquitin specific peptidase like 1	C13orf22|D13S106E|bA121O19.1	13	13q12.3
834		834	CASP1	caspase 1, apoptosis-related cysteine peptidase	ICE|IL1BC|P45	11	11q23
7805		7805	LAPTM5	lysosomal protein transmembrane 5	CLAST6	1	1p34
3659		3659	IRF1	interferon regulatory factor 1	IRF-1|MAR	5	5q31.1
7345		7345	UCHL1	ubiquitin carboxyl-terminal esterase L1 (ubiquitin thiolesterase)	HEL-117|NDGOA|PARK5|PGP 9.5|PGP9.5|PGP95|Uch-L1	4	4p14
1295		1295	COL8A1	collagen, type VIII, alpha 1	C3orf7	3	3q12.3
8933		8933	FAM127A	family with sequence similarity 127, member A	CXX1|MAR8C|MART8C|Mar8|Mart8	X	Xq26
7291		7291	TWIST1	twist family bHLH transcription factor 1	ACS3|BPES2|BPES3|CRS|CRS1|CSO|SCS|TWIST|bHLHa38	7	7p21.2
8553		8553	BHLHE40	basic helix-loop-helix family, member e40	BHLHB2|DEC1|HLHB2|SHARP-2|STRA13|Stra14	3	3p26
142684		142684	RAB40A	RAB40A, member RAS oncogene family	RAR2|RAR2A	X	Xq22.1
3429		3429	IFI27	interferon, alpha-inducible protein 27	FAM14D|ISG12|ISG12A|P27	14	14q32
1200		1200	TPP1	tripeptidyl peptidase I	CLN2|GIG1|LPIC|SCAR7|TPP-1	11	11p15
1503		1503	CTPS1	CTP synthase 1	CTPS|IMD24	1	1p34.1
2316		2316	FLNA	filamin A, alpha	ABP-280|ABPX|CSBS|CVD1|FLN|FLN-A|FLN1|FMD|MNS|NHBP|OPD|OPD1|OPD2|XLVD|XMVD	X	Xq28
9023		9023	CH25H	cholesterol 25-hydroxylase	C25H	10	10q23
2919		2919	CXCL1	chemokine (C-X-C motif) ligand 1 (melanoma growth stimulating activity, alpha)	FSP|GRO1|GROa|MGSA|MGSA-a|NAP-3|SCYB1	4	4q21
2313		2313	FLI1	Fli-1 proto-oncogene, ETS transcription factor	EWSR2|SIC-1	11	11q24.1-q24.3
629		629	CFB	complement factor B	AHUS4|ARMD14|BF|BFD|CFAB|CFBD|FB|FBI12|GBG|H2-Bf|PBF2	6	6p21.3
5376		5376	PMP22	peripheral myelin protein 22	CMT1A|CMT1E|DSS|GAS-3|HMSNIA|HNPP|Sp110	17	17p12
2934		2934	GSN	gelsolin	ADF|AGEL	9	9q33
1839		1839	HBEGF	heparin-binding EGF-like growth factor	DTR|DTS|DTSF|HEGFL	5	5q23
60312		60312	AFAP1	actin filament associated protein 1	AFAP|AFAP-110|AFAP110	4	4p16
6281		6281	S100A10	S100 calcium binding protein A10	42C|ANX2L|ANX2LG|CAL1L|CLP11|Ca[1]|GP11|P11|p10	1	1q21
2892		2892	GRIA3	glutamate receptor, ionotropic, AMPA 3	GLUR-C|GLUR-K3|GLUR3|GLURC|GluA3|MRX94	X	Xq25
7289		7289	TULP3	tubby like protein 3	TUBL3	12	12p13.3
4646		4646	MYO6	myosin VI	DFNA22|DFNB37	6	6q13
57104		57104	PNPLA2	patatin-like phospholipase domain containing 2	1110001C14Rik|ATGL|FP17548|PEDF-R|TTS-2.2|TTS2|iPLA2zeta	11	11p15.5
2354		2354	FOSB	FBJ murine osteosarcoma viral oncogene homolog B	AP-1|G0S3|GOS3|GOSB	19	19q13.32
10376		10376	TUBA1B	tubulin, alpha 1b	K-ALPHA-1	12	12q13.12
4982		4982	TNFRSF11B	tumor necrosis factor receptor superfamily, member 11b	OCIF|OPG|PDB5|TR1	8	8q24
5937		5937	RBMS1	RNA binding motif, single stranded interacting protein 1	C2orf12|HCC-4|MSSP|MSSP-1|MSSP-2|MSSP-3|SCR2|YC1	2	2q24.2
6645		6645	SNTB2	syntrophin, beta 2 (dystrophin-associated protein A1, 59kDa, basic component 2)	D16S2531E|EST25263|SNT2B2|SNT3|SNTL	16	16q22.1
65979		65979	PHACTR4	phosphatase and actin regulator 4	PPP1R124	1	1p35.3
3693		3693	ITGB5	integrin, beta 5	-	3	3q21.2
7552		7552	ZNF711	zinc finger protein 711	CMPX1|MRX97|ZNF4|ZNF5|ZNF6|Zfp711|dJ75N13.1	X	Xq21.1
1123		1123	CHN1	chimerin 1	ARHGAP2|CHN|DURS2|NC|RHOGAP2	2	2q31.1
3667		3667	IRS1	insulin receptor substrate 1	HIRS-1	2	2q36
9976		9976	CLEC2B	C-type lectin domain family 2, member B	AICL|CLECSF2|HP10085|IFNRG1	12	12p13-p12
113146		113146	AHNAK2	AHNAK nucleoprotein 2	C14orf78	14	14q32.33
1066		1066	CES1	carboxylesterase 1	ACAT|CE-1|CEH|CES2|HMSE|HMSE1|PCE-1|REH|SES1|TGH|hCE-1	16	16q22.2
57016		57016	AKR1B10	aldo-keto reductase family 1, member B10 (aldose reductase)	AKR1B11|AKR1B12|ALDRLn|ARL-1|ARL1|HIS|HSI	7	7q33
4929		4929	NR4A2	nuclear receptor subfamily 4, group A, member 2	HZF-3|NOT|NURR1|RNR1|TINUR	2	2q22-q23
325		325	APCS	amyloid P component, serum	HEL-S-92n|PTX2|SAP	1	1q21-q23
6280		6280	S100A9	S100 calcium binding protein A9	60B8AG|CAGB|CFAG|CGLB|L1AG|LIAG|MAC387|MIF|MRP14|NIF|P14	1	1q21
7060		7060	THBS4	thrombospondin 4	TSP-4|TSP4	5	5q13
1111		1111	CHEK1	checkpoint kinase 1	CHK1	11	11q24.2
54103		54103	GSAP	gamma-secretase activating protein	PION	7	7q11.23
9509		9509	ADAMTS2	ADAM metallopeptidase with thrombospondin type 1 motif, 2	ADAM-TS2|ADAMTS-2|ADAMTS-3|NPI|PC I-NP|PCI-NP|PCINP|PCPNI|PNPI	5	5qter
397		397	ARHGDIB	Rho GDP dissociation inhibitor (GDI) beta	D4|GDIA2|GDID4|LYGDI|Ly-GDI|RAP1GN1|RhoGDI2	12	12p12.3
1307		1307	COL16A1	collagen, type XVI, alpha 1	447AA|FP1572	1	1p35-p34
3915		3915	LAMC1	laminin, gamma 1 (formerly LAMB2)	LAMB2	1	1q31
10154		10154	PLXNC1	plexin C1	CD232|PLXN-C1|VESPR	12	12q23.3
3119		3119	HLA-DQB1	major histocompatibility complex, class II, DQ beta 1	CELIAC1|HLA-DQB|IDDM1	6	6p21.3
5329		5329	PLAUR	plasminogen activator, urokinase receptor	CD87|U-PAR|UPAR|URKR	19	19q13
22795		22795	NID2	nidogen 2 (osteonidogen)	NID-2	14	14q22.1
2273		2273	FHL1	four and a half LIM domains 1	FHL-1|FHL1A|FHL1B|FLH1A|KYOT|SLIM|SLIM-1|SLIM1|SLIMMER|XMPMA	X	Xq26
1401		1401	CRP	C-reactive protein, pentraxin-related	PTX1	1	1q23.2
3106		3106	HLA-B	major histocompatibility complex, class I, B	AS|HLAB|SPDA1	6	6p21.3
10103		10103	TSPAN1	tetraspanin 1	NET1|TM4C|TM4SF	1	1p34.1
5654		5654	HTRA1	HtrA serine peptidase 1	ARMD7|CARASIL|HtrA|L56|ORF480|PRSS11	10	10q26.3
6320		6320	CLEC11A	C-type lectin domain family 11, member A	CLECSF3|LSLCL|P47|SCGF	19	19q13.3
3489		3489	IGFBP6	insulin-like growth factor binding protein 6	IBP6	12	12q13
659		659	BMPR2	bone morphogenetic protein receptor, type II (serine/threonine kinase)	BMPR-II|BMPR3|BMR2|BRK-3|POVD1|PPH1|T-ALK	2	2q33-q34
2920		2920	CXCL2	chemokine (C-X-C motif) ligand 2	CINC-2a|GRO2|GROb|MGSA-b|MIP-2a|MIP2|MIP2A|SCYB2	4	4q21
6916		6916	TBXAS1	thromboxane A synthase 1 (platelet)	BDPLT14|CYP5|CYP5A1|GHOSAL|THAS|TS|TXAS|TXS	7	7q34-q35
5214		5214	PFKP	phosphofructokinase, platelet	ATP-PFK|PFK-C|PFK-P|PFKF	10	10p15.3-p15.2
624		624	BDKRB2	bradykinin receptor B2	B2R|BK-2|BK2|BKR2|BRB2	14	14q32.1-q32.2
9595		9595	CYTIP	cytohesin 1 interacting protein	B3-1|CASP|CYBR|CYTHIP|HE|PSCDBP	2	2q11.2
443		443	ASPA	aspartoacylase	ACY2|ASP	17	17p13.3
4283		4283	CXCL9	chemokine (C-X-C motif) ligand 9	CMK|Humig|MIG|SCYB9|crg-10	4	4q21
115207		115207	KCTD12	potassium channel tetramerization domain containing 12	C13orf2|PFET1|PFETIN	13	13q22.3
361		361	AQP4	aquaporin 4	HMIWC2|MIWC	18	18q11.2-q12.1
8530		8530	CST7	cystatin F (leukocystatin)	CMAP	20	20p11.21
2040		2040	STOM	stomatin	BND7|EPB7|EPB72	9	9q34.1
8848		8848	TSC22D1	TSC22 domain family, member 1	Ptg-2|TGFB1I4|TSC22	13	13q14
445329		445329	SULT1A4	sulfotransferase family, cytosolic, 1A, phenol-preferring, member 4	HAST3|M-PST|ST1A3/ST1A4|ST1A4|TL-PST	16	16p11.2
390		390	RND3	Rho family GTPase 3	ARHE|Rho8|RhoE|memB	2	2q23.3
489		489	ATP2A3	ATPase, Ca++ transporting, ubiquitous	SERCA3	17	17p13.3
60		60	ACTB	actin, beta	BRWS1|PS1TP5BP1	7	7p22
22856		22856	CHSY1	chondroitin sulfate synthase 1	CHSY|CSS1|ChSy-1|TPBS	15	15q26.3
2192		2192	FBLN1	fibulin 1	FBLN|FIBL1	22	22q13.31
1843		1843	DUSP1	dual specificity phosphatase 1	CL100|HVH1|MKP-1|MKP1|PTPN10	5	5q34
3983		3983	ABLIM1	actin binding LIM protein 1	ABLIM|LIMAB1|LIMATIN|abLIM-1	10	10q25
7132		7132	TNFRSF1A	tumor necrosis factor receptor superfamily, member 1A	CD120a|FPF|MS5|TBP1|TNF-R|TNF-R-I|TNF-R55|TNFAR|TNFR1|TNFR1-d2|TNFR55|TNFR60|p55|p55-R|p60	12	12p13.2
25903		25903	OLFML2B	olfactomedin-like 2B	-	1	1q23.3
2209		2209	FCGR1A	Fc fragment of IgG, high affinity Ia, receptor (CD64)	CD64|CD64A|FCRI|IGFR1	1	1q21.2-q21.3
6617		6617	SNAPC1	small nuclear RNA activating complex, polypeptide 1, 43kDa	PTFgamma|SNAP43	14	14q22
2637		2637	GBX2	gastrulation brain homeobox 2	-	2	2q37.2
3108		3108	HLA-DMA	major histocompatibility complex, class II, DM alpha	D6S222E|DMA|HLADM|RING6	6	6p21.3
9859		9859	CEP170	centrosomal protein 170kDa	FAM68A|KAB|KIAA0470	1	1q44
2534		2534	FYN	FYN proto-oncogene, Src family tyrosine kinase	SLK|SYN|p59-FYN	6	6q21
374286		374286	CDRT1	CMT1A duplicated region transcript 1	C170RF1|C17ORF1|C17ORF1A|FBXW10B|FBXW10P1|HREP|SM25H2	17	17p12
2162		2162	F13A1	coagulation factor XIII, A1 polypeptide	F13A	6	6p25.3-p24.3
10973		10973	ASCC3	activating signal cointegrator 1 complex subunit 3	ASC1p200|HELIC1|RNAH	6	6q16
396		396	ARHGDIA	Rho GDP dissociation inhibitor (GDI) alpha	GDIA1|HEL-S-47e|NPHS8|RHOGDI|RHOGDI-1	17	17q25.3
23643		23643	LY96	lymphocyte antigen 96	ESOP-1|MD-2|MD2|ly-96	8	8q21.11
10903		10903	MTMR11	myotubularin related protein 11	CRA	1	1q21.2
9508		9508	ADAMTS3	ADAM metallopeptidase with thrombospondin type 1 motif, 3	ADAMTS-4	4	4q13.3
5414		5414	SEPT4	septin 4	ARTS|BRADEION|CE5B3|H5|MART|PNUTL2|SEP4|hCDCREL-2|hucep-7	17	17q22
4692		4692	NDN	necdin, melanoma antigen (MAGE) family member	HsT16328|PWCR	15	15q11.2-q12
10562		10562	OLFM4	olfactomedin 4	GC1|GW112|OLM4|OlfD|UNQ362|bA209J19.1|hGC-1|hOLfD	13	13q14.3
607		607	BCL9	B-cell CLL/lymphoma 9	LGS	1	1q21
3059		3059	HCLS1	hematopoietic cell-specific Lyn substrate 1	CTTNL|HS1|lckBP1|p75	3	3q13
7057		7057	THBS1	thrombospondin 1	THBS|THBS-1|TSP|TSP-1|TSP1	15	15q15
7408		7408	VASP	vasodilator-stimulated phosphoprotein	-	19	19q13.32
7010		7010	TEK	TEK tyrosine kinase, endothelial	CD202B|TIE-2|TIE2|VMCM|VMCM1	9	9p21
4204		4204	MECP2	methyl CpG binding protein 2	AUTSX3|MRX16|MRX79|MRXS13|MRXSL|PPMX|RS|RTS|RTT	X	Xq28
2296		2296	FOXC1	forkhead box C1	ARA|FKHL7|FREAC-3|FREAC3|IGDA|IHG1|IRID1|RIEG3	6	6p25
10484		10484	SEC23A	Sec23 homolog A (S. cerevisiae)	CLSD	14	14q21.1
6876		6876	TAGLN	transgelin	SM22|SMCC|TAGLN1|WS3-10	11	11q23.2
11004		11004	KIF2C	kinesin family member 2C	CT139|KNSL6|MCAK	1	1p34.1
7466		7466	WFS1	Wolfram syndrome 1 (wolframin)	CTRCT41|WFRS|WFS|WFSL	4	4p16.1
26		26	AOC1	amine oxidase, copper containing 1	ABP|ABP1|DAO|DAO1|KAO	7	7q36.1
9277		9277	WDR46	WD repeat domain 46	BING4|C6orf11|FP221|UTP7	6	6p21.3
55816		55816	DOK5	docking protein 5	C20orf180|IRS-6|IRS6	20	20q13.2
6840		6840	SVIL	supervillin	-	10	10p11.2
6709		6709	SPTAN1	spectrin, alpha, non-erythrocytic 1	EIEE5|NEAS|SPTA2	9	9q34.11
5350		5350	PLN	phospholamban	CMD1P|CMH18|PLB	6	6q22.1
9452		9452	ITM2A	integral membrane protein 2A	BRICD2A|E25A	X	Xq13.3-Xq21.2
254531		254531	LPCAT4	lysophosphatidylcholine acyltransferase 4	AGPAT7|AYTL3|LPAAT-eta|LPEAT2	15	15q14
4316		4316	MMP7	matrix metallopeptidase 7	MMP-7|MPSL1|PUMP-1	11	11q22.2
8633		8633	UNC5C	unc-5 netrin receptor C	UNC5H3	4	4q21-q23
23371		23371	TNS2	tensin 2	C1-TEN|C1TEN|TENC1	12	12q13.13
4588		4588	MUC6	mucin 6, oligomeric mucus/gel-forming	MUC-6	11	11p15.5
1890		1890	TYMP	thymidine phosphorylase	ECGF|ECGF1|MEDPS1|MNGIE|MTDPS1|PDECGF|TP|hPD-ECGF	22	22q13.33
4811		4811	NID1	nidogen 1	NID	1	1q43
10403		10403	NDC80	NDC80 kinetochore complex component	HEC|HEC1|HsHec1|KNTC2|TID3|hsNDC80	18	18p11.32
301		301	ANXA1	annexin A1	ANX1|LPC1	9	9q21.13
3672		3672	ITGA1	integrin, alpha 1	CD49a|VLA1	5	5q11.2
6001		6001	RGS10	regulator of G-protein signaling 10	-	10	10q25
3914		3914	LAMB3	laminin, beta 3	AI1A|BM600-125KDA|LAM5|LAMNB1	1	1q32
27245		27245	AHDC1	AT hook, DNA binding motif, containing 1	MRD25	1	1p36.13
27299		27299	ADAMDEC1	ADAM-like, decysin 1	M12.219	8	8p21.2
20		20	ABCA2	ATP-binding cassette, sub-family A (ABC1), member 2	ABC2	9	9q34
5176		5176	SERPINF1	serpin peptidase inhibitor, clade F (alpha-2 antiplasmin, pigment epithelium derived factor), member 1	EPC-1|OI12|OI6|PEDF|PIG35	17	17p13.3
70		70	ACTC1	actin, alpha, cardiac muscle 1	ACTC|ASD5|CMD1R|CMH11|LVNC4	15	15q14
374		374	AREG	amphiregulin	AR|AREGB|CRDGF|SDGF	4	4q13.3
10379		10379	IRF9	interferon regulatory factor 9	IRF-9|ISGF3|ISGF3G|p48	14	14q11.2
5266		5266	PI3	peptidase inhibitor 3, skin-derived	ESI|SKALP|WAP3|WFDC14|cementoin	20	20q13.12
5168		5168	ENPP2	ectonucleotide pyrophosphatase/phosphodiesterase 2	ATX|ATX-X|AUTOTAXIN|LysoPLD|NPP2|PD-IALPHA|PDNP2	8	8q24.1
10095		10095	ARPC1B	actin related protein 2/3 complex, subunit 1B, 41kDa	ARC41|p40-ARC|p41-ARC	7	7q22.1
1811		1811	SLC26A3	solute carrier family 26 (anion exchanger), member 3	CLD|DRA	7	7q31
8639		8639	AOC3	amine oxidase, copper containing 3	HPAO|SSAO|VAP-1|VAP1	17	17q21
5142		5142	PDE4B	phosphodiesterase 4B, cAMP-specific	DPDE4|PDEIVB	1	1p31
9919		9919	SEC16A	SEC16 homolog A (S. cerevisiae)	KIAA0310|SEC16L|p250	9	9q34.3
8682		8682	PEA15	phosphoprotein enriched in astrocytes 15	HMAT1|HUMMAT1H|MAT1|MAT1H|PEA-15|PED	1	1q21.1
3554		3554	IL1R1	interleukin 1 receptor, type I	CD121A|D2S1473|IL-1R-alpha|IL1R|IL1RA|P80	2	2q12
8842		8842	PROM1	prominin 1	AC133|CD133|CORD12|MCDR2|MSTP061|PROML1|RP41|STGD4	4	4p15.32
1917		1917	EEF1A2	eukaryotic translation elongation factor 1 alpha 2	EEF1AL|EF-1-alpha-2|EF1A|EIEE33|HS1|MRD38|STN|STNL	20	20q13.3
3426		3426	CFI	complement factor I	AHUS3|ARMD13|C3BINA|C3b-INA|FI|IF|KAF	4	4q25
683		683	BST1	bone marrow stromal cell antigen 1	CD157	4	4p15
795		795	S100G	S100 calcium binding protein G	CABP|CABP1|CABP9K|CALB3	X	Xp22.2
28951		28951	TRIB2	tribbles pseudokinase 2	C5FW|GS3955|TRB2	2	2p24.3
9697		9697	TRAM2	translocation associated membrane protein 2	-	6	6p21.1-p12
3109		3109	HLA-DMB	major histocompatibility complex, class II, DM beta	D6S221E|RING7	6	6p21.3
10687		10687	PNMA2	paraneoplastic Ma antigen 2	MA2|MM2|RGAG2	8	8p21.2
10720		10720	UGT2B11	UDP glucuronosyltransferase 2 family, polypeptide B11	-	4	4q13.2
6403		6403	SELP	selectin P (granule membrane protein 140kDa, antigen CD62)	CD62|CD62P|GMP140|GRMP|LECAM3|PADGEM|PSEL	1	1q24.2
131		131	ADH7	alcohol dehydrogenase 7 (class IV), mu or sigma polypeptide	ADH4	4	4q23-q24
23380		23380	SRGAP2	SLIT-ROBO Rho GTPase activating protein 2	ARHGAP34|FNBP2|SRGAP2A|SRGAP3	1	1q32.1
131578		131578	LRRC15	leucine rich repeat containing 15	LIB	3	3q29
10266		10266	RAMP2	receptor (G protein-coupled) activity modifying protein 2	-	17	17q12-q21.1
23271		23271	CAMSAP2	calmodulin regulated spectrin-associated protein family, member 2	CAMSAP1L1	1	1q32.1
6303		6303	SAT1	spermidine/spermine N1-acetyltransferase 1	DC21|KFSD|KFSDX|SAT|SSAT|SSAT-1	X	Xp22.1
3026		3026	HABP2	hyaluronan binding protein 2	FSAP|HABP|HGFAL|PHBP	10	10q25.3
10801		10801	SEPT9	septin 9	AF17q25|MSF|MSF1|NAPB|PNUTL4|SINT1|SeptD1	17	17q25
3988		3988	LIPA	lipase A, lysosomal acid, cholesterol esterase	CESD|LAL	10	10q23.2-q23.3
10384		10384	BTN3A3	butyrophilin, subfamily 3, member A3	BTF3|BTN3.3	6	6p21.3
3671		3671	ISLR	immunoglobulin superfamily containing leucine-rich repeat	HsT17563	15	15q23-q24
81565		81565	NDEL1	nudE neurodevelopment protein 1-like 1	EOPA|MITAP1|NDE1L1|NDE2|NUDEL	17	17p13.1
3642		3642	INSM1	insulinoma-associated 1	IA-1|IA1	20	20p11.2
5467		5467	PPARD	peroxisome proliferator-activated receptor delta	FAAR|NR1C2|NUC1|NUCI|NUCII|PPARB	6	6p21.2
6337		6337	SCNN1A	sodium channel, non voltage gated 1 alpha subunit	BESC2|ENaCa|ENaCalpha|SCNEA|SCNN1	12	12p13
9733		9733	SART3	squamous cell carcinoma antigen recognized by T cells 3	DSAP1|P100|RP11-13G14|TIP110|p110|p110(nrb)	12	12q24.1
3556		3556	IL1RAP	interleukin 1 receptor accessory protein	C3orf13|IL-1RAcP|IL1R3	3	3q28
5696		5696	PSMB8	proteasome (prosome, macropain) subunit, beta type, 8	ALDD|D6S216|D6S216E|JMP|LMP7|NKJO|PSMB5i|RING10	6	6p21.3
1673		1673	DEFB4A	defensin, beta 4A	BD-2|DEFB-2|DEFB102|DEFB2|DEFB4|HBD-2|SAP1	8	8p23.1
488		488	ATP2A2	ATPase, Ca++ transporting, cardiac muscle, slow twitch 2	ATP2B|DAR|DD|SERCA2	12	12q24.11
3117		3117	HLA-DQA1	major histocompatibility complex, class II, DQ alpha 1	CD|CELIAC1|DQ-A1|GSE|HLA-DQA	6	6p21.3
3587		3587	IL10RA	interleukin 10 receptor, alpha	CD210|CD210a|CDW210A|HIL-10R|IL-10R1|IL10R	11	11q23
5136		5136	PDE1A	phosphodiesterase 1A, calmodulin-dependent	CAM-PDE-1A|HCAM-1|HCAM1|HSPDE1A	2	2q32.1
3832		3832	KIF11	kinesin family member 11	EG5|HKSP|KNSL1|MCLMR|TRIP5	10	10q24.1
2770		2770	GNAI1	guanine nucleotide binding protein (G protein), alpha inhibiting activity polypeptide 1	Gi	7	7q21
4208		4208	MEF2C	myocyte enhancer factor 2C	C5DELq14.3|DEL5q14.3	5	5q14.3
10007		10007	GNPDA1	glucosamine-6-phosphate deaminase 1	GNP1|GNPDA|GNPI|GPI|HLN	5	5q21
6892		6892	TAPBP	TAP binding protein (tapasin)	NGS17|TAPA|TPN|TPSN	6	6p21.3
832		832	CAPZB	capping protein (actin filament) muscle Z-line, beta	CAPB|CAPPB|CAPZ	1	1p36.1
23187		23187	PHLDB1	pleckstrin homology-like domain, family B, member 1	LL5A	11	11q23.3
8519		8519	IFITM1	interferon induced transmembrane protein 1	9-27|CD225|DSPA2a|IFI17|LEU13	11	11p15.5
4250		4250	SCGB2A2	secretoglobin, family 2A, member 2	MGB1|UGB2	11	11q13
5328		5328	PLAU	plasminogen activator, urokinase	ATF|BDPLT5|QPD|UPA|URK|u-PA	10	10q22.2
10252		10252	SPRY1	sprouty RTK signaling antagonist 1	hSPRY1	4	4q28.1
83700		83700	JAM3	junctional adhesion molecule 3	JAM-2|JAM-3|JAM-C|JAMC	11	11q25
1306		1306	COL15A1	collagen, type XV, alpha 1	-	9	9q21-q22
10537		10537	UBD	ubiquitin D	FAT10|GABBR1|UBD-3	6	6p21.3
5546		5546	PRCC	papillary renal cell carcinoma (translocation-associated)	RCCP1|TPRC	1	1q21.1
6653		6653	SORL1	sortilin-related receptor, L(DLR class) A repeats containing	C11orf32|LR11|LRP9|SORLA|SorLA-1|gp250	11	11q23.2-q24.2
240		240	ALOX5	arachidonate 5-lipoxygenase	5-LO|5-LOX|5LPG|LOG5	10	10q11.2
6402		6402	SELL	selectin L	CD62L|LAM1|LECAM1|LEU8|LNHR|LSEL|LYAM1|PLNHR|TQ1	1	1q24.2
54587		54587	MXRA8	matrix-remodelling associated 8	-	1	1p36.33
22808		22808	MRAS	muscle RAS oncogene homolog	M-RAs|R-RAS3|RRAS3	3	3q22.3
7297		7297	TYK2	tyrosine kinase 2	IMD35|JTK1	19	19p13.2
2719		2719	GPC3	glypican 3	DGSX|GTR2-2|MXR7|OCI-5|SDYS|SGB|SGBS|SGBS1	X	Xq26.1
7262		7262	PHLDA2	pleckstrin homology-like domain, family A, member 2	BRW1C|BWR1C|HLDA2|IPL|TSSC3	11	11p15.4
2312		2312	FLG	filaggrin	ATOD2	1	1q21.3
4035		4035	LRP1	low density lipoprotein receptor-related protein 1	A2MR|APOER|APR|CD91|IGFBP3R|LRP|LRP1A|TGFBR5	12	12q13.3
4924		4924	NUCB1	nucleobindin 1	CALNUC|NUC	19	19q13.33
2014		2014	EMP3	epithelial membrane protein 3	YMP	19	19q13.3
5950		5950	RBP4	retinol binding protein 4, plasma	MCOPCB10|RDCCAS	10	10q23.33
23140		23140	ZZEF1	zinc finger, ZZ-type with EF-hand domain 1	ZZZ4	17	17p13.2
9592		9592	IER2	immediate early response 2	ETR101	19	19p13.2
5476		5476	CTSA	cathepsin A	GLB2|GSL|NGBE|PPCA|PPGB	20	20q13.1
7181		7181	NR2C1	nuclear receptor subfamily 2, group C, member 1	TR2	12	12q22
54468		54468	MIOS	missing oocyte, meiosis regulator, homolog (Drosophila)	-	7	7p21.3
26033		26033	ATRNL1	attractin-like 1	ALP|bA338L11.1|bA454H24.1	10	10q26
5828		5828	PEX2	peroxisomal biogenesis factor 2	PAF1|PBD5A|PBD5B|PMP3|PMP35|PXMP3|RNF72|ZWS3	8	8q21.1
5947		5947	RBP1	retinol binding protein 1, cellular	CRABP-I|CRBP|CRBP1|CRBPI|RBPC	3	3q23
5646		5646	PRSS3	protease, serine, 3	MTG|PRSS4|T9|TRY3|TRY4	9	9p11.2
4501		4501	MT1X	metallothionein 1X	MT-1l|MT1	16	16q13
515		515	ATP5F1	ATP synthase, H+ transporting, mitochondrial Fo complex, subunit B1	PIG47	1	1p13.2
4795		4795	NFKBIL1	nuclear factor of kappa light polypeptide gene enhancer in B-cells inhibitor-like 1	IKBL|LST1|NFKBIL	6	6p21.3
4438		4438	MSH4	mutS homolog 4	-	1	1p31
2053		2053	EPHX2	epoxide hydrolase 2, cytoplasmic	CEH|SEH	8	8p21
9182		9182	RASSF9	Ras association (RalGDS/AF-6) domain family (N-terminal) member 9	P-CIP1|PAMCI|PCIP1	12	12q21.31
10090		10090	UST	uronyl-2-sulfotransferase	2OST	6	6q25.1
7855		7855	FZD5	frizzled class receptor 5	C2orf31|HFZ5	2	2q33.3
10799		10799	RPP40	ribonuclease P/MRP 40kDa subunit	RNASEP1|bA428J1.3	6	6p25.1
10924		10924	SMPDL3A	sphingomyelin phosphodiesterase, acid-like 3A	ASM3A|ASML3a|yR36GH4.1	6	6q22.31
10797		10797	MTHFD2	methylenetetrahydrofolate dehydrogenase (NADP+ dependent) 2, methenyltetrahydrofolate cyclohydrolase	NMDMC	2	2p13.1
2044		2044	EPHA5	EPH receptor A5	CEK7|EHK-1|EHK1|EK7|HEK7|TYRO4	4	4q13.1
9333		9333	TGM5	transglutaminase 5	PSS2|TGASE5|TGASEX|TGM6|TGMX|TGX	15	15q15.2
10329		10329	TMEM5	transmembrane protein 5	HP10481|MDDGA10	12	12q14.2
8447		8447	DOC2B	double C2-like domains, beta	DOC2BL	17	17p13.3
11340		11340	EXOSC8	exosome component 8	CIP3|EAP2|OIP2|PCH1C|RRP43|Rrp43p|bA421P11.3|p9	13	13q13.1
5651		5651	TMPRSS15	transmembrane protease, serine 15	ENTK|PRSS7	21	21q21.1
1448		1448	CSN3	casein kappa	CNS10|CSN10|CSNK|KCA	4	4q21.1
64116		64116	SLC39A8	solute carrier family 39 (zinc transporter), member 8	BIGM103|LZT-Hs6|PP3105|ZIP8	4	4q24
33		33	ACADL	acyl-CoA dehydrogenase, long chain	ACAD4|LCAD	2	2q34
9988		9988	DMTF1	cyclin D binding myb-like transcription factor 1	DMP1|DMTF|MRUL|hDMP1	7	7q21
375248		375248	ANKRD36	ankyrin repeat domain 36	UNQ2430	2	2q11.2
6675		6675	UAP1	UDP-N-acetylglucosamine pyrophosphorylase 1	AGX|AGX1|AGX2|SPAG2	1	1q23.3
5082		5082	PDCL	phosducin-like	PhLP	9	9q12-q13
57149		57149	LYRM1	LYR motif containing 1	A211C6.1	16	16p11.2
6940		6940	ZNF354A	zinc finger protein 354A	EZNF|HEL104|HKL1|KID-1|KID1|TCF17	5	5q35.3
1404		1404	HAPLN1	hyaluronan and proteoglycan link protein 1	CRT1|CRTL1	5	5q14.3
9851		9851	KIAA0753	KIAA0753	-	17	17p13.1
594		594	BCKDHB	branched chain keto acid dehydrogenase E1, beta polypeptide	E1B|dJ279A18.1	6	6q14.1
6729		6729	SRP54	signal recognition particle 54kDa	-	14	14q13.2
7381		7381	UQCRB	ubiquinol-cytochrome c reductase binding protein	MC3DN3|QCR7|QP-C|QPC|UQBC|UQBP|UQCR6|UQPC	8	8q22
1329		1329	COX5B	cytochrome c oxidase subunit Vb	COXVB	2	2q11.2
815		815	CAMK2A	calcium/calmodulin-dependent protein kinase II alpha	CAMKA	5	5q32
186		186	AGTR2	angiotensin II receptor, type 2	AT2|ATGR2|MRX88	X	Xq22-q23
11224		11224	RPL35	ribosomal protein L35	L35	9	9q34.1
8894		8894	EIF2S2	eukaryotic translation initiation factor 2, subunit 2 beta, 38kDa	EIF2|EIF2B|EIF2beta|PPP1R67|eIF-2-beta	20	20q11.2
202559		202559	KHDRBS2	KH domain containing, RNA binding, signal transduction associated 2	SLM-1|SLM1|bA535F17.1	6	6q11.1
1409		1409	CRYAA	crystallin, alpha A	CRYA1|CTRCT9|HSPB4	21	21q22.3
8631		8631	SKAP1	src kinase associated phosphoprotein 1	HEL-S-81p|SCAP1|SKAP55	17	17q21.32
84263		84263	HSDL2	hydroxysteroid dehydrogenase like 2	C9orf99|SDR13C1	9	9q32
6732		6732	SRPK1	SRSF protein kinase 1	SFRSK1	6	6p21.31
51634		51634	RBMX2	RNA binding motif protein, X-linked 2	CGI-79|Snu17	X	Xq26.1
23155		23155	CLCC1	chloride channel CLIC-like 1	MCLC	1	1p13.3
22936		22936	ELL2	elongation factor, RNA polymerase II, 2	-	5	5q15
1974		1974	EIF4A2	eukaryotic translation initiation factor 4A2	BM-010|DDX2B|EIF4A|EIF4F|eIF-4A-II|eIF4A-II	3	3q28
146542		146542	ZNF688	zinc finger protein 688	-	16	16p11.2
5867		5867	RAB4A	RAB4A, member RAS oncogene family	HRES-1|HRES-1/RAB4|HRES1|RAB4	1	1q42-q43
23366		23366	KIAA0895	KIAA0895	-	7	7p14.2
11146		11146	GLMN	glomulin, FKBP associated protein	FAP|FAP48|FAP68|FKBPAP|GLML|GVM|VMGLOM	1	1p22.1
5079		5079	PAX5	paired box 5	ALL3|BSAP	9	9p13
5612		5612	PRKRIR	protein-kinase, interferon-inducible double stranded RNA dependent inhibitor, repressor of (P58 repressor)	DAP4|P52rIPK|THAP0|THAP12	11	11q13.5
11082		11082	ESM1	endothelial cell-specific molecule 1	endocan	5	5q11.2
100037417		100037417	DDTL	D-dopachrome tautomerase-like	KB-226F1.2	22	22q11.23
3476		3476	IGBP1	immunoglobulin (CD79A) binding protein 1	ALPHA-4|IBP1	X	Xq13.1-q13.3
1756		1756	DMD	dystrophin	BMD|CMD3B|DXS142|DXS164|DXS206|DXS230|DXS239|DXS268|DXS269|DXS270|DXS272|MRX85	X	Xp21.2
820		820	CAMP	cathelicidin antimicrobial peptide	CAP-18|CAP18|CRAMP|FALL-39|FALL39|HSD26|LL37	3	3p21.3
7347		7347	UCHL3	ubiquitin carboxyl-terminal esterase L3 (ubiquitin thiolesterase)	UCH-L3	13	13q22.2
11144		11144	DMC1	DNA meiotic recombinase 1	DMC1H|LIM15|dJ199H16.1	22	22q13.1
6327		6327	SCN2B	sodium channel, voltage gated, type II beta subunit	ATFB14	11	11q23
627		627	BDNF	brain-derived neurotrophic factor	ANON2|BULN2	11	11p13
8723		8723	SNX4	sorting nexin 4	ATG24B	3	3q21.2
5913		5913	RAPSN	receptor-associated protein of the synapse	CMS11|CMS4C|FADS|RAPSYN|RNF205	11	11p11.2
5241		5241	PGR	progesterone receptor	NR3C3|PR	11	11q22-q23
26059		26059	ERC2	ELKS/RAB6-interacting/CAST family member 2	CAST|CAST1|ELKSL|SPBC110|Spc110	3	3p14.3
8790		8790	FPGT	fucose-1-phosphate guanylyltransferase	GFPP	1	1p31.1
6871		6871	TADA2A	transcriptional adaptor 2A	ADA2|ADA2A|KL04P|TADA2L|hADA2	17	17q12-q21
10456		10456	HAX1	HCLS1 associated protein X-1	HCLSBP1|HS1BP1|SCN3	1	1q21.3
65057		65057	ACD	adrenocortical dysplasia homolog (mouse)	PIP1|PTOP|TINT1|TPP1	16	16q22.1
3759		3759	KCNJ2	potassium channel, inwardly rectifying subfamily J, member 2	ATFB9|HHBIRK1|HHIRK1|IRK1|KIR2.1|LQT7|SQT3	17	17q24.3
4869		4869	NPM1	nucleophosmin (nucleolar phosphoprotein B23, numatrin)	B23|NPM	5	5q35.1
6671		6671	SP4	Sp4 transcription factor	HF1B|SPR-1	7	7p15.3
1758		1758	DMP1	dentin matrix acidic phosphoprotein 1	ARHP|ARHR|DMP-1	4	4q21
5069		5069	PAPPA	pregnancy-associated plasma protein A, pappalysin 1	ASBABP2|DIPLA1|IGFBP-4ase|PAPA|PAPP-A|PAPPA1	9	9q33.2
9781		9781	RNF144A	ring finger protein 144A	RNF144|UBCE7IP4	2	2p25.2
1933		1933	EEF1B2	eukaryotic translation elongation factor 1 beta 2	EEF1B|EEF1B1|EF1B	2	2q33.3
9321		9321	TRIP11	thyroid hormone receptor interactor 11	ACG1A|CEV14|GMAP-210|GMAP210|TRIP-11|TRIP230	14	14q31-q32
2627		2627	GATA6	GATA binding protein 6	-	18	18q11.1-q11.2
2957		2957	GTF2A1	general transcription factor IIA, 1, 19/37kDa	TF2A1|TFIIA|TFIIA-42|TFIIAL	14	14q31.1
2628		2628	GATM	glycine amidinotransferase (L-arginine:glycine amidinotransferase)	AGAT|AT|CCDS3	15	15q21.1
7444		7444	VRK2	vaccinia related kinase 2	-	2	2p16.1
23376		23376	UFL1	UFM1-specific ligase 1	KIAA0776|Maxer|NLBP|RCAD	6	6q16.1
4350		4350	MPG	N-methylpurine DNA glycosylase	AAG|ADPG|APNG|CRA36.1|MDG|Mid1|PIG11|PIG16|anpg	16	16p13.3
2339		2339	FNTA	farnesyltransferase, CAAX box, alpha	FPTA|PGGT1A|PTAR2	8	8p11
4586		4586	MUC5AC	mucin 5AC, oligomeric mucus/gel-forming	MUC5|TBM|leB|mucin	11	11p15.5
51149		51149	C5orf45	chromosome 5 open reading frame 45	-	5	5q35.3
2947		2947	GSTM3	glutathione S-transferase mu 3 (brain)	GST5|GSTB|GSTM3-3|GTM3	1	1p13.3
55854		55854	ZC3H15	zinc finger CCCH-type containing 15	HT010|LEREPO4|MSTP012	2	2q32.1
442862		442862	PRY2	PTPN13-like, Y-linked 2	PTPN13LY2	Y	Yq11.223
10952		10952	SEC61B	Sec61 beta subunit	-	9	9q22.33
2913		2913	GRM3	glutamate receptor, metabotropic 3	GLUR3|GPRC1C|MGLUR3|mGlu3	7	7q21.1-q21.2
2230		2230	FDX1	ferredoxin 1	ADX|FDX|LOH11CR1D	11	11q22
11342		11342	RNF13	ring finger protein 13	RZF	3	3q25.1
9818		9818	NUPL1	nucleoporin like 1	PRO2463	13	13q12.13
10282		10282	BET1	Bet1 golgi vesicular membrane trafficking protein	HBET1	7	7q21.1-q22
9318		9318	COPS2	COP9 signalosome subunit 2	ALIEN|CSN2|SGN2|TRIP15	15	15q21.2
5603		5603	MAPK13	mitogen-activated protein kinase 13	MAPK 13|MAPK-13|PRKM13|SAPK4|p38delta	6	6p21.31
10935		10935	PRDX3	peroxiredoxin 3	AOP-1|AOP1|HBC189|MER5|PRO1748|SP-22|prx-III	10	10q25-q26
3795		3795	KHK	ketohexokinase (fructokinase)	-	2	2p23.3
5884		5884	RAD17	RAD17 checkpoint clamp loader component	CCYC|HRAD17|R24L|RAD17SP|RAD24	5	5q13
51351		51351	ZNF117	zinc finger protein 117	H-plk|HPF9	7	7q11.21
4151		4151	MB	myoglobin	PVALB|myoglobgin	22	22q13.1
5617		5617	PRL	prolactin	-	6	6p22.3
10480		10480	EIF3M	eukaryotic translation initiation factor 3, subunit M	B5|GA17|PCID1|TANGO7|hfl-B5	11	11p13
26052		26052	DNM3	dynamin 3	Dyna III	1	1q24.3
10054		10054	UBA2	ubiquitin-like modifier activating enzyme 2	ARX|HRIHFB2115|SAE2	19	19q12
9172		9172	MYOM2	myomesin 2	TTNAP	8	8p23.3
8712		8712	PAGE1	P antigen family, member 1 (prostate associated)	AL5|CT16.3|GAGE-9|GAGEB1|PAGE-1	X	Xp11.23
2110		2110	ETFDH	electron-transferring-flavoprotein dehydrogenase	ETFQO|MADD	4	4q32-q35
10120		10120	ACTR1B	ARP1 actin-related protein 1 homolog B, centractin beta (yeast)	ARP1B|CTRN2|PC3	2	2q11.2
2888		2888	GRB14	growth factor receptor-bound protein 14	-	2	2q22-q24
7125		7125	TNNC2	troponin C type 2 (fast)	-	20	20q12-q13.11
11223		11223	MST1L	macrophage stimulating 1-like	BRF-1|D1F15S1A|MSPL-7|MSPL7|MST1P9|MSTP7|MSTP9	1	1p36.13
7737		7737	RNF113A	ring finger protein 113A	Cwc24|RNF113|TTD5|ZNF183	X	Xq24
55669		55669	MFN1	mitofusin 1	hfzo1|hfzo2	3	3q26.33
6492		6492	SIM1	single-minded family bHLH transcription factor 1	bHLHe14	6	6q16.3
23243		23243	ANKRD28	ankyrin repeat domain 28	PITK|PPP1R65	3	3p25.1
6712		6712	SPTBN2	spectrin, beta, non-erythrocytic 2	GTRAP41|SCA5|SCAR14	11	11q13
8287		8287	USP9Y	ubiquitin specific peptidase 9, Y-linked	DFFRY|SPGFY2	Y	Yq11.2
5458		5458	POU4F2	POU class 4 homeobox 2	BRN3.2|BRN3B|Brn-3b	4	4q31.2
11012		11012	KLK11	kallikrein-related peptidase 11	PRSS20|TLSP	19	19q13.33
6129		6129	RPL7	ribosomal protein L7	L7|humL7-1	8	8q21.11
3562		3562	IL3	interleukin 3	IL-3|MCGF|MULTI-CSF	5	5q31.1
1738		1738	DLD	dihydrolipoamide dehydrogenase	DLDD|DLDH|E3|GCSL|LAD|PHE3	7	7q31-q32
22987		22987	SV2C	synaptic vesicle glycoprotein 2C	-	5	5q13.3
5407		5407	PNLIPRP1	pancreatic lipase-related protein 1	PLRP1	10	10q25.3
10912		10912	GADD45G	growth arrest and DNA-damage-inducible, gamma	CR6|DDIT2|GADD45gamma|GRP17	9	9q22.1-q22.2
8813		8813	DPM1	dolichyl-phosphate mannosyltransferase polypeptide 1, catalytic subunit	CDGIE|MPDS	20	20q13.13
4704		4704	NDUFA9	NADH dehydrogenase (ubiquinone) 1 alpha subcomplex, 9, 39kDa	CC6|CI-39k|CI39k|NDUFS2L|SDR22E1	12	12p13.3
22998		22998	LIMCH1	LIM and calponin homology domains 1	LIMCH1A|LMO7B	4	4p13
5146		5146	PDE6C	phosphodiesterase 6C, cGMP-specific, cone, alpha prime	ACHM5|COD4|PDEA2	10	10q24
2665		2665	GDI2	GDP dissociation inhibitor 2	HEL-S-46e|RABGDIB	10	10p15
319		319	APOF	apolipoprotein F	Apo-F|LTIP	12	12q13.3
9526		9526	MPDU1	mannose-P-dolichol utilization defect 1	CDGIF|HBEBP2BPA|Lec35|My008|PP3958|PQLC5|SL15	17	17p13.1-p12
4824		4824	NKX3-1	NK3 homeobox 1	BAPX2|NKX3|NKX3.1|NKX3A	8	8p21.2
5498		5498	PPOX	protoporphyrinogen oxidase	PPO|V290M|VP	1	1q22
11161		11161	C14orf1	chromosome 14 open reading frame 1	ERG28|NET51	14	14q24.3
8569		8569	MKNK1	MAP kinase interacting serine/threonine kinase 1	MNK1	1	1p33
7139		7139	TNNT2	troponin T type 2 (cardiac)	CMD1D|CMH2|CMPD2|LVNC6|RCM3|TnTC|cTnT	1	1q32
283		283	ANG	angiogenin, ribonuclease, RNase A family, 5	ALS9|HEL168|RAA1|RNASE4|RNASE5	14	14q11.1-q11.2
27163		27163	NAAA	N-acylethanolamine acid amidase	ASAHL|PLT	4	4q21.1
175		175	AGA	aspartylglucosaminidase	AGU|ASRG|GA	4	4q34.3
1670		1670	DEFA5	defensin, alpha 5, Paneth cell-specific	DEF5|HD-5	8	8p23.1
5521		5521	PPP2R2B	protein phosphatase 2, regulatory subunit B, beta	B55BETA|PP2AB55BETA|PP2ABBETA|PP2APR55B|PP2APR55BETA|PR2AB55BETA|PR2ABBETA|PR2APR55BETA|PR52B|PR55-BETA|PR55BETA|SCA12	5	5q32
141		141	ADPRH	ADP-ribosylarginine hydrolase	ARH1	3	3q13.31-q13.33
5825		5825	ABCD3	ATP-binding cassette, sub-family D (ALD), member 3	ABC43|CBAS5|PMP70|PXMP1|ZWS2	1	1p21.3
93		93	ACVR2B	activin A receptor, type IIB	ACTRIIB|ActR-IIB|HTX4	3	3p22
5140		5140	PDE3B	phosphodiesterase 3B, cGMP-inhibited	HcGIP1|cGIPDE1	11	11p15.1
5608		5608	MAP2K6	mitogen-activated protein kinase kinase 6	MAPKK6|MEK6|MKK6|PRKMK6|SAPKK-3|SAPKK3	17	17q24.3
3816		3816	KLK1	kallikrein 1	KLKR|Klk6|hK1	19	19q13.3
9670		9670	IPO13	importin 13	IMP13|KAP13|LGL2|RANBP13	1	1p34.1
79868		79868	ALG13	ALG13, UDP-N-acetylglucosaminyltransferase subunit	CDG1S|CXorf45|GLT28D1|MDS031|TDRD13|YGL047W	X	Xq23
1207		1207	CLNS1A	chloride channel, nucleotide-sensitive, 1A	CLCI|CLNS1B|ICln	11	11q13.5-q14
22821		22821	RASA3	RAS p21 protein activator 3	GAP1IP4BP|GAPIII	13	13q34
10590		10590	SCGN	secretagogin, EF-hand calcium binding protein	CALBL|DJ501N12.8|SECRET|SEGN|setagin	6	6p22.3-p22.1
9702		9702	CEP57	centrosomal protein 57kDa	MVA2|PIG8|TSP57	11	11q21
23217		23217	ZFR2	zinc finger RNA binding protein 2	KIAA1086	19	19p13.3
26286		26286	ARFGAP3	ADP-ribosylation factor GTPase activating protein 3	ARFGAP1	22	22q13.2
7748		7748	ZNF195	zinc finger protein 195	HRF1|ZNFP104	11	11p15.5
90411		90411	MCFD2	multiple coagulation factor deficiency 2	F5F8D|F5F8D2|LMAN1IP|SDNSF	2	2p21
25875		25875	LETMD1	LETM1 domain containing 1	1110019O13Rik|HCCR-1|HCCR-2|HCCR1|HCRR-2	12	12q13.12
4547		4547	MTTP	microsomal triglyceride transfer protein	ABL|MTP	4	4q24
1058		1058	CENPA	centromere protein A	CENP-A|CenH3	2	2p23.3
54505		54505	DHX29	DEAH (Asp-Glu-Ala-His) box polypeptide 29	DDX29	5	5q11.2
3456		3456	IFNB1	interferon, beta 1, fibroblast	IFB|IFF|IFNB	9	9p21
7531		7531	YWHAE	tyrosine 3-monooxygenase/tryptophan 5-monooxygenase activation protein, epsilon	14-3-3E|HEL2|KCIP-1|MDCR|MDS	17	17p13.3
4113		4113	MAGEB2	melanoma antigen family B2	CT3.2|DAM6|MAGE-XP-2	X	Xp21.3
1071		1071	CETP	cholesteryl ester transfer protein, plasma	BPIFF|HDLCQ10	16	16q21
8001		8001	GLRA3	glycine receptor, alpha 3	-	4	4q34.1
6007		6007	RHD	Rh blood group, D antigen	CD240D|DIIIc|RH|RH30|RHCED|RHDVA(TT)|RHDel|RHPII|RHXIII|Rh4|RhDCw|RhII|RhK562-II|RhPI	1	1p36.11
1870		1870	E2F2	E2F transcription factor 2	E2F-2	1	1p36
440		440	ASNS	asparagine synthetase (glutamine-hydrolyzing)	ASNSD|TS11	7	7q21.3
9694		9694	EMC2	ER membrane protein complex subunit 2	KIAA0103|TTC35	8	8q23.1
25998		25998	IBTK	inhibitor of Bruton agammaglobulinemia tyrosine kinase	BTBD26|BTKI	6	6q14.1
1678		1678	TIMM8A	translocase of inner mitochondrial membrane 8 homolog A (yeast)	DDP|DDP1|DFN1|MTS|TIM8	X	Xq22.1
9984		9984	THOC1	THO complex 1	HPR1|P84|P84N5	18	18p11.32
2662		2662	GDF10	growth differentiation factor 10	BMP-3b|BMP3B	10	10q11.22
27230		27230	SERP1	stress-associated endoplasmic reticulum protein 1	RAMP4	3	3q25.1
7923		7923	HSD17B8	hydroxysteroid (17-beta) dehydrogenase 8	D6S2245E|FABG|FABGL|H2-KE6|HKE6|KE6|RING2|SDR30C1|dJ1033B10.9	6	6p21.3
2257		2257	FGF12	fibroblast growth factor 12	FGF12B|FHF1	3	3q28
9325		9325	TRIP4	thyroid hormone receptor interactor 4	ASC-1|ASC1|HsT17391|ZC2HC5	15	15q22.31
85235		85235	HIST1H2AH	histone cluster 1, H2ah	H2A/S|H2AFALii|H2AH|dJ86C11.1	6	6p21.33
28954		28954	REM1	RAS (RAD and GEM)-like GTP-binding 1	GD:REM|GES	20	20q11.21
10526		10526	IPO8	importin 8	RANBP8	12	12p11.21
5134		5134	PDCD2	programmed cell death 2	RP8|ZMYND7	6	6q27
26047		26047	CNTNAP2	contactin associated protein-like 2	AUTS15|CASPR2|CDFE|NRXN4|PTHSL1	7	7q35
11237		11237	RNF24	ring finger protein 24	G1L	20	20p13
9313		9313	MMP20	matrix metallopeptidase 20	AI2A2|MMP-20	11	11q22.3
5191		5191	PEX7	peroxisomal biogenesis factor 7	PBD9B|PTS2R|RCDP1|RD	6	6q23.3
3024		3024	HIST1H1A	histone cluster 1, H1a	H1.1|H1A|H1F1|HIST1	6	6p21.3
23480		23480	SEC61G	Sec61 gamma subunit	SSS1	7	7p11.2
94015		94015	TTYH2	tweety family member 2	C17orf29	17	17q25.1
10142		10142	AKAP9	A kinase (PRKA) anchor protein 9	AKAP-9|AKAP350|AKAP450|CG-NAP|HYPERION|LQT11|MU-RMS-40.16A|PPP1R45|PRKA9|YOTIAO	7	7q21-q22
23256		23256	SCFD1	sec1 family domain containing 1	C14orf163|RA410|SLY1|SLY1P|STXBP1L2	14	14q12
27285		27285	TEKT2	tektin 2 (testicular)	TEKTB1|TEKTIN-T|h-tektin-t	1	1p34.3
9720		9720	CCDC144A	coiled-coil domain containing 144A	-	17	17p11.2
112479		112479	ERI2	ERI1 exoribonuclease family member 2	EXOD1|ZGRF5	16	16p12.3
56253		56253	CRTAM	cytotoxic and regulatory T cell molecule	CD355	11	11q24.1
2289		2289	FKBP5	FK506 binding protein 5	AIG6|FKBP51|FKBP54|P54|PPIase|Ptg-10	6	6p21.31
5506		5506	PPP1R3A	protein phosphatase 1, regulatory subunit 3A	GM|PP1G|PPP1R3	7	7q31.1
9455		9455	HOMER2	homer scaffolding protein 2	ACPD|CPD|HOMER-2|VESL-2	15	15q24.3
25949		25949	SYF2	SYF2 pre-mRNA-splicing factor	CBPIN|NTC31|P29|fSAP29	1	1p36.11
2524		2524	FUT2	fucosyltransferase 2 (secretor status included)	B12QTL1|SE|SEC2|Se2|sej	19	19q13.3
7364		7364	UGT2B7	UDP glucuronosyltransferase 2 family, polypeptide B7	UDPGT 2B9|UDPGT2B7|UDPGTH2|UGT2B9	4	4q13
57509		57509	MTUS1	microtubule associated tumor suppressor 1	ATBP|ATIP|ICIS|MP44|MTSG1	8	8p22
758		758	MPPED1	metallophosphoesterase domain containing 1	239AB|C22orf1|FAM1A	22	22q13.31
8669		8669	EIF3J	eukaryotic translation initiation factor 3, subunit J	EIF3S1|eIF3-alpha|eIF3-p35	15	15q21.1
5001		5001	ORC5	origin recognition complex, subunit 5	ORC5L|ORC5P|ORC5T|PPP1R117	7	7q22.1
9937		9937	DCLRE1A	DNA cross-link repair 1A	PSO2|SNM1|SNM1A	10	10q25.1
10240		10240	MRPS31	mitochondrial ribosomal protein S31	IMOGN38|MRP-S31|S31mt	13	13q14.11
10735		10735	STAG2	stromal antigen 2	SA-2|SA2|SCC3B|bA517O1.1	X	Xq25
8761		8761	PABPC4	poly(A) binding protein, cytoplasmic 4 (inducible form)	APP-1|APP1|PABP4|iPABP	1	1p34.2
26095		26095	PTPN20	protein tyrosine phosphatase, non-receptor type 20	CT126|PTPN20A|PTPN20B|bA142I17.1|bA42B19.1|hPTPN20	10	10q11.22
5283		5283	PIGH	phosphatidylinositol glycan anchor biosynthesis, class H	GPI-H	14	14q24.1
51042		51042	ZNF593	zinc finger protein 593	ZT86	1	1p36.11
5634		5634	PRPS2	phosphoribosyl pyrophosphate synthetase 2	PRSII	X	Xp22.2
1501		1501	CTNND2	catenin (cadherin-associated protein), delta 2	GT24|NPRAP	5	5p15.2
6296		6296	ACSM3	acyl-CoA synthetase medium-chain family member 3	SA|SAH	16	16p13.11
2277		2277	FIGF	c-fos induced growth factor (vascular endothelial growth factor D)	VEGF-D|VEGFD	X	Xp22.31
401251		401251	SAPCD1	suppressor APC domain containing 1	C6orf26|NG23	6	6p21.33
731		731	C8A	complement component 8, alpha polypeptide	-	1	1p32
10840		10840	ALDH1L1	aldehyde dehydrogenase 1 family, member L1	10-FTHFDH|10-fTHF|FDH|FTHFD	3	3q21.3
22836		22836	RHOBTB3	Rho-related BTB domain containing 3	-	5	5q15
22979		22979	EFR3B	EFR3 homolog B	KIAA0953	2	2p23.3
641339		641339	ZNF674	zinc finger protein 674	MRX92|ZNF673B	X	Xp11.3
586		586	BCAT1	branched chain amino-acid transaminase 1, cytosolic	BCATC|BCT1|ECA39|MECA39|PNAS121|PP18	12	12p12.1
292		292	SLC25A5	solute carrier family 25 (mitochondrial carrier; adenine nucleotide translocator), member 5	2F1|AAC2|ANT2|T2|T3	X	Xq24
57576		57576	KIF17	kinesin family member 17	KIF17B|KIF3X|KLP-2|OSM-3	1	1p36.12
221443		221443	OARD1	O-acyl-ADP-ribose deacylase 1	C6orf130|TARG1|dJ34B21.3	6	6p21.1
5255		5255	PHKA1	phosphorylase kinase, alpha 1 (muscle)	PHKA	X	Xq12-q13
2330		2330	FMO5	flavin containing monooxygenase 5	-	1	1q21.1
3422		3422	IDI1	isopentenyl-diphosphate delta isomerase 1	IPP1|IPPI1	10	10p15.3
80333		80333	KCNIP4	Kv channel interacting protein 4	CALP|KCHIP4	4	4p15.32
908		908	CCT6A	chaperonin containing TCP1, subunit 6A (zeta 1)	CCT-zeta|CCT-zeta-1|CCT6|Cctz|HTR3|MoDP-2|TCP-1-zeta|TCP20|TCPZ|TTCP20	7	7p11.2
5281		5281	PIGF	phosphatidylinositol glycan anchor biosynthesis, class F	-	2	2p21-p16
85446		85446	ZFHX2	zinc finger homeobox 2	ZFH-5|ZNF409	14	14q11.2
3938		3938	LCT	lactase	LAC|LPH|LPH1	2	2q21
5193		5193	PEX12	peroxisomal biogenesis factor 12	PAF-3|PBD3A	17	17q12
1528		1528	CYB5A	cytochrome b5 type A (microsomal)	CYB5|MCB5	18	18q23
22832		22832	CEP162	centrosomal protein 162kDa	C6orf84|KIAA1009|QN1	6	6q14.3
1393		1393	CRHBP	corticotropin releasing hormone binding protein	CRF-BP|CRFBP	5	5q13.3
862		862	RUNX1T1	runt-related transcription factor 1; translocated to, 1 (cyclin D-related)	AML1-MTG8|AML1T1|CBFA2T1|CDR|ETO|MTG8|ZMYND2	8	8q22
6198		6198	RPS6KB1	ribosomal protein S6 kinase, 70kDa, polypeptide 1	PS6K|S6K|S6K-beta-1|S6K1|STK14A|p70 S6KA|p70(S6K)-alpha|p70-S6K|p70-alpha	17	17q23.1
8800		8800	PEX11A	peroxisomal biogenesis factor 11 alpha	PEX11-ALPHA|PMP28|hsPEX11p	15	15q26.1
285282		285282	RABL3	RAB, member of RAS oncogene family-like 3	-	3	3q13.33
4853		4853	NOTCH2	notch 2	AGS2|HJCYS|hN2	1	1p13-p11
10483		10483	SEC23B	Sec23 homolog B (S. cerevisiae)	CDA-II|CDAII|CDAN2|HEMPAS	20	20p11.23
9352		9352	TXNL1	thioredoxin-like 1	HEL-S-114|TRP32|TXL-1|TXNL|Txl	18	18q21.31
8989		8989	TRPA1	transient receptor potential cation channel, subfamily A, member 1	ANKTM1|FEPS	8	8q13
2915		2915	GRM5	glutamate receptor, metabotropic 5	GPRC1E|MGLUR5|PPP1R86|mGlu5	11	11q14.3
8399		8399	PLA2G10	phospholipase A2, group X	GXPLA2|GXSPLA2|SPLA2	16	16p13.1-p12
9236		9236	CCPG1	cell cycle progression 1	CPR8	15	15q21.1
149111		149111	CNIH3	cornichon family AMPA receptor auxiliary protein 3	CNIH-3	1	1q42.12
5968		5968	REG1B	regenerating islet-derived 1 beta	PSPS2|REGH|REGI-BETA|REGL	2	2p12
27291		27291	R3HCC1L	R3H domain and coiled-coil containing 1-like	C10orf28|GIDRP86|GIDRP88|PSORT	10	10q24.2
4793		4793	NFKBIB	nuclear factor of kappa light polypeptide gene enhancer in B-cells inhibitor, beta	IKBB|TRIP9	19	19q13.1
419		419	ART3	ADP-ribosyltransferase 3	ARTC3	4	4q21.1|4p15.1-p14
10694		10694	CCT8	chaperonin containing TCP1, subunit 8 (theta)	C21orf112|Cctq|D21S246|PRED71	21	21q22.11
8100		8100	IFT88	intraflagellar transport 88	D13S1056E|DAF19|TG737|TTC10|hTg737	13	13q12.1
147339		147339	C18orf25	chromosome 18 open reading frame 25	ARKL1|RNF111L1	18	18q21.1
2201		2201	FBN2	fibrillin 2	CCA|DA9|EOMD	5	5q23-q31
5274		5274	SERPINI1	serpin peptidase inhibitor, clade I (neuroserpin), member 1	PI12|neuroserpin	3	3q26.1
10157		10157	AASS	aminoadipate-semialdehyde synthase	LKR/SDH|LKRSDH|LORSDH	7	7q31.3
34		34	ACADM	acyl-CoA dehydrogenase, C-4 to C-12 straight chain	ACAD1|MCAD|MCADH	1	1p31
993		993	CDC25A	cell division cycle 25A	CDC25A2	3	3p21
5470		5470	PPEF2	protein phosphatase, EF-hand calcium binding domain 2	PPP7CB	4	4q21.1
26707		26707	OR2J2	olfactory receptor, family 2, subfamily J, member 2	OR6-19|OR6-8|OR6.3.8|ORL684|dJ80I19.4|hs6M1-6	6	6p22.2-p21.31
2620		2620	GAS2	growth arrest-specific 2	-	11	11p14.3
8034		8034	SLC25A16	solute carrier family 25 (mitochondrial carrier), member 16	D10S105E|GDA|GDC|HGT.1|ML7|hML7	10	10q21.3
4189		4189	DNAJB9	DnaJ (Hsp40) homolog, subfamily B, member 9	ERdj4|MDG-1|MDG1|MST049|MSTP049	7	7q31|14q24.2-q24.3
3329		3329	HSPD1	heat shock 60kDa protein 1 (chaperonin)	CPN60|GROEL|HLD4|HSP-60|HSP60|HSP65|HuCHA60|SPG13	2	2q33.1
6166		6166	RPL36AL	ribosomal protein L36a-like	RPL36A	14	14q21
26751		26751	SH3YL1	SH3 and SYLF domain containing 1	RAY	2	2p25.3
6875		6875	TAF4B	TAF4b RNA polymerase II, TATA box binding protein (TBP)-associated factor, 105kDa	SPGF13|TAF2C2|TAFII105	18	18q11.2
22944		22944	KIN	Kin17 DNA and RNA binding protein	BTCD|KIN17|Rts2	10	10p14
7862		7862	BRPF1	bromodomain and PHD finger containing, 1	BR140	3	3p26-p25
55578		55578	SUPT20H	suppressor of Ty 20 homolog (S. cerevisiae)	C13|C13orf19|FAM48A|FP757|P38IP|SPT20	13	13q13.3
9512		9512	PMPCB	peptidase (mitochondrial processing) beta	Beta-MPP|MPP11|MPPB|MPPP52|P-52	7	7q22.1
653808		653808	ZG16	zymogen granule protein 16	JCLN|JCLN1|ZG16A	16	16p11.2
900		900	CCNG1	cyclin G1	CCNG	5	5q32-q34
375346		375346	TMEM110	transmembrane protein 110	-	3	3p21.1
58498		58498	MYL7	myosin, light chain 7, regulatory	MYL2A|MYLC2A	7	7p21-p11.2
6870		6870	TACR3	tachykinin receptor 3	HH11|NK-3R|NK3R|NKR|TAC3RL	4	4q25
55720		55720	TSR1	TSR1, 20S rRNA accumulation, homolog (S. cerevisiae)	-	17	17p13.3
54737		54737	MPHOSPH8	M-phase phosphoprotein 8	HSMPP8|TWA3|mpp8	13	13q12.11
3658		3658	IREB2	iron-responsive element binding protein 2	ACO3|IRP2|IRP2AD	15	15q25.1
55174		55174	INTS10	integrator complex subunit 10	C8orf35|INT10	8	8p21.3
9049		9049	AIP	aryl hydrocarbon receptor interacting protein	ARA9|FKBP16|FKBP37|SMTPHN|XAP-2|XAP2	11	11q13.3
10040		10040	TOM1L1	target of myb1 like 1 membrane trafficking protein	OK/KNS-CL.3|SRCASM	17	17q23.2
6240		6240	RRM1	ribonucleotide reductase M1	R1|RIR1|RR1	11	11p15.5
577		577	ADGRB3	adhesion G protein-coupled receptor B3	BAI3	6	6q12
4317		4317	MMP8	matrix metallopeptidase 8	CLG1|HNC|MMP-8|PMNL-CL	11	11q22.3
5449		5449	POU1F1	POU class 1 homeobox 1	CPHD1|GHF-1|PIT1|POU1F1a|Pit-1	3	3p11
3945		3945	LDHB	lactate dehydrogenase B	HEL-S-281|LDH-B|LDH-H|LDHBD|TRG-5	12	12p12.2-p12.1
63982		63982	ANO3	anoctamin 3	C11orf25|DYT23|DYT24|GENX-3947|TMEM16C	11	11p14.2
9130		9130	FAM50A	family with sequence similarity 50, member A	9F|DXS9928E|HXC-26|HXC26|XAP5	X	Xq28
7718		7718	ZNF165	zinc finger protein 165	CT53|LD65|ZSCAN7	6	6p21.3
3312		3312	HSPA8	heat shock 70kDa protein 8	HEL-33|HEL-S-72p|HSC54|HSC70|HSC71|HSP71|HSP73|HSPA10|LAP-1|LAP1|NIP71	11	11q24.1
93594		93594	TBC1D31	TBC1 domain family, member 31	Gm85|WDR67	8	8q24.13
10987		10987	COPS5	COP9 signalosome subunit 5	CSN5|JAB1|MOV-34|SGN5	8	8q13.1
1446		1446	CSN1S1	casein alpha s1	CASA|CSN1	4	4q21.1
6309		6309	SC5D	sterol-C5-desaturase	ERG3|S5DES|SC5DL	11	11q23.3
4033		4033	LRMP	lymphoid-restricted membrane protein	JAW1	12	12p12.1
645961		645961	SPATA31C2	SPATA31 subfamily C, member 2	FAM75C2	9	9q22.1
50852		50852	TRAT1	T cell receptor associated transmembrane adaptor 1	HSPC062|TCRIM|TRIM	3	3q13
27165		27165	GLS2	glutaminase 2 (liver, mitochondrial)	GA|GLS|LGA|hLGA	12	12q13.3
10651		10651	MTX2	metaxin 2	-	2	2q31.1
5833		5833	PCYT2	phosphate cytidylyltransferase 2, ethanolamine	ET	17	17q25.3
306		306	ANXA3	annexin A3	ANX3	4	4q21.21
9557		9557	CHD1L	chromodomain helicase DNA binding protein 1-like	ALC1|CHDL	1	1q12
4128		4128	MAOA	monoamine oxidase A	MAO-A	X	Xp11.3
51499		51499	TRIAP1	TP53 regulated inhibitor of apoptosis 1	HSPC132|MDM35|P53CSV|WF-1	12	12q24.31
2961		2961	GTF2E2	general transcription factor IIE, polypeptide 2, beta 34kDa	FE|TF2E2|TFIIE-B	8	8p12
2267		2267	FGL1	fibrinogen-like 1	HFREP1|HP-041|LFIRE-1|LFIRE1	8	8p22
7225		7225	TRPC6	transient receptor potential cation channel, subfamily C, member 6	FSGS2|TRP6	11	11q22.1
129025		129025	ZNF280A	zinc finger protein 280A	3'OY11.1|SUHW1|ZNF280|ZNF636	22	22q11.22
200576		200576	PIKFYVE	phosphoinositide kinase, FYVE finger containing	CFD|FAB1|HEL37|PIP5K|PIP5K3|ZFYVE29	2	2q34
229		229	ALDOB	aldolase B, fructose-bisphosphate	ALDB|ALDO2	9	9q21.3-q22.2
3559		3559	IL2RA	interleukin 2 receptor, alpha	CD25|IDDM10|IL2R|TCGFR|p55	10	10p15-p14
3578		3578	IL9	interleukin 9	HP40|IL-9|P40	5	5q31.1
3396		3396	ICT1	immature colon carcinoma transcript 1	DS-1|DS1|MRP-L58	17	17q25.1
90141		90141	EFCAB11	EF-hand calcium binding domain 11	C14orf143	14	14q32.11
1068		1068	CETN1	centrin, EF-hand protein, 1	CEN1|CETN	18	18p11.32
286205		286205	SCAI	suppressor of cancer cell invasion	C9orf126|NET40	9	9q33.3
2157		2157	F8	coagulation factor VIII, procoagulant component	AHF|DXS1253E|F8B|F8C|FVIII|HEMA	X	Xq28
10500		10500	SEMA6C	sema domain, transmembrane domain (TM), and cytoplasmic domain, (semaphorin) 6C	SEMAY|m-SemaY|m-SemaY2	1	1q21.2
5876		5876	RABGGTB	Rab geranylgeranyltransferase, beta subunit	GGTB	1	1p31
4111		4111	MAGEA12	melanoma antigen family A12	CT1.12|MAGE12	X	Xq28
5994		5994	RFXAP	regulatory factor X-associated protein	-	13	13q14
4752		4752	NEK3	NIMA-related kinase 3	HSPK36	13	13q14.13
9692		9692	KIAA0391	KIAA0391	MRPP3|PRORP	14	14q13.2
383		383	ARG1	arginase 1	-	6	6q23
12		12	SERPINA3	serpin peptidase inhibitor, clade A (alpha-1 antiproteinase, antitrypsin), member 3	AACT|ACT|GIG24|GIG25	14	14q32.1
771		771	CA12	carbonic anhydrase XII	CAXII|HsT18816	15	15q22
3064		3064	HTT	huntingtin	HD|IT15	4	4p16.3
11199		11199	ANXA10	annexin A10	ANX14	4	4q33
27250		27250	PDCD4	programmed cell death 4 (neoplastic transformation inhibitor)	H731	10	10q24
643314		643314	KIAA0754	KIAA0754	-	1	1p34.3
5671		5671	PSG3	pregnancy specific beta-1-glycoprotein 3	-	19	19q13.2
1672		1672	DEFB1	defensin, beta 1	BD1|DEFB-1|DEFB101|HBD1	8	8p23.1
10560		10560	SLC19A2	solute carrier family 19 (thiamine transporter), member 2	TC1|THMD1|THT1|THTR1|TRMA	1	1q23.3
7690		7690	ZNF131	zinc finger protein 131	ZBTB35|pHZ-10	5	5p12
8496		8496	PPFIBP1	PTPRF interacting protein, binding protein 1 (liprin beta 1)	L2|SGT2|hSGT2|hSgt2p	12	12p12.1
6664		6664	SOX11	SRY (sex determining region Y)-box 11	MRD27	2	2p25
115426		115426	UHRF2	ubiquitin-like with PHD and ring finger domains 2, E3 ubiquitin protein ligase	NIRF|RNF107|URF2	9	9p24.1
7582		7582	ZNF33B	zinc finger protein 33B	KOX2|KOX31|ZNF11B	10	10q11.2
81550		81550	TDRD3	tudor domain containing 3	-	13	13q21.2
26471		26471	NUPR1	nuclear protein, transcriptional regulator, 1	COM1|P8	16	16p11.2
27254		27254	CSDC2	cold shock domain containing C2, RNA binding	PIPPIN|dJ347H13.2	22	22q13.2
8364		8364	HIST1H4C	histone cluster 1, H4c	H4/g|H4FG|dJ221C16.1	6	6p22.1
1577		1577	CYP3A5	cytochrome P450, family 3, subfamily A, polypeptide 5	CP35|CYPIIIA5|P450PCN3|PCN3	7	7q21.1
57821		57821	CCDC181	coiled-coil domain containing 181	C1orf114	1	1q24
1690		1690	COCH	cochlin	COCH-5B2|COCH5B2|DFNA9	14	14q11.2-q13
839		839	CASP6	caspase 6, apoptosis-related cysteine peptidase	MCH2	4	4q25
1429		1429	CRYZ	crystallin, zeta (quinone reductase)	-	1	1p31.1
1992		1992	SERPINB1	serpin peptidase inhibitor, clade B (ovalbumin), member 1	EI|ELANH2|HEL57|LEI|M/NEI|MNEI|PI-2|PI2	6	6p25
2938		2938	GSTA1	glutathione S-transferase alpha 1	GST2|GSTA1-1|GTH1	6	6p12.1
5276		5276	SERPINI2	serpin peptidase inhibitor, clade I (pancpin), member 2	MEPI|PANCPIN|PI14|TSA2004	3	3q26.1
3283		3283	HSD3B1	hydroxy-delta-5-steroid dehydrogenase, 3 beta- and steroid delta-isomerase 1	3BETAHSD|HSD3B|HSDB3|HSDB3A|I|SDR11E1	1	1p13.1
9861		9861	PSMD6	proteasome (prosome, macropain) 26S subunit, non-ATPase, 6	Rpn7|S10|SGA-113M|p42A|p44S10	3	3p14.1
167		167	CRISP1	cysteine-rich secretory protein 1	AEGL1|ARP|CRISP-1|HSCRISP1D|HSCRISP1G|HUMARP	6	6p21.3
8707		8707	B3GALT2	UDP-Gal:betaGlcNAc beta 1,3-galactosyltransferase, polypeptide 2	BETA3GALT2|GLCT2|beta3Gal-T2	1	1q31
10850		10850	CCL27	chemokine (C-C motif) ligand 27	ALP|CTACK|CTAK|ESKINE|ILC|PESKY|SCYA27	9	9p13
3475		3475	IFRD1	interferon-related developmental regulator 1	PC4|TIS7	7	7q31.1
57096		57096	RPGRIP1	retinitis pigmentosa GTPase regulator interacting protein 1	CORD13|LCA6|RGI1|RGRIP|RPGRIP|RPGRIP1d	14	14q11
92482		92482	BBIP1	BBSome interacting protein 1	BBIP10|BBS18|NCRNA00081|bA348N5.3	10	10q25.2
664		664	BNIP3	BCL2/adenovirus E1B 19kDa interacting protein 3	NIP3	10	10q26.3
8120		8120	AP3B2	adaptor-related protein complex 3, beta 2 subunit	NAPTB	15	15q
316		316	AOX1	aldehyde oxidase 1	AO|AOH1	2	2q33
11252		11252	PACSIN2	protein kinase C and casein kinase substrate in neurons 2	SDPII	22	22q13.2-q13.33
213		213	ALB	albumin	ANALBA|FDAH|PRO0883|PRO0903|PRO1341	4	4q13.3
7108		7108	TM7SF2	transmembrane 7 superfamily member 2	ANG1|DHCR14A|NET47	11	11q13
27232		27232	GNMT	glycine N-methyltransferase	-	6	6p12
22977		22977	AKR7A3	aldo-keto reductase family 7, member A3 (aflatoxin aldehyde reductase)	AFAR2	1	1p36.13
2939		2939	GSTA2	glutathione S-transferase alpha 2	GST2|GSTA2-2|GTA2|GTH2	6	6p12.1

## Sheet: Cellular component
Analysis: Cellular component
Dataset name: DEGs in chronic pancreatitis
Number of genes in the dataset: 925
Number of genes in the dataset (which are available in Cellular component database) :871
Number of genes in background: 14553
Is analysis quantitative: No
						Corrected p-values
Cellular component	No. of genes in the dataset	No. of genes in the background dataset	Percentage of genes	Fold enrichment	P-value (Hypergeometric test)	Bonferroni method	BH method	Q-value (Storey-Tibshirani method)	genes mapped (from input data set)
Plasma membrane	259	3479	29.7359	1.24391	2.7775e-05	0.0217756	0.00241951	0.0115837	COL1A2; SULF1; CDH11; EVI2B; GEM; GPNMB; CD48; CEACAM6; CXCR4; COL1A1; CD74; ITGA7; TYROBP; AKAP2; APOE; ENG; PTGIS; IGFBP3; SLC16A4; BASP1; FAP; CYBB; EDNRA; VNN2; HLA-DPB1; NOTCH3; MFGE8; SFRP4; MYOF; ITGB2; MYLK; ELMO1; CD52; SERPINE1; HLA-DRA; LGALS1; TGM2; MICB; HLA-DRB4; ST6GAL1; F2R; CD14; KLRB1; HLA-A; BST2; CYR61; FRZB; GJA1; HLA-DPA1; CTGF; AHNAK; CEACAM7; PDGFRB; FZD7; SLC16A3; AXL; NT…
ER-Golgi intermediate compartment	2	30	0.229621	1.11908	0.543381	1	1	1	FN1; NUCB1;
Integral to membrane	46	1702	5.28129	0.451669	1	1	1	1	CDH11; GPNMB; CD74; FAP; GPR183; CEACAM7; FZD7; AXL; GPM6B; ELOVL5; SELPLG; LST1; RNF40; CLDN5; ERAP1; F3; CR2; IFI27; PLAUR; TSPAN1; DOK5; ADAMDEC1; ABCA2; AOC3; BTN3A3; TAPBP; COL15A1; EMP3; UST; EPHA5; TMEM5; SNX4; SEC61B; MFN1; MPDU1; C14orf1; GLRA3; RHD; CNTNAP2; OR2J2; TMEM110; ADGRB3; ANO3; LRMP; CA12; SLC19A2;
Calcium- and calmodulin-dependent protein kinase complex	1	4	0.114811	4.2083	0.218774	1	1	1	CAMK2A;
Integral to plasma membrane	74	934	8.49598	1.32394	0.00764798	1	0.260696	1	EVI2B; CD48; CEACAM6; CXCR4; TYROBP; SLC16A4; CYBB; EDNRA; NOTCH3; GPR183; CD52; HLA-DRA; HLA-DRB4; F2R; HLA-A; BST2; GJA1; HLA-DPA1; SLC16A3; AXL; THY1; DCLK1; SELPLG; CD27; EPHA3; GJA4; LRRC32; FCER1G; ZYX; GPC4; TPBG; HAS1; FCER1A; DDR2; PDPN; FXYD1; LAPTM5; HBEGF; CLEC2B; HLA-B; BMPR2; BDKRB2; AQP4; STOM; TNFRSF1A; TEK; ENPP2; IL1R1; PROM1; SELP; RAMP2; IL1RAP; ATP2A2; HLA-DQA1; SORL1; SELL; …
Golgi aparatus	61	897	7.00344	1.13641	0.160833	1	1	1	JCHAIN; CD74; NOTCH3; HLA-DRA; ST6GAL1; F2R; CD14; HLA-A; BST2; CTGF; BGN; CD93; CTSS; CCL4; LST1; CHGB; LCK; SRGN; GOLGA2; SCG2; CH25H; MYO6; AQP4; RND3; ACTB; CHSY1; TNFRSF1A; HLA-DMA; HLA-DMB; GNAI1; TAPBP; SORL1; LRP1; NUCB1; CTSA; FZD5; CLCC1; BDNF; RAPSN; KCNJ2; RNF144A; TRIP11; BET1; PRL; GRB14; SPTBN2; CEP57; MCFD2; YWHAE; SEC61G; AKAP9; SCFD1; FUT2; LCT; NOTCH2; SEC23B; HSPD1; TOM1L1; HT…
Nucleus	323	5847	37.0838	0.923022	0.975153	1	1	1	SULF1; JCHAIN; FN1; LGALS3BP; LOXL1; CXCR4; FHL2; ITGA7; DPYSL3; ZCCHC24; EGR3; APOE; PTGIS; ARID5B; IGFBP3; PALLD; COL14A1; BASP1; EGR2; NOTCH3; MFGE8; SFRP4; FOXF1; MYOF; ZFP36; FOS; PENK; GPX2; LGALS1; TGM2; MDK; EMILIN1; HLA-A; PRSS23; LOX; SERPINE2; AHNAK; MAF; TGFBI; DPYSL2; CDK19; PER2; HBB; ELF4; PTGS2; PTRF; JUNB; MYH11; NREP; TUBA1A; MEOX2; AKAP12; RUNX3; SPEN; TCF21; MSN; ELOVL5; RUNX1…
Perinuclear region of cytoplasm	4	119	0.459242	0.562977	0.931196	1	1	1	CDKN3; HSPA1A; MYO6; SEPT9;
Actin cytoskeleton	14	132	1.60735	1.77321	0.0264816	1	0.57671	1	FHL2; AKAP2; FSCN1; CALD1; FLNA; GSN; ABLIM1; VASP; SVIL; ARPC1B; CAPZB; HAX1; LIMCH1; STAG2;
Ribonucleoprotein complex	7	65	0.803674	1.80164	0.0926343	1	1	1	CPSF6; HSPA1A; ACTB; NPM1; RPL7; PABPC4; HSPA8;
Nucleolus	53	1257	6.08496	0.70461	0.998419	1	1	1	ACTA2; MYOF; FOS; MDK; JUNB; TUBA1A; SPEN; MSN; LEF1; CPSF6; ADARB1; RNF40; IFI16; HSPA1A; FLNA; S100A9; ACTB; KIF2C; WDR46; ARPC1B; EEF1A2; PNMA2; SART3; MEF2C; RPP40; EXOSC8; UAP1; SRP54; RPL35; EIF2S2; SRPK1; PAX5; PRKRIR; NPM1; EEF1B2; GTF2A1; COPS2; RAD17; RPL7; ANG; CEP57; YWHAE; TRIP4; SLC25A5; ZFHX2; DNAJB9; HSPD1; KIN; TSR1; HSPA8; COPS5; SOX11; HIST1H4C;
Mitochondrion	69	1259	7.92193	0.915825	0.801686	1	1	1	ACTA2; FHL2; ITGB2; PTRF; MSN; LGMN; NR4A1; LCP1; ERAP1; PTPRC; HSPA1A; ALDH1B1; IFI27; FLNA; GSN; TUBA1B; ARHGDIB; ASPA; ATP2A3; ACTB; SEPT4; ANXA1; SAT1; ATP2A2; CAPZB; ATP5F1; MTHFD2; ACADL; BCKDHB; UQCRB; COX5B; PGR; HAX1; GATM; UFL1; FDX1; NUPL1; PRDX3; ETFDH; MFN1; RPL7; DLD; NDUFA9; PPOX; ABCD3; YWHAE; TIMM8A; MRPS31; ACSM3; BCAT1; SLC25A5; CYB5A; RPS6KB1; CCT8; AASS; ACADM; SLC25A16; HSPD…
Cytosolic small ribosomal subunit	1	36	0.114811	0.468628	0.891883	1	1	1	HBA1;
Cytosol	69	1178	7.92193	0.978797	0.595557	1	1	1	ZFP36; MYLK; ELMO1; HMOX1; SERPINE2; SFRP1; PER2; LCP2; TUBA1A; FSCN1; MX1; DNAJB1; LCP1; ABR; LGALS4; LCK; ERAP1; RAC2; GALT; HSPA1A; FLNA; CH25H; GSN; MYO6; TUBA1B; IRS1; SULT1A4; ACTB; FYN; ARHGDIA; SEPT4; VASP; SEC23A; SPTAN1; PDE4B; PDE1A; SPRY1; ALOX5; EPHX2; RASSF9; CAMK2A; RPL35; EIF2S2; EIF4A2; KCNJ2; EEF1B2; FNTA; MAPK13; SPTBN2; RPL7; CEP57; ARFGAP3; YWHAE; ASNS; AKAP9; EIF3J; BCAT1; I…
Mitochondrial nucleoid	1	31	0.114811	0.544188	0.852693	1	1	1	SLC25A5;
Ribosome	4	144	0.459242	0.465245	0.975956	1	1	1	RPL35; RPL7; SERP1; RPL36AL;
Membrane fraction	18	346	2.06659	0.869671	0.764593	1	1	1	ENG; SLC16A4; CD52; HMOX1; SLC16A3; NT5E; CDH5; FOLR2; SELPLG; SNTB2; HLA-B; SPTAN1; SLC26A3; SELP; LRP1; DPM1; UGT2B7; LCT;
Cytoplasm	385	5684	44.2021	1.13174	0.000800268	0.62741	0.044815	0.214557	SULF1; CDH11; GEM; SPARC; MYL9; AEBP1; ACTA2; CEACAM6; CXCR4; FHL2; CNN1; CD74; DPYSL3; ZCCHC24; TYROBP; REG3A; ACTG2; APOE; CYP1B1; IGFBP3; PALLD; KRT19; BASP1; FAP; CCL20; MFGE8; NNMT; GAS7; SFRP4; ZFP36; MYLK; IGF1; ELMO1; SERPINE1; PENK; GPX2; LGALS1; TGM2; GPRASP1; CRISP3; PDZRN3; MDK; CD14; EMILIN1; LOX; MAF; TGFBI; GRN; FZD7; DPYSL2; CDK19; SERPINA1; ARHGEF10; CD37; SCHIP1; HBB; ELF4; PTGS…
Exosomes	188	2043	21.5844	1.53759	2.82471e-10	2.21457e-07	3.69095e-08	1.76709e-07	JCHAIN; EVI2B; FN1; LGALS3BP; LCN2; THBS2; AEBP1; ACTA2; CD48; CXCR4; CD74; MXRA5; ACTG2; APOE; KRT19; C1R; BASP1; HLA-DPB1; MFGE8; MYOF; ITGB2; LYZ; COL6A3; CFH; HLA-DRA; LGALS1; TGM2; GPRASP1; CD14; COL6A2; HLA-A; BST2; PRSS23; AHNAK; SFRP1; TGFBI; DPYSL2; NT5E; SERPINA1; BGN; CD37; HBB; CPVL; PLAT; PTRF; MYH11; TUBA1A; EFEMP1; THY1; AGT; FSCN1; CD53; SPEN; SLIT2; MSN; SLC2A3; HECTD4; MX1; S100…
Perinuclear region	10	131	1.14811	1.27661	0.258645	1	1	1	GJA1; DIO2; PHACTR4; LPCAT4; MUC6; KCNJ2; SEC61G; TTYH2; TRIAP1; HTT;
Chromatin	3	32	0.344432	1.57112	0.299534	1	1	1	MAF; JUNB; STAG2;
Lysosome	134	1620	15.3846	1.38213	4.97319e-05	0.0389898	0.00354453	0.0169699	FN1; GPNMB; LGALS3BP; CTSK; CEACAM6; DFNA5; ENG; SLC16A4; BASP1; FAP; CYBB; MFGE8; MYOF; ITGB2; LYZ; COL6A3; CFH; HLA-DRA; TGM2; CD14; SERPINE2; AHNAK; PDGFRB; SLC16A3; NT5E; SERPINA1; HBB; CPVL; PTRF; THY1; AKAP12; AGT; MSN; CTSS; LGMN; AOAH; S100A11; SERPING1; CSTA; LCP1; TPBG; DAB2; HBA1; TPM4; PECAM1; ERAP1; RAC2; DPP4; IFI30; F3; HSPA1A; LAPTM5; IFI27; TPP1; FLNA; CFB; GSN; MYO6; ITGB5; S100…
Endoplasmic reticulum	93	1104	10.6774	1.40762	0.000431713	0.338463	0.0260356	0.124649	JCHAIN; FN1; CD74; ITGA7; MOXD1; PTGIS; CYP1B1; NOTCH3; PTGDS; FOS; CFH; HLA-DRA; HMOX1; MICB; ST6GAL1; CD14; HLA-A; SERPINA1; BGN; PTGS2; THY1; PLA2G2A; COMP; GAS1; CTSS; MX1; CCL4; APOC1; DNAJB1; HSD11B1; HSD17B6; CHGB; NRXN2; FGB; ERAP1; HSPA1A; IFI27; CH25H; TSPAN1; TBXAS1; ATP2A3; ABLIM1; TNFRSF1A; HLA-DMA; SEC23A; WFS1; LPCAT4; SEC16A; TRAM2; HLA-DMB; UGT2B11; SRGAP2; PSMB8; ATP2A2; TAPBP; …
Secretory granule	6	50	0.688863	2.00792	0.0765681	1	0.921711	1	LCN2; CRISP3; CAMP; BDNF; DEFA5; HSPD1;
Nucleosome	1	44	0.114811	0.383442	0.934102	1	1	1	HIST1H4C;
Endosome	21	303	2.41102	1.15851	0.273666	1	1	1	TIMP1; GPNMB; CD74; F2R; CD14; CTSS; S100A11; IFI27; ITGB5; BDKRB2; HLA-DMA; FYN; ITM2A; HLA-DMB; LRP1; RASSF9; SLC39A8; RAB4A; SNX4; GRB14; TOM1L1;
Cell surface	31	205	3.55913	2.5273	1.67729e-06	0.00131499	0.000164374	0.000786962	SULF1; TIMP1; CXCR4; CD74; TYROBP; ENG; SFRP4; ST6GAL1; CD14; GJA1; SFRP1; PLAT; SLIT2; VCAM1; DPP4; SRPX; HBEGF; GRIA3; PLAUR; TSPAN1; TEK; AREG; AOC3; PROM1; PLAU; DMD; GDI2; ACVR2B; NOTCH2; HSPD1; HSPA8;
Very-low-density lipoprotein particle	2	14	0.229621	2.39711	0.202872	1	1	1	APOE; APOC1;
Mitochondrial intermembrane space	3	12	0.344432	4.18748	0.0313039	1	0.653941	1	GATM; PPOX; HSD3B1;
Extracellular	251	1825	28.8175	2.29803	2.76906e-40	2.17094e-37	2.17094e-37	1.03937e-36	COL1A2; COL3A1; COL5A2; SULF1; JCHAIN; FBN1; CDH11; VCAN; TIMP1; FN1; SPARC; LGALS3BP; LUM; CTSK; LCN2; THBS2; AEBP1; TPM2; LOXL1; CCL19; SPON1; COL1A1; COL11A1; PPY; REG3A; APOE; IGFBP3; COL14A1; C1R; BASP1; EGR2; C1S; TCN1; IGFBP4; CCL20; SEMA3C; MFGE8; SFRP4; FMOD; PTGDS; MATN3; MFAP4; LYZ; IGF1; SERPINE1; COL6A3; PENK; CFH; COL4A2; LGALS1; TGM2; TFF3; CRISP3; ST6GAL1; MDK; CD14; COL6A2; EMILI…
Kinetochore	5	90	0.574053	0.929987	0.632099	1	1	1	KIF2C; NDC80; NDEL1; GTF2A1; GTF2E2;
Extracellular region	73	442	8.38117	2.75981	1.35802e-15	1.06469e-12	2.66172e-13	1.27433e-12	COL1A2; JCHAIN; FBN1; TIMP1; FN1; SPARC; LUM; THBS2; LOXL1; CCL19; COL1A1; APOE; IGFBP3; C1R; C1S; MFGE8; PTGDS; IGF1; SERPINE1; CRISP3; CD14; SERPINE2; SERPINA1; PLAT; TNC; COL4A1; MMP1; AGT; PLA2G2A; CTSS; CD27; C7; CCL4; SERPING1; CCL5; CPN2; CCL21; CXCL10; FGB; ERAP1; IFI30; CHRDL1; FLNA; CFB; GSN; APCS; THBS4; LAMC1; CRP; CLEC11A; CXCL9; FBLN1; TNFRSF1A; F13A1; THBS1; MUC6; ANXA1; LAMB3; SER…
Integrin complex	2	22	0.229621	1.52583	0.382564	1	1	1	ITGB2; ITGA1;
Internal side of plasma membrane	1	8	0.114811	2.10678	0.389728	1	1	1	GEM;
Membrane	35	350	4.01837	1.67125	0.00200077	1	0.104574	0.50066	ITGA7; ENG; FAP; EDNRA; MFGE8; MYOF; HMOX1; FRZB; TGFBI; PDGFRB; SLC16A3; NT5E; TNC; MRC2; THY1; SLIT2; GPC4; HSD11B1; HAS1; DPP4; SRPX; TPP1; ITGB5; HLA-DQB1; AQP4; STOM; AOC3; IL1R1; BST1; ATP2A2; LRP1; TMEM5; PDE3B; C8A; ANXA3;
PML body	1	37	0.114811	0.455965	0.89837	1	1	1	ELF4;
Extracellular space	86	404	9.87371	3.55702	7.72403e-26	6.05564e-23	2.01855e-23	9.66404e-23	COL1A2; COL3A1; SULF1; FBN1; VCAN; FN1; LGALS3BP; LUM; AEBP1; SPON1; COL1A1; REG3A; APOE; ENG; IGFBP3; COL14A1; CCL20; SFRP4; FMOD; LYZ; IGF1; SERPINE1; COL6A3; CFH; HMOX1; LGALS1; COL6A2; FRZB; SFRP1; TGFBI; CXCL8; SERPINA1; TNC; LTBP2; EFEMP1; AGT; PLA2G2A; COMP; SLIT2; IL6; TNFAIP2; PCOLCE; VCAM1; CCL4; IL1RN; HSPG2; IGFBP7; MMP2; PECAM1; SRGN; FGB; SCG2; F3; SCRG1; CXCL1; HBEGF; APCS; THBS4; …
Extracellular matrix	52	120	5.97015	7.24101	4.07865e-32	3.19766e-29	1.59883e-29	7.6546e-29	COL1A2; COL3A1; COL5A2; FBN1; VCAN; FN1; LGALS3BP; LUM; AEBP1; LOXL1; SPON1; COL1A1; POSTN; COL14A1; MFGE8; FMOD; MFAP4; SERPINE1; COL6A3; COL4A2; LGALS1; COL6A2; EMILIN1; SERPINE2; SFRP1; TGFBI; BGN; PLAT; TNC; COL4A1; LTBP2; EFEMP1; COMP; PCOLCE; MATN2; SERPING1; HSPG2; IGFBP7; LTBP1; F3; COL8A1; APCS; LAMC1; NID2; HTRA1; FBLN1; THBS1; VASP; NID1; SERPINF1; COL15A1; HAPLN1;
Endoplasmic reticulum membrane	13	150	1.49254	1.44906	0.114685	1	1	1	CYP1B1; DIO2; HSD11B1; ATP2A2; TAPBP; DPM1; MPDU1; PIGF; GRM5; LRMP; CYP3A5; HSD3B1; TM7SF2;
Ubiquitin ligase complex	1	43	0.114811	0.392357	0.929894	1	1	1	RNF40;
Nucleoplasm	18	449	2.06659	0.670174	0.976273	1	1	1	PTRF; NR4A1; IFI16; MYO6; CHEK1; MEF2C; CAMK2A; ACD; NPM1; GTF2A1; MPG; E2F2; ORC5; CDC25A; TAF4B; GTF2E2; HIST1H4C; CASP6;
NuA4 histone acetyltransferase complex	1	14	0.114811	1.20452	0.578705	1	1	1	ACTB;
Dendrite	2	27	0.229621	1.24337	0.48648	1	1	1	APOE; CNTNAP2;
Nuclear speck	2	31	0.229621	1.08299	0.561348	1	1	1	HSPA1A; MEF2C;
F-actin capping protein complex	1	6	0.114811	2.80787	0.309516	1	1	1	CAPZB;
Centrosome	38	656	4.3628	0.968093	0.608719	1	1	1	MYOF; TUBA1A; MSN; LCP1; LCK; IFI16; CDC14A; TUBA1B; ARHGDIB; PFKP; ACTB; CEP170; ASCC3; SPTAN1; SEPT9; NDEL1; KIF11; CAMK2A; IGBP1; NPM1; EEF1B2; TRIP11; RPL7; GDI2; CEP57; YWHAE; ASNS; AKAP9; PABPC4; SLC25A5; CCT6A; CCT8; HSPD1; HSPA8; TBC1D31; CETN1; HIST1H4C; PSMD6;
Low-density lipoprotein particle	1	6	0.114811	2.80787	0.309516	1	1	1	APOE;
Soluble fraction	15	180	1.72216	1.3932	0.12175	1	1	1	REG3A; AGT; EPHA3; FGB; TPP1; CXCL2; FBLN1; PDE4B; SELP; IL1RAP; EPHX2; HAX1; ASNS; CRHBP; HTT;
Nuclear envelope	5	71	0.574053	1.17882	0.421308	1	1	1	MYOF; ALOX5; HAX1; NUPL1; BNIP3;
Integral to Golgi membrane	1	19	0.114811	0.887706	0.690672	1	1	1	FUT2;
Focal adhesion	6	45	0.688863	2.23098	0.0502477	1	0.782043	1	FHL2; ZYX; DLC1; AFAP1; VASP; TNS2;
Gap junction	1	7	0.114811	2.40732	0.350858	1	1	1	GJA4;
Cytoskeleton	37	427	4.24799	1.44814	0.0150893	1	0.40793	1	TPM2; FHL2; CNN1; APOE; COL14A1; BASP1; EMILIN1; AHNAK; MSN; CALD1; FCER1G; TPM4; PECAM1; FGB; LTBP1; FLNA; GSN; ARHGDIB; HLA-B; STOM; ACTB; ARHGDIA; SEPT4; THBS1; VASP; KIF2C; MMP7; ACTC1; SEPT9; CAPZB; FLG; DMD; YWHAE; SLC25A5; KIF17; GAS2; ALB;
Apical plasma membrane	2	42	0.229621	0.799416	0.725404	1	1	1	DPP4; TEK;
Intracellular	12	151	1.37773	1.32882	0.193568	1	1	1	CD74; LGALS1; TGM2; SFRP1; IL1RN; HSD17B6; CLIC2; ASCC3; SAT1; GLMN; HSPA8; SERPINA3;
Cell-cell junction	3	38	0.344432	1.32312	0.399424	1	1	1	CDH5; CLDN5; EPB41L3;
Nuclear envelope lumen	1	1	0.114811	16.7082	0.0598502	1	0.782043	1	ALOX5;
Platelet alpha granule lumen	12	35	1.37773	5.73166	4.53828e-07	0.000355801	5.08287e-05	0.000243349	FN1; SPARC; THBS2; IGF1; SERPINA1; SERPING1; FGB; THBS4; THBS1; FIGF; F8; ALB;
Microtubule	8	129	0.918485	1.03738	0.51106	1	1	1	DPYSL2; TUBA1A; SNTB2; SEPT9; KIF11; CEP57; CCT6A; CCT8;
Striated muscle thin filament	1	4	0.114811	4.2083	0.218774	1	1	1	TNNT2;
Ruffle	2	24	0.229621	1.39873	0.425359	1	1	1	S100A11; MYO6;
Cilium	2	10	0.229621	3.35499	0.117043	1	1	1	RPGRIP1; BBIP1;
Connexon complex	1	5	0.114811	3.36832	0.265543	1	1	1	GJA1;
Insoluble fraction	2	13	0.229621	2.58136	0.180662	1	1	1	GPC4; PDE4B;
Caveola	5	24	0.574053	3.48638	0.0124492	1	0.348579	1	F2R; PTRF; DLC1; IRS1; BMPR2;
Cytoplasmic membrane-bounded vesicle	4	19	0.459242	3.52445	0.0240146	1	0.549882	1	CXCR4; MYO6; ARHGDIB; FLG;
Endosome membrane	1	27	0.114811	0.624779	0.811352	1	1	1	PIKFYVE;
Integrator complex	1	13	0.114811	1.2971	0.55186	1	1	1	INTS10;
Stress fiber	3	16	0.344432	3.14127	0.0667726	1	0.84435	1	ZYX; TPM4; SEPT9;
Condensed nuclear chromosome, centromeric region	1	3	0.114811	5.60641	0.16903	1	1	1	CENPA;
Nuclear matrix	2	37	0.229621	0.907416	0.658355	1	1	1	ALOX5; KIN;
Proteinaceous extracellular matrix	24	70	2.75545	5.73009	8.2124e-13	6.43852e-10	1.2877e-10	6.16504e-10	FBN1; VCAN; FN1; SPARC; COL14A1; FMOD; MATN3; CRISP3; COL6A2; CTGF; SFRP1; BGN; FBLN2; LTBP2; EFEMP1; COMP; MATN2; LTBP1; FBLN1; ADAMTS3; PI3; HAPLN1; DMP1; FBN2;
Sarcoplasmic reticulum membrane	1	6	0.114811	2.80787	0.309516	1	1	1	ATP2A2;
Centriolar satellite	1	8	0.114811	2.10678	0.389728	1	1	1	ALDOB;
Protein complex	1	65	0.114811	0.25958	0.982059	1	1	1	ALB;
Apical part of cell	2	13	0.229621	2.58136	0.180662	1	1	1	MSN; VCAM1;
Microvillus	3	11	0.344432	4.56782	0.0245483	1	0.549882	1	MSN; VCAM1; TEK;
Eukaryotic translation initiation factor 3 complex	3	15	0.344432	3.35055	0.0566904	1	0.782043	1	EIF3M; EIF3J; COPS5;
Spindle	1	30	0.114811	0.562322	0.843295	1	1	1	KIF11;
Mitochondrial respiratory chain complex I	1	46	0.114811	0.366774	0.941777	1	1	1	NDUFA9;
Transcription factor complex	3	43	0.344432	1.1693	0.479574	1	1	1	FOXF1; LEF1; FOXF2;
Filopodium	2	10	0.229621	3.35499	0.117043	1	1	1	MSN; VCAM1;
Nuclear membrane	5	78	0.574053	1.07304	0.503664	1	1	1	MYO6; ATP2A3; ALOX5; HAX1; GRM5;
Transcription elongation factor complex	1	11	0.114811	1.53272	0.492936	1	1	1	ELL2;
Myosin complex	1	10	0.114811	1.68584	0.460632	1	1	1	MYL7;
Proteasome complex	2	34	0.229621	0.987459	0.612164	1	1	1	PSMB8; PSMD6;
Cell cortex	1	20	0.114811	0.843342	0.70921	1	1	1	CYTIP;
Early endosome membrane	2	7	0.229621	4.7908	0.0614596	1	0.789907	1	HLA-A; PIKFYVE;
Chylomicron	2	8	0.229621	4.19269	0.0787686	1	0.921711	1	APOE; APOC1;
Spindle pole	2	24	0.229621	1.39873	0.425359	1	1	1	KIF11; CETN1;
Mitochondrial outer membrane	3	29	0.344432	1.7336	0.249832	1	1	1	CYB5A; MTX2; MAOA;
Synaptic vesicle	2	24	0.229621	1.39873	0.425359	1	1	1	RGS1; SV2C;
Microsome	11	156	1.26292	1.17914	0.331517	1	1	1	HMOX1; ABCC9; CHN1; ATP2A2; TAPBP; GRB14; SEC61G; FMO5; SC5D; CYP3A5; HSD3B1;
Lamellipodium	3	23	0.344432	2.18564	0.15596	1	1	1	FAP; DPP4; SPRY1;
Microtubule cytoskeleton	5	47	0.574053	1.78064	0.148168	1	1	1	DPYSL2; KIF2C; SPTAN1; IGBP1; CEP57;
Intracellular membrane-bounded organelle	14	127	1.60735	1.84302	0.0196559	1	0.485046	1	LGALS3BP; GRN; CTSS; RUNX1; LGMN; MMP2; MEF2C; CLCC1; DMC1; PGR; AKAP9; PHKA1; SEC23B; CSDC2;
Cell junction	1	38	0.114811	0.44397	0.904468	1	1	1	CDH5;
Cis-Golgi network	1	9	0.114811	1.87295	0.426273	1	1	1	SCFD1;
Lysosomal membrane	1	14	0.114811	1.20452	0.578705	1	1	1	ABCA2;
Mitochondrial matrix	4	79	0.459242	0.847992	0.703757	1	1	1	ATP5F1; NDUFA9; HSD17B8; HSPD1;
Membrane raft	7	36	0.803674	3.25255	0.00487028	1	0.181824	0.870504	CD48; THY1; LCK; STOM; TNFRSF1A; TEK; PIKFYVE;
Mitochondrial alpha-ketoglutarate dehydrogenase complex	1	4	0.114811	4.2083	0.218774	1	1	1	BCKDHB;
Collagen type V	1	3	0.114811	5.60641	0.16903	1	1	1	COL5A2;
Axon	1	27	0.114811	0.624779	0.811352	1	1	1	NDEL1;
Peroxisome	11	111	1.26292	1.65712	0.0681914	1	0.848605	1	LAPTM5; AOC1; PEX2; EPHX2; ABCD3; PEX7; IDI1; PEX12; PEX11A; HSPD1; PSMD6;
Muscle thin filament tropomyosin	2	4	0.229621	8.37493	0.0197978	1	0.485046	1	TPM2; TPM4;
Endoplasmic reticulum lumen	3	24	0.344432	2.09461	0.170804	1	1	1	PTGIS; PTGS2; ERAP1;
Rough endoplasmic reticulum	1	5	0.114811	3.36832	0.265543	1	1	1	PTGDS;
THO complex part of transcription export complex	1	5	0.114811	3.36832	0.265543	1	1	1	THOC1;
Golgi membrane	5	55	0.574053	1.52169	0.231536	1	1	1	HLA-A; GJA1; GOLGA2; TAPBP; BET1;
Endocytic vesicle	1	16	0.114811	1.05405	0.627673	1	1	1	DPP4;
Voltage-gated potassium channel complex	1	42	0.114811	0.401697	0.925417	1	1	1	CNTNAP2;
Brush border	1	12	0.114811	1.4051	0.523307	1	1	1	TMPRSS15;
Coated pit	3	13	0.344432	3.86562	0.0389267	1	0.782043	1	DAB2; RAMP2; HSPD1;
External side of plasma membrane	7	35	0.803674	3.34546	0.00413245	1	0.161992	0.775557	ENG; VCAM1; GPC4; FGB; AQP4; THBS1; SELP;
Eukaryotic translation initiation factor 4F complex	1	9	0.114811	1.87295	0.426273	1	1	1	EIF4A2;
Collagen type III	1	1	0.114811	16.7082	0.0598502	1	0.782043	1	COL3A1;
Clathrin-coated vesicle	1	19	0.114811	0.887706	0.690672	1	1	1	HAX1;
Cell-cell adherens junction	1	13	0.114811	1.2971	0.55186	1	1	1	ZYX;
High-density lipoprotein particle	3	11	0.344432	4.56782	0.0245483	1	0.549882	1	APOE; APOC1; CETP;
Basolateral plasma membrane	1	40	0.114811	0.421777	0.915589	1	1	1	TEK;
Integral to endoplasmic reticulum membrane	1	31	0.114811	0.544188	0.852693	1	1	1	WFS1;
Early endosome	2	69	0.229621	0.486647	0.924197	1	1	1	PRDX3; HSPD1;
Mitochondrial inner membrane	4	58	0.459242	1.15497	0.460484	1	1	1	ATP5F1; SLC25A5; SLC25A16; HSD3B1;
6-phosphofructokinase complex	1	3	0.114811	5.60641	0.16903	1	1	1	PFKP;
Intermediate-density lipoprotein particle	1	4	0.114811	4.2083	0.218774	1	1	1	APOE;
Hemoglobin complex	2	10	0.229621	3.35499	0.117043	1	1	1	HBB; HBA1;
Unconventional myosin complex	1	7	0.114811	2.40732	0.350858	1	1	1	MYO6;
Signal recognition particle, endoplasmic reticulum targeting	1	6	0.114811	2.80787	0.309516	1	1	1	SRP54;
Heterotrimeric G-protein complex	2	11	0.229621	3.05027	0.137597	1	1	1	GNA15; GNAI1;
Spindle microtubule	1	24	0.114811	0.702844	0.772907	1	1	1	KIF11;
Cytoplasmic vesicle	9	160	1.0333	0.940822	0.624481	1	1	1	CXCR4; VNN2; CST7; STOM; SEC23A; DOC2B; SPTBN2; SERPINI1; AP3B2;
Phagocytic vesicle membrane	1	3	0.114811	5.60641	0.16903	1	1	1	ANXA3;
Cytosolic large ribosomal subunit	2	36	0.229621	0.932615	0.643467	1	1	1	RPL35; RPL7;
Microfibril	2	3	0.229621	11.1573	0.0103072	1	0.3108	1	FBN1; MFAP4;
Transport vesicle	2	21	0.229621	1.59845	0.360654	1	1	1	BGN; C14orf1;
Stored secretory granule	1	19	0.114811	0.887706	0.690672	1	1	1	THBS1;
Platelet alpha granule membrane	2	11	0.229621	3.05027	0.137597	1	1	1	PECAM1; SELP;
Muscle myosin complex	2	15	0.229621	2.23741	0.225362	1	1	1	MYL9; MYH11;
Arp2/3 protein complex	1	7	0.114811	2.40732	0.350858	1	1	1	ARPC1B;
Intermediate filament	2	36	0.229621	0.932615	0.643467	1	1	1	KRT19; FLG;
NADPH oxidase complex	1	8	0.114811	2.10678	0.389728	1	1	1	CYBB;
Spectrin	2	9	0.229621	3.72736	0.0973685	1	1	1	SPTAN1; SPTBN2;
Inclusion body	1	6	0.114811	2.80787	0.309516	1	1	1	HSPA1A;
Actin filament	5	24	0.574053	3.48638	0.0124492	1	0.348579	1	PALLD; TNS2; ACTC1; DMD; GAS2;
T cell receptor complex	1	12	0.114811	1.4051	0.523307	1	1	1	TRAT1;
Endocytic vesicle membrane	2	22	0.229621	1.52583	0.382564	1	1	1	GRIA3; CAMK2A;
Extrinsic to external side of plasma membrane	1	3	0.114811	5.60641	0.16903	1	1	1	SERPINE2;
Extrinsic to membrane	2	13	0.229621	2.58136	0.180662	1	1	1	PLAUR; BST1;
Chromosome	2	59	0.229621	0.569115	0.875817	1	1	1	CENPA; STAG2;
Aggresome	1	6	0.114811	2.80787	0.309516	1	1	1	UBD;
IkappaB kinase complex	1	8	0.114811	2.10678	0.389728	1	1	1	PRDX3;
Microtubule associated complex	2	24	0.229621	1.39873	0.425359	1	1	1	PEA15; FNTA;
DNA-directed RNA polymerase II, holoenzyme	1	5	0.114811	3.36832	0.265543	1	1	1	MYO6;
Intrinsic to internal side of plasma membrane	1	3	0.114811	5.60641	0.16903	1	1	1	RASA3;
Condensed nuclear chromosome	2	12	0.229621	2.79629	0.158856	1	1	1	CHEK1; DMC1;
Others	12	51	1.37773	3.93385	3.55226e-05	0.0278497	0.00278497	0.0133334	LCN2; SERPINA1; GAS1; CTSS; RNF40; CHGB; CST7; SEC23A; CAMP; SNX4; HSPD1; AP3B2;
Specific granule	2	8	0.229621	4.19269	0.0787686	1	0.921711	1	CRISP3; ANXA3;
mRNA cleavage factor complex	1	2	0.114811	8.39566	0.116122	1	1	1	CPSF6;
Cornified envelope	2	19	0.229621	1.76662	0.316033	1	1	1	CSTA; ANXA1;
ATP-binding cassette (ABC) transporter complex	1	7	0.114811	2.40732	0.350858	1	1	1	ABCA2;
Dynactin complex	1	4	0.114811	4.2083	0.218774	1	1	1	ACTR1B;
Fibrinogen complex	4	7	0.459242	9.55776	0.000385482	0.302218	0.0251848	0.120576	FN1; FGB; THBS1; FGL1;
Synapse	2	33	0.229621	1.01737	0.595741	1	1	1	PHACTR4; RAPSN;
Platelet alpha granule	3	10	0.344432	5.02414	0.0186701	1	0.485046	1	SERPINE2; FGB; THBS1;
Troponin complex	3	8	0.344432	6.27861	0.00953258	1	0.3108	1	TNNI3; TNNC2; TNNT2;
Paraspeckles	1	5	0.114811	3.36832	0.265543	1	1	1	CPSF6;
Lipopolysaccharide receptor complex	2	5	0.229621	6.70329	0.0316961	1	0.653941	1	LY96; HSPD1;
Collagen type IV	1	5	0.114811	3.36832	0.265543	1	1	1	COL4A2;
Neuronal cell body	1	8	0.114811	2.10678	0.389728	1	1	1	APOE;
Chromatin remodeling complex	1	8	0.114811	2.10678	0.389728	1	1	1	KIF11;
Integral to peroxisomal membrane	4	11	0.459242	6.08537	0.00299506	1	0.146758	0.702621	PEX2; ABCD3; PEX12; PEX11A;
Costamere	3	6	0.344432	8.368	0.00372708	1	0.153791	0.736294	KRT19; SVIL; DMD;
Sarcomere	3	15	0.344432	3.35055	0.0566904	1	0.782043	1	TNNI3; ACTC1; TNNT2;
Laminin-10 complex	1	3	0.114811	5.60641	0.16903	1	1	1	LAMC1;
Protein-DNA complex	1	5	0.114811	3.36832	0.265543	1	1	1	LEF1;
Integral to mitochondrial outer membrane	1	6	0.114811	2.80787	0.309516	1	1	1	BNIP3;
Basement membrane	5	21	0.574053	3.9842	0.00691412	1	0.246394	1	FBN1; LAMA4; THBS4; LAMC1; NID2;
Interleukin-6 receptor complex	1	3	0.114811	5.60641	0.16903	1	1	1	IL6;
Peroxisomal matrix	1	11	0.114811	1.53272	0.492936	1	1	1	HSPD1;
Kinesin complex	2	9	0.229621	3.72736	0.0973685	1	1	1	KIF2C; KIF11;
Golgi-associated vesicle membrane	1	5	0.114811	3.36832	0.265543	1	1	1	GJA1;
Sarcolemma	1	8	0.114811	2.10678	0.389728	1	1	1	DMD;
THO complex	1	5	0.114811	3.36832	0.265543	1	1	1	THOC1;
MOZ/MORF histone acetyltransferase complex	1	8	0.114811	2.10678	0.389728	1	1	1	BRPF1;
Dystrophin-associated glycoprotein complex	2	10	0.229621	3.35499	0.117043	1	1	1	SNTB2; DMD;
Juxtaparanode region of axon	1	1	0.114811	16.7082	0.0598502	1	0.782043	1	CNTNAP2;
Pericentriolar material	1	5	0.114811	3.36832	0.265543	1	1	1	LCK;
Eukaryotic translation initiation factor 2 complex	1	2	0.114811	8.39566	0.116122	1	1	1	EIF2S2;
Chromosome, centromeric region	3	19	0.344432	2.64554	0.101367	1	1	1	KIF2C; NDC80; CENPA;
Collagen type XIV	1	1	0.114811	16.7082	0.0598502	1	0.782043	1	COL14A1;
Cell leading edge	1	6	0.114811	2.80787	0.309516	1	1	1	CXCR4;
Filamentous actin	1	9	0.114811	1.87295	0.426273	1	1	1	MYO6;
A band	1	4	0.114811	4.2083	0.218774	1	1	1	MYL7;
Fibrillar collagen	1	2	0.114811	8.39566	0.116122	1	1	1	LUM;
PCAF complex	1	6	0.114811	2.80787	0.309516	1	1	1	TADA2A;
Nuclear telomere cap complex	1	8	0.114811	2.10678	0.389728	1	1	1	ACD;
Chromosome, telomeric region	3	17	0.344432	2.9566	0.0776071	1	0.921711	1	CHEK1; ACD; RAD17;
Actomyosin, actin part	1	1	0.114811	16.7082	0.0598502	1	0.782043	1	ACTC1;
Mitochondrial membrane	4	56	0.459242	1.19621	0.43352	1	1	1	ETFDH; NDUFA9; PPOX; BNIP3;
Sarcoplasmic reticulum	4	32	0.459242	2.09309	0.121783	1	1	1	ATP2A3; PLN; ATP2A2; PPP1R3A;
Condensed chromosome kinetochore	1	7	0.114811	2.40732	0.350858	1	1	1	NDC80;
Mitochondrial respiratory chain	1	8	0.114811	2.10678	0.389728	1	1	1	UQCRB;
MLL5-L complex	1	8	0.114811	2.10678	0.389728	1	1	1	ACTB;
Nuclear heterochromatin	1	5	0.114811	3.36832	0.265543	1	1	1	FOXC1;
MHC class I peptide loading complex	1	1	0.114811	16.7082	0.0598502	1	0.782043	1	TAPBP;
Basal lamina	1	7	0.114811	2.40732	0.350858	1	1	1	ANG;
Ribonucleoside-diphosphate reductase complex	1	1	0.114811	16.7082	0.0598502	1	0.782043	1	RRM1;
Transcription factor TFIIA complex	1	3	0.114811	5.60641	0.16903	1	1	1	GTF2A1;
Nuclear origin of replication recognition complex	1	2	0.114811	8.39566	0.116122	1	1	1	ORC5;
Transcription export complex	1	8	0.114811	2.10678	0.389728	1	1	1	THOC1;
Cell body fiber	1	2	0.114811	8.39566	0.116122	1	1	1	CNTNAP2;
Vesicle	1	4	0.114811	4.2083	0.218774	1	1	1	CETP;
Nucleolar riboNuclease P complex	1	5	0.114811	3.36832	0.265543	1	1	1	RPP40;
Laminin-1 complex	1	3	0.114811	5.60641	0.16903	1	1	1	LAMC1;
Collagen type VI	1	2	0.114811	8.39566	0.116122	1	1	1	COL6A3;
Condensed nuclear chromosome kinetochore	1	1	0.114811	16.7082	0.0598502	1	0.782043	1	CENPA;
Zymogen granule	1	34	0.114811	0.496186	0.877642	1	1	1	SMPDL3A;
WASH complex	1	7	0.114811	2.40732	0.350858	1	1	1	CAPZB;
Mitochondrial proton-transporting ATP synthase complex	1	18	0.114811	0.936995	0.670954	1	1	1	ATP5F1;
Eukaryotic translation elongation factor 1 complex	1	3	0.114811	5.60641	0.16903	1	1	1	EEF1B2;
Cell projection	4	41	0.459242	1.63375	0.22872	1	1	1	FLNA; EPHA5; TEKT2; KIF17;
Integral to mitochondrial inner membrane	1	3	0.114811	5.60641	0.16903	1	1	1	ETFDH;
Membrane attack complex	2	2	0.229621	16.7082	0.00357818	1	0.153791	0.736294	C7; C8A;
Fibril	1	3	0.114811	5.60641	0.16903	1	1	1	MUC5AC;
Outer kinetochore of condensed nuclear chromosome	1	3	0.114811	5.60641	0.16903	1	1	1	NDC80;
Vacuole	1	4	0.114811	4.2083	0.218774	1	1	1	CD74;
Collagen type I	2	2	0.229621	16.7082	0.00357818	1	0.153791	0.736294	COL1A2; COL1A1;
Microtubule organizing center	1	10	0.114811	1.68584	0.460632	1	1	1	ALDOB;
Sarcoplasm	1	3	0.114811	5.60641	0.16903	1	1	1	MB;
Collagen type XI	1	2	0.114811	8.39566	0.116122	1	1	1	COL11A1;
Origin recognition complex	1	6	0.114811	2.80787	0.309516	1	1	1	ORC5;
Spindle pole centrosome	1	3	0.114811	5.60641	0.16903	1	1	1	NPM1;
TAP complex	1	3	0.114811	5.60641	0.16903	1	1	1	TAPBP;
Platelet dense granule membrane	1	5	0.114811	3.36832	0.265543	1	1	1	SELP;
Unknown membrane (None)	1	4	0.114811	4.2083	0.218774	1	1	1	SEPT4;
Golgi vesicle	1	6	0.114811	2.80787	0.309516	1	1	1	HAX1;
Mitochondrial large ribosomal subunit	1	8	0.114811	2.10678	0.389728	1	1	1	ICT1;
Platelet dense tubular network	1	2	0.114811	8.39566	0.116122	1	1	1	F2R;
Coated vesicle	1	3	0.114811	5.60641	0.16903	1	1	1	HSPD1;
Collagen	1	4	0.114811	4.2083	0.218774	1	1	1	COL14A1;
Ndc80 complex	1	4	0.114811	4.2083	0.218774	1	1	1	NDC80;
Trans-Golgi network transport vesicle membrane	1	1	0.114811	16.7082	0.0598502	1	0.782043	1	RASSF9;
Axolemma	1	1	0.114811	16.7082	0.0598502	1	0.782043	1	CNTNAP2;
Collagen type VIII	1	1	0.114811	16.7082	0.0598502	1	0.782043	1	COL8A1;
Dolichol-phosphate-mannose synthase complex	1	3	0.114811	5.60641	0.16903	1	1	1	DPM1;
Cyclin-dependent protein kinase activating kinase holoenzyme complex	1	6	0.114811	2.80787	0.309516	1	1	1	HSPD1;
Clathrin-coated endocytic vesicle	1	3	0.114811	5.60641	0.16903	1	1	1	MYO6;
Laminin-11 complex	1	3	0.114811	5.60641	0.16903	1	1	1	LAMC1;
Signalosome	2	3	0.229621	11.1573	0.0103072	1	0.3108	1	COPS2; COPS5;
Invadopodium membrane	1	1	0.114811	16.7082	0.0598502	1	0.782043	1	DPP4;
Heterochromatin	1	3	0.114811	5.60641	0.16903	1	1	1	MECP2;
MMXD complex	1	5	0.114811	3.36832	0.265543	1	1	1	SLC25A5;
COPI-coated vesicle	1	1	0.114811	16.7082	0.0598502	1	0.782043	1	AP3B2;
Chromatin assembly complex	1	6	0.114811	2.80787	0.309516	1	1	1	NAP1L3;
Collagen type XVI	1	1	0.114811	16.7082	0.0598502	1	0.782043	1	COL16A1;
Voltage-gated sodium channel complex	1	4	0.114811	4.2083	0.218774	1	1	1	SCN2B;
Extacellular	1	1	0.114811	16.7082	0.0598502	1	0.782043	1	SCGN;
Collagen type XV	1	1	0.114811	16.7082	0.0598502	1	0.782043	1	COL15A1;
Angiogenin-PRI complex	1	2	0.114811	8.39566	0.116122	1	1	1	ANG;
Guanyl-nucleotide exchange factor complex	1	1	0.114811	16.7082	0.0598502	1	0.782043	1	PDE3B;
Nuclear periphery	1	3	0.114811	5.60641	0.16903	1	1	1	HTT;
Plasma membrane part	1	2	0.114811	8.39566	0.116122	1	1	1	BST2;
Glycine-gated chloride channel complex	1	1	0.114811	16.7082	0.0598502	1	0.782043	1	GLRA3;

## Sheet: Molecular function
Analysis: Molecular function
Dataset name: DEGs in chronic pancreatitis
Number of genes in the dataset: 925
Number of genes in the dataset (which are available in Molecular function database) :918
Number of genes in background: 18125
Is analysis quantitative: No
						Corrected p-values
Molecular function	No. of genes in the dataset	No. of genes in the background dataset	Percentage of genes	Fold enrichment	P-value (Hypergeometric test)	Bonferroni method	BH method	Q-value (Storey-Tibshirani method)	genes mapped (from input data set)
Molecular function unknown	154	5685	16.7756	0.53487	1	1	1	1	EVI2B; GPNMB; MYL9; MXRA5; DFNA5; PALLD; VNN2; MYOF; CD52; PDZRN3; MN1; SAMD4A; BST2; SFRP1; CEACAM7; CD37; SCHIP1; CPVL; NREP; THY1; TMEM47; GPM6B; GAS1; ELOVL5; TTC28; TNFAIP2; TFF1; HECTD4; OLFML1; LRRC32; FNBP1; TPBG; TFF2; IFITM2; RFTN1; PAMR1; EFS; VSTM4; AGR2; SCG2; NAP1L3; SCRG1; SRPX; LUZP2; CHRDL1; USPL1; LAPTM5; FAM127A; IFI27; PMP22; AHNAK2; GSAP; FHL1; TSPAN1; CYTIP; OLFML2B; CEP170;…
Protease inhibitor activity	12	94	1.30719	2.52232	0.00276046	0.618343	0.0772929	0.307824	SERPINE1; SERPINE2; SERPINA1; CST1; SERPING1; CSTA; CST7; PI3; SERPINI1; SERPINA3; SERPINB1; SERPINI2;
Acyltransferase activity	2	80	0.217865	0.496001	0.91808	1	1	1	LPCAT4; SAT1;
Cell adhesion molecule activity	29	356	3.15904	1.60885	0.00816507	1	0.182898	0.728403	CDH11; CEACAM6; ITGA7; POSTN; IGFBP4; MFGE8; ITGB2; ITGBL1; TNC; CDH5; VCAM1; LAMA4; IGFBP7; ZYX; CLDN5; LGALS4; PECAM1; SVEP1; ITGB5; CLEC2B; IGFBP6; AOC3; SELP; ISLR; JAM3; SELL; ESM1; CNTNAP2; CTNND2;
Ligase activity	6	112	0.653595	1.05937	0.503688	1	1	1	PTGIS; PTGDS; CTPS1; ASNS; PRPS2; ACSM3;
Transaminase activity	3	23	0.326797	2.58274	0.108162	1	0.621239	1	TGM2; TGM5; BCAT1;
Transporter activity	34	576	3.7037	1.16576	0.199294	1	0.826702	1	LCN2; APOE; TCN1; HBB; CRIP1; CFHR4; HBG1; APOC1; HBA1; SEC23A; ABCA2; SLC26A3; PEA15; RAMP2; RBP4; RBP1; MT1X; ATP5F1; RASSF9; DOC2B; SNX4; MB; APOF; CLNS1A; CEP57; MTTP; CETP; IPO8; SEC61G; SEC23B; CSN1S1; SLC19A2; AP3B2; ALB;
Translation regulator activity	6	101	0.653595	1.17474	0.404819	1	1	1	EEF1A2; EIF2S2; EIF4A2; PRKRIR; EEF1B2; EIF3J;
ATPase activity	1	111	0.108932	0.179635	0.996934	1	1	1	ATP2A3;
Protein-tyrosine kinase activity	3	38	0.326797	1.56351	0.302298	1	1	1	LCK; FYN; TYK2;
Catalytic activity	34	532	3.7037	1.26217	0.0971097	1	0.597741	1	SULF1; LOXL1; MOXD1; CYBB; HMOX1; LOX; HSD11B1; IFI30; ALDH1B1; CH25H; AKR1B10; PFKP; AOC1; ADH7; SMPDL3A; MTHFD2; ACADL; BCKDHB; UQCRB; KHK; DLD; PPOX; TIMM8A; HSD17B8; ALDH1L1; FMO5; ART3; ACADM; LDHB; SC5D; MAOA; CA12; AOX1; TM7SF2;
Transferase activity	9	156	0.980392	1.14026	0.393166	1	1	1	HAS1; CHSY1; F13A1; UGT2B11; FNTA; UGT2B7; PIGH; PIGF; RABGGTB;
GTPase activator activity	8	144	0.87146	1.09817	0.446167	1	1	1	ABR; RGS1; DLC1; CHN1; RGS10; SRGAP2; RASA3; ARFGAP3;
Oxidoreductase activity	13	161	1.41612	1.59535	0.0654915	1	0.58	1	CYP1B1; DIO2; COX5B; FDX1; ETFDH; NDUFA9; CYB5A; TXNL1; AASS; RRM1; CYP3A5; CRYZ; AKR7A3;
Ion channel activity	7	66	0.762527	2.09671	0.048824	1	0.557024	1	ABCC9; FXYD1; KCTD12; PLN; CLCC1; TRPA1; TRPC6;
Hydrolase activity	17	203	1.85185	1.65431	0.0292159	1	0.500931	1	DPYSL3; LYZ; NT5E; AOAH; PNPLA2; CES1; ASPA; BST1; EPHX2; MPG; NAAA; AGA; ADPRH; MPPED1; LCT; GLS2; ARG1;
Isomerase activity	4	45	0.43573	1.759	0.192349	1	0.826407	1	TBXAS1; FKBP5; IDI1; HSD3B1;
Serine-type peptidase activity	14	98	1.52505	2.82227	0.000408507	0.0915056	0.0152509	0.060738	TPSD1; FAP; PRSS23; PLAT; TPP1; HTRA1; SERPINF1; HABP2; PLAU; CTSA; PRSS3; TMPRSS15; KLK11; KLK1;
Receptor binding	10	129	1.08932	1.53194	0.119135	1	0.650883	1	SEMA3C; LGALS1; TGFBI; SLIT2; SELPLG; LY96; GLMN; BDNF; TRIP11; MTUS1;
Structural molecule activity	12	269	1.30719	0.881466	0.715022	1	1	1	ACTG2; MYH11; FSCN1; TNNI3; EPB41L3; GOLGA2; TUBA1B; DMD; TNNT2; TEKT2; FBN2; MYL7;
Structural constituent of cytoskeleton	12	137	1.30719	1.7307	0.0454472	1	0.557024	1	TPM2; ACTA2; KRT19; TUBA1A; MSN; TPM4; GSN; ACTB; SPTAN1; ACTC1; CAPZB; ACTR1B;
Chromatin binding	1	13	0.108932	1.53276	0.49131	1	1	1	NDC80;
Cytoskeletal protein binding	12	218	1.30719	1.08767	0.425761	1	1	1	CNN1; DPYSL2; CALD1; ABLIM1; VASP; TAGLN; SVIL; ARPC1B; RAPSN; ERC2; SPTBN2; GAS2;
Receptor signaling protein serine/threonine kinase activity	2	14	0.217865	2.83262	0.156134	1	0.719264	1	BMPR2; ACVR2B;
Deaminase activity	2	19	0.217865	2.08759	0.249913	1	0.982116	1	ADARB1; GNPDA1;
Metallopeptidase activity	9	101	0.980392	1.76113	0.0701141	1	0.58	1	MMP1; MMP2; ADAMTS2; ADAMTS3; MMP7; ADAMDEC1; PAPPA; MMP20; MMP8;
Peptide hormone	3	45	0.326797	1.32035	0.400408	1	1	1	PPY; PENK; AGT;
G-protein coupled receptor activity	11	736	1.19826	0.295348	1	1	1	1	CXCR4; EDNRA; GPR183; F2R; FZD7; BDKRB2; FZD5; GRM3; GRM5; OR2J2; TACR3;
Cytoskeletal anchoring activity	5	39	0.544662	2.53567	0.0456424	1	0.557024	1	AKAP2; AKAP12; FLNA; AFAP1; PPFIBP1;
Protein serine/threonine kinase activity	13	301	1.41612	0.85335	0.760985	1	1	1	MYLK; CDK19; DCLK1; PIM2; CHEK1; TRIB2; CAMK2A; VRK2; MAPK13; MKNK1; MAP2K6; RPS6KB1; NEK3;
Lyase activity	1	21	0.108932	0.949131	0.664493	1	1	1	ALDOB;
Transcription regulator activity	36	832	3.92157	0.854526	0.859732	1	1	1	AEBP1; ARID5B; BASP1; PTRF; SPEN; TRIM22; SETBP1; PRRX1; FOXF2; ZEB2; MNT; HOPX; MDFI; IFI16; IRF1; TULP3; TSC22D1; SNAPC1; AHDC1; NFKBIL1; ZNF688; PGR; TADA2A; ACD; COPS2; LETMD1; THOC1; TRIP4; ZNF593; ZNF674; ZFHX2; NFKBIB; BRPF1; SUPT20H; AIP; ZNF280A;
Extracellular matrix structural constituent	51	166	5.55556	6.06669	1.71715e-26	3.84641e-24	3.84641e-24	1.53186e-23	COL1A2; COL3A1; COL5A2; FBN1; VCAN; TIMP1; FN1; SPARC; LGALS3BP; LUM; THBS2; SPON1; COL1A1; COL11A1; COL14A1; FMOD; MATN3; MFAP4; COL6A3; COL4A2; CRISP3; COL6A2; EMILIN1; CYR61; MFAP5; CTGF; BGN; FBLN2; COL4A1; LTBP2; EFEMP1; COMP; PCOLCE; MATN2; ANGPTL7; HSPG2; SRGN; SPOCK3; LTBP1; COL8A1; THBS4; COL16A1; LAMC1; NID2; FBLN1; THBS1; NID1; LAMB3; COL15A1; HAPLN1; DMP1;
Receptor activity	28	361	3.05011	1.53188	0.016926	1	0.315952	1	CD48; TYROBP; ENG; NOTCH3; MICB; CD14; KLRB1; MRC2; FOLR2; CD27; LST1; FCER1G; NRXN2; FCER1A; FCGR2A; LILRB4; PLXNC1; PLAUR; TNFRSF1A; FCGR1A; UNC5C; ITGA1; IL1RAP; IL10RA; LRP1; AGTR2; NOTCH2; ADGRB3;
Ligand-dependent nuclear receptor activity	6	35	0.653595	3.38932	0.00764267	1	0.182898	0.728403	NR4A1; NR2F2; NR4A3; NR4A2; NR2C1; IPO13;
Transcription factor activity	52	842	5.66449	1.21955	0.0799752	1	0.58	1	EGR3; EGR2; GAS7; FOXF1; FOS; MAF; ELF4; JUNB; MEOX2; RUNX3; TCF21; RUNX1; LEF1; MAFF; NFE2L1; ETV1; OSR2; ETS2; ZEB1; MNDA; AHR; MEOX1; ERF; TWIST1; BHLHE40; FLI1; FOSB; ZNF711; FOXC1; IRF9; INSM1; PPARD; MEF2C; IER2; DMTF1; ZNF354A; ELL2; PAX5; SP4; GATA6; GTF2A1; SIM1; POU4F2; NKX3-1; ZNF195; E2F2; RNF24; TAF4B; POU1F1; GTF2E2; ZNF131; SOX11;
Defense/immunity protein activity	5	61	0.544662	1.62132	0.195534	1	0.826407	1	TFF3; DEFB4A; CAMP; DEFA5; DEFB1;
Receptor signaling complex scaffold activity	19	322	2.06972	1.16558	0.278532	1	1	1	GPRASP1; LCP2; LY86; PLEKHM1; DAB2; CBLB; AFAP1; SNTB2; IRS1; ARHGDIB; DOK5; SKAP1; GRB14; YWHAE; AKAP9; HOMER2; TOM1L1; TRAT1; PACSIN2;
Calcium ion binding	14	185	1.52505	1.49511	0.087408	1	0.58	1	S100A11; LCP1; S100A10; S100A9; ANXA1; S100G; FLG; NUCB1; TNNC2; SCGN; ANXA3; EFCAB11; CETN1; ANXA10;
Transmembrane receptor protein tyrosine kinase activity	6	56	0.653595	2.11855	0.0629755	1	0.58	1	PDGFRB; AXL; EPHA3; DDR2; TEK; EPHA5;
Lipase activity	3	19	0.326797	3.12619	0.0685379	1	0.58	1	LIPA; ALOX5; PNLIPRP1;
Ubiquitin-specific protease activity	12	377	1.30719	0.628957	0.971274	1	1	1	RNF40; UCHL1; PSMB8; UBD; UCHL3; RNF144A; RNF13; UBA2; USP9Y; COPS5; UHRF2; PSMD6;
Ribonuclease activity	3	48	0.326797	1.23784	0.441431	1	1	1	RPP40; EXOSC8; ANG;
Growth factor activity	10	110	1.08932	1.79652	0.052221	1	0.557024	1	REG3A; IGF1; GRN; HBEGF; CLEC11A; TYMP; AREG; GDF10; FGF12; FIGF;
ATP binding	3	6	0.326797	9.88833	0.00230787	0.516963	0.0738519	0.294121	MKNK1; ABCD3; SLC25A5;
Binding	2	22	0.217865	1.80305	0.30723	1	1	1	APCS; TNS2;
DNA repair protein	2	57	0.217865	0.696107	0.791621	1	1	1	MSH4; DCLRE1A;
Protein binding	10	182	1.08932	1.08585	0.442126	1	1	1	FHL2; FRZB; AHNAK; NBL1; FGB; PEX2; BET1; GADD45G; PEX7; PEX12;
RNA binding	10	366	1.08932	0.539973	0.990574	1	1	1	ZFP36; CPSF6; SART3; SRP54; KHDRBS2; RBMX2; PABPC4; IREB2; TDRD3; CSDC2;
Water channel activity	2	14	0.217865	2.83262	0.156134	1	0.719264	1	PDPN; AQP4;
GTPase activity	15	222	1.63399	1.33487	0.157339	1	0.719264	1	GEM; RRAD; MX1; RAC2; GNA15; RAB40A; RND3; GNAI1; MRAS; RAB4A; DNM3; MFN1; REM1; RHOBTB3; RABL3;
Methyltransferase activity	2	59	0.217865	0.672514	0.80728	1	1	1	NNMT; GNMT;
DNA binding	23	654	2.50545	0.694645	0.977897	1	1	1	ZCCHC24; PER2; ZNF268; RBMS1; GBX2; NDN; MECP2; DMC1; ZC3H15; RNF113A; CENPA; HIST1H2AH; PDCD2; HIST1H1A; ORC5; KIN; FAM50A; ZNF165; CHD1L; RFXAP; HTT; NUPR1; HIST1H4C;
Chaperone activity	6	126	0.653595	0.941673	0.619615	1	1	1	HSPA1A; TAPBP; NPM1; CCT6A; CCT8; DNAJB9;
Auxiliary transport protein activity	14	333	1.52505	0.830638	0.799393	1	1	1	SLC16A4; GJA1; SLC16A3; SLC2A3; GJA4; ABCA8; TRAM2; ATP2A2; SLC39A8; SEC61B; GDI2; GLRA3; SCFD1; SLC25A16;
Motor activity	6	79	0.653595	1.50184	0.21055	1	0.857511	1	ELMO1; MYO6; KIF2C; KIF11; MYOM2; KIF17;
MHC class I receptor activity	13	37	1.41612	6.94047	1.52029e-08	3.40545e-06	1.64578e-06	6.55446e-06	CD74; HLA-DPB1; HLA-DRA; HLA-DRB4; HLA-A; HLA-DPA1; HLA-F; HLA-DQB1; HLA-B; HLA-DMA; HLA-DMB; HLA-DQA1; PAGE1;
MHC class II receptor activity	13	38	1.41612	6.75788	2.20418e-08	4.93735e-06	1.64578e-06	6.55446e-06	CD74; HLA-DPB1; HLA-DRA; HLA-DRB4; HLA-A; HLA-DPA1; HLA-F; HLA-DQB1; HLA-B; HLA-DMA; HLA-DMB; HLA-DQA1; PAGE1;
Voltage-gated ion channel activity	1	130	0.108932	0.153382	0.998866	1	1	1	SCN2B;
Complement activity	8	28	0.87146	5.64612	5.27034e-05	0.0118056	0.0025553	0.0101767	C1R; C1S; CD93; C7; CFB; CRP; CFI; C8A;
Antigen binding	3	42	0.326797	1.41464	0.358586	1	1	1	JCHAIN; MXRA8; CRTAM;
Complement receptor activity	1	5	0.108932	3.98029	0.228878	1	0.915513	1	CR2;
Cysteine-type peptidase activity	5	46	0.544662	2.14989	0.081788	1	0.58	1	CTSK; CTSS; LGMN; CASP1; CASP6;
Structural constituent of ribosome	4	152	0.43573	0.520838	0.952875	1	1	1	RPL35; RPL7; MRPS31; RPL36AL;
Hormone activity	3	25	0.326797	2.3762	0.130622	1	0.69665	1	IGF1; CHGB; PRL;
Peptidase activity	2	58	0.217865	0.684107	0.799586	1	1	1	DPP4; PMPCB;
Transcription factor binding	2	10	0.217865	3.96454	0.0880358	1	0.58	1	MAFF; RUNX1T1;
Heat shock protein activity	4	27	0.43573	2.93123	0.0453764	1	0.557024	1	DNAJB1; CRYAA; HSPD1; HSPA8;
Kinase regulator activity	1	23	0.108932	0.866634	0.697657	1	1	1	CCNG1;
T cell receptor activity	1	9	0.108932	2.21323	0.373677	1	1	1	CD53;
Phosphatase regulator activity	1	16	0.108932	1.24555	0.564808	1	1	1	PHACTR4;
Protein tyrosine/serine/threonine phosphatase activity	4	37	0.43573	2.13922	0.115662	1	0.647706	1	CDKN3; CDC14A; DUSP1; CDC25A;
Enzyme inhibitor activity	1	8	0.108932	2.48954	0.340247	1	1	1	TRIAP1;
Nucleotidyltransferase activity	2	11	0.217865	3.60445	0.104102	1	0.613653	1	GALT; PCYT2;
Guanyl-nucleotide exchange factor activity	2	112	0.217865	0.354299	0.979591	1	1	1	RGL1; ARHGEF10;
Lipid kinase activity	1	35	0.108932	0.569587	0.838122	1	1	1	PIKFYVE;
Intracellular ligand-gated ion channel activity	2	30	0.217865	1.32239	0.453277	1	1	1	CLIC2; SCNN1A;
Extracellular ligand-gated ion channel activity	1	41	0.108932	0.486253	0.88157	1	1	1	GRIA3;
Phospholipase activity	2	45	0.217865	0.881694	0.672421	1	1	1	PLA2G2A; PLA2G10;
Protein threonine/tyrosine kinase activity	1	28	0.108932	0.711933	0.766935	1	1	1	SRPK1;
Channel or pore class transporter activity	1	3	0.108932	6.625	0.144387	1	0.7031	1	RHD;
Phosphoric diester hydrolase activity	5	29	0.544662	3.40974	0.0142118	1	0.289403	1	ENPP2; PDE4B; PDE1A; PDE6C; PDE3B;
Cytokine activity	9	107	0.980392	1.66238	0.0927988	1	0.593913	1	CCL19; MDK; CXCL8; IL6; IL1RN; TNFRSF11B; IL3; IFNB1; IL9;
Enzyme regulator activity	2	13	0.217865	3.05035	0.13826	1	0.7031	1	CPN2; PPP2R2B;
Transmembrane receptor activity	4	52	0.43573	1.52226	0.269053	1	1	1	IL18R1; IL1R1; SORL1; IL2RA;
Galactosyltransferase activity	1	38	0.108932	0.524631	0.861538	1	1	1	B3GALT2;
Helicase activity	1	25	0.108932	0.797331	0.727545	1	1	1	DHX29;
Aminopeptidase activity	1	29	0.108932	0.687392	0.778758	1	1	1	ERAP1;
Channel regulator activity	2	6	0.217865	6.60317	0.0335445	1	0.500931	1	STOM; KCNIP4;
Cofactor binding	1	1	0.108932	19.7438	0.0506483	1	0.557024	1	F3;
Extracellular matrix binding	1	2	0.108932	9.92102	0.098734	1	0.597741	1	F8;
Growth factor binding	2	8	0.217865	4.95444	0.0585479	1	0.570205	1	IGFBP3; GPC4;
Fucosyltransferase activity	1	11	0.108932	1.81119	0.435546	1	1	1	FUT2;
Racemase and epimerase activity	1	11	0.108932	1.81119	0.435546	1	1	1	HSD17B6;
Amidinotransferase activity	1	3	0.108932	6.625	0.144387	1	0.7031	1	GATM;
Phosphorylase activity	3	20	0.326797	2.96996	0.0777139	1	0.58	1	UAP1; FPGT; PHKA1;
GTP binding	2	8	0.217865	4.95444	0.0585479	1	0.570205	1	SEPT4; SEPT9;
Signal transducer activity	1	31	0.108932	0.643058	0.800636	1	1	1	SPRY1;
Peroxidase activity	3	20	0.326797	2.96996	0.0777139	1	0.58	1	GPX2; PTGS2; PRDX3;
Chemokine activity	11	53	1.19826	4.10072	5.7038e-05	0.0127765	0.0025553	0.0101767	CCL20; CXCL6; CCL8; CCL4; CCL5; CCL21; CXCL10; CXCL1; CXCL2; CXCL9; CCL27;
Glutathione transferase activity	3	21	0.326797	2.8286	0.0873941	1	0.58	1	GSTM3; GSTA1; GSTA2;
Complement binding	1	3	0.108932	6.625	0.144387	1	0.7031	1	CFH;
Lipid phosphatase activity	1	28	0.108932	0.711933	0.766935	1	1	1	MTMR11;
Inward rectifier channel	1	14	0.108932	1.42336	0.517093	1	1	1	KCNJ2;
Sulfotransferase activity	2	53	0.217865	0.748633	0.756909	1	1	1	SULT1A4; UST;
Exonuclease activity	1	10	0.108932	1.99213	0.405415	1	1	1	ERI2;
Regulator of G-protein signaling activity	1	4	0.108932	4.97288	0.187729	1	0.824536	1	PDCL;
Protein serine/threonine phosphatase activity	3	44	0.326797	1.35035	0.386538	1	1	1	PPP2R2B; PPP1R3A; PPEF2;
Receptor signaling protein tyrosine phosphatase activity	1	16	0.108932	1.24555	0.564808	1	1	1	PTPRC;
Receptor signaling protein activity	1	4	0.108932	4.97288	0.187729	1	0.824536	1	SFRP4;
Sialyltransferase activity	1	19	0.108932	1.04899	0.627697	1	1	1	ST6GAL1;
Mannosyltransferase activity	1	10	0.108932	1.99213	0.405415	1	1	1	DPM1;
Protein domain specific binding	2	6	0.217865	6.60317	0.0335445	1	0.500931	1	ELMO1; GLMN;

## Sheet: Biological process
Analysis: Biological process
Dataset name: DEGs in chronic pancreatitis
Number of genes in the dataset: 925
Number of genes in the dataset (which are available in Biological process database) :918
Number of genes in background: 18124
Is analysis quantitative: No
						Corrected p-values
Biological process	No. of genes in the dataset	No. of genes in the background dataset	Percentage of genes	Fold enrichment	P-value (Hypergeometric test)	Bonferroni method	BH method	Q-value (Storey-Tibshirani method)	genes mapped (from input data set)
Biological_process unknown	83	4731	9.04139	0.346404	1	1	1	1	GPNMB; MXRA5; DFNA5; CD52; SAMD4A; ITGBL1; SCHIP1; CPVL; MRC2; NREP; TMEM47; GPM6B; ELOVL5; TTC28; TNFAIP2; TFF1; OLFML1; FNBP1; PAMR1; VSTM4; AGR2; SCRG1; SRPX; LUZP2; FAM127A; GSAP; OLFML2B; CEP170; CDRT1; OLFM4; MUC6; AHDC1; PNMA2; CAMSAP2; BTN3A3; PHLDB1; ZZEF1; TMEM5; CSN3; ANKRD36; LYRM1; KIAA0753; HSDL2; KIAA0895; HAX1; UFL1; C5orf45; ZC3H15; NUPL1; ZNF117; EIF3M; ANKRD28; LIMCH1; ALG13; Z…
Protein metabolism	82	1323	8.93246	1.2238	0.0322778	1	0.574545	1	CTSK; TPSD1; SERPINE1; PDZRN3; PRSS23; SERPINE2; SERPINA1; PLAT; MMP1; CTSS; CST1; LGMN; SERPING1; CSTA; DNAJB1; CPN2; MMP2; RNF40; FGB; ERAP1; DPP4; SCG2; F3; HSPA1A; USPL1; UCHL1; TPP1; APCS; ADAMTS2; HTRA1; CST7; ADAMTS3; MMP7; PI3; EEF1A2; HABP2; PSMB8; PLAU; UBD; CTSA; PRSS3; TMPRSS15; SRP54; RPL35; EIF2S2; CRYAA; EIF4A2; PRKRIR; UCHL3; NPM1; PAPPA; RNF144A; EEF1B2; RNF13; UBA2; USP9Y; KLK11…
Metabolism	110	1683	11.9826	1.29048	0.00304968	0.542843	0.0953112	0.474033	SULF1; DPYSL3; MOXD1; PTGIS; CYP1B1; CYBB; NNMT; PTGDS; LYZ; GPX2; HMOX1; TGM2; LOX; PTGS2; PLA2G2A; DIO2; HSD11B1; HSD17B6; HAS1; GALT; IFI30; ALDH1B1; CTPS1; CH25H; PNPLA2; CES1; AKR1B10; TBXAS1; PFKP; ASPA; CHSY1; F13A1; AOC1; LPCAT4; ENPP2; UGT2B11; ADH7; SAT1; LIPA; GNPDA1; ALOX5; ATP5F1; EPHX2; UST; SMPDL3A; MTHFD2; TGM5; ACADL; UAP1; BCKDHB; UQCRB; COX5B; FPGT; GATM; GSTM3; FDX1; PRDX3; KH…
Energy pathways	107	1633	11.6558	1.29373	0.00321274	0.571867	0.0953112	0.474033	SULF1; DPYSL3; MOXD1; PTGIS; CYP1B1; CYBB; NNMT; PTGDS; LYZ; GPX2; HMOX1; TGM2; LOX; PTGS2; PLA2G2A; DIO2; HSD17B6; HAS1; GALT; IFI30; ALDH1B1; CTPS1; CH25H; PNPLA2; AKR1B10; TBXAS1; PFKP; ASPA; CHSY1; F13A1; AOC1; LPCAT4; ENPP2; UGT2B11; ADH7; SAT1; LIPA; GNPDA1; ALOX5; ATP5F1; EPHX2; UST; SMPDL3A; MTHFD2; TGM5; ACADL; UAP1; UQCRB; COX5B; FPGT; GATM; GSTM3; FDX1; PRDX3; KHK; ETFDH; DLD; PNLIPRP1…
Cell growth and/or maintenance	108	1125	11.7647	1.89546	6.70063e-11	1.19271e-08	5.96356e-09	2.96599e-08	COL1A2; COL3A1; COL5A2; FBN1; CDH11; VCAN; TIMP1; EVI2B; FN1; SPARC; LUM; THBS2; TPM2; ACTA2; LOXL1; SPON1; CNN1; COL1A1; COL11A1; ACTG2; AKAP2; PALLD; COL14A1; KRT19; MYOF; FMOD; MATN3; MFAP4; ELMO1; COL6A3; COL4A2; COL6A2; EMILIN1; MFAP5; CTGF; BGN; FBLN2; MYH11; COL4A1; CDH5; LTBP2; TUBA1A; EFEMP1; AKAP12; FSCN1; COMP; MSN; PCOLCE; MATN2; CALD1; LAMA4; ANGPTL7; TNNI3; HSPG2; CLDN5; TPBG; TFF2;…
Transport	63	1215	6.86275	1.02385	0.441511	1	1	1	LCN2; APOE; SLC16A4; TCN1; GPRASP1; GJA1; SLC16A3; HBB; CRIP1; SLC2A3; HBG1; APOC1; GJA4; ABCA8; CLIC2; HBA1; PDPN; GRIA3; AHNAK2; KCTD12; AQP4; SEC23A; ABCA2; SLC26A3; S100G; TRAM2; SCNN1A; ATP2A2; RBP4; RBP1; MT1X; RASSF9; DOC2B; SLC39A8; CLCC1; SCN2B; SNX4; KCNJ2; SEC61B; BET1; MB; GDI2; APOF; ABCD3; CLNS1A; CEP57; MTTP; CETP; GLRA3; RHD; IPO8; SEC61G; SCFD1; SEC23B; TRPA1; SLC25A16; CSN1S1; M…
Cell communication	220	3713	23.9651	1.16983	0.00469692	0.836051	0.119436	0.594017	GEM; GPNMB; CCL19; CD48; CEACAM6; CXCR4; ITGA7; TYROBP; PPY; REG3A; ENG; IGFBP3; POSTN; FAP; EDNRA; IGFBP4; SEMA3C; NOTCH3; MFGE8; GPR183; SFRP4; ITGB2; MYLK; IGF1; CD52; PENK; F2R; MN1; MDK; KLRB1; CYR61; RGL1; FRZB; TGFBI; CEACAM7; GRN; PDGFRB; FZD7; DPYSL2; AXL; CDK19; ARHGEF10; LCP2; TNC; LY86; AGT; FOLR2; PLEKHM1; DCLK1; GAS1; SLIT2; CCL8; RRAD; TFF1; SELPLG; HECTD4; MX1; VCAM1; S100A11; IL1…
Signal transduction	237	3934	25.817	1.18943	0.00132018	0.234992	0.0587481	0.292185	GEM; GPNMB; CCL19; CD48; CEACAM6; CXCR4; ITGA7; TYROBP; PPY; REG3A; ENG; IGFBP3; POSTN; FAP; EDNRA; IGFBP4; SEMA3C; NOTCH3; MFGE8; GPR183; SFRP4; ITGB2; MYLK; IGF1; ELMO1; CD52; PENK; GPRASP1; F2R; MN1; MDK; KLRB1; CYR61; RGL1; FRZB; TGFBI; CEACAM7; GRN; PDGFRB; FZD7; DPYSL2; AXL; CDK19; PER2; ARHGEF10; LCP2; TNC; LY86; AGT; FOLR2; PLEKHM1; DCLK1; GAS1; SLIT2; CCL8; RRAD; TFF1; SELPLG; HECTD4; MX…
Regulation of nucleobase, nucleoside, nucleotide and nucleic acid metabolism	120	2828	13.0719	0.837806	0.988003	1	1	1	AEBP1; FHL2; ZCCHC24; EGR3; ARID5B; BASP1; EGR2; FOXF1; ZFP36; FOS; NT5E; ELF4; PTRF; JUNB; MEOX2; RUNX3; SPEN; TCF21; RUNX1; LEF1; MAFF; TRIM22; SETBP1; PRRX1; FOXF2; NFE2L1; ZNF268; CPSF6; ZEB2; ETV1; OSR2; ETS2; MNT; ZEB1; MDFI; NR4A3; MNDA; AHR; IFI16; NAP1L3; MEOX1; IRF1; TWIST1; BHLHE40; FLI1; FOSB; RBMS1; ZNF711; SNAPC1; GBX2; ASCC3; NDN; MECP2; FOXC1; IRF9; INSM1; SART3; MEF2C; IER2; NFKB…
RNA metabolism	1	26	0.108932	0.766634	0.741383	1	1	1	ADARB1;
Regulation of physiological process	1	5	0.108932	3.98007	0.22889	1	1	1	PPY;
Regulation of cell cycle	4	57	0.43573	1.38867	0.326718	1	1	1	NBL1; RAD17; MAP2K6; CCNG1;
Regulation of cell proliferation	2	23	0.217865	1.72459	0.326212	1	1	1	DLC1; GLMN;
Immune response	77	576	8.3878	2.63951	4.52241e-15	8.0499e-13	8.0499e-13	4.00364e-12	JCHAIN; LGALS3BP; CD74; C1R; C1S; CCL20; HLA-DPB1; CFH; HLA-DRA; LGALS1; TFF3; MICB; HLA-DRB4; CRISP3; ST6GAL1; CD14; HLA-A; BST2; HLA-DPA1; CXCL8; CD37; CXCL6; THY1; CFHR4; CD93; CD53; IL6; CD27; C7; CCL4; AOAH; LST1; FCER1G; HLA-F; CXCL10; SRGN; FCER1A; FCGR2A; IL18R1; LILRB4; CR2; IFI27; CXCL1; CFB; HLA-DQB1; CRP; HLA-B; CXCL2; CYTIP; CXCL9; FCGR1A; HLA-DMA; BCL9; ITM2A; AOC3; CFI; BST1; HLA-D…
Anti-apoptosis	4	32	0.43573	2.47324	0.0764449	1	0.85045	1	IGF1; HAX1; TAF4B; TRIAP1;
Ion transport	4	48	0.43573	1.649	0.224448	1	1	1	ABCC9; GRIA3; ATP2A3; KCNIP4;
Cell cycle	1	22	0.108932	0.905958	0.681526	1	1	1	GAS7;
Apoptosis	14	220	1.52505	1.25719	0.226366	1	1	1	IGFBP3; SFRP1; NR4A1; DLC1; CASP1; SEPT4; PHLDA2; MKNK1; PDCD2; GAS2; HSPD1; PDCD4; CASP6; BNIP3;
Regulation of gene expression, epigenetic	3	66	0.326797	0.900251	0.656499	1	1	1	MAF; HOPX; RUNX1T1;
Regulation of immune response	1	8	0.108932	2.48941	0.340263	1	1	1	HSPD1;
Fatty acid metabolism	1	12	0.108932	1.66029	0.464171	1	1	1	SC5D;
Regulation of cell growth	2	21	0.217865	1.88876	0.28819	1	1	1	DLC1; TSC22D1;
Protein folding	2	16	0.217865	2.47863	0.193018	1	1	1	TAPBP; HSPD1;
Cell motility	4	20	0.43573	3.95644	0.0165439	1	0.327201	1	IGF1; TNS2; SEC16A; CCDC144A;
Cytoskeleton organization and biogenesis	2	21	0.217865	1.88876	0.28819	1	1	1	ELMO1; VASP;
Cell adhesion	1	54	0.108932	0.369194	0.93986	1	1	1	ITGBL1;
Cell proliferation	2	39	0.217865	1.01725	0.594519	1	1	1	IGF1; SEPT9;
Cell differentiation	1	29	0.108932	0.687354	0.778777	1	1	1	MEOX1;
DNA repair	3	58	0.326797	1.0244	0.568637	1	1	1	MSH4; MPG; TRIAP1;
Protein modification	2	20	0.217865	1.98315	0.269068	1	1	1	FNTA; PPP2R2B;
Xenobiotic metabolism	1	6	0.108932	3.31783	0.267958	1	1	1	SULT1A4;
DNA replication	1	13	0.108932	1.53268	0.49133	1	1	1	ORC5;
Organogenesis	1	9	0.108932	2.21311	0.373694	1	1	1	MUC6;
Lipid metabolism	2	33	0.217865	1.20215	0.503514	1	1	1	IGF1; PIKFYVE;
Cell migration	3	15	0.326797	3.95907	0.0373446	1	0.601059	1	VNN2; ELMO1; HAX1;
Wound healing	1	3	0.108932	6.62463	0.144394	1	1	1	IGF1;
Regulation of translation	1	13	0.108932	1.53268	0.49133	1	1	1	MKNK1;
Chromosome segregation	1	7	0.108932	2.84453	0.305049	1	1	1	NDC80;
Transcription	2	46	0.217865	0.862483	0.684189	1	1	1	PPARD; PGR;
Cell recognition	2	4	0.217865	9.89597	0.0143605	1	0.319522	1	NRXN2; MUC6;
Transmembrane receptor protein tyrosine kinase signaling pathway	1	2	0.108932	9.92047	0.0987393	1	0.976422	1	DDR2;
Cell organization and biogenesis	1	7	0.108932	2.84453	0.305049	1	1	1	PIGF;
Muscle contraction	3	5	0.326797	11.8614	0.0011993	0.213476	0.0587481	0.292185	MYL9; AHNAK; FXYD1;
Embryonic development	1	11	0.108932	1.81109	0.435565	1	1	1	ST6GAL1;
Lymphocyte activation	1	1	0.108932	19.7427	0.0506511	1	0.601059	1	ST6GAL1;
Lymphocyte proliferation	1	1	0.108932	19.7427	0.0506511	1	0.601059	1	ST6GAL1;
Muscle development	1	5	0.108932	3.98007	0.22889	1	1	1	TAGLN;
Protein transport	1	11	0.108932	1.81109	0.435565	1	1	1	SEC16A;
Synaptic vesicle transport	1	3	0.108932	6.62463	0.144394	1	1	1	SV2C;
ER organization and biogenesis	1	1	0.108932	19.7427	0.0506511	1	0.601059	1	SEC16A;
Mitochondrion organization and biogenesis	1	2	0.108932	9.92047	0.0987393	1	0.976422	1	MFN1;
Regulation of behavior	1	1	0.108932	19.7427	0.0506511	1	0.601059	1	ZNF674;

## Sheet: Biological pathway
Analysis: Biological pathway
Dataset name: DEGs in chronic pancreatitis
Number of genes in the dataset: 925
Number of genes in the dataset (which are available in Biological pathway database) :490
Number of genes in background: 6290
Is analysis quantitative: No
						Corrected p-values
Biological pathway	No. of genes in the dataset	No. of genes in the background dataset	Percentage of genes	Fold enrichment	P-value (Hypergeometric test)	Bonferroni method	BH method	Q-value (Storey-Tibshirani method)	genes mapped (from input data set)
The role of Nef in HIV-1 replication and disease pathogenesis	3	27	0.612245	1.4305	0.352299	1	1	1	ELMO1; LCK; FYN;
Vif-mediated degradation of APOBEC3G	2	69	0.408163	0.373878	0.975192	1	1	1	PSMB8; PSMD6;
Nuclear import of Rev protein	1	30	0.204082	0.432018	0.912748	1	1	1	NUPL1;
Interactions of Rev with host cellular proteins	1	33	0.204082	0.392755	0.931678	1	1	1	NUPL1;
Nef Mediated CD4 Down-regulation	1	9	0.204082	1.43894	0.51829	1	1	1	LCK;
Nef-mediates down modulation of cell surface receptors by recruiting them to clathrin adapters	1	20	0.204082	0.647919	0.803014	1	1	1	LCK;
Nef and signal transduction	3	8	0.612245	4.8237	0.0195652	1	0.395248	1	ELMO1; LCK; FYN;
Developmental Biology	28	432	5.71429	0.832273	0.875573	1	1	1	MYL9; DPYSL3; TYROBP; EGR2; DPYSL2; CDK19; MYH11; SLIT2; NR2F2; RAC2; PTPRC; LAMC1; PLXNC1; ABLIM1; FYN; VASP; SPTAN1; UNC5C; ITGA1; SRGAP2; INSM1; MEF2C; RPL35; SPTBN2; RPL7; ACVR2B; MAP2K6; TRPC6;
Vpu mediated degradation of CD4	2	67	0.408163	0.385037	0.971502	1	1	1	PSMB8; PSMD6;
Sema4D in semaphorin signaling	4	27	0.816327	1.90575	0.154452	1	1	1	MYL9; MYH11; RAC2; PTPRC;
Sema4D induced cell migration and growth-cone collapse	3	22	0.612245	1.75547	0.242953	1	1	1	MYL9; MYH11; RAC2;
SEMA3A-Plexin repulsion signaling by inhibiting Integrin adhesion	1	14	0.204082	0.9254	0.679114	1	1	1	FYN;
Axon guidance	19	219	3.87755	1.1142	0.345218	1	1	1	MYL9; DPYSL3; TYROBP; DPYSL2; MYH11; SLIT2; RAC2; PTPRC; LAMC1; PLXNC1; ABLIM1; FYN; VASP; SPTAN1; UNC5C; ITGA1; SRGAP2; SPTBN2; TRPC6;
Semaphorin interactions	10	64	2.04082	2.00739	0.0250313	1	0.474457	1	MYL9; DPYSL3; TYROBP; DPYSL2; MYH11; RAC2; PTPRC; PLXNC1; FYN; ITGA1;
NCAM signaling for neurite out-growth	3	57	0.612245	0.677738	0.832211	1	1	1	FYN; SPTAN1; SPTBN2;
Other semaphorin interactions	3	16	0.612245	2.41336	0.12337	1	1	1	TYROBP; PLXNC1; ITGA1;
CRMPs in Sema3A signaling	3	16	0.612245	2.41336	0.12337	1	1	1	DPYSL3; DPYSL2; FYN;
Sema3A PAK dependent Axon repulsion	1	15	0.204082	0.863748	0.704167	1	1	1	FYN;
CDO in myogenesis	2	24	0.408163	1.07461	0.568188	1	1	1	MEF2C; MAP2K6;
Myogenesis	2	24	0.408163	1.07461	0.568188	1	1	1	MEF2C; MAP2K6;
Regulation of gene expression in endocrine-committed (NEUROG3+) progenitor cells	1	5	0.204082	2.5878	0.333457	1	1	1	INSM1;
Regulation of beta-cell development	3	108	0.612245	0.357725	0.992306	1	1	1	INSM1; RPL35; RPL7;
Netrin mediated repulsion signals	1	15	0.204082	0.863748	0.704167	1	1	1	UNC5C;
Signaling by Robo receptor	3	23	0.612245	1.67918	0.26455	1	1	1	SLIT2; VASP; SRGAP2;
Role of second messengers in netrin-1 signaling	1	10	0.204082	1.29519	0.555869	1	1	1	TRPC6;
Inactivation of Cdc42 and Rac	2	8	0.408163	3.22114	0.123998	1	1	1	SLIT2; SRGAP2;
Regulation of Commissural axon pathfinding by Slit and Robo	1	4	0.204082	3.23313	0.277106	1	1	1	SLIT2;
Role of Abl in Robo-Slit signaling	1	9	0.204082	1.43894	0.51829	1	1	1	SLIT2;
Activation of Rac	1	8	0.204082	1.61858	0.477537	1	1	1	SLIT2;
Recycling pathway of L1	1	32	0.204082	0.405025	0.925874	1	1	1	DPYSL2;
L1CAM interactions	4	79	0.816327	0.651491	0.873989	1	1	1	DPYSL2; LAMC1; SPTAN1; SPTBN2;
Interaction between L1 and Ankyrins	2	12	0.408163	2.14832	0.239021	1	1	1	SPTAN1; SPTBN2;
Signal amplification	2	16	0.408163	1.61158	0.357653	1	1	1	GNA15; GNAI1;
Platelet Adhesion to exposed collagen	4	13	0.816327	3.95652	0.0147505	1	0.332485	1	COL1A2; COL1A1; FCER1G; FYN;
Platelet sensitization by LDL	1	8	0.204082	1.61858	0.477537	1	1	1	PECAM1;
Reduction of cytosolic Ca++ levels	2	10	0.408163	2.57756	0.180072	1	1	1	ATP2A3; ATP2A2;
Elevation of cytosolic Ca2+ levels	1	6	0.204082	2.15721	0.385423	1	1	1	TRPC6;
Platelet calcium homeostasis	3	16	0.612245	2.41336	0.12337	1	1	1	ATP2A3; ATP2A2; TRPC6;
GP1b-IX-V activation signalling	1	9	0.204082	1.43894	0.51829	1	1	1	FLNA;
Platelet activation, signaling and aggregation	12	138	2.44898	1.11707	0.389212	1	1	1	IGFBP3; F2R; LCP2; FCER1G; LCK; RAC2; GNA15; FLNA; FYN; SELP; GNAI1; TRPC6;
Transcriptional Regulation of White Adipocyte Differentiation	3	69	0.612245	0.559888	0.913675	1	1	1	EGR2; CDK19; NR2F2;
Amyloids	2	2	0.408163	12.8365	0.00605721	1	0.155437	0.61984	HSPG2; APCS;
Regulation of gene expression in beta cells	2	98	0.408163	0.263252	0.99688	1	1	1	RPL35; RPL7;
Signaling by NODAL	1	16	0.204082	0.809798	0.727268	1	1	1	ACVR2B;
Hemostasis	45	375	9.18367	1.54068	0.00203385	1	0.0605798	0.241575	COL1A2; FN1; CD48; COL1A1; IGFBP3; ITGB2; SERPINE1; F2R; SLC16A3; HBB; PLAT; LCP2; MMP1; MAFF; HBG1; SELPLG; SERPING1; FCER1G; LCK; PECAM1; FGB; RAC2; F3; GNA15; IRF1; FLNA; PLAUR; ATP2A3; FYN; F13A1; TEK; KIF2C; SELP; ATP2A2; KIF11; GNAI1; CAPZB; PLAU; JAM3; SELL; GATA6; GRB14; IFNB1; TRPC6; F8;
Platelet homeostasis	4	40	0.816327	1.28654	0.379734	1	1	1	PECAM1; ATP2A3; ATP2A2; TRPC6;
Tie2 Signaling	2	18	0.408163	1.43261	0.414689	1	1	1	TEK; GRB14;
Cell surface interactions at the vascular wall	14	72	2.85714	2.49742	0.00111364	1	0.0337738	0.13468	FN1; CD48; ITGB2; SLC16A3; MMP1; SELPLG; FCER1G; PECAM1; FYN; TEK; SELP; JAM3; SELL; GRB14;
Dissolution of Fibrin Clot	5	10	1.02041	6.42466	0.000509507	0.849857	0.0177054	0.070604	IGFBP3; SERPINE1; PLAT; PLAUR; PLAU;
Platelet degranulation	2	28	0.408163	0.921148	0.653238	1	1	1	FLNA; SELP;
Response to elevated platelet cytosolic Ca2+	2	39	0.408163	0.661404	0.819235	1	1	1	FLNA; SELP;
Intrinsic Pathway	3	18	0.612245	2.14536	0.160642	1	1	1	IGFBP3; SERPING1; F8;
Common Pathway	3	16	0.612245	2.41336	0.12337	1	1	1	IGFBP3; FGB; F13A1;
Formation of Fibrin Clot (Clotting Cascade)	6	33	1.22449	2.33709	0.0395169	1	0.659141	1	IGFBP3; SERPING1; FGB; F3; F13A1; F8;
Extrinsic Pathway	1	5	0.204082	2.5878	0.333457	1	1	1	F3;
Effects of PIP2 hydrolysis	1	20	0.204082	0.647919	0.803014	1	1	1	TRPC6;
ADP signalling through P2Y purinoceptor 12	1	6	0.204082	2.15721	0.385423	1	1	1	GNAI1;
ADP signalling through P2Y purinoceptor 1	1	10	0.204082	1.29519	0.555869	1	1	1	GNA15;
Thromboxane signalling through TP receptor	1	8	0.204082	1.61858	0.477537	1	1	1	GNA15;
Thrombin signalling through proteinase activated receptors (PARs)	3	17	0.612245	2.27148	0.141593	1	1	1	IGFBP3; F2R; GNA15;
GPVI-mediated activation cascade	5	27	1.02041	2.381	0.0543809	1	0.817183	1	LCP2; FCER1G; LCK; RAC2; FYN;
Mitotic Metaphase/Anaphase Transition	1	22	0.204082	0.589044	0.832602	1	1	1	STAG2;
Mitotic Prometaphase	5	99	1.02041	0.649539	0.894244	1	1	1	KIF2C; NDC80; NDEL1; CENPA; STAG2;
Mitotic Prophase	4	62	0.816327	0.830097	0.722734	1	1	1	TUBA1A; CEP57; YWHAE; AKAP9;
Golgi Cisternae Pericentriolar Stack Reorganization	4	62	0.816327	0.830097	0.722734	1	1	1	TUBA1A; CEP57; YWHAE; AKAP9;
Mitotic M-M/G1 phases	13	242	2.65306	0.690066	0.946237	1	1	1	TUBA1A; KIF2C; NDC80; NDEL1; PSMB8; CEP57; CENPA; YWHAE; E2F2; AKAP9; ORC5; STAG2; PSMD6;
M Phase	9	158	1.83673	0.731959	0.877439	1	1	1	TUBA1A; KIF2C; NDC80; NDEL1; CEP57; CENPA; YWHAE; AKAP9; STAG2;
DNA Replication	13	261	2.65306	0.639833	0.973805	1	1	1	TUBA1A; KIF2C; NDC80; NDEL1; PSMB8; CEP57; CENPA; YWHAE; E2F2; AKAP9; ORC5; STAG2; PSMD6;
PECAM1 interactions	1	7	0.204082	1.84948	0.433345	1	1	1	PECAM1;
Basigin interactions	2	9	0.408163	2.86363	0.151518	1	1	1	SLC16A3; MMP1;
Factors involved in megakaryocyte development and platelet production	9	119	1.83673	0.971824	0.587505	1	1	1	HBB; MAFF; HBG1; IRF1; KIF2C; KIF11; CAPZB; GATA6; IFNB1;
Kinesins	2	21	0.408163	1.22805	0.495124	1	1	1	KIF2C; KIF11;
Netrin-1 signaling	4	45	0.816327	1.14362	0.469313	1	1	1	SLIT2; ABLIM1; UNC5C; TRPC6;
DCC mediated attractive signaling	1	10	0.204082	1.29519	0.555869	1	1	1	ABLIM1;
Serotonin clearance from the synaptic cleft	1	2	0.204082	6.45018	0.149746	1	1	1	MAOA;
Enzymatic degradation of Dopamine by monoamine oxidase	1	2	0.204082	6.45018	0.149746	1	1	1	MAOA;
Enzymatic degradation of dopamine by COMT	1	2	0.204082	6.45018	0.149746	1	1	1	MAOA;
Dopamine clearance from the synaptic cleft	1	3	0.204082	4.30726	0.216003	1	1	1	MAOA;
Metabolism of serotonin	1	2	0.204082	6.45018	0.149746	1	1	1	MAOA;
Neurotransmitter Receptor Binding And Downstream Transmission In The Postsynaptic Cell	3	89	0.612245	0.434084	0.974007	1	1	1	MYO6; GNAI1; CAMK2A;
Glutamate Binding, Activation of AMPA Receptors and Synaptic Plasticity	2	21	0.408163	1.22805	0.495124	1	1	1	MYO6; CAMK2A;
Trafficking of AMPA receptors	2	21	0.408163	1.22805	0.495124	1	1	1	MYO6; CAMK2A;
Activation of NMDA receptor upon glutamate binding and postsynaptic events	1	34	0.204082	0.381207	0.937028	1	1	1	CAMK2A;
Unblocking of NMDA receptor, glutamate binding and activation	1	11	0.204082	1.17755	0.590523	1	1	1	CAMK2A;
Post NMDA receptor activation events	1	34	0.204082	0.381207	0.937028	1	1	1	CAMK2A;
Neuronal System	7	188	1.42857	0.478612	0.993023	1	1	1	ABCC9; MYO6; GNAI1; CAMK2A; KCNJ2; HSPA8; MAOA;
Smooth Muscle Contraction	10	24	2.04082	5.35166	5.42719e-06	0.00905255	0.00129322	0.005157	MYL9; TPM2; ACTA2; ACTG2; MYLK; MYH11; CALD1; TPM4; ITGB5; ITGA1;
Striated Muscle Contraction	6	30	1.22449	2.57072	0.0257834	1	0.483222	1	TPM2; TNNI3; TPM4; DMD; TNNC2; TNNT2;
Muscle contraction	14	50	2.85714	3.59607	1.72016e-05	0.0286922	0.00358653	0.0143021	MYL9; TPM2; ACTA2; ACTG2; MYLK; MYH11; CALD1; TNNI3; TPM4; ITGB5; ITGA1; DMD; TNNC2; TNNT2;
Transmission across Chemical Synapses	5	121	1.02041	0.531451	0.964649	1	1	1	MYO6; GNAI1; CAMK2A; HSPA8; MAOA;
Norepinephrine Neurotransmitter Release Cycle	1	11	0.204082	1.17755	0.590523	1	1	1	MAOA;
Neurotransmitter Release Cycle	2	26	0.408163	0.991978	0.612491	1	1	1	HSPA8; MAOA;
Neurotransmitter Clearance In The Synaptic Cleft	1	6	0.204082	2.15721	0.385423	1	1	1	MAOA;
GABA synthesis, release, reuptake and degradation	1	17	0.204082	0.76219	0.748568	1	1	1	HSPA8;
CREB phosphorylation through the activation of Ras	1	28	0.204082	0.462865	0.897304	1	1	1	CAMK2A;
Ras activation uopn Ca2+ infux through NMDA receptor	1	17	0.204082	0.76219	0.748568	1	1	1	CAMK2A;
Classical Kir channels	1	4	0.204082	3.23313	0.277106	1	1	1	KCNJ2;
ATP sensitive Potassium channels	1	4	0.204082	3.23313	0.277106	1	1	1	ABCC9;
Inwardly rectifying K+ channels	2	23	0.408163	1.12131	0.544702	1	1	1	ABCC9; KCNJ2;
Potassium Channels	2	76	0.408163	0.339447	0.984807	1	1	1	ABCC9; KCNJ2;
Inhibition of adenylate cyclase pathway	1	13	0.204082	0.99653	0.651943	1	1	1	GNAI1;
Activation of GABAB receptors	1	28	0.204082	0.462865	0.897304	1	1	1	GNAI1;
Adenylate cyclase inhibitory pathway	1	13	0.204082	0.99653	0.651943	1	1	1	GNAI1;
GABA B receptor activation	1	28	0.204082	0.462865	0.897304	1	1	1	GNAI1;
GABA receptor activation	1	36	0.204082	0.360035	0.946507	1	1	1	GNAI1;
CREB phosphorylation through the activation of CaMKII	1	15	0.204082	0.863748	0.704167	1	1	1	CAMK2A;
Vpr-mediated nuclear import of PICs	1	31	0.204082	0.418086	0.919578	1	1	1	NUPL1;
Vpr-mediated induction of apoptosis by mitochondrial outer membrane permeabilization	1	3	0.204082	4.30726	0.216003	1	1	1	SLC25A5;
Interactions of Vpr with host cellular proteins	2	34	0.408163	0.75864	0.755113	1	1	1	NUPL1; SLC25A5;
Host Interactions of HIV factors	7	141	1.42857	0.638138	0.931045	1	1	1	ELMO1; LCK; FYN; PSMB8; NUPL1; SLC25A5; PSMD6;
Rev-mediated nuclear export of HIV-1 RNA	1	32	0.204082	0.405025	0.925874	1	1	1	NUPL1;
Transcription of the HIV genome	3	60	0.612245	0.643857	0.857211	1	1	1	GTF2A1; TAF4B; GTF2E2;
HIV-1 Transcription Initiation	3	39	0.612245	0.99046	0.595324	1	1	1	GTF2A1; TAF4B; GTF2E2;
RNA Polymerase II HIV-1 Promoter Escape	3	39	0.612245	0.99046	0.595324	1	1	1	GTF2A1; TAF4B; GTF2E2;
Late Phase of HIV Life Cycle	4	92	0.816327	0.559443	0.935626	1	1	1	GTF2A1; NUPL1; TAF4B; GTF2E2;
HIV Life Cycle	4	103	0.816327	0.499702	0.964835	1	1	1	GTF2A1; NUPL1; TAF4B; GTF2E2;
HIV Infection	10	203	2.04082	0.632941	0.96103	1	1	1	ELMO1; LCK; FYN; PSMB8; GTF2A1; NUPL1; SLC25A5; TAF4B; GTF2E2; PSMD6;
PI3K/AKT activation	2	30	0.408163	0.859758	0.690499	1	1	1	NR4A1; IRS1;
Nuclear Events (kinase and transcription factor activation)	1	15	0.204082	0.863748	0.704167	1	1	1	MEF2C;
ERK/MAPK targets	1	12	0.204082	1.07951	0.622478	1	1	1	MEF2C;
Insulin receptor recycling	1	28	0.204082	0.462865	0.897304	1	1	1	IRS1;
Signal attenuation	1	11	0.204082	1.17755	0.590523	1	1	1	IRS1;
SOS-mediated signalling	1	15	0.204082	0.863748	0.704167	1	1	1	IRS1;
p75 NTR receptor-mediated signalling	2	39	0.408163	0.661404	0.819235	1	1	1	ARHGDIA; YWHAE;
Signalling by NGF	5	143	1.02041	0.449695	0.989408	1	1	1	NR4A1; IRS1; ARHGDIA; MEF2C; YWHAE;
Cell death signalling via NRAGE, NRIF and NADE	1	21	0.204082	0.61708	0.818408	1	1	1	YWHAE;
PDE3B signalling	1	3	0.204082	4.30726	0.216003	1	1	1	PDE3B;
mTOR signalling	1	27	0.204082	0.480002	0.888587	1	1	1	RPS6KB1;
S6K1-mediated signalling	1	11	0.204082	1.17755	0.590523	1	1	1	RPS6KB1;
mTORC1-mediated signalling	1	11	0.204082	1.17755	0.590523	1	1	1	RPS6KB1;
S6K1 signalling	1	5	0.204082	2.5878	0.333457	1	1	1	RPS6KB1;
Axonal growth stimulation	1	5	0.204082	2.5878	0.333457	1	1	1	ARHGDIA;
p75NTR regulates axonogenesis	1	8	0.204082	1.61858	0.477537	1	1	1	ARHGDIA;
NADE modulates death signalling	1	4	0.204082	3.23313	0.277106	1	1	1	YWHAE;
Axonal growth inhibition (RHOA activation)	1	7	0.204082	1.84948	0.433345	1	1	1	ARHGDIA;
NGF signalling via TRKA from the plasma membrane	3	107	0.612245	0.361068	0.991784	1	1	1	NR4A1; IRS1; MEF2C;
AKT phosphorylates targets in the nucleus	1	4	0.204082	3.23313	0.277106	1	1	1	NR4A1;
PIP3 activates AKT signaling	1	21	0.204082	0.61708	0.818408	1	1	1	NR4A1;
EGFR downregulation	1	27	0.204082	0.480002	0.888587	1	1	1	SPRY1;
Signaling by FGFR	2	95	0.408163	0.271565	0.996116	1	1	1	NR4A1; MKNK1;
GAB1 signalosome	1	32	0.204082	0.405025	0.925874	1	1	1	NR4A1;
IRS activation	1	5	0.204082	2.5878	0.333457	1	1	1	IRS1;
IRS-mediated signalling	3	51	0.612245	0.757456	0.770881	1	1	1	IRS1; PDE3B; RPS6KB1;
PI3K Cascade	3	38	0.612245	1.01652	0.577339	1	1	1	IRS1; PDE3B; RPS6KB1;
PKB-mediated events	2	28	0.408163	0.921148	0.653238	1	1	1	PDE3B; RPS6KB1;
IRS-related events	3	53	0.612245	0.728878	0.793117	1	1	1	IRS1; PDE3B; RPS6KB1;
Signaling by Insulin receptor	3	79	0.612245	0.489025	0.952043	1	1	1	IRS1; PDE3B; RPS6KB1;
Insulin receptor signalling cascade	3	56	0.612245	0.689838	0.82308	1	1	1	IRS1; PDE3B; RPS6KB1;
Spry regulation of FGF signaling	1	16	0.204082	0.809798	0.727268	1	1	1	MKNK1;
PI-3K cascade	1	27	0.204082	0.480002	0.888587	1	1	1	NR4A1;
Negative regulation of FGFR signaling	1	17	0.204082	0.76219	0.748568	1	1	1	MKNK1;
Downstream signaling of activated FGFR	1	66	0.204082	0.196407	0.995401	1	1	1	NR4A1;
Signaling by EGFR	2	98	0.408163	0.263252	0.99688	1	1	1	NR4A1; SPRY1;
Signal Transduction	66	1208	13.4694	0.701432	0.999805	1	1	1	COL1A2; FBN1; FN1; CCL19; COL1A1; ITGA7; PPY; EDNRA; CCL20; NOTCH3; ITGB2; PENK; F2R; CXCL8; PDGFRB; FZD7; TNC; AGT; VCAM1; CCL4; NR4A1; CCL5; RGS1; CCL21; CXCL10; PECAM1; FGB; RAC2; GNA15; CHRDL1; ITGB5; IRS1; CHEK1; ARHGDIB; LAMC1; BMPR2; BDKRB2; CXCL9; ARHGDIA; THBS1; ANXA1; ITGA1; RGS10; PDE4B; PSMB8; PDE1A; GNAI1; MEF2C; SPRY1; JAM3; FZD5; AGTR2; GRM3; GDI2; MKNK1; ACVR2B; PDE3B; YWHAE; RPS6…
CDC6 association with the ORC:origin complex	2	11	0.408163	2.34345	0.209334	1	1	1	E2F2; ORC5;
Assembly of the ORC complex at the origin of replication	1	6	0.204082	2.15721	0.385423	1	1	1	ORC5;
Assembly of the pre-replicative complex	4	83	0.816327	0.620098	0.896947	1	1	1	PSMB8; E2F2; ORC5; PSMD6;
DNA Replication Pre-Initiation	4	98	0.816327	0.525195	0.953539	1	1	1	PSMB8; E2F2; ORC5; PSMD6;
M/G1 Transition	4	98	0.816327	0.525195	0.953539	1	1	1	PSMB8; E2F2; ORC5; PSMD6;
Autodegradation of Cdh1 by Cdh1:APC/C	2	60	0.408163	0.429951	0.953966	1	1	1	PSMB8; PSMD6;
APC/C:Cdc20 mediated degradation of Securin	2	66	0.408163	0.39087	0.969464	1	1	1	PSMB8; PSMD6;
APC/C:Cdh1 mediated degradation of Cdc20 and other APC/C:Cdh1 targeted proteins in late mitosis/early G1	2	69	0.408163	0.373878	0.975192	1	1	1	PSMB8; PSMD6;
Loss of Nlp from mitotic centrosomes	4	61	0.816327	0.843703	0.710685	1	1	1	TUBA1A; CEP57; YWHAE; AKAP9;
Regulation of mitotic cell cycle	3	81	0.612245	0.476952	0.957495	1	1	1	PER2; PSMB8; PSMD6;
Loss of proteins required for interphase microtubule organizationÃÂ from the centrosome	4	61	0.816327	0.843703	0.710685	1	1	1	TUBA1A; CEP57; YWHAE; AKAP9;
APC/C-mediated degradation of cell cycle proteins	3	81	0.612245	0.476952	0.957495	1	1	1	PER2; PSMB8; PSMD6;
Regulation of APC/C activators between G1/S and early anaphase	3	78	0.612245	0.495293	0.949079	1	1	1	PER2; PSMB8; PSMD6;
APC/C:Cdc20 mediated degradation of mitotic proteins	2	71	0.408163	0.363348	0.978418	1	1	1	PSMB8; PSMD6;
Activation of APC/C and APC/C:Cdc20 mediated degradation of mitotic proteins	2	72	0.408163	0.358302	0.979875	1	1	1	PSMB8; PSMD6;
SCF-beta-TrCP mediated degradation of Emi1	3	70	0.612245	0.55189	0.9185	1	1	1	PER2; PSMB8; PSMD6;
Ubiquitin-dependent degradation of Cyclin D	2	66	0.408163	0.39087	0.969464	1	1	1	PSMB8; PSMD6;
Ubiquitin-dependent degradation of Cyclin D1	2	66	0.408163	0.39087	0.969464	1	1	1	PSMB8; PSMD6;
Mitotic G2-G2/M phases	5	99	1.02041	0.649539	0.894244	1	1	1	TUBA1A; CEP57; YWHAE; AKAP9; CDC25A;
G2/M Transition	5	96	1.02041	0.669835	0.87847	1	1	1	TUBA1A; CEP57; YWHAE; AKAP9; CDC25A;
Cyclin A/B1 associated events during G2/M transition	1	14	0.204082	0.9254	0.679114	1	1	1	CDC25A;
Cyclin B2 mediated events	1	6	0.204082	2.15721	0.385423	1	1	1	CDC25A;
Recruitment of mitotic centrosome proteins and complexes	4	70	0.816327	0.735243	0.805903	1	1	1	TUBA1A; CEP57; YWHAE; AKAP9;
Centrosome maturation	4	70	0.816327	0.735243	0.805903	1	1	1	TUBA1A; CEP57; YWHAE; AKAP9;
E2F-enabled inhibition of pre-replication complex formation	2	10	0.408163	2.57756	0.180072	1	1	1	ORC5; CDC25A;
E2F mediated regulation of DNA replication	2	28	0.408163	0.921148	0.653238	1	1	1	ORC5; CDC25A;
SCF(Skp2)-mediated degradation of p27/p21	2	67	0.408163	0.385037	0.971502	1	1	1	PSMB8; PSMD6;
Cyclin E associated events during G1/S transition	3	78	0.612245	0.495293	0.949079	1	1	1	PSMB8; CDC25A; PSMD6;
G1/S Transition	4	117	0.816327	0.439914	0.98434	1	1	1	PSMB8; ORC5; CDC25A; PSMD6;
S Phase	4	121	0.816327	0.425373	0.987659	1	1	1	PSMB8; ORC5; CDC25A; PSMD6;
Cyclin A:Cdk2-associated events at S phase entry	4	90	0.816327	0.571874	0.928386	1	1	1	PSMB8; ORC5; CDC25A; PSMD6;
G1 Phase	1	31	0.204082	0.418086	0.919578	1	1	1	E2F2;
G0 and Early G1	1	21	0.204082	0.61708	0.818408	1	1	1	CDC25A;
Transport of Mature mRNA Derived from an Intronless Transcript	1	35	0.204082	0.370319	0.941961	1	1	1	NUPL1;
Transport of the SLBP independent Mature mRNA	1	32	0.204082	0.405025	0.925874	1	1	1	NUPL1;
Mitotic G1-G1/S phases	5	140	1.02041	0.45933	0.987448	1	1	1	PSMB8; E2F2; ORC5; CDC25A; PSMD6;
Cell Cycle, Mitotic	15	317	3.06122	0.607791	0.989921	1	1	1	PER2; TUBA1A; KIF2C; NDC80; NDEL1; PSMB8; CEP57; CENPA; YWHAE; E2F2; AKAP9; ORC5; STAG2; CDC25A; PSMD6;
Transport of Mature mRNA derived from an Intron-Containing Transcript	1	51	0.204082	0.254163	0.98429	1	1	1	NUPL1;
Transport of Mature Transcript to Cytoplasm	1	55	0.204082	0.235682	0.988675	1	1	1	NUPL1;
Transport of the SLBP Dependant Mature mRNA	1	33	0.204082	0.392755	0.931678	1	1	1	NUPL1;
Transport of Mature mRNAs Derived from Intronless Transcripts	1	36	0.204082	0.360035	0.946507	1	1	1	NUPL1;
Cyclin D associated events in G1	1	31	0.204082	0.418086	0.919578	1	1	1	E2F2;
mRNA Editing	1	4	0.204082	3.23313	0.277106	1	1	1	ADARB1;
Processing of Capped Intron-Containing Pre-mRNA	1	138	0.204082	0.0939414	0.999988	1	1	1	NUPL1;
C6 deamination of adenosine	1	2	0.204082	6.45018	0.149746	1	1	1	ADARB1;
Formation of editosomes by ADAR proteins	1	2	0.204082	6.45018	0.149746	1	1	1	ADARB1;
mRNA Editing: A to I Conversion	1	2	0.204082	6.45018	0.149746	1	1	1	ADARB1;
Synthesis, Secretion, and Deacylation of Ghrelin	1	16	0.204082	0.809798	0.727268	1	1	1	IGF1;
mRNA Processing	2	157	0.408163	0.164329	0.999963	1	1	1	ADARB1; NUPL1;
Unfolded Protein Response	6	63	1.22449	1.22437	0.366939	1	1	1	CXCL8; TPP1; SULT1A4; WFS1; ASNS; DNAJB9;
Insulin Synthesis and Processing	5	132	1.02041	0.487166	0.980419	1	1	1	SRP54; RPL35; SEC61B; RPL7; SEC61G;
Activation of Chaperones by IRE1alpha	4	45	0.816327	1.14362	0.469313	1	1	1	TPP1; SULT1A4; WFS1; DNAJB9;
Regulation of Insulin-like Growth Factor (IGF) Activity by Insulin-like Growth Factor Binding Proteins (IGFBPs)	6	14	1.22449	5.50659	0.0003788	0.631838	0.0170998	0.0681892	IGFBP3; IGFBP4; MMP1; MMP2; IGFBP6; PAPPA;
PERK regulated gene expression	2	11	0.408163	2.34345	0.209334	1	1	1	CXCL8; ASNS;
Telomere Maintenance	2	49	0.408163	0.526451	0.904273	1	1	1	ACD; HIST1H4C;
Diabetes pathways	18	216	3.67347	1.07025	0.418102	1	1	1	IGFBP3; IGFBP4; IGF1; CXCL8; MMP1; MMP2; TPP1; IGFBP6; SULT1A4; WFS1; SRP54; RPL35; PAPPA; SEC61B; RPL7; ASNS; SEC61G; DNAJB9;
Packaging Of Telomere Ends	2	21	0.408163	1.22805	0.495124	1	1	1	ACD; HIST1H4C;
Nucleosome assembly	3	35	0.612245	1.10362	0.520492	1	1	1	NPM1; CENPA; HIST1H4C;
Deposition of New CENPA-containing Nucleosomes at the Centromere	3	35	0.612245	1.10362	0.520492	1	1	1	NPM1; CENPA; HIST1H4C;
Removal of licensing factors from origins	3	85	0.612245	0.454509	0.966703	1	1	1	PSMB8; ORC5; PSMD6;
Chromosome Maintenance	4	69	0.816327	0.745897	0.79675	1	1	1	ACD; NPM1; CENPA; HIST1H4C;
Regulation of DNA replication	4	88	0.816327	0.584869	0.920421	1	1	1	PSMB8; E2F2; ORC5; PSMD6;
Association of licensing factors with the pre-replicative complex	2	15	0.408163	1.71894	0.328368	1	1	1	E2F2; ORC5;
CDT1 association with the CDC6:ORC:origin complex	3	74	0.612245	0.522062	0.935439	1	1	1	PSMB8; ORC5; PSMD6;
Activation of the pre-replicative complex	1	30	0.204082	0.432018	0.912748	1	1	1	ORC5;
Synthesis of DNA	3	109	0.612245	0.354443	0.992795	1	1	1	PSMB8; ORC5; PSMD6;
Switching of origins to a post-replicative state	3	83	0.612245	0.46546	0.962362	1	1	1	PSMB8; ORC5; PSMD6;
Orc1 removal from chromatin	3	83	0.612245	0.46546	0.962362	1	1	1	PSMB8; ORC5; PSMD6;
CDK-mediated phosphorylation and removal of Cdc6	2	66	0.408163	0.39087	0.969464	1	1	1	PSMB8; PSMD6;
Mature Notch receptor traffics to plasma membrane	2	4	0.408163	6.43425	0.0326918	1	0.562164	1	NOTCH3; NOTCH2;
Notch receptor binds with a ligand	2	8	0.408163	3.22114	0.123998	1	1	1	NOTCH3; NOTCH2;
Transport of Notch receptor precursor to golgi	2	4	0.408163	6.43425	0.0326918	1	0.562164	1	NOTCH3; NOTCH2;
Maturation of Notch precursor via proteolytic cleavage	2	5	0.408163	5.14997	0.0517053	1	0.798559	1	NOTCH3; NOTCH2;
Signaling by Notch	2	21	0.408163	1.22805	0.495124	1	1	1	NOTCH3; NOTCH2;
Signaling by BMP	3	19	0.612245	2.0325	0.180409	1	1	1	CHRDL1; BMPR2; ACVR2B;
Signaling by TGF beta	1	13	0.204082	0.99653	0.651943	1	1	1	NOTCH3;
Signaling by Rho GTPases	3	8	0.612245	4.8237	0.0195652	1	0.395248	1	ARHGDIB; ARHGDIA; GDI2;
Rho GTPase cycle	3	8	0.612245	4.8237	0.0195652	1	0.395248	1	ARHGDIB; ARHGDIA; GDI2;
Chemokine receptors bind chemokines	8	42	1.63265	2.44752	0.0142702	1	0.326064	1	CCL19; CCL20; CCL4; CCL5; CCL21; CXCL10; CXCL9; CCL27;
Tachykinin receptors bind tachykinins	1	5	0.204082	2.5878	0.333457	1	1	1	TACR3;
Signaling by GPCR	32	800	6.53061	0.513614	0.999999	1	1	1	CCL19; PPY; EDNRA; CCL20; PENK; F2R; CXCL8; FZD7; AGT; CCL4; CCL5; RGS1; CCL21; CXCL10; RAC2; GNA15; BDKRB2; CXCL9; ANXA1; RGS10; PDE4B; PDE1A; GNAI1; FZD5; AGTR2; GRM3; PDE3B; GRM5; OR2J2; TACR3; TRPC6; CCL27;
GPCR ligand binding	22	336	4.4898	0.840842	0.835912	1	1	1	CCL19; PPY; EDNRA; CCL20; PENK; F2R; CXCL8; FZD7; AGT; CCL4; CCL5; CCL21; CXCL10; BDKRB2; CXCL9; ANXA1; FZD5; AGTR2; GRM3; GRM5; TACR3; CCL27;
Class A/1 (Rhodopsin-like receptors)	18	274	3.67347	0.843711	0.810675	1	1	1	CCL19; PPY; EDNRA; CCL20; PENK; F2R; CXCL8; AGT; CCL4; CCL5; CCL21; CXCL10; BDKRB2; CXCL9; ANXA1; AGTR2; TACR3; CCL27;
Peptide ligand-binding receptors	18	167	3.67347	1.38426	0.0981873	1	1	1	CCL19; PPY; EDNRA; CCL20; PENK; F2R; CXCL8; AGT; CCL4; CCL5; CCL21; CXCL10; BDKRB2; CXCL9; ANXA1; AGTR2; TACR3; CCL27;
Receptor-ligand binding initiates the second proteolytic cleavage of Notch receptor	2	9	0.408163	2.86363	0.151518	1	1	1	NOTCH3; NOTCH2;
A third proteolytic cleavage releases NICD	2	8	0.408163	3.22114	0.123998	1	1	1	NOTCH3; NOTCH2;
NICD traffics to nucleus	2	11	0.408163	2.34345	0.209334	1	1	1	NOTCH3; NOTCH2;
Signaling by PDGF	3	78	0.612245	0.495293	0.949079	1	1	1	NOTCH3; PDGFRB; NR4A1;
Downstream signal transduction	2	75	0.408163	0.343972	0.983697	1	1	1	PDGFRB; NR4A1;
Signaling by SCF-KIT	2	66	0.408163	0.39087	0.969464	1	1	1	NR4A1; CHEK1;
G alpha (i) signalling events	3	31	0.612245	1.24598	0.438764	1	1	1	RGS1; RGS10; GNAI1;
G alpha (s) signalling events	4	31	0.816327	1.65993	0.218837	1	1	1	PDE4B; PDE1A; GNAI1; PDE3B;
GPCR downstream signaling	14	530	2.85714	0.339313	1	1	1	1	EDNRA; F2R; RGS1; RAC2; GNA15; BDKRB2; RGS10; PDE4B; PDE1A; GNAI1; PDE3B; OR2J2; TACR3; TRPC6;
Class C/3 (Metabotropic glutamate/pheromone receptors)	2	15	0.408163	1.71894	0.328368	1	1	1	GRM3; GRM5;
G alpha (12/13) signalling events	1	21	0.204082	0.61708	0.818408	1	1	1	RAC2;
G alpha (q) signalling events	6	120	1.22449	0.642841	0.914845	1	1	1	EDNRA; F2R; GNA15; BDKRB2; TACR3; TRPC6;
G alpha (z) signalling events	1	22	0.204082	0.589044	0.832602	1	1	1	GNAI1;
G-protein activation	1	13	0.204082	0.99653	0.651943	1	1	1	GNAI1;
Opioid Signalling	2	53	0.408163	0.486726	0.926396	1	1	1	PDE4B; GNAI1;
PLC beta mediated events	1	39	0.204082	0.332347	0.958123	1	1	1	GNAI1;
G-protein mediated events	1	40	0.204082	0.32404	0.961406	1	1	1	GNAI1;
Olfactory Signaling Pathway	1	349	0.204082	0.0371475	1	1	1	1	OR2J2;
Formyl peptide receptors bind formyl peptides and many other ligands	1	5	0.204082	2.5878	0.333457	1	1	1	ANXA1;
Class B/2 (Secretin family receptors)	2	47	0.408163	0.548848	0.891012	1	1	1	FZD7; FZD5;
Adaptive Immune System	28	237	5.71429	1.51703	0.0166343	1	0.365079	1	TYROBP; CYBB; ITGB2; HLA-A; LCP2; CTSS; VCAM1; HLA-F; LCK; PECAM1; ERAP1; PTPRC; HLA-B; FCGR1A; FYN; VASP; SEC23A; SPTAN1; PSMB8; TAPBP; IFITM1; SELL; SEC61B; SPTBN2; SEC61G; CRTAM; TRAT1; PSMD6;
TCR signaling	5	47	1.02041	1.36802	0.302209	1	1	1	LCP2; LCK; PTPRC; VASP; TRAT1;
Phosphorylation of CD3 and TCR zeta chains	2	9	0.408163	2.86363	0.151518	1	1	1	LCK; PTPRC;
Translocation of ZAP-70 to Immunological synapse	1	7	0.204082	1.84948	0.433345	1	1	1	LCK;
Immune System	57	522	11.6327	1.40191	0.00474766	1	0.1257	0.501256	TYROBP; C1R; C1S; CYBB; ITGB2; FOS; CD14; HLA-A; LCP2; LY86; IL6; CTSS; MX1; VCAM1; C7; IL1RN; IFITM2; HLA-F; LCK; PECAM1; ERAP1; PTPRC; IFI30; CASP1; IRF1; IFI27; CFB; IRS1; CRP; HLA-B; FCGR1A; FYN; LY96; VASP; SEC23A; SPTAN1; IRF9; IL1R1; IL1RAP; PSMB8; MEF2C; TAPBP; IFITM1; SELL; TYK2; SEC61B; SPTBN2; IL3; MAP2K6; IFNB1; SEC61G; CRTAM; C8A; NFKBIB; TRAT1; IL2RA; PSMD6;
RNA Polymerase II Transcription	3	101	0.612245	0.382515	0.987864	1	1	1	GTF2A1; TAF4B; GTF2E2;
Formation and Maturation of mRNA Transcript	4	185	0.816327	0.278225	0.999799	1	1	1	GTF2A1; NUPL1; TAF4B; GTF2E2;
DARPP-32 events	1	18	0.204082	0.71987	0.768208	1	1	1	PDE4B;
Signaling by Wnt	2	75	0.408163	0.343972	0.983697	1	1	1	PSMB8; PSMD6;
Degradation of beta-catenin by the destruction complex	2	75	0.408163	0.343972	0.983697	1	1	1	PSMB8; PSMD6;
Integrin cell surface interactions	15	72	3.06122	2.67568	0.000345045	0.575535	0.0170998	0.0681892	COL1A2; FBN1; FN1; COL1A1; ITGA7; ITGB2; TNC; VCAM1; PECAM1; FGB; ITGB5; LAMC1; THBS1; ITGA1; JAM3;
Gene Expression	12	378	2.44898	0.407837	0.999963	1	1	1	NOTCH3; RPL35; EIF2S2; EIF4A2; EEF1B2; GTF2A1; NUPL1; RPL7; EIF3J; NOTCH2; TAF4B; GTF2E2;
Generic Transcription Pathway	2	35	0.408163	0.736971	0.769332	1	1	1	NOTCH3; NOTCH2;
Notch-HLH transcription pathway	2	11	0.408163	2.34345	0.209334	1	1	1	NOTCH3; NOTCH2;
RNA Polymerase II Transcription Initiation And Promoter Clearance	3	39	0.612245	0.99046	0.595324	1	1	1	GTF2A1; TAF4B; GTF2E2;
RNA Polymerase II Transcription Initiation	3	39	0.612245	0.99046	0.595324	1	1	1	GTF2A1; TAF4B; GTF2E2;
RNA Polymerase II Pre-transcription Events	3	58	0.612245	0.666055	0.840934	1	1	1	GTF2A1; TAF4B; GTF2E2;
RNA Polymerase II Transcription Pre-Initiation And Promoter Opening	3	39	0.612245	0.99046	0.595324	1	1	1	GTF2A1; TAF4B; GTF2E2;
RNA Polymerase II Promoter Escape	3	39	0.612245	0.99046	0.595324	1	1	1	GTF2A1; TAF4B; GTF2E2;
Pyruvate metabolism	1	10	0.204082	1.29519	0.555869	1	1	1	DLD;
Pyruvate metabolism and Citric Acid (TCA) cycle	1	31	0.204082	0.418086	0.919578	1	1	1	DLD;
The citric acid (TCA) cycle and respiratory electron transport	6	118	1.22449	0.653735	0.906859	1	1	1	ATP5F1; UQCRB; COX5B; ETFDH; DLD; NDUFA9;
Pyrimidine salvage reactions	1	7	0.204082	1.84948	0.433345	1	1	1	TYMP;
Synthesis and interconversion of nucleotide di- and triphosphates	2	16	0.408163	1.61158	0.357653	1	1	1	CTPS1; RRM1;
Pyrimidine catabolism	2	10	0.408163	2.57756	0.180072	1	1	1	NT5E; TYMP;
Pyrimidine metabolism	2	22	0.408163	1.17226	0.520341	1	1	1	NT5E; TYMP;
Purine catabolism	1	11	0.204082	1.17755	0.590523	1	1	1	NT5E;
Glucocorticoid biosynthesis	1	5	0.204082	2.5878	0.333457	1	1	1	HSD11B1;
Vitamin D (calciferol) metabolism	1	7	0.204082	1.84948	0.433345	1	1	1	LGMN;
Base Excision Repair	1	19	0.204082	0.682002	0.786317	1	1	1	MPG;
DNA Repair	2	106	0.408163	0.243386	0.998267	1	1	1	CHEK1; MPG;
Prostanoid metabolism	5	13	1.02041	4.94318	0.00213673	1	0.0625275	0.249342	PTGIS; ZFP36; PTGS2; TBXAS1; ALOX5;
Leukotriene synthesis	2	9	0.408163	2.86363	0.151518	1	1	1	ZFP36; ALOX5;
Cholesterol biosynthesis	3	20	0.612245	1.93093	0.200785	1	1	1	IDI1; SC5D; TM7SF2;
Bile acid and bile salt metabolism	2	27	0.408163	0.955252	0.633307	1	1	1	CH25H; ALB;
Synthesis of bile acids and bile salts	1	19	0.204082	0.682002	0.786317	1	1	1	CH25H;
Metabolism of steroid hormones and vitamins A and D	2	32	0.408163	0.80604	0.724401	1	1	1	LGMN; HSD11B1;
Recycling of bile acids and salts	1	11	0.204082	1.17755	0.590523	1	1	1	ALB;
Regulation of Lipid Metabolism by Peroxisome proliferator-activated receptor alpha (PPARalpha)	4	32	0.816327	1.60807	0.235949	1	1	1	FHL2; RGL1; PEX11A; ACADM;
mitochondrial fatty acid beta-oxidation of unsaturated fatty acids	2	6	0.408163	4.29307	0.0736267	1	1	1	ACADL; ACADM;
Homologous Recombination Repair	1	22	0.204082	0.589044	0.832602	1	1	1	CHEK1;
Double-Strand Break Repair	1	27	0.204082	0.480002	0.888587	1	1	1	CHEK1;
ATM mediated response to DNA double-strand break	1	6	0.204082	2.15721	0.385423	1	1	1	CHEK1;
Homologous recombination repair of replication-independent double-strand breaks	1	22	0.204082	0.589044	0.832602	1	1	1	CHEK1;
ATM mediated phosphorylation of repair proteins	1	6	0.204082	2.15721	0.385423	1	1	1	CHEK1;
Removal of DNA patch containing abasic residue	1	17	0.204082	0.76219	0.748568	1	1	1	MPG;
Resolution of AP sites via the multiple-nucleotide patch replacement pathway	1	17	0.204082	0.76219	0.748568	1	1	1	MPG;
Depurination	1	3	0.204082	4.30726	0.216003	1	1	1	MPG;
Base-Excision Repair, AP Site Formation	1	8	0.204082	1.61858	0.477537	1	1	1	MPG;
Cleavage of the damaged purine	1	3	0.204082	4.30726	0.216003	1	1	1	MPG;
Recognition and association of DNA glycosylase with site containing an affected purine	1	3	0.204082	4.30726	0.216003	1	1	1	MPG;
Resolution of Abasic Sites (AP sites)	1	19	0.204082	0.682002	0.786317	1	1	1	MPG;
Resolution of AP sites via the single-nucleotide replacement pathway	1	12	0.204082	1.07951	0.622478	1	1	1	MPG;
Base-free sugar-phosphate removal via the single-nucleotide replacement pathway	1	10	0.204082	1.29519	0.555869	1	1	1	MPG;
Displacement of DNA glycosylase by APE1	1	9	0.204082	1.43894	0.51829	1	1	1	MPG;
Metabolism	44	823	8.97959	0.686424	0.998654	1	1	1	PTGIS; CYP1B1; NNMT; ZFP36; HMOX1; NT5E; PTGS2; SLC2A3; HSPA1A; CTPS1; TBXAS1; SULT1A4; TYMP; SAT1; PSMB8; ATP5F1; EXOSC8; BCKDHB; UQCRB; COX5B; RPL35; EIF4A2; GATM; NUPL1; ETFDH; RPL7; DLD; NDUFA9; PPOX; CLNS1A; ASNS; BCAT1; CYB5A; AASS; SLC25A16; RRM1; HSPA8; MAOA; ARG1; SLC19A2; CYP3A5; GSTA1; PSMD6; GSTA2;
L13a-mediated translational silencing of Ceruloplasmin expression	5	102	1.02041	0.630437	0.908221	1	1	1	RPL35; EIF2S2; EIF4A2; RPL7; EIF3J;
Purine metabolism	1	24	0.204082	0.539977	0.857753	1	1	1	NT5E;
Metabolism of nucleotides	4	58	0.816327	0.887336	0.672278	1	1	1	NT5E; CTPS1; TYMP; RRM1;
3' -UTR-mediated translational regulation	5	102	1.02041	0.630437	0.908221	1	1	1	RPL35; EIF2S2; EIF4A2; RPL7; EIF3J;
Stabilization of p53	3	69	0.612245	0.559888	0.913675	1	1	1	CHEK1; PSMB8; PSMD6;
p53-Dependent G1 DNA Damage Response	3	72	0.612245	0.536562	0.927421	1	1	1	CHEK1; PSMB8; PSMD6;
p53-Dependent G1/S DNA damage checkpoint	3	72	0.612245	0.536562	0.927421	1	1	1	CHEK1; PSMB8; PSMD6;
G1/S DNA Damage Checkpoints	4	76	0.816327	0.677205	0.853991	1	1	1	CHEK1; PSMB8; CDC25A; PSMD6;
Cell Cycle Checkpoints	6	118	1.22449	0.653735	0.906859	1	1	1	CHEK1; PSMB8; RAD17; ORC5; CDC25A; PSMD6;
N-Glycan antennae elongation	1	9	0.204082	1.43894	0.51829	1	1	1	ST6GAL1;
Autodegradation of the E3 ubiquitin ligase COP1	3	68	0.612245	0.56812	0.908591	1	1	1	CHEK1; PSMB8; PSMD6;
G2/M DNA damage checkpoint	2	29	0.408163	0.889395	0.672297	1	1	1	CHEK1; ORC5;
G2/M Checkpoints	4	43	0.816327	1.1968	0.433912	1	1	1	CHEK1; RAD17; ORC5; CDC25A;
Chk1/Chk2(Cds1) mediated inactivation of Cyclin B:Cdk1 complex	1	5	0.204082	2.5878	0.333457	1	1	1	CHEK1;
p53-Independent G1/S DNA damage checkpoint	4	70	0.816327	0.735243	0.805903	1	1	1	CHEK1; PSMB8; CDC25A; PSMD6;
Ubiquitin Mediated Degradation of Phosphorylated Cdc25A	4	69	0.816327	0.745897	0.79675	1	1	1	CHEK1; PSMB8; CDC25A; PSMD6;
p53-Independent DNA Damage Response	4	70	0.816327	0.735243	0.805903	1	1	1	CHEK1; PSMB8; CDC25A; PSMD6;
Activation of ATR in response to replication stress	4	37	0.816327	1.39082	0.32508	1	1	1	CHEK1; RAD17; ORC5; CDC25A;
Synthesis of substrates in N-glycan biosythesis	2	16	0.408163	1.61158	0.357653	1	1	1	UAP1; DPM1;
Biosynthesis of the N-glycan precursor (dolichol lipid-linked oligosaccharide, LLO) and transfer to a nascent protein	3	30	0.612245	1.2875	0.41748	1	1	1	UAP1; DPM1; ALG13;
Post-translational modification: synthesis of GPI-anchored proteins	4	26	0.816327	1.97902	0.139626	1	1	1	PLAUR; DPM1; PIGH; PIGF;
Removal of aminoterminal propeptides from gamma-carboxylated proteins	1	10	0.204082	1.29519	0.555869	1	1	1	NOTCH3;
Asparagine N-linked glycosylation	6	77	1.22449	1.00178	0.56155	1	1	1	ST6GAL1; SEC23A; UAP1; DPM1; ALG13; MCFD2;
Attachment of GPI anchor to uPAR	1	7	0.204082	1.84948	0.433345	1	1	1	PLAUR;
Synthesis of glycosylphosphatidylinositol (GPI)	2	17	0.408163	1.51683	0.386461	1	1	1	PIGH; PIGF;
Synthesis of dolichyl-phosphate mannose	1	3	0.204082	4.30726	0.216003	1	1	1	DPM1;
N-glycan antennae elongation in the medial/trans-Golgi	1	12	0.204082	1.07951	0.622478	1	1	1	ST6GAL1;
Synthesis of UDP-N-acetyl-glucosamine	1	5	0.204082	2.5878	0.333457	1	1	1	UAP1;
Transport to the Golgi and subsequent modification	3	28	0.612245	1.37943	0.374194	1	1	1	ST6GAL1; SEC23A; MCFD2;
Folding of actin by CCT/TriC	3	9	0.612245	4.28833	0.0276778	1	0.496414	1	ACTB; CCT6A; CCT8;
Association of TriC/CCT with target proteins during biosynthesis	2	9	0.408163	2.86363	0.151518	1	1	1	CCT6A; CCT8;
Post-translational protein modification	10	114	2.04082	1.12704	0.395912	1	1	1	NOTCH3; ST6GAL1; PLAUR; SEC23A; UAP1; DPM1; ALG13; MCFD2; PIGH; PIGF;
Prefoldin mediated transfer of substrate to CCT/TriC	2	14	0.408163	1.84164	0.29873	1	1	1	CCT6A; CCT8;
Formation of tubulin folding intermediates by CCT/TriC	2	8	0.408163	3.22114	0.123998	1	1	1	CCT6A; CCT8;
Post-translational modification: gamma carboxylation and hypusine formation	1	14	0.204082	0.9254	0.679114	1	1	1	NOTCH3;
Gamma-carboxylation, transport, and amino-terminal cleavage of proteins	1	12	0.204082	1.07951	0.622478	1	1	1	NOTCH3;
Cooperation of Prefoldin and TriC/CCT in actin and tubulin folding	3	15	0.612245	2.57414	0.106083	1	1	1	ACTB; CCT6A; CCT8;
Chaperonin-mediated protein folding	3	16	0.612245	2.41336	0.12337	1	1	1	ACTB; CCT6A; CCT8;
Eukaryotic Translation Termination	2	82	0.408163	0.314612	0.990076	1	1	1	RPL35; RPL7;
Protein folding	3	28	0.612245	1.37943	0.374194	1	1	1	ACTB; CCT6A; CCT8;
Eukaryotic Translation Elongation	3	85	0.612245	0.454509	0.966703	1	1	1	RPL35; EEF1B2; RPL7;
Peptide chain elongation	2	82	0.408163	0.314612	0.990076	1	1	1	RPL35; RPL7;
Recycling of eIF2:GDP	1	8	0.204082	1.61858	0.477537	1	1	1	EIF2S2;
Ribosomal scanning and start codon recognition	3	54	0.612245	0.715383	0.803545	1	1	1	EIF2S2; EIF4A2; EIF3J;
GTP hydrolysis and joining of the 60S ribosomal subunit	5	103	1.02041	0.624316	0.912507	1	1	1	RPL35; EIF2S2; EIF4A2; RPL7; EIF3J;
Translation initiation complex formation	3	54	0.612245	0.715383	0.803545	1	1	1	EIF2S2; EIF4A2; EIF3J;
Activation of the mRNA upon binding of the cap-binding complex and eIFs, and subsequent binding to 43S	3	55	0.612245	0.702379	0.813529	1	1	1	EIF2S2; EIF4A2; EIF3J;
Formation of the ternary complex, and subsequently, the 43S complex	2	47	0.408163	0.548848	0.891012	1	1	1	EIF2S2; EIF3J;
Translation	6	117	1.22449	0.659322	0.902629	1	1	1	RPL35; EIF2S2; EIF4A2; EEF1B2; RPL7; EIF3J;
Eukaryotic Translation Initiation	5	110	1.02041	0.584591	0.937888	1	1	1	RPL35; EIF2S2; EIF4A2; RPL7; EIF3J;
Cap-dependent Translation Initiation	5	110	1.02041	0.584591	0.937888	1	1	1	RPL35; EIF2S2; EIF4A2; RPL7; EIF3J;
Formation of a pool of free 40S subunits	3	92	0.612245	0.419931	0.97846	1	1	1	RPL35; RPL7; EIF3J;
Metabolism of proteins	19	259	3.87755	0.942132	0.644524	1	1	1	NOTCH3; ST6GAL1; PLAUR; ACTB; SEC23A; UAP1; RPL35; EIF2S2; EIF4A2; EEF1B2; RPL7; DPM1; ALG13; MCFD2; EIF3J; PIGH; CCT6A; PIGF; CCT8;
Viral RNP Complexes in the Host Cell Nucleus	1	2	0.204082	6.45018	0.149746	1	1	1	HSPA1A;
NEP/NS2 Interacts with the Cellular Export Machinery	1	29	0.204082	0.44691	0.90534	1	1	1	NUPL1;
Viral mRNA Translation	2	82	0.408163	0.314612	0.990076	1	1	1	RPL35; RPL7;
Export of Viral Ribonucleoproteins from Nucleus	2	31	0.408163	0.832033	0.70786	1	1	1	HSPA1A; NUPL1;
Influenza Viral RNA Transcription and Replication	2	98	0.408163	0.263252	0.99688	1	1	1	RPL35; RPL7;
Influenza Life Cycle	4	135	0.816327	0.381263	0.994751	1	1	1	HSPA1A; RPL35; NUPL1; RPL7;
Transport of Ribonucleoproteins into the Host Nucleus	1	29	0.204082	0.44691	0.90534	1	1	1	NUPL1;
Influenza Infection	4	140	0.816327	0.367648	0.996161	1	1	1	HSPA1A; RPL35; NUPL1; RPL7;
Meiotic Synapsis	3	47	0.612245	0.821907	0.720595	1	1	1	ACD; STAG2; HIST1H4C;
Meiotic Recombination	3	42	0.612245	0.91973	0.646217	1	1	1	MSH4; DMC1; HIST1H4C;
Meiosis	5	72	1.02041	0.893082	0.670465	1	1	1	MSH4; DMC1; ACD; STAG2; HIST1H4C;
Inhibition of HSL	1	3	0.204082	4.30726	0.216003	1	1	1	PDE3B;
Regulation of gap junction activity	1	2	0.204082	6.45018	0.149746	1	1	1	GJA1;
c-src mediated regulation of Cx43 function and closure of gap junctions	1	2	0.204082	6.45018	0.149746	1	1	1	GJA1;
Oligomerization of connexins into connexons	1	3	0.204082	4.30726	0.216003	1	1	1	GJA1;
Microtubule-dependent trafficking of connexons from Golgi to the plasma membrane	1	1	0.204082	12.8365	0.0779014	1	1	1	GJA1;
Transport of connexons to the plasma membrane	1	2	0.204082	6.45018	0.149746	1	1	1	GJA1;
Gap junction trafficking and regulation	1	6	0.204082	2.15721	0.385423	1	1	1	GJA1;
Gap junction trafficking	1	5	0.204082	2.5878	0.333457	1	1	1	GJA1;
Gap junction assembly	1	4	0.204082	3.23313	0.277106	1	1	1	GJA1;
Transport of connexins along the secretory pathway	1	1	0.204082	12.8365	0.0779014	1	1	1	GJA1;
trans-Golgi Network Vesicle Budding	1	33	0.204082	0.392755	0.931678	1	1	1	HSPA8;
Clathrin derived vesicle budding	1	33	0.204082	0.392755	0.931678	1	1	1	HSPA8;
Golgi Associated Vesicle Biogenesis	1	27	0.204082	0.480002	0.888587	1	1	1	HSPA8;
Lysosome Vesicle Biogenesis	1	15	0.204082	0.863748	0.704167	1	1	1	HSPA8;
Eicosanoids	2	5	0.408163	5.14997	0.0517053	1	0.798559	1	PTGIS; TBXAS1;
Amine Oxidase reactions	1	4	0.204082	3.23313	0.277106	1	1	1	MAOA;
COX reactions	1	1	0.204082	12.8365	0.0779014	1	1	1	PTGS2;
Monoamines are oxidized to aldehydes by MAOA and MAOB, producing NH3 and H2O2	1	2	0.204082	6.45018	0.149746	1	1	1	MAOA;
Cytosolic sulfonation of small molecules	1	7	0.204082	1.84948	0.433345	1	1	1	SULT1A4;
Phase II conjugation	4	39	0.816327	1.31952	0.361519	1	1	1	NNMT; SULT1A4; GSTA1; GSTA2;
Glutathione conjugation	2	15	0.408163	1.71894	0.328368	1	1	1	GSTA1; GSTA2;
Methylation	1	6	0.204082	2.15721	0.385423	1	1	1	NNMT;
Bile salt and organic anion SLC transporters	1	12	0.204082	1.07951	0.622478	1	1	1	SLC16A3;
ER to Golgi Transport	1	9	0.204082	1.43894	0.51829	1	1	1	SEC23A;
Membrane Trafficking	3	84	0.612245	0.45992	0.964595	1	1	1	GJA1; SEC23A; HSPA8;
COPII (Coat Protein 2) Mediated Vesicle Transport	1	9	0.204082	1.43894	0.51829	1	1	1	SEC23A;
Interconversion of polyamines	1	3	0.204082	4.30726	0.216003	1	1	1	SAT1;
Regulation of ornithine decarboxylase (ODC)	2	70	0.408163	0.368538	0.976859	1	1	1	PSMB8; PSMD6;
Creatine metabolism	1	3	0.204082	4.30726	0.216003	1	1	1	GATM;
Metabolism of polyamines	1	15	0.204082	0.863748	0.704167	1	1	1	SAT1;
Urea cycle	1	9	0.204082	1.43894	0.51829	1	1	1	ARG1;
Heme degradation	1	3	0.204082	4.30726	0.216003	1	1	1	HMOX1;
Biological oxidations	10	98	2.04082	1.31102	0.231115	1	1	1	PTGIS; CYP1B1; NNMT; PTGS2; TBXAS1; SULT1A4; MAOA; CYP3A5; GSTA1; GSTA2;
Metabolism of porphyrins	2	10	0.408163	2.57756	0.180072	1	1	1	HMOX1; PPOX;
Heme biosynthesis	1	7	0.204082	1.84948	0.433345	1	1	1	PPOX;
Endogenous sterols	1	15	0.204082	0.863748	0.704167	1	1	1	CYP1B1;
Phase 1 - Functionalization of compounds	6	60	1.22449	1.28557	0.324268	1	1	1	PTGIS; CYP1B1; PTGS2; TBXAS1; MAOA; CYP3A5;
Cytochrome P450 - arranged by substrate type	4	48	0.816327	1.07216	0.520779	1	1	1	PTGIS; CYP1B1; TBXAS1; CYP3A5;
Nonsense-Mediated Decay	2	104	0.408163	0.248066	0.997992	1	1	1	RPL35; RPL7;
Destabilization of mRNA by KSRP	1	19	0.204082	0.682002	0.786317	1	1	1	EXOSC8;
Destabilization of mRNA by Butyrate Response Factor 1 (BRF1)	2	20	0.408163	1.28942	0.469081	1	1	1	ZFP36; EXOSC8;
Destabilization of mRNA by Tristetraprolin (TTP)	2	17	0.408163	1.51683	0.386461	1	1	1	ZFP36; EXOSC8;
Regulation of mRNA Stability by Proteins that Bind AU-rich Elements	6	104	1.22449	0.74173	0.831121	1	1	1	ZFP36; HSPA1A; PSMB8; EXOSC8; HSPA8; PSMD6;
Destabilization of mRNA by AUF1 (hnRNP D0)	4	71	0.816327	0.724889	0.814719	1	1	1	HSPA1A; PSMB8; HSPA8; PSMD6;
mRNA Decay by 3' to 5' Exoribonuclease	1	11	0.204082	1.17755	0.590523	1	1	1	EXOSC8;
Deadenylation-dependent mRNA decay	2	46	0.408163	0.560777	0.88376	1	1	1	EXOSC8; EIF4A2;
Deadenylation of mRNA	1	22	0.204082	0.589044	0.832602	1	1	1	EIF4A2;
Metabolism of mRNA	9	234	1.83673	0.494239	0.995775	1	1	1	ZFP36; HSPA1A; PSMB8; EXOSC8; RPL35; EIF4A2; RPL7; HSPA8; PSMD6;
Metabolism of RNA	11	281	2.2449	0.502935	0.997598	1	1	1	ZFP36; HSPA1A; PSMB8; EXOSC8; RPL35; EIF4A2; NUPL1; RPL7; CLNS1A; HSPA8; PSMD6;
Respiratory electron transport	4	76	0.816327	0.677205	0.853991	1	1	1	UQCRB; COX5B; ETFDH; NDUFA9;
Formation of ATP by chemiosmotic coupling	1	15	0.204082	0.863748	0.704167	1	1	1	ATP5F1;
Regulation of pyruvate dehydrogenase (PDH) complex	1	9	0.204082	1.43894	0.51829	1	1	1	DLD;
Citric acid cycle (TCA cycle)	1	19	0.204082	0.682002	0.786317	1	1	1	DLD;
Respiratory electron transport, ATP synthesis by chemiosmotic coupling, and heat production by uncoupling proteins.	5	91	1.02041	0.706635	0.847758	1	1	1	ATP5F1; UQCRB; COX5B; ETFDH; NDUFA9;
Metabolism of amino acids and derivatives	10	188	2.04082	0.683439	0.929106	1	1	1	SAT1; PSMB8; BCKDHB; GATM; DLD; ASNS; BCAT1; AASS; ARG1; PSMD6;
Lysine catabolism	2	8	0.408163	3.22114	0.123998	1	1	1	DLD; AASS;
Branched-chain amino acid catabolism	3	17	0.612245	2.27148	0.141593	1	1	1	BCKDHB; DLD; BCAT1;
Amino acid synthesis and interconversion (transamination)	1	10	0.204082	1.29519	0.555869	1	1	1	ASNS;
Vitamin B1 (thiamin) metabolism	1	4	0.204082	3.23313	0.277106	1	1	1	SLC19A2;
Coenzyme A biosynthesis	1	6	0.204082	2.15721	0.385423	1	1	1	SLC25A16;
Vitamin B5 (pantothenate) metabolism	1	9	0.204082	1.43894	0.51829	1	1	1	SLC25A16;
Nonsense Mediated Decay Enhanced by the Exon Junction Complex	2	104	0.408163	0.248066	0.997992	1	1	1	RPL35; RPL7;
Nonsense Mediated Decay Independent of the Exon Junction Complex	2	87	0.408163	0.296533	0.993066	1	1	1	RPL35; RPL7;
Metabolism of non-coding RNA	2	50	0.408163	0.515924	0.910323	1	1	1	NUPL1; CLNS1A;
snRNP Assembly	2	50	0.408163	0.515924	0.910323	1	1	1	NUPL1; CLNS1A;
Metabolism of vitamins and cofactors	4	47	0.816327	1.09497	0.503873	1	1	1	SLC2A3; CYB5A; SLC25A16; SLC19A2;
Metabolism of water-soluble vitamins and cofactors	4	47	0.816327	1.09497	0.503873	1	1	1	SLC2A3; CYB5A; SLC25A16; SLC19A2;
Vitamin C (ascorbate) metabolism	2	6	0.408163	4.29307	0.0736267	1	1	1	SLC2A3; CYB5A;
Xenobiotics	1	14	0.204082	0.9254	0.679114	1	1	1	CYP3A5;
Glucose metabolism	1	36	0.204082	0.360035	0.946507	1	1	1	PHKA1;
Glucose transport	1	38	0.204082	0.341091	0.954562	1	1	1	NUPL1;
Regulation of Glucokinase by Glucokinase Regulatory Protein	1	29	0.204082	0.44691	0.90534	1	1	1	NUPL1;
Digestion of dietary carbohydrate	1	5	0.204082	2.5878	0.333457	1	1	1	LCT;
Hexose transport	1	40	0.204082	0.32404	0.961406	1	1	1	NUPL1;
BMAL1:CLOCK/NPAS2 Activates Gene Expression	3	23	0.612245	1.67918	0.26455	1	1	1	SERPINE1; PER2; BHLHE40;
Metabolism of carbohydrates	5	92	1.02041	0.698955	0.85437	1	1	1	GALT; NUPL1; PHKA1; LCT; ALDOB;
Circadian Clock	3	32	0.612245	1.20706	0.459744	1	1	1	SERPINE1; PER2; BHLHE40;
Beta oxidation of octanoyl-CoA to hexanoyl-CoA	1	5	0.204082	2.5878	0.333457	1	1	1	ACADM;
mitochondrial fatty acid beta-oxidation of saturated fatty acids	2	8	0.408163	3.22114	0.123998	1	1	1	ACADL; ACADM;
Mitochondrial Fatty Acid Beta-Oxidation	2	14	0.408163	1.84164	0.29873	1	1	1	ACADL; ACADM;
Beta oxidation of myristoyl-CoA to lauroyl-CoA	1	3	0.204082	4.30726	0.216003	1	1	1	ACADL;
Beta oxidation of decanoyl-CoA to octanoyl-CoA-CoA	1	5	0.204082	2.5878	0.333457	1	1	1	ACADM;
Beta oxidation of lauroyl-CoA to decanoyl-CoA-CoA	1	5	0.204082	2.5878	0.333457	1	1	1	ACADL;
Fatty Acyl-CoA Biosynthesis	1	18	0.204082	0.71987	0.768208	1	1	1	ELOVL5;
Synthesis of very long-chain fatty acyl-CoAs	1	14	0.204082	0.9254	0.679114	1	1	1	ELOVL5;
Fatty acid, triacylglycerol, and ketone body metabolism	6	83	1.22449	0.929374	0.636124	1	1	1	FHL2; RGL1; ELOVL5; ACADL; PEX11A; ACADM;
Triglyceride Biosynthesis	1	28	0.204082	0.462865	0.897304	1	1	1	ELOVL5;
Lipoprotein metabolism	5	27	1.02041	2.381	0.0543809	1	0.817183	1	APOE; HSPG2; MTTP; CETP; ALB;
LDL-mediated lipid transport	1	4	0.204082	3.23313	0.277106	1	1	1	CETP;
HDL-mediated lipid transport	3	15	0.612245	2.57414	0.106083	1	1	1	APOE; CETP; ALB;
Chylomicron-mediated lipid transport	3	16	0.612245	2.41336	0.12337	1	1	1	APOE; HSPG2; MTTP;
Glycogen breakdown (glycogenolysis)	1	14	0.204082	0.9254	0.679114	1	1	1	PHKA1;
Fructose catabolism	1	1	0.204082	12.8365	0.0779014	1	1	1	ALDOB;
Galactose catabolism	1	3	0.204082	4.30726	0.216003	1	1	1	GALT;
Cell-cell junction organization	2	45	0.408163	0.573236	0.876065	1	1	1	CDH11; CDH5;
Cell-Cell communication	9	117	1.83673	0.988435	0.566561	1	1	1	CDH11; TYROBP; CDH5; FLNA; FYN; VASP; SPTAN1; LAMB3; SPTBN2;
Cell junction organization	5	69	1.02041	0.931906	0.632922	1	1	1	CDH11; CDH5; FLNA; VASP; LAMB3;
Transmembrane transport of small molecules	13	378	2.65306	0.441795	0.999895	1	1	1	HMOX1; SLC16A3; SLC2A3; ABCA8; ABCC9; AQP4; ATP2A3; SLC26A3; ATP2A2; SLC39A8; NUPL1; GLRA3; ALB;
Transport of inorganic cations/anions and amino acids/oligopeptides	1	94	0.204082	0.137909	0.999539	1	1	1	SLC26A3;
SLC-mediated transmembrane transport	6	247	1.22449	0.312325	0.999935	1	1	1	SLC16A3; SLC2A3; SLC26A3; SLC39A8; NUPL1; ALB;
ABC-family proteins mediated transport	2	25	0.408163	1.03164	0.590785	1	1	1	ABCA8; ABCC9;
Type I hemidesmosome assembly	1	8	0.204082	1.61858	0.477537	1	1	1	LAMB3;
Signal regulatory protein (SIRP) family interactions	1	11	0.204082	1.17755	0.590523	1	1	1	TYROBP;
Adherens junctions interactions	2	27	0.408163	0.955252	0.633307	1	1	1	CDH11; CDH5;
Cell-extracellular matrix interactions	2	16	0.408163	1.61158	0.357653	1	1	1	FLNA; VASP;
Nephrin interactions	3	29	0.612245	1.33188	0.39594	1	1	1	FYN; SPTAN1; SPTBN2;
Zinc transporters	1	17	0.204082	0.76219	0.748568	1	1	1	SLC39A8;
Metal ion SLC transporters	1	25	0.204082	0.518387	0.868877	1	1	1	SLC39A8;
Proton-coupled monocarboxylate transport	1	4	0.204082	3.23313	0.277106	1	1	1	SLC16A3;
Zinc influx into cells by the SLC39 gene family	1	10	0.204082	1.29519	0.555869	1	1	1	SLC39A8;
Multifunctional anion exchangers	1	7	0.204082	1.84948	0.433345	1	1	1	SLC26A3;
Transport of glucose and other sugars, bile salts and organic acids, metal ions and amine compounds	3	94	0.612245	0.410997	0.981014	1	1	1	SLC16A3; SLC2A3; SLC39A8;
Facilitative Na+-independent glucose transporters	1	12	0.204082	1.07951	0.622478	1	1	1	SLC2A3;
Ion channel transport	3	46	0.612245	0.839771	0.706762	1	1	1	ATP2A3; ATP2A2; GLRA3;
Iron uptake and transport	1	37	0.204082	0.350307	0.950698	1	1	1	HMOX1;
Regulation of Water Balance by Renal Aquaporins	1	24	0.204082	0.539977	0.857753	1	1	1	AQP4;
Lipid digestion, mobilization, and transport	5	46	1.02041	1.39776	0.286637	1	1	1	APOE; HSPG2; MTTP; CETP; ALB;
Metabolism of lipids and lipoproteins	22	257	4.4898	1.0993	0.352605	1	1	1	FHL2; APOE; PTGIS; ZFP36; RGL1; PTGS2; ELOVL5; LGMN; HSPG2; HSD11B1; CH25H; TBXAS1; ALOX5; ACADL; MTTP; CETP; IDI1; PEX11A; ACADM; SC5D; ALB; TM7SF2;
Ligand-gated ion channel transport	1	17	0.204082	0.76219	0.748568	1	1	1	GLRA3;
Ion transport by P-type ATPases	2	29	0.408163	0.889395	0.672297	1	1	1	ATP2A3; ATP2A2;
Transport of vitamins, nucleosides, and related molecules	1	30	0.204082	0.432018	0.912748	1	1	1	ALB;
Aquaporin-mediated transport	1	27	0.204082	0.480002	0.888587	1	1	1	AQP4;
Transport of organic anions	1	10	0.204082	1.29519	0.555869	1	1	1	ALB;
PD-1 signaling	1	12	0.204082	1.07951	0.622478	1	1	1	LCK;
Class I MHC mediated antigen processing & presentation	13	101	2.65306	1.65333	0.0488282	1	0.774681	1	CYBB; HLA-A; CTSS; HLA-F; ERAP1; HLA-B; FCGR1A; SEC23A; PSMB8; TAPBP; SEC61B; SEC61G; PSMD6;
Antigen processing: Ubiquitination & Proteasome degradation	2	69	0.408163	0.373878	0.975192	1	1	1	PSMB8; PSMD6;
CD28 co-stimulation	5	36	1.02041	1.78592	0.144664	1	1	1	LCK; PECAM1; FYN; SPTAN1; SPTBN2;
CD28 dependent PI3K/Akt signaling	2	17	0.408163	1.51683	0.386461	1	1	1	LCK; FYN;
CD28 dependent Vav1 pathway	4	18	0.816327	2.8581	0.046347	1	0.75791	1	LCK; FYN; SPTAN1; SPTBN2;
CTLA4 inhibitory signaling	1	5	0.204082	2.5878	0.333457	1	1	1	PECAM1;
Generation of second messenger molecules	3	19	0.612245	2.0325	0.180409	1	1	1	LCP2; LCK; VASP;
Downstream TCR signaling	2	32	0.408163	0.80604	0.724401	1	1	1	LCK; TRAT1;
Costimulation by the CD28 family	5	52	1.02041	1.23651	0.381383	1	1	1	LCK; PECAM1; FYN; SPTAN1; SPTBN2;
Stimulation of the cell death response by PAK-2p34	1	3	0.204082	4.30726	0.216003	1	1	1	SPTAN1;
Transcription	6	178	1.22449	0.433388	0.995686	1	1	1	PTRF; SNAPC1; GTF2A1; TAF4B; GTF2E2; HIST1H4C;
RNA Polymerase I, RNA Polymerase III, and Mitochondrial Transcription	3	92	0.612245	0.419931	0.97846	1	1	1	PTRF; SNAPC1; HIST1H4C;
RNA Polymerase I Transcription	2	56	0.408163	0.460656	0.939724	1	1	1	PTRF; HIST1H4C;
RNA Polymerase I Promoter Clearance	1	54	0.204082	0.240046	0.987709	1	1	1	HIST1H4C;
Regulation of Apoptosis	2	75	0.408163	0.343972	0.983697	1	1	1	PSMB8; PSMD6;
Regulation of activated PAK-2p34 by proteasome mediated degradation	2	66	0.408163	0.39087	0.969464	1	1	1	PSMB8; PSMD6;
RNA Polymerase I Promoter Opening	1	31	0.204082	0.418086	0.919578	1	1	1	HIST1H4C;
RNA Polymerase III Transcription Initiation From Type 3 Promoter	1	22	0.204082	0.589044	0.832602	1	1	1	SNAPC1;
RNA Polymerase III Transcription Initiation	1	29	0.204082	0.44691	0.90534	1	1	1	SNAPC1;
RNA Polymerase III Transcription	1	34	0.204082	0.381207	0.937028	1	1	1	SNAPC1;
RNA Polymerase III Abortive And Retractive Initiation	1	34	0.204082	0.381207	0.937028	1	1	1	SNAPC1;
RNA Polymerase I Chain Elongation	1	48	0.204082	0.270045	0.979923	1	1	1	HIST1H4C;
RNA Polymerase I Transcription Termination	1	21	0.204082	0.61708	0.818408	1	1	1	PTRF;
Cdc20:Phospho-APC/C mediated degradation of Cyclin A	2	69	0.408163	0.373878	0.975192	1	1	1	PSMB8; PSMD6;
Caspase-mediated cleavage of cytoskeletal proteins	4	11	0.816327	4.67524	0.00771423	1	0.189226	0.754578	GSN; SPTAN1; GAS2; CASP6;
Apoptotic cleavage of cellular proteins	5	39	1.02041	1.64857	0.183762	1	1	1	GSN; SPTAN1; FNTA; GAS2; CASP6;
Breakdown of the nuclear lamina	1	4	0.204082	3.23313	0.277106	1	1	1	CASP6;
Apoptotic cleavage of cell adhesion proteins	1	12	0.204082	1.07951	0.622478	1	1	1	SPTAN1;
Apoptotic execution phase	5	48	1.02041	1.33953	0.317908	1	1	1	GSN; SPTAN1; FNTA; GAS2; CASP6;
TNF signaling	1	7	0.204082	1.84948	0.433345	1	1	1	TNFRSF1A;
Death Receptor Signalling	1	13	0.204082	0.99653	0.651943	1	1	1	TNFRSF1A;
Extrinsic Pathway for Apoptosis	1	13	0.204082	0.99653	0.651943	1	1	1	TNFRSF1A;
Apoptosis	8	158	1.63265	0.65072	0.933558	1	1	1	GSN; TNFRSF1A; SPTAN1; PSMB8; FNTA; GAS2; CASP6; PSMD6;
Steroid hormones	2	25	0.408163	1.03164	0.590785	1	1	1	LGMN; HSD11B1;
Growth hormone receptor signaling	1	18	0.204082	0.71987	0.768208	1	1	1	IRS1;
Interleukin-6 signaling	1	8	0.204082	1.61858	0.477537	1	1	1	IL6;
TRIF mediated TLR3 signaling	4	56	0.816327	0.91902	0.644795	1	1	1	FOS; MEF2C; MAP2K6; NFKBIB;
Toll Like Receptor 3 (TLR3) Cascade	4	56	0.816327	0.91902	0.644795	1	1	1	FOS; MEF2C; MAP2K6; NFKBIB;
Viral dsRNA:TLR3:TRIF Complex Activates RIP1	1	13	0.204082	0.99653	0.651943	1	1	1	NFKBIB;
TRAF6 Mediated Induction of proinflammatory cytokines	4	50	0.816327	1.02928	0.553742	1	1	1	FOS; MEF2C; MAP2K6; NFKBIB;
Toll Like Receptor 5 (TLR5) Cascade	4	60	0.816327	0.857763	0.69826	1	1	1	FOS; MEF2C; MAP2K6; NFKBIB;
Toll Like Receptor 7/8 (TLR7/8) Cascade	4	62	0.816327	0.830097	0.722734	1	1	1	FOS; MEF2C; MAP2K6; NFKBIB;
MyD88 dependent cascade initiated on endosome	4	60	0.816327	0.857763	0.69826	1	1	1	FOS; MEF2C; MAP2K6; NFKBIB;
TRAF6 mediated induction of NFkB and MAP kinases upon TLR7/8 or 9 activation	4	59	0.816327	0.872299	0.685457	1	1	1	FOS; MEF2C; MAP2K6; NFKBIB;
Toll Like Receptor 9 (TLR9) Cascade	4	65	0.816327	0.791791	0.756637	1	1	1	FOS; MEF2C; MAP2K6; NFKBIB;
Activated TLR4 signalling	5	72	1.02041	0.893082	0.670465	1	1	1	FOS; LY96; MEF2C; MAP2K6; NFKBIB;
MyD88:Mal cascade initiated on plasma membrane	4	62	0.816327	0.830097	0.722734	1	1	1	FOS; MEF2C; MAP2K6; NFKBIB;
Toll Like Receptor 4 (TLR4) Cascade	7	76	1.42857	1.18384	0.380152	1	1	1	FOS; CD14; LY86; LY96; MEF2C; MAP2K6; NFKBIB;
LPS transferred from LBP carrier to CD14	1	2	0.204082	6.45018	0.149746	1	1	1	CD14;
NFkB and MAP kinases activation mediated by TLR4 signaling repertoire	5	54	1.02041	1.19072	0.413143	1	1	1	FOS; LY96; MEF2C; MAP2K6; NFKBIB;
MyD88-independent cascade initiated on plasma membrane	5	58	1.02041	1.10862	0.475729	1	1	1	FOS; LY96; MEF2C; MAP2K6; NFKBIB;
Activation of IRF3/IRF7 mediated by TBK1/IKK epsilon	1	9	0.204082	1.43894	0.51829	1	1	1	LY96;
Innate Immune System	15	183	3.06122	1.05282	0.45802	1	1	1	C1R; C1S; FOS; CD14; LY86; C7; CASP1; CFB; CRP; LY96; MEF2C; MAP2K6; IFNB1; C8A; NFKBIB;
Toll Receptor Cascades	7	90	1.42857	0.999709	0.559119	1	1	1	FOS; CD14; LY86; LY96; MEF2C; MAP2K6; NFKBIB;
Endosomal/Vacuolar pathway	4	9	0.816327	5.71302	0.00334006	1	0.0944274	0.37655	HLA-A; CTSS; HLA-F; HLA-B;
Cross-presentation of soluble exogenous antigens (endosomes)	3	67	0.612245	0.576598	0.903238	1	1	1	FCGR1A; PSMB8; PSMD6;
Immunoregulatory interactions between a Lymphoid and a non-Lymphoid cell	9	52	1.83673	2.22374	0.0176971	1	0.378445	1	TYROBP; ITGB2; HLA-A; VCAM1; HLA-F; HLA-B; IFITM1; SELL; CRTAM;
Antigen Presentation: Folding, assembly and peptide loading of class I MHC	6	23	1.22449	3.35277	0.00696337	1	0.175983	0.701772	HLA-A; HLA-F; ERAP1; HLA-B; SEC23A; TAPBP;
Antigen processing-Cross presentation	11	86	2.2449	1.64318	0.0689674	1	0.991704	1	CYBB; HLA-A; CTSS; HLA-F; HLA-B; FCGR1A; PSMB8; TAPBP; SEC61B; SEC61G; PSMD6;
Cross-presentation of particulate exogenous antigens (phagosomes)	1	1	0.204082	12.8365	0.0779014	1	1	1	CYBB;
ER-Phagosome pathway	8	80	1.63265	1.28509	0.28314	1	1	1	HLA-A; HLA-F; HLA-B; PSMB8; TAPBP; SEC61B; SEC61G; PSMD6;
Toll Like Receptor 10 (TLR10) Cascade	4	60	0.816327	0.857763	0.69826	1	1	1	FOS; MEF2C; MAP2K6; NFKBIB;
Activation of the AP-1 family of transcription factors	1	9	0.204082	1.43894	0.51829	1	1	1	FOS;
activated TAK1 mediates p38 MAPK activation	1	6	0.204082	2.15721	0.385423	1	1	1	MAP2K6;
MAPK targets/ Nuclear events mediated by MAP kinases	2	21	0.408163	1.22805	0.495124	1	1	1	FOS; MEF2C;
MAP kinase activation in TLR cascade	3	30	0.612245	1.2875	0.41748	1	1	1	FOS; MEF2C; MAP2K6;
JNK (c-Jun kinases) phosphorylation and activation mediated by activated human TAK1	1	7	0.204082	1.84948	0.433345	1	1	1	MAP2K6;
TAK1 activates NFkB by phosphorylation and activation of IKKs complex	2	11	0.408163	2.34345	0.209334	1	1	1	MAP2K6; NFKBIB;
MyD88 cascade initiated on plasma membrane	4	59	0.816327	0.872299	0.685457	1	1	1	FOS; MEF2C; MAP2K6; NFKBIB;
RIG-I/MDA5 mediated induction of IFN-alpha/beta pathways	2	67	0.408163	0.385037	0.971502	1	1	1	IFNB1; NFKBIB;
TRAF3-dependent IRF activation pathway	1	10	0.204082	1.29519	0.555869	1	1	1	IFNB1;
TRAF6 mediated IRF7 activation	1	25	0.204082	0.518387	0.868877	1	1	1	IFNB1;
TRAF6 mediated NF-kB activation	1	13	0.204082	0.99653	0.651943	1	1	1	NFKBIB;
Cytokine Signaling in Immune system	25	193	5.10204	1.66334	0.00769804	1	0.189226	0.754578	HLA-A; IL6; MX1; VCAM1; IL1RN; IFITM2; HLA-F; IFI30; CASP1; IRF1; IFI27; IRS1; HLA-B; FCGR1A; FYN; IRF9; IL1R1; IL1RAP; PSMB8; IFITM1; TYK2; IL3; MAP2K6; IFNB1; IL2RA;
Interferon alpha/beta signaling	12	77	2.44898	2.0019	0.0151601	1	0.337161	1	HLA-A; MX1; IFITM2; HLA-F; IRF1; IFI27; HLA-B; IRF9; PSMB8; IFITM1; TYK2; IFNB1;
Interferon Signaling	15	98	3.06122	1.96588	0.00835115	1	0.198996	0.79354	HLA-A; MX1; VCAM1; IFITM2; HLA-F; IFI30; IRF1; IFI27; HLA-B; FCGR1A; IRF9; PSMB8; IFITM1; TYK2; IFNB1;
Interferon gamma signaling	8	47	1.63265	2.1872	0.0270603	1	0.496006	1	HLA-A; VCAM1; HLA-F; IFI30; IRF1; HLA-B; FCGR1A; IRF9;
Regulation of IFNA signaling	2	38	0.408163	0.678804	0.807753	1	1	1	TYK2; IFNB1;
Interleukin-1 signaling	4	39	0.816327	1.31952	0.361519	1	1	1	IL1RN; IL1R1; IL1RAP; MAP2K6;
Interleukin-2 signaling	1	28	0.204082	0.462865	0.897304	1	1	1	IL2RA;
Signaling by Interleukins	9	92	1.83673	1.257	0.287321	1	1	1	IL6; IL1RN; CASP1; FYN; IL1R1; IL1RAP; IL3; MAP2K6; IL2RA;
Interleukin-1 processing	1	6	0.204082	2.15721	0.385423	1	1	1	CASP1;
Regulation of signaling by CBL	1	6	0.204082	2.15721	0.385423	1	1	1	FYN;
Interleukin-3, 5 and GM-CSF signaling	2	29	0.408163	0.889395	0.672297	1	1	1	FYN; IL3;
IKK complex recruitment mediated by RIP1	1	9	0.204082	1.43894	0.51829	1	1	1	LY96;
TRAF6 mediated induction of TAK1 complex	1	14	0.204082	0.9254	0.679114	1	1	1	LY96;
Toll Like Receptor 2 (TLR2) Cascade	4	65	0.816327	0.791791	0.756637	1	1	1	FOS; MEF2C; MAP2K6; NFKBIB;
Toll Like Receptor TLR1:TLR2 Cascade	4	64	0.816327	0.804161	0.745707	1	1	1	FOS; MEF2C; MAP2K6; NFKBIB;
Classical antibody-mediated complement activation	3	6	0.612245	6.42893	0.00786234	1	0.190063	0.75792	C1R; C1S; CRP;
Complement cascade	6	22	1.22449	3.5051	0.00550134	1	0.143379	0.571754	C1R; C1S; C7; CFB; CRP; C8A;
Toll Like Receptor TLR6:TLR2 Cascade	4	64	0.816327	0.804161	0.745707	1	1	1	FOS; MEF2C; MAP2K6; NFKBIB;
Creation of C4 and C2 activators	3	9	0.612245	4.28833	0.0276778	1	0.496414	1	C1R; C1S; CRP;
Initial triggering of complement	4	15	0.816327	3.42934	0.024871	1	0.474457	1	C1R; C1S; CFB; CRP;
Nucleotide-binding domain, leucine rich repeat containing receptor (NLR) signaling pathways	2	43	0.408163	0.599892	0.859249	1	1	1	CASP1; MAP2K6;
NOD1/2 Signaling Pathway	1	26	0.204082	0.498457	0.879132	1	1	1	MAP2K6;
Terminal pathway of complement	2	7	0.408163	3.68065	0.0978897	1	1	1	C7; C8A;
Alternative complement activation	1	3	0.204082	4.30726	0.216003	1	1	1	CFB;
The AIM2 inflammasome	1	3	0.204082	4.30726	0.216003	1	1	1	CASP1;
The IPAF inflammasome	1	2	0.204082	6.45018	0.149746	1	1	1	CASP1;
The NLRP3 inflammasome	1	11	0.204082	1.17755	0.590523	1	1	1	CASP1;
Inflammasomes	1	17	0.204082	0.76219	0.748568	1	1	1	CASP1;
citrulline biosynthesis	2	8	0.408163	3.22114	0.123998	1	1	1	GLS2; ARG1;
arginine degradation VI (arginase 2 pathway)	1	6	0.204082	2.15721	0.385423	1	1	1	ARG1;
asparagine biosynthesis I	1	1	0.204082	12.8365	0.0779014	1	1	1	ASNS;
arginine degradation I (arginase pathway)	1	4	0.204082	3.23313	0.277106	1	1	1	ARG1;
GDP-L-fucose biosynthesis II (from L-fucose)	1	2	0.204082	6.45018	0.149746	1	1	1	FPGT;
dolichyl-diphosphooligosaccharide biosynthesis	1	7	0.204082	1.84948	0.433345	1	1	1	ALG13;
chondroitin sulfate biosynthesis	2	20	0.408163	1.28942	0.469081	1	1	1	CHSY1; UST;
dermatan sulfate biosynthesis	2	17	0.408163	1.51683	0.386461	1	1	1	CHSY1; UST;
chondroitin and dermatan biosynthesis	1	6	0.204082	2.15721	0.385423	1	1	1	CHSY1;
chondroitin sulfate biosynthesis (late stages)	2	12	0.408163	2.14832	0.239021	1	1	1	CHSY1; UST;
dermatan sulfate biosynthesis (late stages)	1	4	0.204082	3.23313	0.277106	1	1	1	UST;
colanic acid building blocks biosynthesis	1	13	0.204082	0.99653	0.651943	1	1	1	GALT;
mevalonate pathway I	1	10	0.204082	1.29519	0.555869	1	1	1	IDI1;
trans,trans-farnesyl diphosphate biosynthesis	1	4	0.204082	3.23313	0.277106	1	1	1	IDI1;
superpathway of geranylgeranyldiphosphate biosynthesis I (via mevalonate)	1	13	0.204082	0.99653	0.651943	1	1	1	IDI1;
heme biosynthesis II	1	9	0.204082	1.43894	0.51829	1	1	1	PPOX;
heme biosynthesis from uroporphyrinogen-III I	1	4	0.204082	3.23313	0.277106	1	1	1	PPOX;
glutathione redox reactions I	1	9	0.204082	1.43894	0.51829	1	1	1	GPX2;
tetrahydrofolate salvage from 5,10-methenyltetrahydrofolate	1	4	0.204082	3.23313	0.277106	1	1	1	MTHFD2;
folate transformations	1	9	0.204082	1.43894	0.51829	1	1	1	MTHFD2;
prostanoid biosynthesis	4	9	0.816327	5.71302	0.00334006	1	0.0944274	0.37655	PTGIS; PTGDS; PTGS2; TBXAS1;
leukotriene biosynthesis	1	6	0.204082	2.15721	0.385423	1	1	1	ALOX5;
androgen biosynthesis	1	8	0.204082	1.61858	0.477537	1	1	1	HSD3B1;
glucocorticoid biosynthesis	1	5	0.204082	2.5878	0.333457	1	1	1	HSD3B1;
mineralocorticoid biosynthesis	1	4	0.204082	3.23313	0.277106	1	1	1	HSD3B1;
triacylglycerol biosynthesis	1	24	0.204082	0.539977	0.857753	1	1	1	LPCAT4;
gamma-linolenate biosynthesis II (animals)	1	7	0.204082	1.84948	0.433345	1	1	1	CYB5A;
3-phosphoinositide biosynthesis	1	26	0.204082	0.498457	0.879132	1	1	1	PIKFYVE;
CDP-diacylglycerol biosynthesis I	1	15	0.204082	0.863748	0.704167	1	1	1	LPCAT4;
phosphatidylethanolamine biosynthesis II	1	6	0.204082	2.15721	0.385423	1	1	1	PCYT2;
phosphatidylglycerol biosynthesis II (non-plastidic)	1	16	0.204082	0.809798	0.727268	1	1	1	LPCAT4;
cholesterol biosynthesis II (via 24,25-dihydrolanosterol)	2	13	0.408163	1.98319	0.268889	1	1	1	SC5D; TM7SF2;
cholesterol biosynthesis I	2	13	0.408163	1.98319	0.268889	1	1	1	SC5D; TM7SF2;
cholesterol biosynthesis III (via desmosterol)	2	13	0.408163	1.98319	0.268889	1	1	1	SC5D; TM7SF2;
superpathway of cholesterol biosynthesis	3	25	0.612245	1.5449	0.308313	1	1	1	IDI1; SC5D; TM7SF2;
zymosterol biosynthesis	1	6	0.204082	2.15721	0.385423	1	1	1	TM7SF2;
guanosine nucleotides de novo biosynthesis	1	14	0.204082	0.9254	0.679114	1	1	1	RRM1;
pyrimidine ribonucleotides interconversion	1	9	0.204082	1.43894	0.51829	1	1	1	CTPS1;
pyrimidine deoxyribonucleotides de novo biosynthesis	1	14	0.204082	0.9254	0.679114	1	1	1	RRM1;
pyrimidine ribonucleotides de novo biosynthesis	1	11	0.204082	1.17755	0.590523	1	1	1	CTPS1;
salvage pathways of pyrimidine deoxyribonucleotides	1	5	0.204082	2.5878	0.333457	1	1	1	TYMP;
PRPP biosynthesis I	1	3	0.204082	4.30726	0.216003	1	1	1	PRPS2;
glycine degradation (creatine biosynthesis)	1	2	0.204082	6.45018	0.149746	1	1	1	GATM;
UDP-N-acetyl-D-glucosamine biosynthesis II	1	5	0.204082	2.5878	0.333457	1	1	1	UAP1;
superpathway of N-acetylglucosamine, N-acetylmannosamine and N-acetylneuraminate degradation	1	5	0.204082	2.5878	0.333457	1	1	1	GNPDA1;
histamine degradation	1	2	0.204082	6.45018	0.149746	1	1	1	AOC1;
dopamine degradation	2	7	0.408163	3.68065	0.0978897	1	1	1	SULT1A4; MAOA;
N-acetylglucosamine degradation II	1	4	0.204082	3.23313	0.277106	1	1	1	GNPDA1;
N-acetylglucosamine degradation I	1	3	0.204082	4.30726	0.216003	1	1	1	GNPDA1;
putrescine degradation III	1	5	0.204082	2.5878	0.333457	1	1	1	SAT1;
spermine and spermidine degradation I	1	4	0.204082	3.23313	0.277106	1	1	1	SAT1;
methylglyoxal degradation III	1	3	0.204082	4.30726	0.216003	1	1	1	AKR1B10;
branched-chain alpha-keto acid dehydrogenase complex	2	4	0.408163	6.43425	0.0326918	1	0.562164	1	BCKDHB; DLD;
2-ketoglutarate dehydrogenase complex	1	4	0.204082	3.23313	0.277106	1	1	1	DLD;
glutamine degradation I	1	2	0.204082	6.45018	0.149746	1	1	1	GLS2;
glycine cleavage complex	1	5	0.204082	2.5878	0.333457	1	1	1	DLD;
histidine degradation III	1	7	0.204082	1.84948	0.433345	1	1	1	MTHFD2;
isoleucine degradation I	2	11	0.408163	2.34345	0.209334	1	1	1	DLD; BCAT1;
leucine degradation I	1	7	0.204082	1.84948	0.433345	1	1	1	BCAT1;
lysine degradation II	1	3	0.204082	4.30726	0.216003	1	1	1	AASS;
superpathway of methionine degradation	1	17	0.204082	0.76219	0.748568	1	1	1	DLD;
phenylalanine degradation IV (mammalian, via side chain)	1	5	0.204082	2.5878	0.333457	1	1	1	MAOA;
tryptophan degradation X (mammalian, via tryptamine)	1	6	0.204082	2.15721	0.385423	1	1	1	MAOA;
valine degradation I	2	12	0.408163	2.14832	0.239021	1	1	1	DLD; BCAT1;
acetyl-CoA biosynthesis (from pyruvate)	1	6	0.204082	2.15721	0.385423	1	1	1	DLD;
2-oxobutanoate degradation I	1	4	0.204082	3.23313	0.277106	1	1	1	DLD;
heme degradation	1	4	0.204082	3.23313	0.277106	1	1	1	HMOX1;
galactose degradation I (Leloir pathway)	1	4	0.204082	3.23313	0.277106	1	1	1	GALT;
sucrose degradation	2	7	0.408163	3.68065	0.0978897	1	1	1	KHK; ALDOB;
triacylglycerol degradation	1	14	0.204082	0.9254	0.679114	1	1	1	PNPLA2;
acetone degradation I (to methylglyoxal)	1	7	0.204082	1.84948	0.433345	1	1	1	AKR1B10;
fatty acid beta-oxidation I	1	19	0.204082	0.682002	0.786317	1	1	1	ACADM;
serotonin degradation	2	7	0.408163	3.68065	0.0978897	1	1	1	SULT1A4; MAOA;
noradrenaline and adrenaline degradation	1	7	0.204082	1.84948	0.433345	1	1	1	MAOA;
melatonin degradation II	1	2	0.204082	6.45018	0.149746	1	1	1	MAOA;
superpathway of melatonin degradation	1	5	0.204082	2.5878	0.333457	1	1	1	MAOA;
thyroid hormone metabolism I (via deiodination)	1	3	0.204082	4.30726	0.216003	1	1	1	DIO2;
thyroid hormone metabolism II (via conjugation and/or degradation)	1	3	0.204082	4.30726	0.216003	1	1	1	DIO2;
purine nucleotides degradation II (aerobic)	1	12	0.204082	1.07951	0.622478	1	1	1	NT5E;
adenosine nucleotides degradation II	1	9	0.204082	1.43894	0.51829	1	1	1	NT5E;
urea cycle	1	6	0.204082	2.15721	0.385423	1	1	1	ARG1;
glutathione-mediated detoxification	2	19	0.408163	1.35725	0.442251	1	1	1	GSTM3; GSTA2;
nicotine degradation II	1	11	0.204082	1.17755	0.590523	1	1	1	AOX1;
nicotine degradation III	1	6	0.204082	2.15721	0.385423	1	1	1	AOX1;
pyruvate fermentation to lactate	1	5	0.204082	2.5878	0.333457	1	1	1	LDHB;
Validated transcriptional targets of TAp63 isoforms	4	54	0.816327	0.953052	0.61584	1	1	1	IGFBP3; EGR2; MFGE8; GPX2;
S1P5 pathway	1	8	0.204082	1.61858	0.477537	1	1	1	GNAI1;
Wnt signaling network	17	200	3.46939	1.09169	0.389864	1	1	1	VCAN; FHL2; IGFBP4; CYR61; CXCL8; FZD7; LEF1; MMP2; FLNA; GSN; BCL9; SVIL; FZD5; CAMK2A; NKX3-1; YWHAE; KCNIP4;
Beta2 integrin cell surface interactions	11	28	2.2449	5.04569	3.6325e-06	0.006059	0.00100983	0.00402693	ITGB2; CYR61; TGFBI; PLAT; THY1; VCAM1; FGB; FCGR2A; PLAUR; PLAU; JAM3;
CXCR3-mediated signaling events	5	37	1.02041	1.73766	0.157274	1	1	1	ITGB2; CXCL10; CXCL9; GNAI1; MAP2K6;
Osteopontin-mediated events	4	29	0.816327	1.77437	0.185729	1	1	1	FOS; MMP2; GSN; PLAU;
Regulation of cytoplasmic and nuclear SMAD2/3 signaling	34	305	6.93878	1.43133	0.0201415	1	0.395248	1	COL1A2; EGR3; KRT19; EGR2; FOS; SERPINE1; CTGF; MAF; CXCL8; PTGS2; JUNB; RUNX3; RUNX1; NR4A1; ETV1; DAB2; LCK; CBLB; ITGB5; LAMC1; DUSP1; FYN; MEF2C; CAMK2A; MAPK13; IL3; GADD45G; MKNK1; MAP2K6; IFNB1; YWHAE; RPS6KB1; HSPA8; IL2RA;
IL2 signaling events mediated by STAT5	2	28	0.408163	0.921148	0.653238	1	1	1	LCK; IL2RA;
ErbB2/ErbB3 signaling events	1	38	0.204082	0.341091	0.954562	1	1	1	FOS;
Validated targets of C-MYC transcriptional repression	5	63	1.02041	1.02064	0.550558	1	1	1	COL1A2; LGALS1; SFRP1; PDGFRB; CCL5;
IL6-mediated signaling events	8	47	1.63265	2.1872	0.0270603	1	0.496006	1	TIMP1; FOS; JUNB; IL6; IRF1; CRP; TYK2; MAP2K6;
Signaling events mediated by the Hedgehog family	3	65	0.612245	0.594337	0.891676	1	1	1	GAS1; GNAI1; IFT88;
EphrinA-EPHA pathway	4	43	0.816327	1.1968	0.433912	1	1	1	EPHA3; LCK; FYN; EPHA5;
Degradation of beta catenin	1	18	0.204082	0.71987	0.768208	1	1	1	FZD5;
Circadian rhythm pathway	3	16	0.612245	2.41336	0.12337	1	1	1	PER2; BHLHE40; CHEK1;
Canonical NF-kappaB pathway	2	35	0.408163	0.736971	0.769332	1	1	1	LCK; TNFRSF1A;
Signaling events mediated by HDAC Class I	7	113	1.42857	0.796246	0.788106	1	1	1	FHL2; TUBA1B; TNFRSF1A; MEF2C; NR2C1; YWHAE; HIST1H4C;
EPHA forward signaling	4	31	0.816327	1.65993	0.218837	1	1	1	EPHA3; LCK; FYN; EPHA5;
Integrins in angiogenesis	9	64	1.83673	1.80686	0.0583482	1	0.868971	1	FN1; MFGE8; IGF1; FOS; MMP2; GSN; IRS1; PLAU; RPS6KB1;
Syndecan-1-mediated signaling events	130	1297	26.5306	1.28671	0.000627943	1	0.0197624	0.078807	COL1A2; VCAN; TIMP1; FN1; ACTA2; CXCR4; FHL2; COL1A1; EGR3; ENG; IGFBP3; KRT19; EGR2; ZFP36; ITGB2; IGF1; ELMO1; FOS; SERPINE1; PENK; HMOX1; LGALS1; TFF3; HLA-A; CYR61; GJA1; CTGF; SFRP1; MAF; CXCL8; PDGFRB; NT5E; PTGS2; JUNB; THY1; MMP1; AGT; RUNX3; IL6; RUNX1; LEF1; NR4A1; CCL5; ETV1; MMP2; ZYX; DAB2; LCK; FGB; PTPRC; CBLB; GNA15; HSPA1A; CHRDL1; CASP1; IRF1; BHLHE40; GSN; MYO6; FOSB; ITGB5; IR…
Downstream signaling in na&#xef;ve CD8+ T cells	4	65	0.816327	0.791791	0.756637	1	1	1	FOS; HLA-A; JUNB; IL2RA;
Regulation of CDC42 activity	84	768	17.1429	1.40414	0.000548157	0.914326	0.017928	0.0714917	COL1A2; VCAN; TIMP1; CXCR4; FHL2; EGR3; ENG; KRT19; EGR2; CYBB; ITGB2; ELMO1; FOS; SERPINE1; PENK; HMOX1; TFF3; HLA-A; CYR61; GJA1; CTGF; MAF; CXCL8; NT5E; ARHGEF10; PTGS2; JUNB; MMP1; AGT; RUNX3; MSN; IL6; RUNX1; LEF1; NR4A1; ETV1; MMP2; ABR; DLC1; DAB2; LCK; CBLB; IRF1; BHLHE40; GSN; FOSB; ITGB5; CHN1; ARHGDIB; LAMC1; PLAUR; CRP; DUSP1; FYN; ARHGDIA; BCL9; SVIL; ARPC1B; MEF2C; PLAU; TYK2; DMTF1…
Notch-mediated HES/HEY network	6	94	1.22449	0.820629	0.751506	1	1	1	NOTCH3; MFAP5; SPEN; TWIST1; GATA6; NOTCH2;
p38 signaling mediated by MAPKAP kinases	2	21	0.408163	1.22805	0.495124	1	1	1	ETV1; YWHAE;
Glypican pathway	137	1335	27.9592	1.31739	0.000138961	0.231787	0.0170998	0.0681892	COL1A2; VCAN; TIMP1; FN1; ACTA2; CXCR4; FHL2; COL1A1; EGR3; ENG; IGFBP3; KRT19; EGR2; IGFBP4; ZFP36; ITGB2; IGF1; ELMO1; FOS; SERPINE1; PENK; HMOX1; LGALS1; TFF3; MDK; HLA-A; CYR61; GJA1; CTGF; SFRP1; MAF; CXCL8; PDGFRB; FZD7; NT5E; PTGS2; JUNB; THY1; MMP1; AGT; PLA2G2A; RUNX3; SLIT2; IL6; RUNX1; LEF1; NR4A1; CCL5; ETV1; MMP2; ZYX; DAB2; LCK; FGB; PTPRC; CBLB; GNA15; HSPA1A; CHRDL1; CASP1; IRF1; …
GMCSF-mediated signaling events	130	1289	26.5306	1.29469	0.000481251	0.802726	0.0176629	0.0704346	COL1A2; VCAN; TIMP1; FN1; ACTA2; CXCR4; FHL2; COL1A1; EGR3; ENG; IGFBP3; KRT19; EGR2; ZFP36; ITGB2; IGF1; ELMO1; FOS; SERPINE1; PENK; HMOX1; LGALS1; TFF3; HLA-A; CYR61; GJA1; CTGF; SFRP1; MAF; CXCL8; PDGFRB; NT5E; PTGS2; JUNB; THY1; MMP1; AGT; RUNX3; IL6; RUNX1; LEF1; NR4A1; CCL5; ETV1; MMP2; ZYX; DAB2; LCK; FGB; PTPRC; CBLB; GNA15; HSPA1A; CHRDL1; CASP1; IRF1; BHLHE40; GSN; MYO6; FOSB; ITGB5; IR…
Validated transcriptional targets of deltaNp63 isoforms	7	64	1.42857	1.40578	0.228692	1	1	1	IGFBP3; GPX2; AXL; RUNX1; RRAD; BDKRB2; FZD5;
IL27-mediated signaling events	2	26	0.408163	0.991978	0.612491	1	1	1	IL6; TYK2;
Class IB PI3K non-lipid kinase events	1	3	0.204082	4.30726	0.216003	1	1	1	PDE3B;
Insulin Pathway	130	1285	26.5306	1.29872	0.000420319	0.701092	0.0170998	0.0681892	COL1A2; VCAN; TIMP1; FN1; ACTA2; CXCR4; FHL2; COL1A1; EGR3; ENG; IGFBP3; KRT19; EGR2; ZFP36; ITGB2; IGF1; ELMO1; FOS; SERPINE1; PENK; HMOX1; LGALS1; TFF3; HLA-A; CYR61; GJA1; CTGF; SFRP1; MAF; CXCL8; PDGFRB; NT5E; PTGS2; JUNB; THY1; MMP1; AGT; RUNX3; IL6; RUNX1; LEF1; NR4A1; CCL5; ETV1; MMP2; ZYX; DAB2; LCK; FGB; PTPRC; CBLB; GNA15; HSPA1A; CHRDL1; CASP1; IRF1; BHLHE40; GSN; MYO6; FOSB; ITGB5; IR…
C-MYC pathway	13	149	2.65306	1.12075	0.376636	1	1	1	COL1A2; LGALS1; SFRP1; PDGFRB; CCL5; NPM1; PRDX3; BCAT1; SERPINI1; CDC25A; HSPD1; TAF4B; IREB2;
Signaling events mediated by HDAC Class II	3	38	0.612245	1.01652	0.577339	1	1	1	TUBA1B; MEF2C; YWHAE;
Stabilization and expansion of the E-cadherin adherens junction	24	275	4.89796	1.1207	0.308349	1	1	1	VCAN; FHL2; IGF1; FOS; CYR61; CXCL8; LEF1; MMP2; ZYX; GSN; MYO6; PLAUR; FYN; BCL9; VASP; SVIL; MMP7; PLAU; FZD5; CAMK2A; BDNF; NKX3-1; YWHAE; KCNIP4;
FOXA transcription factor networks	9	81	1.83673	1.42769	0.177108	1	1	1	FOXF1; FOS; SERPINA1; TFF1; NR2F2; NKX3-1; ACADM; ALDOB; ALB;
Glypican 3 network	18	206	3.67347	1.1222	0.339688	1	1	1	VCAN; FHL2; IGFBP4; CYR61; CXCL8; FZD7; LEF1; MMP2; FLNA; GSN; BCL9; SVIL; GPC3; FZD5; CAMK2A; NKX3-1; YWHAE; KCNIP4;
Nectin adhesion pathway	130	1292	26.5306	1.29169	0.000532132	0.887596	0.0177519	0.0707896	COL1A2; VCAN; TIMP1; FN1; ACTA2; CXCR4; FHL2; COL1A1; EGR3; ENG; IGFBP3; KRT19; EGR2; ZFP36; ITGB2; IGF1; ELMO1; FOS; SERPINE1; PENK; HMOX1; LGALS1; TFF3; HLA-A; CYR61; GJA1; CTGF; SFRP1; MAF; CXCL8; PDGFRB; NT5E; PTGS2; JUNB; THY1; MMP1; AGT; RUNX3; IL6; RUNX1; LEF1; NR4A1; CCL5; ETV1; MMP2; ZYX; DAB2; LCK; FGB; PTPRC; CBLB; GNA15; HSPA1A; CHRDL1; CASP1; IRF1; BHLHE40; GSN; MYO6; FOSB; ITGB5; IR…
Visual signal transduction: Cones	1	23	0.204082	0.563445	0.845688	1	1	1	PDE6C;
FGF signaling pathway	4	48	0.816327	1.07216	0.520779	1	1	1	FOS; PLAUR; PLAU; CAMK2A;
Neurotrophic factor-mediated Trk receptor signaling	7	101	1.42857	0.890841	0.681727	1	1	1	ELMO1; FOS; MEF2C; CAMK2A; BDNF; MAP2K6; YWHAE;
Nephrin/Neph1 signaling in the kidney podocyte	2	25	0.408163	1.03164	0.590785	1	1	1	FYN; TRPC6;
Aurora B signaling	5	41	1.02041	1.56817	0.211747	1	1	1	MYLK; KIF2C; NDC80; NPM1; CENPA;
CD40/CD40L signaling	3	58	0.612245	0.666055	0.840934	1	1	1	LCK; CBLB; TNFRSF1A;
TRAIL signaling pathway	133	1325	27.1429	1.28858	0.000496168	0.827608	0.0176629	0.0704346	COL1A2; VCAN; TIMP1; FN1; ACTA2; CXCR4; FHL2; COL1A1; EGR3; ENG; IGFBP3; KRT19; EGR2; ZFP36; ITGB2; IGF1; ELMO1; FOS; SERPINE1; PENK; HMOX1; LGALS1; TFF3; HLA-A; CYR61; GJA1; CTGF; SFRP1; MAF; CXCL8; PDGFRB; NT5E; PTGS2; JUNB; THY1; MMP1; AGT; RUNX3; IL6; RUNX1; LEF1; NR4A1; CCL5; ETV1; MMP2; ZYX; DAB2; LCK; FGB; PTPRC; CBLB; GNA15; HSPA1A; CHRDL1; CASP1; IRF1; BHLHE40; GSN; MYO6; FOSB; ITGB5; IR…
LPA receptor mediated events	9	100	1.83673	1.15645	0.376561	1	1	1	FOS; CXCL8; IL6; MMP2; LCK; GNA15; HBEGF; TNFRSF1A; GNAI1;
IGF1 pathway	130	1288	26.5306	1.2957	0.000465305	0.776128	0.0176629	0.0704346	COL1A2; VCAN; TIMP1; FN1; ACTA2; CXCR4; FHL2; COL1A1; EGR3; ENG; IGFBP3; KRT19; EGR2; ZFP36; ITGB2; IGF1; ELMO1; FOS; SERPINE1; PENK; HMOX1; LGALS1; TFF3; HLA-A; CYR61; GJA1; CTGF; SFRP1; MAF; CXCL8; PDGFRB; NT5E; PTGS2; JUNB; THY1; MMP1; AGT; RUNX3; IL6; RUNX1; LEF1; NR4A1; CCL5; ETV1; MMP2; ZYX; DAB2; LCK; FGB; PTPRC; CBLB; GNA15; HSPA1A; CHRDL1; CASP1; IRF1; BHLHE40; GSN; MYO6; FOSB; ITGB5; IR…
PLK1 signaling events	7	104	1.42857	0.865146	0.711131	1	1	1	LCK; GOLGA2; TNFRSF1A; NDC80; NDEL1; CENPA; STAG2;
Lissencephaly gene (LIS1) in neuronal migration and development	2	31	0.408163	0.832033	0.70786	1	1	1	NDEL1; YWHAE;
ATF-2 transcription factor network	8	59	1.63265	1.74242	0.0852351	1	1	1	FOS; CXCL8; JUNB; IL6; MMP2; DUSP1; PLAU; ARG1;
ALK2 signaling events	1	11	0.204082	1.17755	0.590523	1	1	1	BMPR2;
HIF-1-alpha transcription factor network	12	66	2.44898	2.3355	0.00442416	1	0.119024	0.474635	CXCR4; ENG; ITGB2; FOS; SERPINE1; HMOX1; TFF3; NT5E; BHLHE40; NPM1; COPS5; BNIP3;
CDC42 signaling events	84	755	17.1429	1.42832	0.000313059	0.522182	0.0170998	0.0681892	COL1A2; VCAN; TIMP1; CXCR4; FHL2; EGR3; ENG; KRT19; EGR2; CYBB; ITGB2; ELMO1; FOS; SERPINE1; PENK; HMOX1; TFF3; HLA-A; CYR61; GJA1; CTGF; MAF; CXCL8; NT5E; ARHGEF10; PTGS2; JUNB; MMP1; AGT; RUNX3; MSN; IL6; RUNX1; LEF1; NR4A1; ETV1; MMP2; ABR; DLC1; DAB2; LCK; CBLB; IRF1; BHLHE40; GSN; FOSB; ITGB5; CHN1; ARHGDIB; LAMC1; PLAUR; CRP; DUSP1; FYN; ARHGDIA; BCL9; SVIL; ARPC1B; MEF2C; PLAU; TYK2; DMTF1…
PAR4-mediated thrombin signaling events	1	15	0.204082	0.863748	0.704167	1	1	1	GNA15;
Syndecan-3-mediated signaling events	2	17	0.408163	1.51683	0.386461	1	1	1	CXCL8; FYN;
Signaling events mediated by Hepatocyte Growth Factor Receptor (c-Met)	130	1290	26.5306	1.29369	0.000497695	0.830155	0.0176629	0.0704346	COL1A2; VCAN; TIMP1; FN1; ACTA2; CXCR4; FHL2; COL1A1; EGR3; ENG; IGFBP3; KRT19; EGR2; ZFP36; ITGB2; IGF1; ELMO1; FOS; SERPINE1; PENK; HMOX1; LGALS1; TFF3; HLA-A; CYR61; GJA1; CTGF; SFRP1; MAF; CXCL8; PDGFRB; NT5E; PTGS2; JUNB; THY1; MMP1; AGT; RUNX3; IL6; RUNX1; LEF1; NR4A1; CCL5; ETV1; MMP2; ZYX; DAB2; LCK; FGB; PTPRC; CBLB; GNA15; HSPA1A; CHRDL1; CASP1; IRF1; BHLHE40; GSN; MYO6; FOSB; ITGB5; IR…
Glypican 1 network	132	1296	26.9388	1.30751	0.000274898	0.458529	0.0170998	0.0681892	COL1A2; VCAN; TIMP1; FN1; ACTA2; CXCR4; FHL2; COL1A1; EGR3; ENG; IGFBP3; KRT19; EGR2; ZFP36; ITGB2; IGF1; ELMO1; FOS; SERPINE1; PENK; HMOX1; LGALS1; TFF3; HLA-A; CYR61; GJA1; CTGF; SFRP1; MAF; CXCL8; PDGFRB; NT5E; PTGS2; JUNB; THY1; MMP1; AGT; PLA2G2A; RUNX3; SLIT2; IL6; RUNX1; LEF1; NR4A1; CCL5; ETV1; MMP2; ZYX; DAB2; LCK; FGB; PTPRC; CBLB; GNA15; HSPA1A; CHRDL1; CASP1; IRF1; BHLHE40; GSN; MYO6;…
Validated targets of C-MYC transcriptional activation	8	81	1.63265	1.26923	0.29476	1	1	1	NPM1; PRDX3; BCAT1; SERPINI1; CDC25A; HSPD1; TAF4B; IREB2;
N-cadherin signaling events	21	251	4.28571	1.07444	0.398601	1	1	1	VCAN; FHL2; FOS; CYR61; GJA1; CXCL8; LEF1; MMP2; GSN; PLAUR; FYN; BCL9; SVIL; MMP7; PLAU; FZD5; CAMK2A; BDNF; NKX3-1; YWHAE; KCNIP4;
VEGFR3 signaling in lymphatic endothelium	5	25	1.02041	2.5714	0.0406345	1	0.671072	1	COL1A2; FN1; COL1A1; ITGA1; FIGF;
Fc-epsilon receptor I signaling in mast cells	8	61	1.63265	1.6853	0.0991149	1	1	1	FOS; LCP2; FCER1G; FCER1A; CBLB; DUSP1; FYN; HCLS1;
PDGF receptor signaling network	130	1290	26.5306	1.29369	0.000497695	0.830155	0.0176629	0.0704346	COL1A2; VCAN; TIMP1; FN1; ACTA2; CXCR4; FHL2; COL1A1; EGR3; ENG; IGFBP3; KRT19; EGR2; ZFP36; ITGB2; IGF1; ELMO1; FOS; SERPINE1; PENK; HMOX1; LGALS1; TFF3; HLA-A; CYR61; GJA1; CTGF; SFRP1; MAF; CXCL8; PDGFRB; NT5E; PTGS2; JUNB; THY1; MMP1; AGT; RUNX3; IL6; RUNX1; LEF1; NR4A1; CCL5; ETV1; MMP2; ZYX; DAB2; LCK; FGB; PTPRC; CBLB; GNA15; HSPA1A; CHRDL1; CASP1; IRF1; BHLHE40; GSN; MYO6; FOSB; ITGB5; IR…
EphrinB-EPHB pathway	4	60	0.816327	0.857763	0.69826	1	1	1	CXCR4; LCK; FGB; FYN;
Integrin family cell surface interactions	156	1375	31.8367	1.45644	6.03099e-08	0.000100597	3.35323e-05	0.000133717	COL1A2; COL3A1; COL5A2; FBN1; VCAN; TIMP1; FN1; THBS2; ACTA2; CXCR4; FHL2; COL1A1; ITGA7; COL11A1; EGR3; ENG; IGFBP3; KRT19; EGR2; ZFP36; ITGB2; IGF1; ELMO1; FOS; SERPINE1; COL6A3; PENK; HMOX1; LGALS1; TGM2; TFF3; MDK; CD14; COL6A2; HLA-A; CYR61; GJA1; CTGF; SFRP1; MAF; TGFBI; CXCL8; PDGFRB; NT5E; PTGS2; PLAT; TNC; JUNB; COL4A1; THY1; MMP1; AGT; RUNX3; IL6; RUNX1; LEF1; VCAM1; LAMA4; NR4A1; CCL5;…
IL1-mediated signaling events	27	234	5.5102	1.48162	0.0243864	1	0.472983	1	EGR3; KRT19; EGR2; FOS; MAF; CXCL8; PTGS2; JUNB; IL1RN; NR4A1; ETV1; LCK; CBLB; CASP1; DUSP1; TNFRSF1A; FYN; IL1R1; IL1RAP; MEF2C; MAPK13; IL3; GADD45G; MKNK1; MAP2K6; YWHAE; IL2RA;
Caspase cascade in apoptosis	7	52	1.42857	1.73013	0.106598	1	1	1	CASP1; GSN; ARHGDIB; TNFRSF1A; SPTAN1; GAS2; CASP6;
Calcineurin-regulated NFAT-dependent transcription in lymphocytes	10	49	2.04082	2.62178	0.00386496	1	0.105684	0.42144	EGR3; EGR2; FOS; MAF; CXCL8; PTGS2; JUNB; CBLB; IL3; IL2RA;
Fanconi anemia pathway	2	48	0.408163	0.537416	0.897842	1	1	1	CHEK1; RAD17;
S1P2 pathway	5	26	1.02041	2.47254	0.0472107	1	0.764539	1	FOS; CDH5; GNA15; IRS1; GNAI1;
BARD1 signaling events	1	29	0.204082	0.44691	0.90534	1	1	1	NPM1;
Coregulation of Androgen receptor activity	4	61	0.816327	0.843703	0.710685	1	1	1	FHL2; GSN; SVIL; NKX3-1;
Regulation of Telomerase	6	68	1.22449	1.13435	0.438321	1	1	1	FOS; NR2F2; IRF1; ACD; YWHAE; RPS6KB1;
Cellular roles of Anthrax toxin	4	22	0.816327	2.33868	0.0868498	1	1	1	VCAM1; CASP1; PGR; MAP2K6;
Internalization of ErbB1	130	1285	26.5306	1.29872	0.000420319	0.701092	0.0170998	0.0681892	COL1A2; VCAN; TIMP1; FN1; ACTA2; CXCR4; FHL2; COL1A1; EGR3; ENG; IGFBP3; KRT19; EGR2; ZFP36; ITGB2; IGF1; ELMO1; FOS; SERPINE1; PENK; HMOX1; LGALS1; TFF3; HLA-A; CYR61; GJA1; CTGF; SFRP1; MAF; CXCL8; PDGFRB; NT5E; PTGS2; JUNB; THY1; MMP1; AGT; RUNX3; IL6; RUNX1; LEF1; NR4A1; CCL5; ETV1; MMP2; ZYX; DAB2; LCK; FGB; PTPRC; CBLB; GNA15; HSPA1A; CHRDL1; CASP1; IRF1; BHLHE40; GSN; MYO6; FOSB; ITGB5; IR…
TGF-beta receptor signaling	34	305	6.93878	1.43133	0.0201415	1	0.395248	1	COL1A2; EGR3; KRT19; EGR2; FOS; SERPINE1; CTGF; MAF; CXCL8; PTGS2; JUNB; RUNX3; RUNX1; NR4A1; ETV1; DAB2; LCK; CBLB; ITGB5; LAMC1; DUSP1; FYN; MEF2C; CAMK2A; MAPK13; IL3; GADD45G; MKNK1; MAP2K6; IFNB1; YWHAE; RPS6KB1; HSPA8; IL2RA;
FOXA2 and FOXA3 transcription factor networks	4	43	0.816327	1.1968	0.433912	1	1	1	FOXF1; ACADM; ALDOB; ALB;
Posttranslational regulation of adherens junction stability and dissassembly	20	231	4.08163	1.11189	0.343039	1	1	1	VCAN; FHL2; FOS; CYR61; CXCL8; LEF1; MMP2; GSN; PLAUR; FYN; BCL9; SVIL; MMP7; PLAU; FZD5; CAMK2A; BDNF; NKX3-1; YWHAE; KCNIP4;
BCR signaling pathway	4	67	0.816327	0.768159	0.777405	1	1	1	FOS; PTPRC; IBTK; NFKBIB;
Signaling events mediated by TCPTP	12	92	2.44898	1.67554	0.0523327	1	0.800835	1	COL1A2; COL1A1; EGR2; TFF3; PDGFRB; THY1; IRS1; ITGA1; SELP; RAB4A; RPS6KB1; ARG1;
a4b7 Integrin signaling	1	9	0.204082	1.43894	0.51829	1	1	1	VCAM1;
Signaling events mediated by VEGFR1 and VEGFR2	132	1293	26.9388	1.31054	0.000247391	0.412649	0.0170998	0.0681892	COL1A2; VCAN; TIMP1; FN1; ACTA2; CXCR4; FHL2; COL1A1; EGR3; ENG; IGFBP3; KRT19; EGR2; MYOF; ZFP36; ITGB2; IGF1; ELMO1; FOS; SERPINE1; PENK; HMOX1; LGALS1; TFF3; HLA-A; CYR61; GJA1; CTGF; SFRP1; MAF; CXCL8; PDGFRB; NT5E; PTGS2; JUNB; CDH5; THY1; MMP1; AGT; RUNX3; IL6; RUNX1; LEF1; NR4A1; CCL5; ETV1; MMP2; ZYX; DAB2; LCK; FGB; PTPRC; CBLB; GNA15; HSPA1A; CHRDL1; CASP1; IRF1; BHLHE40; GSN; MYO6; FOS…
Beta1 integrin cell surface interactions	152	1348	31.0204	1.44752	1.50148e-07	0.000250446	6.26116e-05	0.000249677	COL1A2; COL3A1; COL5A2; FBN1; VCAN; TIMP1; FN1; THBS2; ACTA2; CXCR4; FHL2; COL1A1; ITGA7; COL11A1; EGR3; ENG; IGFBP3; KRT19; EGR2; ZFP36; ITGB2; IGF1; ELMO1; FOS; SERPINE1; COL6A3; PENK; HMOX1; LGALS1; TGM2; TFF3; MDK; CD14; COL6A2; HLA-A; CYR61; GJA1; CTGF; SFRP1; MAF; TGFBI; CXCL8; PDGFRB; NT5E; PTGS2; TNC; JUNB; COL4A1; THY1; MMP1; AGT; RUNX3; IL6; RUNX1; LEF1; VCAM1; LAMA4; NR4A1; CCL5; ETV1;…
Thromboxane A2 receptor signaling	5	54	1.02041	1.19072	0.413143	1	1	1	TGM2; VCAM1; LCK; GNA15; FYN;
Urokinase-type plasminogen activator (uPA) and uPAR-mediated signaling	130	1285	26.5306	1.29872	0.000420319	0.701092	0.0170998	0.0681892	COL1A2; VCAN; TIMP1; FN1; ACTA2; CXCR4; FHL2; COL1A1; EGR3; ENG; IGFBP3; KRT19; EGR2; ZFP36; ITGB2; IGF1; ELMO1; FOS; SERPINE1; PENK; HMOX1; LGALS1; TFF3; HLA-A; CYR61; GJA1; CTGF; SFRP1; MAF; CXCL8; PDGFRB; NT5E; PTGS2; JUNB; THY1; MMP1; AGT; RUNX3; IL6; RUNX1; LEF1; NR4A1; CCL5; ETV1; MMP2; ZYX; DAB2; LCK; FGB; PTPRC; CBLB; GNA15; HSPA1A; CHRDL1; CASP1; IRF1; BHLHE40; GSN; MYO6; FOSB; ITGB5; IR…
Ras signaling in the CD4+ TCR pathway	5	42	1.02041	1.53085	0.226224	1	1	1	FOS; PTGS2; JUNB; IL3; IL2RA;
TCR signaling in na&#xef;ve CD8+ T cells	9	127	1.83673	0.910612	0.666144	1	1	1	FOS; HLA-A; LCP2; JUNB; LCK; PTPRC; TNFRSF1A; FYN; IL2RA;
Ceramide signaling pathway	2	49	0.408163	0.526451	0.904273	1	1	1	IGF1; TNFRSF1A;
Reelin signaling pathway	1	29	0.204082	0.44691	0.90534	1	1	1	FYN;
Signaling mediated by p38-alpha and p38-beta	6	50	1.22449	1.54264	0.190938	1	1	1	KRT19; PTGS2; ETV1; MEF2C; MKNK1; YWHAE;
Signaling by Aurora kinases	8	98	1.63265	1.04908	0.499334	1	1	1	MYLK; LCK; TNFRSF1A; KIF2C; NDC80; NDEL1; NPM1; CENPA;
S1P3 pathway	4	29	0.816327	1.77437	0.185729	1	1	1	CXCR4; PDGFRB; GNA15; GNAI1;
Validated nuclear estrogen receptor alpha network	5	64	1.02041	1.0047	0.564907	1	1	1	TFF1; PGR; MPG; PRL; POU4F2;
Polo-like kinase signaling events in the cell cycle	7	109	1.42857	0.825464	0.755982	1	1	1	LCK; GOLGA2; TNFRSF1A; NDC80; NDEL1; CENPA; STAG2;
IFN-gamma pathway	131	1293	26.7347	1.30062	0.000370908	0.618675	0.0170998	0.0681892	COL1A2; VCAN; TIMP1; FN1; ACTA2; CXCR4; FHL2; COL1A1; EGR3; ENG; IGFBP3; KRT19; EGR2; ZFP36; ITGB2; IGF1; ELMO1; FOS; SERPINE1; PENK; HMOX1; LGALS1; TFF3; HLA-A; CYR61; GJA1; CTGF; SFRP1; MAF; CXCL8; PDGFRB; NT5E; PTGS2; JUNB; THY1; MMP1; AGT; RUNX3; IL6; RUNX1; LEF1; NR4A1; CCL5; ETV1; MMP2; ZYX; DAB2; LCK; FGB; PTPRC; CBLB; GNA15; HSPA1A; CHRDL1; CASP1; IRF1; BHLHE40; GSN; MYO6; FOSB; ITGB5; IR…
Regulation of RAC1 activity	21	205	4.28571	1.31552	0.117306	1	1	1	CYBB; ELMO1; FOS; CYR61; CXCL8; ARHGEF10; JUNB; MSN; IL6; MMP2; ABR; DLC1; CHN1; ARHGDIB; DUSP1; ARHGDIA; ARPC1B; PLAU; MAP2K6; SCAI; ARG1;
PAR1-mediated thrombin signaling events	132	1296	26.9388	1.30751	0.000274898	0.458529	0.0170998	0.0681892	COL1A2; VCAN; TIMP1; FN1; ACTA2; CXCR4; FHL2; COL1A1; EGR3; ENG; IGFBP3; KRT19; EGR2; ZFP36; ITGB2; IGF1; ELMO1; FOS; SERPINE1; PENK; HMOX1; LGALS1; TFF3; F2R; HLA-A; CYR61; GJA1; CTGF; SFRP1; MAF; CXCL8; PDGFRB; NT5E; PTGS2; JUNB; THY1; MMP1; AGT; RUNX3; IL6; RUNX1; LEF1; NR4A1; CCL5; ETV1; MMP2; ZYX; DAB2; LCK; FGB; PTPRC; CBLB; GNA15; HSPA1A; CHRDL1; CASP1; IRF1; BHLHE40; GSN; MYO6; FOSB; ITGB…
IL12 signaling mediated by STAT4	5	29	1.02041	2.21685	0.0705042	1	0.996618	1	FOS; HLA-DRA; IL18R1; IRF1; IL2RA;
Beta3 integrin cell surface interactions	17	43	3.46939	5.0767	6.84135e-09	1.14114e-05	5.70569e-06	2.27527e-05	COL1A2; FBN1; FN1; COL1A1; CYR61; TGFBI; PDGFRB; TNC; COL4A1; THY1; LAMA4; PECAM1; FGB; LAMC1; PLAUR; THBS1; PLAU;
Noncanonical Wnt signaling pathway	16	182	3.26531	1.12913	0.343513	1	1	1	VCAN; FHL2; CYR61; CXCL8; FZD7; LEF1; MMP2; FLNA; GSN; BCL9; SVIL; FZD5; CAMK2A; NKX3-1; YWHAE; KCNIP4;
Regulation of p38-alpha and p38-beta	20	164	4.08163	1.56611	0.029151	1	0.517275	1	EGR3; KRT19; EGR2; FOS; MAF; CXCL8; PTGS2; JUNB; NR4A1; ETV1; LCK; CBLB; DUSP1; FYN; MEF2C; IL3; MKNK1; MAP2K6; YWHAE; IL2RA;
Alpha4 beta1 integrin signaling events	6	33	1.22449	2.33709	0.0395169	1	0.659141	1	FN1; THBS2; MDK; CD14; VCAM1; THBS1;
S1P4 pathway	1	14	0.204082	0.9254	0.679114	1	1	1	GNAI1;
PDGFR-beta signaling pathway	130	1285	26.5306	1.29872	0.000420319	0.701092	0.0170998	0.0681892	COL1A2; VCAN; TIMP1; FN1; ACTA2; CXCR4; FHL2; COL1A1; EGR3; ENG; IGFBP3; KRT19; EGR2; ZFP36; ITGB2; IGF1; ELMO1; FOS; SERPINE1; PENK; HMOX1; LGALS1; TFF3; HLA-A; CYR61; GJA1; CTGF; SFRP1; MAF; CXCL8; PDGFRB; NT5E; PTGS2; JUNB; THY1; MMP1; AGT; RUNX3; IL6; RUNX1; LEF1; NR4A1; CCL5; ETV1; MMP2; ZYX; DAB2; LCK; FGB; PTPRC; CBLB; GNA15; HSPA1A; CHRDL1; CASP1; IRF1; BHLHE40; GSN; MYO6; FOSB; ITGB5; IR…
p63 transcription factor network	9	105	1.83673	1.10139	0.433596	1	1	1	IGFBP3; EGR2; MFGE8; GPX2; AXL; RUNX1; RRAD; BDKRB2; FZD5;
Canonical Wnt signaling pathway	13	155	2.65306	1.07737	0.432861	1	1	1	VCAN; FHL2; CYR61; CXCL8; LEF1; MMP2; GSN; BCL9; SVIL; FZD5; NKX3-1; YWHAE; KCNIP4;
HIF-2-alpha transcription factor network	3	34	0.612245	1.13607	0.500642	1	1	1	SERPINE1; TWIST1; BHLHE40;
E-cadherin signaling in the nascent adherens junction	24	275	4.89796	1.1207	0.308349	1	1	1	VCAN; FHL2; IGF1; FOS; CYR61; CXCL8; LEF1; MMP2; ZYX; GSN; MYO6; PLAUR; FYN; BCL9; VASP; SVIL; MMP7; PLAU; FZD5; CAMK2A; BDNF; NKX3-1; YWHAE; KCNIP4;
Integrin-linked kinase signaling	76	654	15.5102	1.49188	0.000161782	0.269852	0.0170998	0.0681892	COL1A2; VCAN; TIMP1; MYL9; CXCR4; FHL2; EGR3; ENG; KRT19; EGR2; ITGB2; FOS; SERPINE1; PENK; HMOX1; TFF3; HLA-A; CYR61; GJA1; CTGF; MAF; CXCL8; NT5E; PTGS2; JUNB; MMP1; AGT; RUNX3; IL6; RUNX1; LEF1; NR4A1; ETV1; MMP2; ZYX; ZEB1; DAB2; LCK; CBLB; IRF1; BHLHE40; GSN; FOSB; ITGB5; LAMC1; PLAUR; CRP; DUSP1; FYN; BCL9; SVIL; MEF2C; PLAU; TYK2; DMTF1; CAMK2A; NPM1; DMP1; MAPK13; PRL; IL3; GADD45G; NKX3-…
Regulation of nuclear beta catenin signaling and target gene transcription	12	135	2.44898	1.14189	0.360061	1	1	1	VCAN; FHL2; CYR61; CXCL8; LEF1; MMP2; GSN; BCL9; SVIL; NKX3-1; YWHAE; KCNIP4;
Ephrin B reverse signaling	4	30	0.816327	1.71524	0.20208	1	1	1	CXCR4; LCK; FGB; FYN;
p38 MAPK signaling pathway	22	189	4.4898	1.4948	0.0363898	1	0.619369	1	EGR3; KRT19; EGR2; FOS; MAF; CXCL8; PTGS2; JUNB; NR4A1; ETV1; LCK; CBLB; DUSP1; FYN; MEF2C; MAPK13; IL3; GADD45G; MKNK1; MAP2K6; YWHAE; IL2RA;
EGF receptor (ErbB1) signaling pathway	130	1285	26.5306	1.29872	0.000420319	0.701092	0.0170998	0.0681892	COL1A2; VCAN; TIMP1; FN1; ACTA2; CXCR4; FHL2; COL1A1; EGR3; ENG; IGFBP3; KRT19; EGR2; ZFP36; ITGB2; IGF1; ELMO1; FOS; SERPINE1; PENK; HMOX1; LGALS1; TFF3; HLA-A; CYR61; GJA1; CTGF; SFRP1; MAF; CXCL8; PDGFRB; NT5E; PTGS2; JUNB; THY1; MMP1; AGT; RUNX3; IL6; RUNX1; LEF1; NR4A1; CCL5; ETV1; MMP2; ZYX; DAB2; LCK; FGB; PTPRC; CBLB; GNA15; HSPA1A; CHRDL1; CASP1; IRF1; BHLHE40; GSN; MYO6; FOSB; ITGB5; IR…
p75(NTR)-mediated signaling	13	178	2.65306	0.938165	0.638599	1	1	1	ELMO1; FOS; LCK; TNFRSF1A; ARHGDIA; NDN; MMP7; MEF2C; CAMK2A; BDNF; MAP2K6; YWHAE; CASP6;
Thrombin/protease-activated receptor (PAR) pathway	132	1297	26.9388	1.3065	0.000284674	0.474836	0.0170998	0.0681892	COL1A2; VCAN; TIMP1; FN1; ACTA2; CXCR4; FHL2; COL1A1; EGR3; ENG; IGFBP3; KRT19; EGR2; ZFP36; ITGB2; IGF1; ELMO1; FOS; SERPINE1; PENK; HMOX1; LGALS1; TFF3; F2R; HLA-A; CYR61; GJA1; CTGF; SFRP1; MAF; CXCL8; PDGFRB; NT5E; PTGS2; JUNB; THY1; MMP1; AGT; RUNX3; IL6; RUNX1; LEF1; NR4A1; CCL5; ETV1; MMP2; ZYX; DAB2; LCK; FGB; PTPRC; CBLB; GNA15; HSPA1A; CHRDL1; CASP1; IRF1; BHLHE40; GSN; MYO6; FOSB; ITGB…
Class I PI3K signaling events	130	1285	26.5306	1.29872	0.000420319	0.701092	0.0170998	0.0681892	COL1A2; VCAN; TIMP1; FN1; ACTA2; CXCR4; FHL2; COL1A1; EGR3; ENG; IGFBP3; KRT19; EGR2; ZFP36; ITGB2; IGF1; ELMO1; FOS; SERPINE1; PENK; HMOX1; LGALS1; TFF3; HLA-A; CYR61; GJA1; CTGF; SFRP1; MAF; CXCL8; PDGFRB; NT5E; PTGS2; JUNB; THY1; MMP1; AGT; RUNX3; IL6; RUNX1; LEF1; NR4A1; CCL5; ETV1; MMP2; ZYX; DAB2; LCK; FGB; PTPRC; CBLB; GNA15; HSPA1A; CHRDL1; CASP1; IRF1; BHLHE40; GSN; MYO6; FOSB; ITGB5; IR…
Arf6 signaling events	130	1285	26.5306	1.29872	0.000420319	0.701092	0.0170998	0.0681892	COL1A2; VCAN; TIMP1; FN1; ACTA2; CXCR4; FHL2; COL1A1; EGR3; ENG; IGFBP3; KRT19; EGR2; ZFP36; ITGB2; IGF1; ELMO1; FOS; SERPINE1; PENK; HMOX1; LGALS1; TFF3; HLA-A; CYR61; GJA1; CTGF; SFRP1; MAF; CXCL8; PDGFRB; NT5E; PTGS2; JUNB; THY1; MMP1; AGT; RUNX3; IL6; RUNX1; LEF1; NR4A1; CCL5; ETV1; MMP2; ZYX; DAB2; LCK; FGB; PTPRC; CBLB; GNA15; HSPA1A; CHRDL1; CASP1; IRF1; BHLHE40; GSN; MYO6; FOSB; ITGB5; IR…
EPO signaling pathway	1	34	0.204082	0.381207	0.937028	1	1	1	TRPC6;
Plasma membrane estrogen receptor signaling	132	1298	26.9388	1.30549	0.000294768	0.491674	0.0170998	0.0681892	COL1A2; VCAN; TIMP1; FN1; ACTA2; CXCR4; FHL2; COL1A1; EGR3; ENG; IGFBP3; KRT19; EGR2; ZFP36; ITGB2; IGF1; ELMO1; FOS; SERPINE1; PENK; HMOX1; LGALS1; TFF3; HLA-A; CYR61; GJA1; CTGF; SFRP1; MAF; CXCL8; PDGFRB; NT5E; PTGS2; JUNB; THY1; MMP1; AGT; RUNX3; MSN; IL6; RUNX1; LEF1; NR4A1; CCL5; ETV1; MMP2; ZYX; DAB2; LCK; FGB; PTPRC; CBLB; GNA15; HSPA1A; CHRDL1; CASP1; IRF1; BHLHE40; GSN; HBEGF; MYO6; FOS…
FoxO family signaling	1	49	0.204082	0.264535	0.981499	1	1	1	YWHAE;
IL2-mediated signaling events	7	115	1.42857	0.7824	0.802935	1	1	1	FOS; LCK; IRS1; TNFRSF1A; FYN; RPS6KB1; IL2RA;
FAS (CD95) signaling pathway	10	130	2.04082	0.988334	0.564967	1	1	1	IGF1; LCK; CASP1; GSN; ARHGDIB; TNFRSF1A; SPTAN1; MAP2K6; GAS2; CASP6;
C-MYB transcription factor network	9	84	1.83673	1.3767	0.205109	1	1	1	COL1A2; LYZ; MAF; PTGS2; LEF1; ETS2; PAX5; HSPA8; CASP6;
p73 transcription factor network	6	78	1.22449	0.988941	0.574481	1	1	1	SERPINE1; SERPINA1; TUBA1A; CHEK1; PEA15; IL1RAP;
Signaling events mediated by HDAC Class III	3	39	0.612245	0.99046	0.595324	1	1	1	FHL2; TUBA1B; HIST1H4C;
FOXM1 transcription factor network	6	42	1.22449	1.8364	0.104615	1	1	1	FOS; GAS1; LAMA4; MMP2; HSPA1A; CENPA;
IL3-mediated signaling events	130	1292	26.5306	1.29169	0.000532132	0.887596	0.0177519	0.0707896	COL1A2; VCAN; TIMP1; FN1; ACTA2; CXCR4; FHL2; COL1A1; EGR3; ENG; IGFBP3; KRT19; EGR2; ZFP36; ITGB2; IGF1; ELMO1; FOS; SERPINE1; PENK; HMOX1; LGALS1; TFF3; HLA-A; CYR61; GJA1; CTGF; SFRP1; MAF; CXCL8; PDGFRB; NT5E; PTGS2; JUNB; THY1; MMP1; AGT; RUNX3; IL6; RUNX1; LEF1; NR4A1; CCL5; ETV1; MMP2; ZYX; DAB2; LCK; FGB; PTPRC; CBLB; GNA15; HSPA1A; CHRDL1; CASP1; IRF1; BHLHE40; GSN; MYO6; FOSB; ITGB5; IR…
AP-1 transcription factor network	73	621	14.898	1.50914	0.000154447	0.257618	0.0170998	0.0681892	COL1A2; VCAN; TIMP1; CXCR4; FHL2; EGR3; ENG; KRT19; EGR2; ITGB2; FOS; SERPINE1; PENK; HMOX1; TFF3; HLA-A; CYR61; GJA1; CTGF; MAF; CXCL8; NT5E; PTGS2; JUNB; MMP1; AGT; RUNX3; IL6; RUNX1; LEF1; NR4A1; ETV1; MMP2; DAB2; LCK; CBLB; IRF1; BHLHE40; GSN; FOSB; ITGB5; LAMC1; PLAUR; CRP; DUSP1; FYN; BCL9; SVIL; MEF2C; PLAU; TYK2; DMTF1; CAMK2A; NPM1; DMP1; MAPK13; PRL; IL3; GADD45G; NKX3-1; MKNK1; MAP2K6;…
Signaling events regulated by Ret tyrosine kinase	4	69	0.816327	0.745897	0.79675	1	1	1	LCK; IRS1; TNFRSF1A; DOK5;
Hypoxic and oxygen homeostasis regulation of HIF-1-alpha	12	80	2.44898	1.92684	0.0201209	1	0.395248	1	CXCR4; ENG; ITGB2; FOS; SERPINE1; HMOX1; TFF3; NT5E; BHLHE40; NPM1; COPS5; BNIP3;
amb2 Integrin signaling	14	40	2.85714	4.49486	8.81981e-07	0.00147114	0.000294229	0.0011733	ITGB2; CTGF; PLAT; THY1; IL6; SELPLG; MMP2; LCK; PLAUR; FYN; SELP; PLAU; JAM3; LRP1;
Glucocorticoid receptor signaling	9	85	1.83673	1.36051	0.214828	1	1	1	FOS; CXCL8; MMP1; IL6; NR4A1; IRF1; PRL; FKBP5; POU1F1;
Hedgehog signaling events mediated by Gli proteins	2	48	0.408163	0.537416	0.897842	1	1	1	GNAI1; IFT88;
mTOR signaling pathway	130	1285	26.5306	1.29872	0.000420319	0.701092	0.0170998	0.0681892	COL1A2; VCAN; TIMP1; FN1; ACTA2; CXCR4; FHL2; COL1A1; EGR3; ENG; IGFBP3; KRT19; EGR2; ZFP36; ITGB2; IGF1; ELMO1; FOS; SERPINE1; PENK; HMOX1; LGALS1; TFF3; HLA-A; CYR61; GJA1; CTGF; SFRP1; MAF; CXCL8; PDGFRB; NT5E; PTGS2; JUNB; THY1; MMP1; AGT; RUNX3; IL6; RUNX1; LEF1; NR4A1; CCL5; ETV1; MMP2; ZYX; DAB2; LCK; FGB; PTPRC; CBLB; GNA15; HSPA1A; CHRDL1; CASP1; IRF1; BHLHE40; GSN; MYO6; FOSB; ITGB5; IR…
RAC1 signaling pathway	21	205	4.28571	1.31552	0.117306	1	1	1	CYBB; ELMO1; FOS; CYR61; CXCL8; ARHGEF10; JUNB; MSN; IL6; MMP2; ABR; DLC1; CHN1; ARHGDIB; DUSP1; ARHGDIA; ARPC1B; PLAU; MAP2K6; SCAI; ARG1;
ErbB receptor signaling network	132	1308	26.9388	1.29551	0.000415414	0.69291	0.0170998	0.0681892	COL1A2; VCAN; TIMP1; FN1; ACTA2; CXCR4; FHL2; COL1A1; EGR3; ENG; IGFBP3; KRT19; EGR2; ZFP36; ITGB2; IGF1; ELMO1; FOS; SERPINE1; PENK; HMOX1; LGALS1; TFF3; HLA-A; CYR61; GJA1; CTGF; SFRP1; MAF; CXCL8; PDGFRB; NT5E; PTGS2; JUNB; THY1; MMP1; AGT; RUNX3; IL6; RUNX1; LEF1; NR4A1; CCL5; ETV1; MMP2; ZYX; DAB2; LCK; FGB; PTPRC; CBLB; GNA15; HSPA1A; CHRDL1; CASP1; IRF1; BHLHE40; GSN; HBEGF; MYO6; FOSB; IT…
Signaling events mediated by focal adhesion kinase	130	1285	26.5306	1.29872	0.000420319	0.701092	0.0170998	0.0681892	COL1A2; VCAN; TIMP1; FN1; ACTA2; CXCR4; FHL2; COL1A1; EGR3; ENG; IGFBP3; KRT19; EGR2; ZFP36; ITGB2; IGF1; ELMO1; FOS; SERPINE1; PENK; HMOX1; LGALS1; TFF3; HLA-A; CYR61; GJA1; CTGF; SFRP1; MAF; CXCL8; PDGFRB; NT5E; PTGS2; JUNB; THY1; MMP1; AGT; RUNX3; IL6; RUNX1; LEF1; NR4A1; CCL5; ETV1; MMP2; ZYX; DAB2; LCK; FGB; PTPRC; CBLB; GNA15; HSPA1A; CHRDL1; CASP1; IRF1; BHLHE40; GSN; MYO6; FOSB; ITGB5; IR…
VEGF and VEGFR signaling network	133	1301	27.1429	1.31235	0.000217582	0.362927	0.0170998	0.0681892	COL1A2; VCAN; TIMP1; FN1; ACTA2; CXCR4; FHL2; COL1A1; EGR3; ENG; IGFBP3; KRT19; EGR2; MYOF; ZFP36; ITGB2; IGF1; ELMO1; FOS; SERPINE1; PENK; HMOX1; LGALS1; TFF3; HLA-A; CYR61; GJA1; CTGF; SFRP1; MAF; CXCL8; PDGFRB; NT5E; PTGS2; JUNB; CDH5; THY1; MMP1; AGT; RUNX3; IL6; RUNX1; LEF1; NR4A1; CCL5; ETV1; MMP2; ZYX; DAB2; LCK; FGB; PTPRC; CBLB; GNA15; HSPA1A; CHRDL1; CASP1; IRF1; BHLHE40; GSN; MYO6; FOS…
Insulin-mediated glucose transport	2	29	0.408163	0.889395	0.672297	1	1	1	YWHAE; PPP1R3A;
Glucocorticoid receptor regulatory network	9	80	1.83673	1.44553	0.168185	1	1	1	FOS; CXCL8; MMP1; IL6; NR4A1; IRF1; PRL; FKBP5; POU1F1;
Alpha9 beta1 integrin signaling events	136	1302	27.7551	1.34092	6.24484e-05	0.104164	0.0115738	0.0461529	COL1A2; VCAN; TIMP1; FN1; ACTA2; CXCR4; FHL2; COL1A1; EGR3; ENG; IGFBP3; KRT19; EGR2; ZFP36; ITGB2; IGF1; ELMO1; FOS; SERPINE1; PENK; HMOX1; LGALS1; TGM2; TFF3; HLA-A; CYR61; GJA1; CTGF; SFRP1; MAF; CXCL8; PDGFRB; NT5E; PTGS2; TNC; JUNB; THY1; MMP1; AGT; RUNX3; IL6; RUNX1; LEF1; VCAM1; NR4A1; CCL5; ETV1; MMP2; ZYX; DAB2; LCK; FGB; PTPRC; CBLB; GNA15; HSPA1A; CHRDL1; CASP1; IRF1; BHLHE40; GSN; MYO…
IL8- and CXCR1-mediated signaling events	2	28	0.408163	0.921148	0.653238	1	1	1	CXCL8; GNA15;
Syndecan-2-mediated signaling events	7	77	1.42857	1.16847	0.393259	1	1	1	FN1; FOS; CXCL8; MMP2; PLAUR; PLAU; CAMK2A;
Signaling events mediated by Stem cell factor receptor (c-Kit)	1	52	0.204082	0.249276	0.985524	1	1	1	RPS6KB1;
ALK1 pathway	37	324	7.55102	1.46625	0.01098	1	0.254371	1	COL1A2; EGR3; ENG; KRT19; EGR2; FOS; SERPINE1; CTGF; MAF; CXCL8; PTGS2; JUNB; RUNX3; RUNX1; NR4A1; ETV1; DAB2; LCK; CBLB; ITGB5; LAMC1; BMPR2; DUSP1; FYN; MEF2C; CAMK2A; MAPK13; IL3; GADD45G; MKNK1; ACVR2B; MAP2K6; IFNB1; YWHAE; RPS6KB1; HSPA8; IL2RA;
ErbB4 signaling events	3	32	0.612245	1.20706	0.459744	1	1	1	HBEGF; FYN; PRL;
Arf6 downstream pathway	130	1285	26.5306	1.29872	0.000420319	0.701092	0.0170998	0.0681892	COL1A2; VCAN; TIMP1; FN1; ACTA2; CXCR4; FHL2; COL1A1; EGR3; ENG; IGFBP3; KRT19; EGR2; ZFP36; ITGB2; IGF1; ELMO1; FOS; SERPINE1; PENK; HMOX1; LGALS1; TFF3; HLA-A; CYR61; GJA1; CTGF; SFRP1; MAF; CXCL8; PDGFRB; NT5E; PTGS2; JUNB; THY1; MMP1; AGT; RUNX3; IL6; RUNX1; LEF1; NR4A1; CCL5; ETV1; MMP2; ZYX; DAB2; LCK; FGB; PTPRC; CBLB; GNA15; HSPA1A; CHRDL1; CASP1; IRF1; BHLHE40; GSN; MYO6; FOSB; ITGB5; IR…
JNK signaling in the CD4+ TCR pathway	6	42	1.22449	1.8364	0.104615	1	1	1	FOS; PTGS2; LCP2; JUNB; IL3; IL2RA;
Role of Calcineurin-dependent NFAT signaling in lymphocytes	12	95	2.44898	1.62263	0.0640024	1	0.932467	1	EGR3; EGR2; FOS; MAF; CXCL8; PTGS2; JUNB; NR4A1; CBLB; IL3; YWHAE; IL2RA;
IL4-mediated signaling events	9	62	1.83673	1.86513	0.0492303	1	0.774681	1	COL1A2; COL1A1; EGR2; TFF3; THY1; IRS1; SELP; RPS6KB1; ARG1;
HIV-1 Nef: Negative effector of Fas and TNF-alpha	2	35	0.408163	0.736971	0.769332	1	1	1	TNFRSF1A; CASP6;
Ephrin A reverse signaling	2	3	0.408163	8.57188	0.0172315	1	0.373274	1	FYN; EPHA5;
Signaling events mediated by PTP1B	7	52	1.42857	1.73013	0.106598	1	1	1	PDGFRB; LCK; FCGR2A; IRS1; FYN; TYK2; PRL;
Validated transcriptional targets of AP1 family members Fra1 and Fra2	20	134	4.08163	1.91671	0.0034065	1	0.0947008	0.37764	COL1A2; EGR3; EGR2; FOS; HMOX1; HLA-A; GJA1; MAF; CXCL8; PTGS2; JUNB; MMP1; IL6; MMP2; CBLB; PLAUR; PLAU; DMTF1; IL3; IL2RA;
CXCR4-mediated signaling events	15	190	3.06122	1.01403	0.518442	1	1	1	CXCR4; FOS; HLA-DRA; PTGS2; LCP2; JUNB; RGS1; LCK; PTPRC; FLNA; TNFRSF1A; FYN; GNAI1; IL3; IL2RA;
S1P1 pathway	130	1285	26.5306	1.29872	0.000420319	0.701092	0.0170998	0.0681892	COL1A2; VCAN; TIMP1; FN1; ACTA2; CXCR4; FHL2; COL1A1; EGR3; ENG; IGFBP3; KRT19; EGR2; ZFP36; ITGB2; IGF1; ELMO1; FOS; SERPINE1; PENK; HMOX1; LGALS1; TFF3; HLA-A; CYR61; GJA1; CTGF; SFRP1; MAF; CXCL8; PDGFRB; NT5E; PTGS2; JUNB; THY1; MMP1; AGT; RUNX3; IL6; RUNX1; LEF1; NR4A1; CCL5; ETV1; MMP2; ZYX; DAB2; LCK; FGB; PTPRC; CBLB; GNA15; HSPA1A; CHRDL1; CASP1; IRF1; BHLHE40; GSN; MYO6; FOSB; ITGB5; IR…
FOXA1 transcription factor network	5	44	1.02041	1.46128	0.255992	1	1	1	FOS; SERPINA1; TFF1; NR2F2; NKX3-1;
Alpha-synuclein signaling	3	33	0.612245	1.17049	0.480382	1	1	1	LCK; UCHL1; FYN;
Netrin-mediated signaling events	4	32	0.816327	1.60807	0.235949	1	1	1	ELMO1; FYN; UNC5C; CAMK2A;
ATM pathway	21	307	4.28571	0.878456	0.768353	1	1	1	VCAN; IGFBP3; SERPINE1; MMP2; HSPA1A; CASP1; CES1; CHEK1; BDKRB2; DUSP1; PLAU; RAD17; POU4F2; PPP2R2B; E2F2; CDC25A; CCNG1; RRM1; TRIAP1; HTT; CASP6;
TNF receptor signaling pathway	30	299	6.12245	1.28833	0.0882575	1	1	1	EGR3; KRT19; EGR2; IGF1; FOS; MAF; CXCL8; PTGS2; JUNB; NR4A1; ETV1; LCK; CBLB; CASP1; GSN; ARHGDIB; DUSP1; TNFRSF1A; FYN; SPTAN1; MEF2C; MAPK13; IL3; GADD45G; MKNK1; MAP2K6; YWHAE; GAS2; IL2RA; CASP6;
p53 pathway	15	189	3.06122	1.01939	0.509897	1	1	1	VCAN; IGFBP3; SERPINE1; MMP2; HSPA1A; CASP1; CHEK1; BDKRB2; DUSP1; POU4F2; E2F2; CCNG1; TRIAP1; HTT; CASP6;
ErbB1 downstream signaling	130	1285	26.5306	1.29872	0.000420319	0.701092	0.0170998	0.0681892	COL1A2; VCAN; TIMP1; FN1; ACTA2; CXCR4; FHL2; COL1A1; EGR3; ENG; IGFBP3; KRT19; EGR2; ZFP36; ITGB2; IGF1; ELMO1; FOS; SERPINE1; PENK; HMOX1; LGALS1; TFF3; HLA-A; CYR61; GJA1; CTGF; SFRP1; MAF; CXCL8; PDGFRB; NT5E; PTGS2; JUNB; THY1; MMP1; AGT; RUNX3; IL6; RUNX1; LEF1; NR4A1; CCL5; ETV1; MMP2; ZYX; DAB2; LCK; FGB; PTPRC; CBLB; GNA15; HSPA1A; CHRDL1; CASP1; IRF1; BHLHE40; GSN; MYO6; FOSB; ITGB5; IR…
EGFR-dependent Endothelin signaling events	131	1286	26.7347	1.3077	0.000291091	0.485539	0.0170998	0.0681892	COL1A2; VCAN; TIMP1; FN1; ACTA2; CXCR4; FHL2; COL1A1; EGR3; ENG; IGFBP3; KRT19; EGR2; EDNRA; ZFP36; ITGB2; IGF1; ELMO1; FOS; SERPINE1; PENK; HMOX1; LGALS1; TFF3; HLA-A; CYR61; GJA1; CTGF; SFRP1; MAF; CXCL8; PDGFRB; NT5E; PTGS2; JUNB; THY1; MMP1; AGT; RUNX3; IL6; RUNX1; LEF1; NR4A1; CCL5; ETV1; MMP2; ZYX; DAB2; LCK; FGB; PTPRC; CBLB; GNA15; HSPA1A; CHRDL1; CASP1; IRF1; BHLHE40; GSN; MYO6; FOSB; IT…
Syndecan-4-mediated signaling events	22	209	4.4898	1.35176	0.0892592	1	1	1	VCAN; FN1; CXCR4; FHL2; MDK; CYR61; CXCL8; FZD7; TNC; LEF1; CCL5; MMP2; FLNA; GSN; BCL9; THBS1; SVIL; FZD5; CAMK2A; NKX3-1; YWHAE; KCNIP4;
Nongenotropic Androgen signaling	2	26	0.408163	0.991978	0.612491	1	1	1	FOS; GNAI1;
Alpha6 beta4 integrin-ligand interactions	2	11	0.408163	2.34345	0.209334	1	1	1	LAMC1; LAMB3;
IL8-mediated signaling events	5	38	1.02041	1.69195	0.170316	1	1	1	ELMO1; CXCL8; RAC2; GNA15; VASP;
ATR signaling pathway	18	250	3.67347	0.924704	0.673984	1	1	1	VCAN; IGFBP3; SERPINE1; MMP2; HSPA1A; CASP1; CHEK1; BDKRB2; DUSP1; RAD17; POU4F2; PPP2R2B; E2F2; CDC25A; CCNG1; TRIAP1; HTT; CASP6;
RXR and RAR heterodimerization with other nuclear receptor	3	26	0.612245	1.4855	0.330316	1	1	1	NR4A1; PPARD; RPS6KB1;
Regulation of nuclear SMAD2/3 signaling	34	305	6.93878	1.43133	0.0201415	1	0.395248	1	COL1A2; EGR3; KRT19; EGR2; FOS; SERPINE1; CTGF; MAF; CXCL8; PTGS2; JUNB; RUNX3; RUNX1; NR4A1; ETV1; DAB2; LCK; CBLB; ITGB5; LAMC1; DUSP1; FYN; MEF2C; CAMK2A; MAPK13; IL3; GADD45G; MKNK1; MAP2K6; IFNB1; YWHAE; RPS6KB1; HSPA8; IL2RA;
ALK1 signaling events	37	321	7.55102	1.47995	0.00951681	1	0.223578	0.891566	COL1A2; EGR3; ENG; KRT19; EGR2; FOS; SERPINE1; CTGF; MAF; CXCL8; PTGS2; JUNB; RUNX3; RUNX1; NR4A1; ETV1; DAB2; LCK; CBLB; ITGB5; LAMC1; BMPR2; DUSP1; FYN; MEF2C; CAMK2A; MAPK13; IL3; GADD45G; MKNK1; ACVR2B; MAP2K6; IFNB1; YWHAE; RPS6KB1; HSPA8; IL2RA;
PDGFR-alpha signaling pathway	1	21	0.204082	0.61708	0.818408	1	1	1	FOS;
Angiopoietin receptor Tie2-mediated signaling	6	50	1.22449	1.54264	0.190938	1	1	1	FN1; MMP2; FYN; TEK; GRB14; RPS6KB1;
Arf6 trafficking events	130	1285	26.5306	1.29872	0.000420319	0.701092	0.0170998	0.0681892	COL1A2; VCAN; TIMP1; FN1; ACTA2; CXCR4; FHL2; COL1A1; EGR3; ENG; IGFBP3; KRT19; EGR2; ZFP36; ITGB2; IGF1; ELMO1; FOS; SERPINE1; PENK; HMOX1; LGALS1; TFF3; HLA-A; CYR61; GJA1; CTGF; SFRP1; MAF; CXCL8; PDGFRB; NT5E; PTGS2; JUNB; THY1; MMP1; AGT; RUNX3; IL6; RUNX1; LEF1; NR4A1; CCL5; ETV1; MMP2; ZYX; DAB2; LCK; FGB; PTPRC; CBLB; GNA15; HSPA1A; CHRDL1; CASP1; IRF1; BHLHE40; GSN; MYO6; FOSB; ITGB5; IR…
E-cadherin signaling events	24	280	4.89796	1.10069	0.341015	1	1	1	VCAN; FHL2; IGF1; FOS; CYR61; CXCL8; LEF1; MMP2; ZYX; GSN; MYO6; PLAUR; FYN; BCL9; VASP; SVIL; MMP7; PLAU; FZD5; CAMK2A; BDNF; NKX3-1; YWHAE; KCNIP4;
Androgen-mediated signaling	8	130	1.63265	0.790865	0.804747	1	1	1	FHL2; FOS; GSN; SVIL; GNAI1; NR2C1; NKX3-1; MAP2K6;
Endothelins	133	1304	27.1429	1.30933	0.000241939	0.403554	0.0170998	0.0681892	COL1A2; COL3A1; VCAN; TIMP1; FN1; ACTA2; CXCR4; FHL2; COL1A1; EGR3; ENG; IGFBP3; KRT19; EGR2; EDNRA; ZFP36; ITGB2; IGF1; ELMO1; FOS; SERPINE1; PENK; HMOX1; LGALS1; TFF3; HLA-A; CYR61; GJA1; CTGF; SFRP1; MAF; CXCL8; PDGFRB; NT5E; PTGS2; JUNB; THY1; MMP1; AGT; RUNX3; IL6; RUNX1; LEF1; NR4A1; CCL5; ETV1; MMP2; ZYX; DAB2; LCK; FGB; PTPRC; CBLB; GNA15; HSPA1A; CHRDL1; CASP1; IRF1; BHLHE40; GSN; MYO6; …
Beta5 beta6 beta7 and beta8 integrin cell surface interactions	7	17	1.42857	5.29005	0.000162744	0.271456	0.0170998	0.0681892	FBN1; FN1; CYR61; VCAM1; ITGB5; PLAUR; PLAU;
Presenilin action in Notch and Wnt signaling	2	46	0.408163	0.560777	0.88376	1	1	1	FOS; PPARD;
a6b1 and a6b4 Integrin signaling	3	35	0.612245	1.10362	0.520492	1	1	1	PMP22; YWHAE; RPS6KB1;
Regulation of retinoblastoma protein	2	66	0.408163	0.39087	0.969464	1	1	1	MEF2C; E2F2;
TCR signaling in na&#xef;ve CD4+ T cells	12	133	2.44898	1.15906	0.340818	1	1	1	FOS; HLA-DRA; PTGS2; LCP2; JUNB; LCK; PTPRC; FLNA; TNFRSF1A; FYN; IL3; IL2RA;
Notch signaling pathway	6	94	1.22449	0.820629	0.751506	1	1	1	NOTCH3; MFAP5; SPEN; TWIST1; GATA6; NOTCH2;
E2F transcription factor network	6	73	1.22449	1.05667	0.508106	1	1	1	SERPINE1; CES1; PLAU; E2F2; CDC25A; RRM1;
IL5-mediated signaling events	130	1289	26.5306	1.29469	0.000481251	0.802726	0.0176629	0.0704346	COL1A2; VCAN; TIMP1; FN1; ACTA2; CXCR4; FHL2; COL1A1; EGR3; ENG; IGFBP3; KRT19; EGR2; ZFP36; ITGB2; IGF1; ELMO1; FOS; SERPINE1; PENK; HMOX1; LGALS1; TFF3; HLA-A; CYR61; GJA1; CTGF; SFRP1; MAF; CXCL8; PDGFRB; NT5E; PTGS2; JUNB; THY1; MMP1; AGT; RUNX3; IL6; RUNX1; LEF1; NR4A1; CCL5; ETV1; MMP2; ZYX; DAB2; LCK; FGB; PTPRC; CBLB; GNA15; HSPA1A; CHRDL1; CASP1; IRF1; BHLHE40; GSN; MYO6; FOSB; ITGB5; IR…
IL23-mediated signaling events	7	66	1.42857	1.36318	0.252602	1	1	1	IL6; LCK; IL18R1; CXCL1; CXCL9; TNFRSF1A; TYK2;
Direct p53 effectors	14	138	2.85714	1.30309	0.185626	1	1	1	VCAN; IGFBP3; SERPINE1; MMP2; HSPA1A; CASP1; BDKRB2; DUSP1; POU4F2; E2F2; CCNG1; TRIAP1; HTT; CASP6;
Retinoic acid receptors-mediated signaling	4	47	0.816327	1.09497	0.503873	1	1	1	NR4A1; PPARD; RBP1; RPS6KB1;
E-cadherin signaling in keratinocytes	3	21	0.612245	1.83902	0.221667	1	1	1	ZYX; FYN; VASP;
IL12-mediated signaling events	14	111	2.85714	1.62003	0.0485053	1	0.774681	1	FOS; HLA-DRA; HLA-A; IL6; CCL4; LCK; IL18R1; IRF1; TNFRSF1A; IL1R1; TYK2; GADD45G; MAP2K6; IL2RA;
IL2 signaling events mediated by PI3K	4	67	0.816327	0.768159	0.777405	1	1	1	LCK; TNFRSF1A; RPS6KB1; IL2RA;
Sphingosine 1-phosphate (S1P) pathway	131	1308	26.7347	1.2857	0.000613439	1	0.0196772	0.0784672	COL1A2; VCAN; TIMP1; FN1; ACTA2; CXCR4; FHL2; COL1A1; EGR3; ENG; IGFBP3; KRT19; EGR2; ZFP36; ITGB2; IGF1; ELMO1; FOS; SERPINE1; PENK; HMOX1; LGALS1; TFF3; HLA-A; CYR61; GJA1; CTGF; SFRP1; MAF; CXCL8; PDGFRB; NT5E; PTGS2; JUNB; CDH5; THY1; MMP1; AGT; RUNX3; IL6; RUNX1; LEF1; NR4A1; CCL5; ETV1; MMP2; ZYX; DAB2; LCK; FGB; PTPRC; CBLB; GNA15; HSPA1A; CHRDL1; CASP1; IRF1; BHLHE40; GSN; MYO6; FOSB; ITG…
Regulation of Androgen receptor activity	6	108	1.22449	0.714261	0.856656	1	1	1	FHL2; GSN; SVIL; NR2C1; NKX3-1; MAP2K6;
Proteoglycan syndecan-mediated signaling events	135	1342	27.551	1.29139	0.000400413	0.667889	0.0170998	0.0681892	COL1A2; VCAN; TIMP1; FN1; ACTA2; CXCR4; FHL2; COL1A1; EGR3; ENG; IGFBP3; KRT19; EGR2; ZFP36; ITGB2; IGF1; ELMO1; FOS; SERPINE1; PENK; HMOX1; LGALS1; TFF3; MDK; HLA-A; CYR61; GJA1; CTGF; SFRP1; MAF; CXCL8; PDGFRB; FZD7; NT5E; PTGS2; TNC; JUNB; THY1; MMP1; AGT; RUNX3; IL6; RUNX1; LEF1; NR4A1; CCL5; ETV1; MMP2; ZYX; DAB2; LCK; FGB; PTPRC; CBLB; GNA15; HSPA1A; CHRDL1; CASP1; IRF1; BHLHE40; FLNA; GSN;…
Atypical NF-kappaB pathway	1	14	0.204082	0.9254	0.679114	1	1	1	LCK;
Calcium signaling in the CD4+ TCR pathway	5	29	1.02041	2.21685	0.0705042	1	0.996618	1	FOS; PTGS2; JUNB; IL3; IL2RA;
IL8- and CXCR2-mediated signaling events	5	34	1.02041	1.89094	0.120844	1	1	1	ELMO1; CXCL8; RAC2; GNA15; VASP;
Signaling mediated by p38-gamma and p38-delta	2	11	0.408163	2.34345	0.209334	1	1	1	MAPK13; MAP2K6;
Glypican 2 network	1	2	0.204082	6.45018	0.149746	1	1	1	MDK;
BMP receptor signaling	24	226	4.89796	1.36368	0.0725982	1	1	1	EGR3; KRT19; EGR2; FOS; MAF; CXCL8; PTGS2; JUNB; NR4A1; ETV1; LCK; CBLB; CHRDL1; BMPR2; DUSP1; FYN; MEF2C; MAPK13; IL3; GADD45G; MKNK1; MAP2K6; YWHAE; IL2RA;
Endogenous TLR signaling	8	57	1.63265	1.80355	0.0725696	1	1	1	VCAN; CD14; BGN; LCK; S100A9; TNFRSF1A; LY96; HSPD1;
Aurora A signaling	4	64	0.816327	0.804161	0.745707	1	1	1	LCK; TNFRSF1A; NDEL1; CENPA;
RhoA signaling pathway	21	205	4.28571	1.31552	0.117306	1	1	1	CYBB; ELMO1; FOS; CYR61; CXCL8; ARHGEF10; JUNB; MSN; IL6; MMP2; ABR; DLC1; CHN1; ARHGDIB; DUSP1; ARHGDIA; ARPC1B; PLAU; MAP2K6; SCAI; ARG1;
Class I PI3K signaling events mediated by Akt	130	1285	26.5306	1.29872	0.000420319	0.701092	0.0170998	0.0681892	COL1A2; VCAN; TIMP1; FN1; ACTA2; CXCR4; FHL2; COL1A1; EGR3; ENG; IGFBP3; KRT19; EGR2; ZFP36; ITGB2; IGF1; ELMO1; FOS; SERPINE1; PENK; HMOX1; LGALS1; TFF3; HLA-A; CYR61; GJA1; CTGF; SFRP1; MAF; CXCL8; PDGFRB; NT5E; PTGS2; JUNB; THY1; MMP1; AGT; RUNX3; IL6; RUNX1; LEF1; NR4A1; CCL5; ETV1; MMP2; ZYX; DAB2; LCK; FGB; PTPRC; CBLB; GNA15; HSPA1A; CHRDL1; CASP1; IRF1; BHLHE40; GSN; MYO6; FOSB; ITGB5; IR…
LKB1 signaling events	130	1305	26.5306	1.27882	0.000814296	1	0.0251527	0.100302	COL1A2; VCAN; TIMP1; FN1; ACTA2; CXCR4; FHL2; COL1A1; EGR3; ENG; IGFBP3; KRT19; EGR2; ZFP36; ITGB2; IGF1; ELMO1; FOS; SERPINE1; PENK; HMOX1; LGALS1; TFF3; HLA-A; CYR61; GJA1; CTGF; SFRP1; MAF; CXCL8; PDGFRB; NT5E; PTGS2; JUNB; THY1; MMP1; AGT; RUNX3; IL6; RUNX1; LEF1; NR4A1; CCL5; ETV1; MMP2; ZYX; DAB2; LCK; FGB; PTPRC; CBLB; GNA15; HSPA1A; CHRDL1; CASP1; IRF1; BHLHE40; GSN; MYO6; FOSB; ITGB5; IR…
Regulation of RhoA activity	21	205	4.28571	1.31552	0.117306	1	1	1	CYBB; ELMO1; FOS; CYR61; CXCL8; ARHGEF10; JUNB; MSN; IL6; MMP2; ABR; DLC1; CHN1; ARHGDIB; DUSP1; ARHGDIA; ARPC1B; PLAU; MAP2K6; SCAI; ARG1;
Signaling events mediated by PRL	4	23	0.816327	2.23704	0.0989784	1	1	1	AGT; TUBA1B; ITGA1; RABGGTB;
Trk receptor signaling mediated by the MAPK pathway	3	34	0.612245	1.13607	0.500642	1	1	1	FOS; MEF2C; MAP2K6;
Trk receptor signaling mediated by PI3K and PLC-gamma	5	63	1.02041	1.02064	0.550558	1	1	1	FOS; MEF2C; CAMK2A; MAP2K6; YWHAE;
AndrogenReceptor	4	78	0.816327	0.659843	0.867601	1	1	1	FHL2; FLNA; SVIL; COX5B;
Wnt	9	82	1.83673	1.41028	0.186241	1	1	1	FHL2; SFRP1; FZD7; LEF1; DAB2; BCL9; LRP1; FZD5; CAMK2A;
KitReceptor	1	54	0.204082	0.240046	0.987709	1	1	1	FYN;
Hedgehog	1	16	0.204082	0.809798	0.727268	1	1	1	GAS1;
Alpha6Beta4Integrin	3	48	0.612245	0.804787	0.733916	1	1	1	FYN; MMP7; YWHAE;
TNF alpha/NF-kB	7	171	1.42857	0.52619	0.983231	1	1	1	FLNA; TNFRSF1A; YWHAE; PDCD2; FKBP5; NFKBIB; PSMD6;
TGFBR	15	125	3.06122	1.54128	0.0606265	1	0.894911	1	ENG; FOS; JUNB; LEF1; ZEB2; ZEB1; DAB2; FOSB; MEF2C; SNX4; FNTA; MAP2K6; CDC25A; HSPA8; COPS5;
ID	1	14	0.204082	0.9254	0.679114	1	1	1	IFI16;
EGFR1	5	138	1.02041	0.465987	0.985957	1	1	1	FOS; GJA1; CBLB; GRB14; HTT;
NOTCH	4	57	0.816327	0.9029	0.658723	1	1	1	NOTCH3; SPEN; LEF1; NOTCH2;
Mesenchymal-to-epithelial transition	24	223	4.89796	1.38202	0.0642888	1	0.932467	1	LCN2; CEACAM6; KRT19; GPX2; TFF3; CEACAM7; TFF1; IL1RN; AGR2; MYO6; AKR1B10; ARHGDIB; TSPAN1; AREG; SCNN1A; SORL1; ALOX5; PHLDA2; MAPK13; FUT2; MTUS1; SH3YL1; TOM1L1; ZNF165;
Epithelial-to-mesenchymal transition	87	185	17.7551	6.03699	5.80666e-49	9.68551e-46	9.68551e-46	3.86231e-45	COL5A2; FBN1; CDH11; VCAN; GEM; FN1; SPARC; CTSK; MYL9; TPM2; CXCR4; DPYSL3; ZCCHC24; MOXD1; AKAP2; PTGIS; CYP1B1; COL14A1; C1R; C1S; FAP; SFRP4; PTGDS; MFAP4; MYLK; IGF1; SERPINE1; LGALS1; PDZRN3; COL6A2; LOX; GJA1; SFRP1; MAF; AXL; BGN; PTRF; TNC; TUBA1A; EFEMP1; MEOX2; AKAP12; GPM6B; GAS1; SLIT2; MSN; SLC2A3; PCOLCE; CCL8; CALD1; VCAM1; ZEB2; SERPING1; ETV1; MMP2; ZEB1; SRGN; DDR2; PTPRC; NAP1…

## Sheet: Protein domain
Analysis: Protein domain
Dataset name: DEGs in chronic pancreatitis
Number of genes in the dataset: 925
Number of genes in the dataset (which are available in Protein domain database) :772
Number of genes in background: 14847
Is analysis quantitative: No
						Corrected p-values
Protein domain	No. of genes in the dataset	No. of genes in the background dataset	Percentage of genes	Fold enrichment	P-value (Hypergeometric test)	Bonferroni method	BH method	Q-value (Storey-Tibshirani method)	genes mapped (from input data set)
coiled coil region	127	2968	16.4508	0.822979	0.995646	1	1	1	SULF1; TPM2; AKAP2; APOE; KRT19; FAP; VNN2; GAS7; MN1; EMILIN1; BST2; SCHIP1; PTRF; MYH11; GPM6B; SPEN; COMP; MSN; CALD1; HECTD4; TRIM22; LAMA4; ANGPTL7; TNNI3; MNT; FNBP1; RNF40; ZEB1; EPB41L3; TPM4; GOLGA2; ABCC9; SCG2; LUZP2; HSPA1A; AFAP1; MYO6; FOSB; LAMC1; TSC22D1; ABLIM1; OLFML2B; FCGR1A; CEP170; ASCC3; SEPT4; OLFM4; HCLS1; THBS1; VASP; KIF2C; NDC80; LAMB3; PROM1; SRGAP2; CAMSAP2; NDEL1; S…
signal peptide	336	3668	43.5233	1.76172	5.69343e-32	5.52263e-29	5.52263e-29	2.58444e-28	COL1A2; COL3A1; COL5A2; SULF1; JCHAIN; FBN1; CDH11; VCAN; TIMP1; FN1; SPARC; GPNMB; LGALS3BP; LUM; LCN2; THBS2; AEBP1; LOXL1; CCL19; TPSD1; CD48; CEACAM6; SPON1; COL1A1; ITGA7; TYROBP; COL11A1; MOXD1; PPY; REG3A; APOE; ENG; PTGIS; CYP1B1; IGFBP3; POSTN; COL14A1; SLC16A4; FAP; EDNRA; TCN1; VNN2; IGFBP4; CCL20; SEMA3C; HLA-DPB1; NOTCH3; MFGE8; SFRP4; ITGB2; FMOD; PTGDS; MATN3; MFAP4; LYZ; IGF1; CD5…
transmembrane domain	193	4771	25	0.778011	0.999996	1	1	1	CDH11; EVI2B; GPNMB; CD48; CXCR4; CD74; ITGA7; TYROBP; ENG; SLC16A4; FAP; CYBB; EDNRA; VNN2; HLA-DPB1; GPR183; MYOF; ITGB2; CD52; HLA-DRA; HMOX1; HLA-DRB4; CRISP3; F2R; MDK; KLRB1; HLA-A; BST2; PRSS23; GJA1; HLA-DPA1; PDGFRB; SLC16A3; AXL; NT5E; CD37; MRC2; CDH5; TMEM47; CD93; GPM6B; CD53; ELOVL5; SLC2A3; SELPLG; CD27; VCAM1; EPHA3; LST1; GJA4; LRRC32; FCER1G; CLDN5; HSD11B1; TPBG; IFITM2; HLA-F;…
TPR	3	93	0.388601	0.622376	0.86856	1	1	1	TTC28; RAPSN; IFT88;
WW	2	49	0.259067	0.788728	0.731088	1	1	1	GAS7; DMD;
RhoGAP	4	65	0.518135	1.18626	0.439589	1	1	1	ABR; DLC1; CHN1; SRGAP2;
IG	28	340	3.62694	1.5843	0.011025	1	0.324069	1	VCAN; CD48; CEACAM6; MXRA5; SEMA3C; MYLK; CEACAM7; PDGFRB; AXL; THY1; VCAM1; IGFBP7; PECAM1; FCER1A; VSTM4; FCGR2A; IL18R1; LILRB4; FCGR1A; IL1R1; BTN3A3; IL1RAP; JAM3; MXRA8; SCN2B; MYOM2; CRTAM; PSG3;
DSPc	1	28	0.129534	0.693465	0.776095	1	1	1	DUSP1;
PTPc_DSPc	3	16	0.388601	3.61569	0.047263	1	0.638445	1	CDKN3; CDC14A; TNS2;
H15	1	13	0.129534	1.493	0.500655	1	1	1	HIST1H1A;
ZnF_U1	2	26	0.259067	1.48618	0.394815	1	1	1	ZFR2; ZFHX2;
ZnF_C2H2	23	799	2.97927	0.553835	0.999617	1	1	1	EGR3; EGR2; ZNF268; ZEB2; OSR2; ZEB1; ZNF711; INSM1; ZNF354A; ZNF688; SP4; ZNF117; ZFR2; ZNF195; ZNF593; ZNF674; ZFHX2; KIN; BRPF1; ZNF165; ZNF280A; ZNF131; ZNF33B;
CA	2	114	0.259067	0.339054	0.983803	1	1	1	CDH11; CDH5;
EXOIII	1	13	0.129534	1.493	0.500655	1	1	1	ERI2;
EFh	10	144	1.29534	1.33677	0.216599	1	1	1	MYL9; LCP1; SPTAN1; TNNC2; SCGN; KCNIP4; PPEF2; MYL7; EFCAB11; CETN1;
S_TKc	12	307	1.5544	0.752327	0.880293	1	1	1	MYLK; CDK19; DCLK1; PIM2; CHEK1; CAMK2A; VRK2; MAPK13; MKNK1; MAP2K6; RPS6KB1; NEK3;
PINT	3	16	0.388601	3.61569	0.047263	1	0.638445	1	COPS2; EIF3M; PSMD6;
ZnMc	5	29	0.647668	3.32128	0.0157577	1	0.347385	1	MMP1; MMP2; MMP7; MMP20; MMP8;
HX	4	23	0.518135	3.35154	0.0291722	1	0.514491	1	MMP1; MMP2; MMP20; MMP8;
DEXDc	4	112	0.518135	0.6885	0.840649	1	1	1	ASCC3; EIF4A2; DHX29; CHD1L;
HELICc	4	111	0.518135	0.694702	0.835573	1	1	1	ASCC3; EIF4A2; DHX29; CHD1L;
AT_hook	3	28	0.388601	2.06666	0.176315	1	1	1	SETBP1; MECP2; AHDC1;
RRM	6	221	0.777202	0.522972	0.97574	1	1	1	SPEN; CPSF6; RBMS1; SART3; RBMX2; PABPC4;
Sema	2	30	0.259067	1.28809	0.467092	1	1	1	SEMA3C; SEMA6C;
PSI	6	44	0.777202	2.62627	0.0253621	1	0.482378	1	SEMA3C; ITGB2; ITGB5; PLXNC1; ATRNL1; SEMA6C;
IPT	1	27	0.129534	0.719139	0.76379	1	1	1	PLXNC1;
RING	12	311	1.5544	0.742651	0.890189	1	1	1	PDZRN3; TRIM22; RNF40; CBLB; PEX2; RAPSN; RNF144A; RNF13; RNF113A; RNF24; PEX12; UHRF2;
SH3	11	216	1.42487	0.980233	0.572311	1	1	1	GAS7; FNBP1; EFS; LCK; FYN; HCLS1; SPTAN1; SRGAP2; SKAP1; SH3YL1; PACSIN2;
PTB	2	36	0.259067	1.07347	0.565211	1	1	1	DAB2; TNS2;
CH	8	66	1.03627	2.33367	0.0206068	1	0.418478	1	CNN1; LCP1; FLNA; TAGLN; DMD; SPTBN2; LIMCH1; GAS2;
SPEC	3	32	0.388601	1.80841	0.230709	1	1	1	SPTAN1; DMD; SPTBN2;
ZnF_ZZ	3	19	0.388601	3.04509	0.0729606	1	0.832609	1	ZZEF1; DMD; TADA2A;
LRRNT	10	99	1.29534	1.94433	0.0329108	1	0.560064	1	LUM; MXRA5; FMOD; BGN; SLIT2; LRRC32; CPN2; TPBG; LRRC15; ISLR;
LRR	10	233	1.29534	0.826182	0.776668	1	1	1	LUM; MXRA5; FMOD; BGN; SLIT2; LRRC32; CPN2; TPBG; LRRC15; ISLR;
LRR_TYP	9	132	1.1658	1.3126	0.248662	1	1	1	LUM; MXRA5; FMOD; SLIT2; LRRC32; CPN2; TPBG; LRRC15; ISLR;
LRRCT	6	90	0.777202	1.2841	0.32629	1	1	1	MXRA5; SLIT2; CPN2; TPBG; LRRC15; ISLR;
IGc2	14	211	1.81347	1.27688	0.209613	1	1	1	CEACAM6; MXRA5; PALLD; MYLK; PDGFRB; VCAM1; HSPG2; FCER1A; FCGR1A; UNC5C; ISLR; JAM3; MYOM2; PSG3;
KH	1	40	0.129534	0.485477	0.882203	1	1	1	KHDRBS2;
IG_like	8	128	1.03627	1.20339	0.348446	1	1	1	VCAM1; PECAM1; IL18R1; LILRB4; TEK; IL1R1; TAPBP; MYOM2;
4.1m	2	14	0.259067	2.75914	0.162821	1	1	1	NRXN2; CNTNAP2;
ANK	11	249	1.42487	0.850328	0.752767	1	1	1	NOTCH3; NFKBIL1; ANKRD36; ANKRD28; IBTK; NOTCH2; TRPA1; NFKBIB; MPHOSPH8; GLS2; TRPC6;
FN3	12	187	1.5544	1.23508	0.267467	1	1	1	FN1; COL14A1; MYLK; COL6A3; AXL; TNC; EPHA3; PTPRC; TEK; SORL1; EPHA5; MYOM2;
BTB	4	179	0.518135	0.430807	0.985324	1	1	1	KCTD12; IBTK; RHOBTB3; ZNF131;
FERM_C	2	27	0.259067	1.43116	0.413334	1	1	1	MSN; EPB41L3;
FA	1	13	0.129534	1.493	0.500655	1	1	1	EPB41L3;
KRAB	6	376	0.777202	0.307391	0.999935	1	1	1	ZNF268; ZNF354A; ZNF688; ZNF195; ZNF674; ZNF33B;
GAS2	1	5	0.129534	3.87704	0.234346	1	1	1	GAS2;
PAS	3	32	0.388601	1.80841	0.230709	1	1	1	PER2; AHR; SIM1;
HLH	6	116	0.777202	0.996311	0.564437	1	1	1	TCF21; MNT; AHR; TWIST1; BHLHE40; SIM1;
ZnF_C4	7	46	0.906736	2.9301	0.00910283	1	0.294325	1	NR4A1; NR2F2; NR4A3; NR4A2; PPARD; NR2C1; PGR;
HOLI	7	48	0.906736	2.80803	0.0114529	1	0.326746	1	NR4A1; NR2F2; NR4A3; NR4A2; PPARD; NR2C1; PGR;
WD40	7	269	0.906736	0.501148	0.988011	1	1	1	CDRT1; WDR46; ARPC1B; MIOS; PPP2R2B; PEX7; TBC1D31;
RGS	2	35	0.259067	1.10413	0.54979	1	1	1	RGS1; RGS10;
CSP	1	9	0.129534	2.15582	0.381657	1	1	1	CSDC2;
EGF	40	208	5.18135	3.69914	4.64985e-13	4.51036e-10	2.25518e-10	1.05536e-09	FBN1; VCAN; THBS2; NOTCH3; MFGE8; MATN3; ITGBL1; PTGS2; FBLN2; PLAT; TNC; LTBP2; CD93; COMP; SLIT2; MATN2; HSPG2; PAMR1; NRXN2; LTBP1; SVEP1; HBEGF; ITGB5; THBS4; NID2; FBLN1; THBS1; TEK; NID1; AREG; SELP; HABP2; PLAU; SORL1; SELL; LRP1; ATRNL1; CNTNAP2; NOTCH2; FBN2;
EGF_like	12	87	1.5544	2.65454	0.00175556	1	0.0946054	0.442728	ITGBL1; TNC; EFEMP1; HSPG2; LAMC1; FBLN1; TEK; SORL1; LRP1; ATRNL1; EPHA5; CNTNAP2;
FYVE	1	33	0.129534	0.588426	0.828655	1	1	1	PIKFYVE;
Cation_ATPase_N	2	18	0.259067	2.14634	0.239938	1	1	1	ATP2A3; ATP2A2;
VWA	11	84	1.42487	2.52042	0.00405352	1	0.184582	0.863792	COL14A1; ITGB2; MATN3; COL6A3; COL6A2; MATN2; SVEP1; CFB; ITGB5; ITGA1; COCH;
SCAN	1	54	0.129534	0.359636	0.944356	1	1	1	ZNF165;
SANT	2	49	0.259067	0.788728	0.731088	1	1	1	DMTF1; TADA2A;
FN2	3	14	0.388601	4.13185	0.0331695	1	0.560064	1	FN1; MRC2; MMP2;
FN1	2	4	0.259067	9.63979	0.0151035	1	0.347385	1	FN1; PLAT;
KR	4	16	0.518135	4.81692	0.00799272	1	0.267343	1	PLAT; HABP2; PLAU; MST1L;
Tryp_SPc	15	115	1.94301	2.50993	0.000896625	0.869727	0.0543579	0.25438	TPSD1; C1R; C1S; PRSS23; PLAT; PAMR1; CFB; CFI; HABP2; PLAU; PRSS3; TMPRSS15; MST1L; KLK11; KLK1;
UBQ	2	45	0.259067	0.858822	0.686731	1	1	1	UBD; UHRF2;
EGF_CA	21	98	2.72021	4.12261	2.35912e-08	2.28835e-05	7.62783e-06	3.56962e-05	FBN1; VCAN; C1R; C1S; NOTCH3; FBLN2; LTBP2; EFEMP1; CD93; COMP; SLIT2; MATN2; LTBP1; SVEP1; THBS4; NID2; FBLN1; NID1; LRP1; NOTCH2; FBN2;
VWC	10	38	1.29534	5.06468	1.70555e-05	0.0165438	0.00165438	0.00774208	COL3A1; COL5A2; THBS2; COL1A1; CYR61; CTGF; CHRDL1; THBS1; MUC6; MUC5AC;
ANX	3	13	0.388601	4.44944	0.0270851	1	0.486529	1	ANXA1; ANXA3; ANXA10;
SRP54_N	1	2	0.129534	9.66365	0.101294	1	0.901421	1	SRP54;
SRP54	1	2	0.129534	9.66365	0.101294	1	0.901421	1	SRP54;
AAA	8	145	1.03627	1.06231	0.483608	1	1	1	ABCA8; ABCC9; ASCC3; ABCA2; SRP54; DMC1; RAD17; ABCD3;
FA58C	5	20	0.647668	4.81512	0.00302593	1	0.146758	0.686787	AEBP1; MFGE8; DDR2; CNTNAP2; F8;
Zn_pept	1	21	0.129534	0.92451	0.674414	1	1	1	AEBP1;
SPRY	3	77	0.388601	0.751684	0.770988	1	1	1	HECTD4; TRIM22; BTN3A3;
CCP	15	55	1.94301	5.24753	8.12116e-08	7.87753e-05	1.96938e-05	9.21618e-05	VCAN; C1R; C1S; CFH; CFHR4; C7; PAMR1; SRPX; CR2; SVEP1; CFB; SELP; SELL; PAPPA; IL2RA;
IQ	3	84	0.388601	0.689051	0.819375	1	1	1	MYH11; MYO6; PPEF2;
RasGAP	1	15	0.129534	1.29407	0.551279	1	1	1	RASA3;
CYCLIN	1	37	0.129534	0.52483	0.861679	1	1	1	CCNG1;
HOX	11	234	1.42487	0.904834	0.67773	1	1	1	MEOX2; PRRX1; ZEB2; HOPX; ZEB1; MEOX1; GBX2; POU4F2; NKX3-1; ZFHX2; POU1F1;
PDZ	6	150	0.777202	0.770496	0.798433	1	1	1	PDZRN3; AHNAK; SNTB2; AHNAK2; HTRA1; CYTIP;
FH	3	48	0.388601	1.20573	0.458702	1	1	1	FOXF1; FOXF2; FOXC1;
B41	3	51	0.388601	1.13482	0.499086	1	1	1	MSN; EPB41L3; TYK2;
RAB	2	64	0.259067	0.603899	0.852666	1	1	1	RAB40A; RAB4A;
PH	14	278	1.81347	0.969156	0.588285	1	1	1	ELMO1; PLEKHM1; ABR; AFAP1; SNTB2; IRS1; DOK5; PHLDB1; PHLDA2; SKAP1; DNM3; GRB14; SPTBN2; RASA3;
HDc	4	24	0.518135	3.21195	0.0336099	1	0.560064	1	PDE4B; PDE1A; PDE6C; PDE3B;
RHOD	2	22	0.259067	1.75627	0.31839	1	1	1	DUSP1; CDC25A;
S_TK_X	1	56	0.129534	0.346794	0.950012	1	1	1	RPS6KB1;
BBOX	1	72	0.129534	0.26974	0.978807	1	1	1	TRIM22;
PRY	2	53	0.259067	0.729213	0.769995	1	1	1	TRIM22; BTN3A3;
C2	5	138	0.647668	0.698141	0.850764	1	1	1	MYOF; ABR; DOC2B; RASA3; RPGRIP1;
HECTc	1	28	0.129534	0.693465	0.776095	1	1	1	HECTD4;
Gal-bind_lectin	2	16	0.259067	2.41446	0.200942	1	1	1	LGALS1; LGALS4;
GLECT	2	16	0.259067	2.41446	0.200942	1	1	1	LGALS1; LGALS4;
TLC	1	17	0.129534	1.14191	0.596776	1	1	1	TRAM2;
PAC	3	26	0.388601	2.22557	0.15064	1	1	1	PER2; AHR; SIM1;
CNX	2	19	0.259067	2.03343	0.259582	1	1	1	GJA1; GJA4;
Connexin_CCC	2	19	0.259067	2.03343	0.259582	1	1	1	GJA1; GJA4;
C1Q	2	28	0.259067	1.38006	0.431566	1	1	1	EMILIN1; COL8A1;
LIM	6	73	0.777202	1.5831	0.178526	1	1	1	FHL2; CRIP1; ZYX; FHL1; ABLIM1; LIMCH1;
FerI	1	5	0.129534	3.87704	0.234346	1	1	1	MYOF;
FerA	1	3	0.129534	6.45314	0.14803	1	1	1	MYOF;
FerB	1	5	0.129534	3.87704	0.234346	1	1	1	MYOF;
DysFN	1	4	0.129534	4.84388	0.192339	1	1	1	MYOF;
DysFC	1	4	0.129534	4.84388	0.192339	1	1	1	MYOF;
ACTIN	5	31	0.647668	3.10708	0.0207082	1	0.418478	1	ACTA2; ACTG2; ACTB; ACTC1; ACTR1B;
PD	3	8	0.388601	7.22687	0.00644075	1	0.249901	1	TFF3; TFF1; TFF2;
PYRIN	2	22	0.259067	1.75627	0.31839	1	1	1	MNDA; IFI16;
DnaJ	2	50	0.259067	0.772957	0.741309	1	1	1	DNAJB1; DNAJB9;
SH2	8	111	1.03627	1.38767	0.220175	1	1	1	LCP2; LCK; CBLB; CHN1; FYN; TNS2; TYK2; GRB14;
TyrKc	9	88	1.1658	1.96883	0.0389703	1	0.609697	1	PDGFRB; AXL; EPHA3; LCK; DDR2; FYN; TEK; TYK2; EPHA5;
PTPc	2	37	0.259067	1.04446	0.580248	1	1	1	PTPRC; PTPN20;
PWWP	1	19	0.129534	1.02178	0.637666	1	1	1	BRPF1;
LINK	2	14	0.259067	2.75914	0.162821	1	1	1	VCAN; HAPLN1;
CUB	6	49	0.777202	2.35834	0.0404746	1	0.62318	1	C1R; C1S; PCOLCE; PAMR1; ATRNL1; TMPRSS15;
PTX	2	7	0.259067	5.51435	0.0476342	1	0.638445	1	APCS; CRP;
GPS	1	33	0.129534	0.588426	0.828655	1	1	1	ADGRB3;
DEP	1	21	0.129534	0.92451	0.674414	1	1	1	PIKFYVE;
INB	2	8	0.259067	4.82591	0.0613653	1	0.717161	1	ITGB2; ITGB5;
Integrin_B_tail	2	7	0.259067	5.51435	0.0476342	1	0.638445	1	ITGB2; ITGB5;
TIR	3	19	0.388601	3.04509	0.0729606	1	0.832609	1	IL18R1; IL1R1; IL1RAP;
CHROMO	1	34	0.129534	0.571125	0.837584	1	1	1	MPHOSPH8;
FRI	5	19	0.647668	5.06841	0.00236963	1	0.120976	0.566134	SFRP4; FRZB; SFRP1; FZD7; FZD5;
Frizzled	2	11	0.259067	3.51095	0.108831	1	0.951048	1	FZD7; FZD5;
STYKc	2	48	0.259067	0.805157	0.720526	1	1	1	BMPR2; TYK2;
TSP1	11	64	1.42487	3.30792	0.000415645	0.403176	0.0287983	0.134768	THBS2; SPON1; CYR61; CTGF; C7; ADAMTS2; ADAMTS3; THBS1; UNC5C; C8A; ADGRB3;
ZU5	1	9	0.129534	2.15582	0.381657	1	1	1	UNC5C;
DEATH	4	27	0.518135	2.8552	0.0491541	1	0.638445	1	TNFRSF11B; TNFRSF1A; UNC5C; THOC1;
DSRM	1	20	0.129534	0.970712	0.65653	1	1	1	ADARB1;
ADEAMc	1	6	0.129534	3.23194	0.274171	1	1	1	ADARB1;
ARM	1	29	0.129534	0.66956	0.787759	1	1	1	CTNND2;
TUDOR	1	27	0.129534	0.719139	0.76379	1	1	1	TDRD3;
PHD	2	92	0.259067	0.420124	0.955988	1	1	1	BRPF1; UHRF2;
IFabd	1	17	0.129534	1.14191	0.596776	1	1	1	IFNB1;
DYNc	2	7	0.259067	5.51435	0.0476342	1	0.638445	1	MX1; DNM3;
GED	2	6	0.259067	6.43188	0.0352205	1	0.560064	1	MX1; DNM3;
BRLZ	6	52	0.777202	2.22231	0.0517953	1	0.638445	1	FOS; MAF; JUNB; MAFF; NFE2L1; FOSB;
SAM	6	92	0.777202	1.25619	0.344935	1	1	1	SAMD4A; LCP2; EPHA3; DLC1; EPHA5; PPFIBP1;
CT	6	21	0.777202	5.50129	0.000536519	0.520423	0.0346949	0.162363	CYR61; CTGF; NBL1; SLIT2; MUC6; MUC5AC;
PX	1	45	0.129534	0.431547	0.909875	1	1	1	SNX4;
FCH	4	20	0.518135	3.85401	0.0180449	1	0.380511	1	GAS7; FNBP1; SRGAP2; PACSIN2;
ZnF_C2HC	1	42	0.129534	0.462365	0.894167	1	1	1	ZCCHC24;
HA2	1	18	0.129534	1.07851	0.617766	1	1	1	DHX29;
MHC_II_beta	4	10	0.518135	7.70418	0.00118377	1	0.0675447	0.316091	HLA-DPB1; HLA-DRB4; HLA-DQB1; HLA-DMB;
IGc1	12	41	1.5544	5.63209	7.01419e-07	0.000680377	0.000136075	0.000636796	HLA-DPB1; HLA-DRA; MICB; HLA-DRB4; HLA-A; HLA-DPA1; HLA-F; HLA-DQB1; HLA-B; HLA-DMA; HLA-DMB; HLA-DQA1;
VWD	2	15	0.259067	2.57532	0.181732	1	1	1	MUC6; MUC5AC;
C8	2	12	0.259067	3.21862	0.126266	1	1	1	MUC6; MUC5AC;
TGFB	1	38	0.129534	0.511022	0.868889	1	1	1	GDF10;
TSPN	7	26	0.906736	5.18315	0.000275682	0.267411	0.0205701	0.0962626	THBS2; COL11A1; COL14A1; THBS4; COL16A1; THBS1; COL15A1;
KAZAL	4	47	0.518135	1.64048	0.227048	1	1	1	SPARC; IGFBP7; SPOCK3; HTRA1;
ZnF_C3H1	3	44	0.388601	1.31532	0.402849	1	1	1	ZFP36; ZC3H15; RNF113A;
SEL1	1	8	0.129534	2.42496	0.347722	1	1	1	IFT88;
BACK	1	61	0.129534	0.318373	0.961766	1	1	1	LGALS3BP;
CLECT	11	86	1.42487	2.46181	0.00486226	1	0.205061	0.959629	VCAN; REG3A; KLRB1; MRC2; CD93; CLEC2B; CLEC11A; SELP; SELL; ATRNL1; REG1B;
small_GTPase	3	35	0.388601	1.65345	0.273259	1	1	1	MRAS; RAB4A; RABL3;
C1	3	67	0.388601	0.863859	0.684137	1	1	1	PLEKHM1; CHN1; TNS2;
RUN	1	18	0.129534	1.07851	0.617766	1	1	1	PLEKHM1;
DUF4206	1	5	0.129534	3.87704	0.234346	1	1	1	PLEKHM1;
PA2c	2	10	0.259067	3.8617	0.0921134	1	0.901421	1	PLA2G2A; PLA2G10;
VHS	1	9	0.129534	2.15582	0.381657	1	1	1	TOM1L1;
JAB_MPN	1	12	0.129534	1.61731	0.473243	1	1	1	COPS5;
RA	3	31	0.388601	1.86673	0.216804	1	1	1	RGL1; RASSF9; GRB14;
MYSc	2	38	0.259067	1.01698	0.594899	1	1	1	MYH11; MYO6;
WAP	1	16	0.129534	1.21324	0.574634	1	1	1	PI3;
CARD	1	17	0.129534	1.14191	0.596776	1	1	1	CASP1;
CASc	2	14	0.259067	2.75914	0.162821	1	1	1	CASP1; CASP6;
RhoGEF	2	67	0.259067	0.576863	0.869963	1	1	1	ARHGEF10; ABR;
LDLa	7	47	0.906736	2.86777	0.0102289	1	0.310062	1	C7; HSPG2; CFI; SORL1; LRP1; TMPRSS15; C8A;
SR	3	26	0.388601	2.22557	0.15064	1	1	1	LGALS3BP; CFI; TMPRSS15;
MAM	1	17	0.129534	1.14191	0.596776	1	1	1	TMPRSS15;
Matrilin_ccoil	2	4	0.259067	9.63979	0.0151035	1	0.347385	1	MATN3; MATN2;
FHA	1	28	0.129534	0.693465	0.776095	1	1	1	CEP170;
RasGEFN	1	21	0.129534	0.92451	0.674414	1	1	1	RGL1;
RasGEF	1	29	0.129534	0.66956	0.787759	1	1	1	RGL1;
TNFR	3	26	0.388601	2.22557	0.15064	1	1	1	CD27; TNFRSF11B; TNFRSF1A;
OLF	3	13	0.388601	4.44944	0.0270851	1	0.486529	1	OLFML1; OLFML2B; OLFM4;
HormR	1	26	0.129534	0.746788	0.75081	1	1	1	ADGRB3;
IGv	1	20	0.129534	0.970712	0.65653	1	1	1	HAPLN1;
H4	1	15	0.129534	1.29407	0.551279	1	1	1	HIST1H4C;
GEL	2	8	0.259067	4.82591	0.0613653	1	0.717161	1	GSN; SVIL;
VHP	2	8	0.259067	4.82591	0.0613653	1	0.717161	1	ABLIM1; SVIL;
Carb_anhydrase	1	17	0.129534	1.14191	0.596776	1	1	1	CA12;
IlGF	1	11	0.129534	1.76421	0.444328	1	1	1	IGF1;
SCY	12	44	1.5544	5.24817	1.62146e-06	0.00157282	0.000224689	0.00105148	CCL19; CCL20; CXCL8; CXCL6; CCL8; CCL4; CCL5; CCL21; CXCL10; CXCL1; CXCL2; CXCL9;
Cyt-b5	1	14	0.129534	1.38643	0.526642	1	1	1	CYB5A;
Tubulin	2	23	0.259067	1.67995	0.337787	1	1	1	TUBA1A; TUBA1B;
Tubulin_C	2	22	0.259067	1.75627	0.31839	1	1	1	TUBA1A; TUBA1B;
AARP2CN	1	2	0.129534	9.66365	0.101294	1	0.901421	1	TSR1;
DUF663	1	2	0.129534	9.66365	0.101294	1	0.901421	1	TSR1;
START	1	12	0.129534	1.61731	0.473243	1	1	1	DLC1;
PHB	1	11	0.129534	1.76421	0.444328	1	1	1	STOM;
EGF_Lam	5	33	0.647668	2.91883	0.0265758	1	0.486529	1	LAMA4; HSPG2; LAMC1; LAMB3; ATRNL1;
TAFH	2	5	0.259067	7.71568	0.0243097	1	0.471609	1	RUNX1T1; TAF4B;
LU	1	17	0.129534	1.14191	0.596776	1	1	1	PLAUR;
SERPIN	10	35	1.29534	5.49867	7.6336e-06	0.00740459	0.000925574	0.00433144	SERPINE1; SERPINE2; SERPINA1; AGT; SERPING1; SERPINF1; SERPINI1; SERPINA3; SERPINB1; SERPINI2;
ETS	5	28	0.647668	3.43986	0.0136085	1	0.347385	1	ELF4; ETV1; ETS2; ERF; FLI1;
DED	1	7	0.129534	2.77089	0.311928	1	1	1	PEA15;
DISIN	1	21	0.129534	0.92451	0.674414	1	1	1	ADAMDEC1;
PIPKc	1	8	0.129534	2.42496	0.347722	1	1	1	PIKFYVE;
KU	1	17	0.129534	1.14191	0.596776	1	1	1	COL6A3;
RPEL	1	7	0.129534	2.77089	0.311928	1	1	1	PHACTR4;
RHO	2	20	0.259067	1.93181	0.279241	1	1	1	RAC2; RND3;
G_alpha	2	16	0.259067	2.41446	0.200942	1	1	1	GNA15; GNAI1;
RNAse_Pc	1	9	0.129534	2.15582	0.381657	1	1	1	ANG;
KOW	1	8	0.129534	2.42496	0.347722	1	1	1	KIN;
GAF	1	8	0.129534	2.42496	0.347722	1	1	1	PDE6C;
SAM_PNT	2	13	0.259067	2.97122	0.144299	1	1	1	ETS2; FLI1;
LamG	7	44	0.906736	3.06325	0.0071267	1	0.265881	1	COL11A1; SLIT2; LAMA4; HSPG2; NRXN2; COL15A1; CNTNAP2;
PlsC	1	18	0.129534	1.07851	0.617766	1	1	1	LPCAT4;
HMG	2	51	0.259067	0.757804	0.751196	1	1	1	LEF1; SOX11;
ArfGap	1	28	0.129534	0.693465	0.776095	1	1	1	ARFGAP3;
SOCS_box	1	38	0.129534	0.511022	0.868889	1	1	1	RAB40A;
SOCS	1	22	0.129534	0.882505	0.691367	1	1	1	RAB40A;
GDNF	1	6	0.129534	3.23194	0.274171	1	1	1	GAS1;
Pept_C1	2	13	0.259067	2.97122	0.144299	1	1	1	CTSK; CTSS;
t_SNARE	1	22	0.129534	0.882505	0.691367	1	1	1	BET1;
ZP	1	15	0.129534	1.29407	0.551279	1	1	1	ENG;
FAS1	2	4	0.259067	9.63979	0.0151035	1	0.347385	1	POSTN; TGFBI;
ASCH	1	3	0.129534	6.45314	0.14803	1	1	1	TRIP4;
Transket_pyr	1	8	0.129534	2.42496	0.347722	1	1	1	BCKDHB;
NGF	1	4	0.129534	4.84388	0.192339	1	1	1	BDNF;
BROMO	1	43	0.129534	0.451615	0.899685	1	1	1	BRPF1;
Sec63	1	4	0.129534	4.84388	0.192339	1	1	1	ASCC3;
IBN_N	2	16	0.259067	2.41446	0.200942	1	1	1	IPO13; IPO8;
H3	1	18	0.129534	1.07851	0.617766	1	1	1	CENPA;
Lig_chan-Glu_bd	1	18	0.129534	1.07851	0.617766	1	1	1	GRIA3;
PBPe	1	18	0.129534	1.07851	0.617766	1	1	1	GRIA3;
LY	4	15	0.518135	5.13783	0.00624796	1	0.249901	1	NID2; NID1; SORL1; LRP1;
PTBI	2	12	0.259067	3.21862	0.126266	1	1	1	IRS1; DOK5;
IRS	2	14	0.259067	2.75914	0.162821	1	1	1	IRS1; DOK5;
EPH_lbd	2	14	0.259067	2.75914	0.162821	1	1	1	EPHA3; EPHA5;
DEFSN	2	9	0.259067	4.2903	0.0762438	1	0.850074	1	DEFB4A; DEFA5;
KISc	3	44	0.388601	1.31532	0.402849	1	1	1	KIF2C; KIF11; KIF17;
MBD	1	10	0.129534	1.94045	0.413828	1	1	1	MECP2;
PYNP_C	1	1	0.129534	19.2316	0.051997	1	0.638445	1	TYMP;
MA3	1	6	0.129534	3.23194	0.274171	1	1	1	PDCD4;
FGF	1	22	0.129534	0.882505	0.691367	1	1	1	FGF12;
IBR	1	15	0.129534	1.29407	0.551279	1	1	1	RNF144A;
SCP	2	15	0.259067	2.57532	0.181732	1	1	1	CRISP3; CRISP1;
PAX	1	9	0.129534	2.15582	0.381657	1	1	1	PAX5;
BTK	1	9	0.129534	2.15582	0.381657	1	1	1	RASA3;
FOLN	2	11	0.259067	3.51095	0.108831	1	0.951048	1	SPARC; SLIT2;
CTNS	1	5	0.129534	3.87704	0.234346	1	1	1	MPDU1;
RICIN	1	28	0.129534	0.693465	0.776095	1	1	1	MRC2;
SEA	2	14	0.259067	2.75914	0.162821	1	1	1	HSPG2; TMPRSS15;
MHC_II_alpha	4	6	0.518135	12.8318	0.000100026	0.0970255	0.0088205	0.0412776	HLA-DRA; HLA-DPA1; HLA-DMA; HLA-DQA1;
UBA	2	32	0.259067	1.20761	0.501263	1	1	1	CBLB; TDRD3;
LYZ1	1	9	0.129534	2.15582	0.381657	1	1	1	LYZ;
TY	7	17	0.906736	7.92556	1.22941e-05	0.0119253	0.00132503	0.00620078	CD74; IGFBP3; IGFBP4; SPOCK3; NID2; IGFBP6; NID1;
DoH	1	4	0.129534	4.84388	0.192339	1	1	1	MOXD1;
GluR_Homer-bdg	1	2	0.129534	9.66365	0.101294	1	0.901421	1	GRM5;
Lactamase_B	1	15	0.129534	1.29407	0.551279	1	1	1	DCLRE1A;
RAS	1	23	0.129534	0.844152	0.707439	1	1	1	MRAS;
COLFI	5	11	0.647668	8.75118	0.000133306	0.129307	0.0107756	0.0504269	COL1A2; COL3A1; COL5A2; COL1A1; COL11A1;
MADS	1	6	0.129534	3.23194	0.274171	1	1	1	MEF2C;
TGc	3	11	0.388601	5.25769	0.0168832	1	0.363927	1	TGM2; F13A1; TGM5;
ZnF_GATA	1	12	0.129534	1.61731	0.473243	1	1	1	GATA6;
LamNT	2	16	0.259067	2.41446	0.200942	1	1	1	LAMC1; LAMB3;
NL	3	7	0.388601	8.2578	0.00418639	1	0.184582	0.863792	NOTCH3; PAPPA; NOTCH2;
CY	3	17	0.388601	3.40313	0.0552418	1	0.669806	1	CST1; CSTA; CST7;
Int_alpha	2	19	0.259067	2.03343	0.259582	1	1	1	ITGA7; ITGA1;
AP3B1_C	1	2	0.129534	9.66365	0.101294	1	0.901421	1	AP3B2;
FBG	5	29	0.647668	3.32128	0.0157577	1	0.347385	1	MFAP4; TNC; ANGPTL7; FGB; FGL1;
EF-1_beta_acid	1	2	0.129534	9.66365	0.101294	1	0.901421	1	EEF1B2;
EF1_GNE	1	2	0.129534	9.66365	0.101294	1	0.901421	1	EEF1B2;
POU	2	16	0.259067	2.41446	0.200942	1	1	1	POU4F2; POU1F1;
PAN_AP	1	6	0.129534	3.23194	0.274171	1	1	1	MST1L;
14_3_3	1	7	0.129534	2.77089	0.311928	1	1	1	YWHAE;
ORANGE	1	10	0.129534	1.94045	0.413828	1	1	1	BHLHE40;
H2A	1	27	0.129534	0.719139	0.76379	1	1	1	HIST1H2AH;
A1pp	1	8	0.129534	2.42496	0.347722	1	1	1	CHD1L;
CO_deh_flav_C	1	2	0.129534	9.66365	0.101294	1	0.901421	1	AOX1;
Ald_Xan_dh_C	1	2	0.129534	9.66365	0.101294	1	0.901421	1	AOX1;
ML	2	4	0.259067	9.63979	0.0151035	1	0.347385	1	LY86; LY96;
BPI1	1	9	0.129534	2.15582	0.381657	1	1	1	CETP;
DM3	1	12	0.129534	1.61731	0.473243	1	1	1	PRKRIR;
THAP	1	12	0.129534	1.61731	0.473243	1	1	1	PRKRIR;
IB	8	18	1.03627	8.55332	1.4157e-06	0.00137323	0.000224689	0.00105148	IGFBP3; IGFBP4; CYR61; CTGF; IGFBP7; HTRA1; IGFBP6; ESM1;
BPI2	1	9	0.129534	2.15582	0.381657	1	1	1	CETP;
SapB	1	6	0.129534	3.23194	0.274171	1	1	1	AOAH;
zf-3CxxC	1	8	0.129534	2.42496	0.347722	1	1	1	ZCCHC24;
C345C	4	17	0.518135	4.53374	0.0100289	1	0.310062	1	SFRP4; FRZB; SFRP1; PCOLCE;
BRIGHT	1	15	0.129534	1.29407	0.551279	1	1	1	ARID5B;
ARID	1	15	0.129534	1.29407	0.551279	1	1	1	ARID5B;
MUTSd	1	5	0.129534	3.87704	0.234346	1	1	1	MSH4;
MUTSac	1	5	0.129534	3.87704	0.234346	1	1	1	MSH4;
PP2Ac	1	13	0.129534	1.493	0.500655	1	1	1	PPEF2;
MACPF	2	12	0.259067	3.21862	0.126266	1	1	1	C7; C8A;
PKD	1	9	0.129534	2.15582	0.381657	1	1	1	GPNMB;
Inhibitor_I29	2	7	0.259067	5.51435	0.0476342	1	0.638445	1	CTSK; CTSS;
WH1	2	10	0.259067	3.8617	0.0921134	1	0.901421	1	VASP; HOMER2;
ANATO	2	7	0.259067	5.51435	0.0476342	1	0.638445	1	FBLN2; FBLN1;
ELK	1	1	0.129534	19.2316	0.051997	1	0.638445	1	AKAP9;
LamB	2	7	0.259067	5.51435	0.0476342	1	0.638445	1	HSPG2; LAMC1;
PTEN_C2	1	8	0.129534	2.42496	0.347722	1	1	1	TNS2;
AlaDh_PNT_N	1	2	0.129534	9.66365	0.101294	1	0.901421	1	AASS;
AlaDh_PNT_C	1	2	0.129534	9.66365	0.101294	1	0.901421	1	AASS;
PDGF	1	9	0.129534	2.15582	0.381657	1	1	1	FIGF;
LCCL	1	5	0.129534	3.87704	0.234346	1	1	1	COCH;
BRICHOS	1	9	0.129534	2.15582	0.381657	1	1	1	ITM2A;
PLP	1	3	0.129534	6.45314	0.14803	1	1	1	GPM6B;
Fib_alpha	1	3	0.129534	6.45314	0.14803	1	1	1	FGB;
NTR	1	4	0.129534	4.84388	0.192339	1	1	1	TIMP1;
PAH	1	3	0.129534	6.45314	0.14803	1	1	1	PPY;
FIMAC	2	4	0.259067	9.63979	0.0151035	1	0.347385	1	C7; CFI;
DCX	1	7	0.129534	2.77089	0.311928	1	1	1	DCLK1;
ALBUMIN	1	4	0.129534	4.84388	0.192339	1	1	1	ALB;
LH2	2	16	0.259067	2.41446	0.200942	1	1	1	ALOX5; PNLIPRP1;
IRF	2	9	0.259067	4.2903	0.0762438	1	0.850074	1	IRF1; IRF9;
IRF-3	1	7	0.129534	2.77089	0.311928	1	1	1	IRF9;
C4	2	6	0.259067	6.43188	0.0352205	1	0.560064	1	COL4A2; COL4A1;
SRA	1	2	0.129534	9.66365	0.101294	1	0.901421	1	UHRF2;
DUF1767	1	2	0.129534	9.66365	0.101294	1	0.901421	1	TDRD3;
IG_FLMN	1	10	0.129534	1.94045	0.413828	1	1	1	FLNA;
IL1	1	10	0.129534	1.94045	0.413828	1	1	1	IL1RN;
G2F	2	3	0.259067	12.8424	0.00782098	1	0.267343	1	NID2; NID1;
SO	1	9	0.129534	2.15582	0.381657	1	1	1	ENPP2;
APC10	1	7	0.129534	2.77089	0.311928	1	1	1	ZZEF1;
IL6	1	2	0.129534	9.66365	0.101294	1	0.901421	1	IL6;
DUF1704	1	2	0.129534	9.66365	0.101294	1	0.901421	1	KIAA0895;
VPS10	1	5	0.129534	3.87704	0.234346	1	1	1	SORL1;
Endonuclease_NS	1	6	0.129534	3.23194	0.274171	1	1	1	ENPP2;
NUC	1	6	0.129534	3.23194	0.274171	1	1	1	ENPP2;
NOD	2	4	0.259067	9.63979	0.0151035	1	0.347385	1	NOTCH3; NOTCH2;
NODP	2	4	0.259067	9.63979	0.0151035	1	0.347385	1	NOTCH3; NOTCH2;
PAM	1	4	0.129534	4.84388	0.192339	1	1	1	COPS2;
BING4CT	1	1	0.129534	19.2316	0.051997	1	0.638445	1	WDR46;
HAT	1	9	0.129534	2.15582	0.381657	1	1	1	SART3;
DZF	1	5	0.129534	3.87704	0.234346	1	1	1	ZFR2;
DUF3454	2	3	0.259067	12.8424	0.00782098	1	0.267343	1	NOTCH3; NOTCH2;
PolyA	1	5	0.129534	3.87704	0.234346	1	1	1	PABPC4;
CAMSAP_CKK	1	3	0.129534	6.45314	0.14803	1	1	1	CAMSAP2;
eIF2B_5	1	2	0.129534	9.66365	0.101294	1	0.901421	1	EIF2S2;
Integrin_b_cyt	2	6	0.259067	6.43188	0.0352205	1	0.560064	1	ITGB2; ITGB5;
LPD_N	1	2	0.129534	9.66365	0.101294	1	0.901421	1	MTTP;
GRAN	1	1	0.129534	19.2316	0.051997	1	0.638445	1	GRN;
efhand_Ca_insen	1	6	0.129534	3.23194	0.274171	1	1	1	SPTAN1;
PTN	1	2	0.129534	9.66365	0.101294	1	0.901421	1	MDK;
Jacalin	1	2	0.129534	9.66365	0.101294	1	0.901421	1	ZG16;
UTG	1	6	0.129534	3.23194	0.274171	1	1	1	SCGB2A2;
NIDO	2	5	0.259067	7.71568	0.0243097	1	0.471609	1	NID2; NID1;
LamGL	1	3	0.129534	6.45314	0.14803	1	1	1	PAPPA;
Kin17_mid	1	1	0.129534	19.2316	0.051997	1	0.638445	1	KIN;
Pro-kuma_activ	1	1	0.129534	19.2316	0.051997	1	0.638445	1	TPP1;

## Sheet: Site of expression
Analysis: Site of expression
Dataset name: DEGs in chronic pancreatitis
Number of genes in the dataset: 925
Number of genes in the dataset (which are available in Site of expression database) :922
Number of genes in background: 18297
Is analysis quantitative: No
						Corrected p-values
Site of expression	No. of genes in the dataset	No. of genes in the background dataset	Percentage of genes	Fold enrichment	P-value (Hypergeometric test)	Bonferroni method	BH method	Q-value (Storey-Tibshirani method)	genes mapped (from input data set)
T cells	132	1726	14.3167	1.51778	6.05853e-07	0.000513763	3.35793e-06	8.86077e-06	GEM; CD48; CEACAM6; CXCR4; EGR2; ZFP36; ITGB2; ELMO1; CD52; HLA-DRA; KLRB1; HLA-DPA1; AHNAK; MAF; DPYSL2; NT5E; CD37; HBB; CRIP1; LCP2; JUNB; RUNX3; MSN; RUNX1; LEF1; SELPLG; CD27; TRIM22; MX1; CCL4; S100A11; IL1RN; CPSF6; ADARB1; CCL5; DNAJB1; LCP1; FNBP1; RNF40; HLA-F; HBA1; TPM4; LCK; RAC2; PTPRC; IFI16; IFI30; HSPA1A; CR2; UCHL1; FLNA; FLI1; GRIA3; TUBA1B; CLEC2B; S100A9; ARHGDIB; CYTIP; CST7…
Monocyte	221	2842	23.9696	1.54323	4.71583e-12	3.99902e-09	5.26187e-11	1.38848e-10	JCHAIN; EVI2B; FN1; SPARC; LGALS3BP; LUM; LCN2; MYL9; TPM2; ACTA2; CEACAM6; CD74; IGFBP3; KRT19; C1R; BASP1; C1S; CYBB; HLA-DPB1; MYOF; ITGB2; PTGDS; LYZ; ELMO1; CFH; HLA-DRA; LGALS1; TGM2; TFF3; HLA-DRB4; CD14; EMILIN1; HLA-A; AHNAK; GRN; DPYSL2; SLC16A3; SERPINA1; HBB; CRIP1; TUBA1A; CFHR4; AGT; PLA2G2A; FSCN1; COMP; MSN; ELOVL5; SLC2A3; CTSS; CALD1; TRIM22; LGMN; MX1; C7; APOC1; S100A11; CPSF6…
MDA468	87	760	9.43601	2.27193	4.77032e-13	4.04523e-10	6.63153e-12	1.7499e-11	TIMP1; FN1; LGALS3BP; LCN2; IGFBP3; KRT19; IGFBP4; NOTCH3; MYOF; LGALS1; MDK; CD14; HLA-A; CYR61; CTGF; AHNAK; TGFBI; HBB; TNC; TUBA1A; FSCN1; MSN; CTSS; CALD1; LGMN; S100A11; LAMA4; DNAJB1; HBA1; TPM4; LTBP1; IFI30; HSPA1A; TPP1; CTPS1; FLNA; CXCL1; CFB; GSN; S100A10; MYO6; ARHGDIB; LAMC1; PLAUR; HLA-B; PFKP; ACTB; FBLN1; ARHGDIA; OLFM4; THBS1; VASP; MMP7; ANXA1; ACTC1; PI3; ARPC1B; LIPA; PSMB8;…
Small intestine	513	8360	55.6399	1.21777	3.29119e-10	2.79093e-07	2.51435e-09	6.63477e-09	COL3A1; SULF1; FBN1; VCAN; EVI2B; GEM; FN1; SPARC; GPNMB; LGALS3BP; LCN2; THBS2; AEBP1; CEACAM6; SPON1; CXCR4; FHL2; CNN1; CD74; ITGA7; TYROBP; REG3A; ACTG2; DFNA5; EGR3; ENG; PTGIS; ARID5B; CYP1B1; IGFBP3; PALLD; POSTN; COL14A1; KRT19; SLC16A4; C1R; EDNRA; CCL20; SEMA3C; HLA-DPB1; NOTCH3; GPR183; SFRP4; FOXF1; MYOF; PTGDS; LYZ; MYLK; FOS; COL6A3; PENK; HLA-DRA; HMOX1; COL4A2; TGM2; GPRASP1; TFF3…
Breast cancer	491	7467	53.2538	1.30493	3.61312e-15	3.06392e-12	7.33025e-14	1.93428e-13	COL3A1; FBN1; CDH11; VCAN; TIMP1; EVI2B; GEM; FN1; SPARC; GPNMB; LGALS3BP; LUM; LCN2; THBS2; AEBP1; CEACAM6; CXCR4; FHL2; COL1A1; CD74; ITGA7; DPYSL3; TYROBP; MOXD1; MXRA5; ACTG2; DFNA5; EGR3; APOE; ENG; PTGIS; ARID5B; CYP1B1; IGFBP3; POSTN; COL14A1; KRT19; C1R; EDNRA; HLA-DPB1; NOTCH3; MFGE8; GPR183; SFRP4; FOXF1; MYOF; ZFP36; PTGDS; MYLK; FOS; COL6A3; PENK; CFH; HLA-DRA; HMOX1; LGALS1; TGM2; GP…
Thyroid cancer	471	7281	51.0846	1.28376	7.28097e-13	6.17427e-10	9.80042e-12	2.5861e-11	COL3A1; FBN1; CDH11; VCAN; EVI2B; GEM; FN1; SPARC; GPNMB; LGALS3BP; LUM; THBS2; CEACAM6; CXCR4; FHL2; COL1A1; CD74; ITGA7; DPYSL3; TYROBP; MOXD1; ACTG2; DFNA5; EGR3; APOE; ENG; PTGIS; ARID5B; CYP1B1; IGFBP3; POSTN; COL14A1; KRT19; C1S; EDNRA; HLA-DPB1; NOTCH3; MFGE8; GPR183; SFRP4; MYOF; ZFP36; PTGDS; MYLK; FOS; COL6A3; PENK; HLA-DRA; HMOX1; LGALS1; TGM2; GPRASP1; ST6GAL1; F2R; MN1; MDK; CD14; CO…
Colon	510	8429	55.3145	1.20073	4.84553e-09	4.10901e-06	3.34066e-08	8.8152e-08	COL3A1; SULF1; FBN1; VCAN; EVI2B; GEM; FN1; GPNMB; LGALS3BP; LCN2; MYL9; THBS2; AEBP1; CEACAM6; SPON1; CXCR4; FHL2; CNN1; COL1A1; CD74; ITGA7; DPYSL3; TYROBP; MXRA5; ACTG2; DFNA5; EGR3; ENG; PTGIS; ARID5B; CYP1B1; IGFBP3; PALLD; POSTN; COL14A1; KRT19; SLC16A4; CYBB; EDNRA; VNN2; CCL20; SEMA3C; HLA-DPB1; NOTCH3; MFGE8; GPR183; SFRP4; FOXF1; MYOF; ZFP36; PTGDS; LYZ; MYLK; IGF1; FOS; COL6A3; PENK; H…
Parathyroid gland	370	5997	40.1302	1.2244	9.01918e-07	0.000764827	4.84067e-06	1.27734e-05	COL3A1; FBN1; CDH11; VCAN; TIMP1; GEM; SPARC; LUM; THBS2; CEACAM6; CXCR4; FHL2; CD74; ITGA7; DPYSL3; TYROBP; MXRA5; DFNA5; EGR3; ENG; PTGIS; ARID5B; CYP1B1; IGFBP3; COL14A1; KRT19; EDNRA; GPR183; SFRP4; FOXF1; MYOF; ZFP36; PTGDS; MYLK; ELMO1; FOS; PENK; HLA-DRA; HMOX1; LGALS1; GPRASP1; ST6GAL1; F2R; MN1; CD14; RGL1; FRZB; GJA1; CTGF; AHNAK; SFRP1; MAF; GRN; PDGFRB; DPYSL2; SLC16A3; CDK19; SERPINA…
Cervix, uterine	403	6391	43.7093	1.25138	9.5423e-09	8.09187e-06	6.37155e-08	1.6813e-07	FBN1; CDH11; VCAN; TIMP1; EVI2B; GEM; FN1; SPARC; GPNMB; LGALS3BP; LUM; LCN2; THBS2; CXCR4; FHL2; CNN1; COL1A1; CD74; ITGA7; MOXD1; ACTG2; DFNA5; EGR3; APOE; PTGIS; ARID5B; CYP1B1; IGFBP3; POSTN; COL14A1; KRT19; EDNRA; HLA-DPB1; NOTCH3; MFGE8; GPR183; SFRP4; FOXF1; MYOF; ZFP36; PTGDS; LYZ; MYLK; FOS; COL6A3; PENK; CFH; HLA-DRA; LGALS1; TGM2; GPRASP1; F2R; MN1; MDK; ITGBL1; CYR61; RGL1; GJA1; CTGF…
Spleen	508	7887	55.0976	1.27822	4.07922e-14	3.45918e-11	6.91836e-13	1.82559e-12	SULF1; CDH11; VCAN; EVI2B; GEM; FN1; SPARC; LGALS3BP; LCN2; THBS2; CCL19; TPSD1; CEACAM6; SPON1; CXCR4; FHL2; CD74; TYROBP; MOXD1; DFNA5; EGR3; AKAP2; APOE; ENG; PTGIS; CYP1B1; IGFBP3; PALLD; POSTN; SLC16A4; C1R; BASP1; EDNRA; VNN2; SEMA3C; HLA-DPB1; NNMT; GPR183; SFRP4; MYOF; ZFP36; ITGB2; PTGDS; LYZ; MYLK; ELMO1; FOS; CD52; PENK; CFH; HLA-DRA; HMOX1; LGALS1; TGM2; GPRASP1; ST6GAL1; F2R; PDZRN3;…
HUVEC	679	13061	73.6443	1.03168	0.0632536	1	0.152818	0.403249	COL1A2; COL3A1; COL5A2; SULF1; JCHAIN; FBN1; CDH11; VCAN; TIMP1; EVI2B; GEM; FN1; SPARC; LGALS3BP; LUM; MYL9; AEBP1; CD48; CEACAM6; SPON1; CXCR4; FHL2; CNN1; COL1A1; CD74; ITGA7; DPYSL3; ZCCHC24; COL11A1; MOXD1; PPY; MXRA5; DFNA5; AKAP2; APOE; ENG; ARID5B; CYP1B1; IGFBP3; PALLD; POSTN; COL14A1; KRT19; SLC16A4; C1R; BASP1; EGR2; C1S; FAP; EDNRA; TCN1; VNN2; IGFBP4; SEMA3C; HLA-DPB1; NOTCH3; MFGE8;…
Tonsils	485	7274	52.603	1.32319	4.03834e-16	3.42451e-13	1.10468e-14	2.91499e-14	COL3A1; CDH11; VCAN; TIMP1; EVI2B; GEM; FN1; SPARC; LGALS3BP; LCN2; THBS2; CCL19; CD48; CEACAM6; CXCR4; FHL2; COL1A1; CD74; ITGA7; DPYSL3; TYROBP; MXRA5; ACTG2; DFNA5; EGR3; APOE; PTGIS; ARID5B; CYP1B1; IGFBP3; POSTN; COL14A1; KRT19; C1R; C1S; EDNRA; CCL20; HLA-DPB1; NOTCH3; MFGE8; GPR183; SFRP4; FOXF1; MYOF; ZFP36; ITGB2; PTGDS; LYZ; MYLK; FOS; COL6A3; PENK; HLA-DRA; HMOX1; LGALS1; TGM2; GPRASP1…
Jurkat A3	200	4200	21.692	0.945031	0.835329	1	1	1	JCHAIN; SPARC; AEBP1; TPM2; ACTA2; CD48; PALLD; VNN2; HLA-DPB1; MFGE8; GAS7; ITGB2; LGALS1; GPRASP1; MN1; HLA-A; BST2; AHNAK; SLC16A3; NT5E; SERPINA1; HBB; CPVL; PTRF; LCP2; MRC2; THY1; CD53; PLEKHM1; SPEN; MSN; ELOVL5; SLC2A3; LEF1; MAFF; LGMN; CPSF6; SERPING1; HSPG2; CSTA; LCP1; ZYX; RNF40; GPC4; HSD11B1; ABR; DAB2; HBA1; TPM4; LCK; AHR; RAC2; PTPRC; DPP4; IFI16; F3; TPP1; FLNA; FLI1; GSN; AFAP…
Rectum	436	7113	47.2885	1.21643	6.02304e-08	5.10754e-05	3.75554e-07	9.90998e-07	COL3A1; FBN1; VCAN; TIMP1; EVI2B; GEM; FN1; SPARC; GPNMB; LGALS3BP; LCN2; THBS2; CEACAM6; CXCR4; FHL2; COL1A1; CD74; ITGA7; TYROBP; ACTG2; DFNA5; EGR3; APOE; ENG; PTGIS; ARID5B; CYP1B1; IGFBP3; POSTN; COL14A1; KRT19; C1S; EDNRA; NOTCH3; MFGE8; GPR183; SFRP4; FOXF1; MYOF; ZFP36; PTGDS; LYZ; MYLK; FOS; COL6A3; PENK; TGM2; GPRASP1; TFF3; F2R; MN1; MDK; CD14; ITGBL1; BST2; CYR61; RGL1; FRZB; CTGF; AH…
Liver	672	11680	72.885	1.14177	1.31972e-09	1.11912e-06	9.68752e-09	2.5563e-08	COL1A2; COL3A1; SULF1; FBN1; VCAN; TIMP1; EVI2B; GEM; FN1; SPARC; GPNMB; LGALS3BP; LUM; LCN2; MYL9; THBS2; AEBP1; TPM2; ACTA2; LOXL1; CEACAM6; SPON1; CXCR4; FHL2; CNN1; COL1A1; CD74; ITGA7; DPYSL3; TYROBP; COL11A1; MOXD1; MXRA5; ACTG2; DFNA5; EGR3; AKAP2; APOE; ENG; PTGIS; ARID5B; CYP1B1; IGFBP3; PALLD; POSTN; COL14A1; KRT19; SLC16A4; C1R; BASP1; C1S; CYBB; EDNRA; VNN2; IGFBP4; CCL20; SEMA3C; HLA…
CNS	6	74	0.650759	1.61149	0.168848	1	0.332212	0.876629	APOE; FOS; CLDN5; GRIA3; GBX2; SORL1;
CD4	163	1901	17.679	1.70167	3.89006e-12	3.29877e-09	4.51887e-11	1.19242e-10	COL1A2; JCHAIN; TIMP1; FN1; LUM; LCN2; ACTA2; CEACAM6; CD74; APOE; KRT19; C1R; C1S; CYBB; HLA-DPB1; ITGB2; PTGDS; LYZ; ELMO1; CFH; HLA-DRA; LGALS1; HLA-DRB4; CD14; HLA-A; AHNAK; SERPINA1; CD37; HBB; CRIP1; CDH5; TUBA1A; AGT; COMP; MSN; SLC2A3; PCOLCE; CTSS; MX1; C7; S100A11; CPSF6; SERPING1; CCL5; CSTA; DNAJB1; CPN2; FCER1G; LCP1; ZYX; MNDA; CCL21; HBA1; TPM4; LCK; FGB; ERAP1; RAC2; PTPRC; DPP4; …
Skeletal muscles	551	9060	59.7614	1.20691	9.58106e-11	8.12474e-08	8.46327e-10	2.23326e-09	COL1A2; COL3A1; SULF1; JCHAIN; FBN1; VCAN; EVI2B; GEM; FN1; SPARC; GPNMB; LGALS3BP; LUM; LCN2; MYL9; THBS2; AEBP1; TPM2; ACTA2; LOXL1; CEACAM6; SPON1; CXCR4; FHL2; CNN1; COL1A1; CD74; ITGA7; DPYSL3; TYROBP; MOXD1; DFNA5; EGR3; AKAP2; APOE; ENG; PTGIS; ARID5B; CYP1B1; IGFBP3; PALLD; POSTN; COL14A1; SLC16A4; C1R; C1S; CYBB; EDNRA; SEMA3C; NOTCH3; NNMT; GPR183; SFRP4; MYOF; ZFP36; PTGDS; LYZ; MYLK; …
H293	425	6792	46.0954	1.24178	6.58546e-09	5.58447e-06	4.46757e-08	1.17889e-07	COL3A1; JCHAIN; FBN1; VCAN; TIMP1; FN1; SPARC; LGALS3BP; LUM; LCN2; TPM2; ACTA2; CD48; FHL2; COL1A1; ITGA7; DPYSL3; ZCCHC24; MOXD1; DFNA5; AKAP2; APOE; ENG; ARID5B; IGFBP3; PALLD; POSTN; COL14A1; KRT19; C1R; BASP1; C1S; FAP; TCN1; IGFBP4; SEMA3C; NOTCH3; MFGE8; NNMT; MYOF; ITGB2; PTGDS; LYZ; ELMO1; COL6A3; CFH; HLA-DRA; HMOX1; COL4A2; LGALS1; TGM2; MICB; HLA-DRB4; CRISP3; MN1; MDK; CD14; COL6A2; …
Prostate	501	7923	54.3384	1.25488	3.2341e-12	2.74252e-09	3.91788e-11	1.03384e-10	SULF1; FBN1; CDH11; VCAN; TIMP1; EVI2B; FN1; SPARC; GPNMB; LGALS3BP; LUM; LCN2; THBS2; AEBP1; CEACAM6; SPON1; CXCR4; FHL2; CNN1; CD74; ITGA7; TYROBP; MXRA5; DFNA5; EGR3; APOE; PTGIS; ARID5B; CYP1B1; IGFBP3; PALLD; POSTN; COL14A1; KRT19; SLC16A4; C1R; C1S; EDNRA; IGFBP4; CCL20; SEMA3C; HLA-DPB1; NOTCH3; MFGE8; GPR183; SFRP4; MYOF; ZFP36; PTGDS; MYLK; ELMO1; FOS; COL6A3; PENK; HLA-DRA; HMOX1; TGM2;…
Jurkat	185	2869	20.0651	1.2797	0.00015733	0.133416	0.000644519	0.00170073	JCHAIN; LGALS3BP; LCN2; ACTA2; CD48; CXCR4; DPYSL3; ACTG2; AKAP2; ITGB2; ELMO1; TGM2; F2R; HLA-A; BST2; LOX; PDGFRB; DPYSL2; NT5E; CRIP1; MYH11; TUBA1A; EFEMP1; THY1; MSN; ELOVL5; RUNX1; LEF1; CPSF6; EPHA3; CSTA; DNAJB1; LCP1; RNF40; ABR; CHGB; TPM4; LCK; GOLGA2; ERAP1; RAC2; PTPRC; IFI16; F3; LUZP2; LILRB4; HSPA1A; CR2; CASP1; TPP1; CTPS1; FLNA; TUBA1B; SNTB2; S100A9; CHEK1; ADAMTS2; ARHGDIB; FH…
Bone marrow	509	7808	55.2061	1.29369	2.86757e-15	2.4317e-12	6.23512e-14	1.6453e-13	COL3A1; JCHAIN; CDH11; VCAN; TIMP1; EVI2B; GEM; FN1; SPARC; LGALS3BP; LUM; LCN2; MYL9; THBS2; TPM2; ACTA2; CEACAM6; CXCR4; FHL2; CNN1; COL1A1; CD74; ITGA7; DPYSL3; TYROBP; DFNA5; EGR3; AKAP2; APOE; ENG; PTGIS; ARID5B; CYP1B1; IGFBP3; PALLD; POSTN; COL14A1; C1R; C1S; FAP; EDNRA; HLA-DPB1; NOTCH3; MFGE8; NNMT; GPR183; MYOF; ITGB2; PTGDS; LYZ; MYLK; IGF1; FOS; SERPINE1; COL6A3; PENK; CFH; HLA-DRA; H…
Lateral ventricle	407	6620	44.1432	1.22009	2.02161e-07	0.000171432	1.1905e-06	3.14145e-06	COL3A1; VCAN; TIMP1; EVI2B; GEM; FN1; SPARC; THBS2; AEBP1; CEACAM6; FHL2; CNN1; COL1A1; CD74; ITGA7; DPYSL3; TYROBP; MXRA5; DFNA5; EGR3; APOE; PTGIS; ARID5B; CYP1B1; IGFBP3; POSTN; EDNRA; NOTCH3; MFGE8; GPR183; SFRP4; FOXF1; ZFP36; ITGB2; PTGDS; ELMO1; FOS; COL6A3; PENK; HLA-DRA; HMOX1; LGALS1; TGM2; GPRASP1; F2R; CD14; COL6A2; CYR61; RGL1; FRZB; GJA1; CTGF; AHNAK; SFRP1; MAF; TGFBI; GRN; DPYSL2;…
Colorectal cancer	484	7513	52.4946	1.27845	4.50497e-13	3.82021e-10	6.36702e-12	1.6801e-11	COL3A1; FBN1; VCAN; TIMP1; EVI2B; GEM; FN1; SPARC; GPNMB; LGALS3BP; LUM; LCN2; THBS2; CEACAM6; CXCR4; FHL2; COL1A1; CD74; ITGA7; DPYSL3; TYROBP; MOXD1; PPY; MXRA5; ACTG2; DFNA5; EGR3; APOE; ENG; PTGIS; ARID5B; CYP1B1; IGFBP3; COL14A1; KRT19; C1R; EDNRA; HLA-DPB1; NOTCH3; MFGE8; GPR183; SFRP4; MYOF; ZFP36; PTGDS; LYZ; MYLK; FOS; SERPINE1; COL6A3; PENK; HLA-DRA; COL4A2; LGALS1; TGM2; GPRASP1; TFF3;…
Gall bladder	467	7295	50.6508	1.27041	7.00481e-12	5.94008e-09	7.244e-11	1.91152e-10	COL3A1; FBN1; CDH11; VCAN; EVI2B; GEM; FN1; SPARC; GPNMB; LGALS3BP; THBS2; AEBP1; CEACAM6; CXCR4; FHL2; COL1A1; CD74; ITGA7; DPYSL3; TYROBP; ACTG2; DFNA5; EGR3; ENG; PTGIS; ARID5B; CYP1B1; IGFBP3; POSTN; COL14A1; KRT19; C1R; EDNRA; HLA-DPB1; NOTCH3; MFGE8; GPR183; SFRP4; MYOF; ZFP36; ITGB2; PTGDS; LYZ; MYLK; ELMO1; FOS; COL6A3; PENK; CFH; HLA-DRA; HMOX1; COL4A2; TGM2; GPRASP1; ST6GAL1; F2R; MN1; …
Plasma	709	11971	76.898	1.17535	6.0464e-15	5.12734e-12	1.16516e-13	3.07457e-13	COL1A2; COL3A1; COL5A2; SULF1; JCHAIN; FBN1; CDH11; VCAN; TIMP1; EVI2B; GEM; FN1; SPARC; GPNMB; LGALS3BP; LUM; CTSK; LCN2; MYL9; THBS2; AEBP1; TPM2; ACTA2; LOXL1; CD48; CEACAM6; SPON1; FHL2; CNN1; COL1A1; CD74; ITGA7; DPYSL3; TYROBP; COL11A1; MOXD1; PPY; MXRA5; REG3A; ACTG2; DFNA5; AKAP2; APOE; ENG; PTGIS; ARID5B; CYP1B1; IGFBP3; PALLD; POSTN; COL14A1; KRT19; C1R; BASP1; EGR2; C1S; FAP; CYBB; TCN…
Malignant carcinoid	451	7081	48.9154	1.26397	6.49393e-11	5.50685e-08	5.79668e-10	1.52961e-09	COL3A1; FBN1; VCAN; TIMP1; EVI2B; GEM; FN1; SPARC; LGALS3BP; LUM; THBS2; AEBP1; CXCR4; FHL2; COL1A1; CD74; ITGA7; DPYSL3; TYROBP; MOXD1; ACTG2; DFNA5; EGR3; APOE; ENG; PTGIS; ARID5B; CYP1B1; IGFBP3; POSTN; KRT19; C1R; EDNRA; HLA-DPB1; NOTCH3; MFGE8; GPR183; SFRP4; FOXF1; MYOF; ZFP36; PTGDS; MYLK; FOS; COL6A3; PENK; CFH; HLA-DRA; HMOX1; LGALS1; TGM2; GPRASP1; TFF3; ST6GAL1; F2R; MDK; CD14; COL6A2;…
Ascites cancer cell	309	3509	33.5141	1.74756	2.33285e-26	1.97826e-23	2.19806e-24	5.80017e-24	COL3A1; JCHAIN; FBN1; TIMP1; EVI2B; FN1; SPARC; GPNMB; LGALS3BP; LCN2; THBS2; TPM2; LOXL1; CD48; CEACAM6; SPON1; COL1A1; CD74; DPYSL3; TYROBP; COL11A1; AKAP2; APOE; ENG; PTGIS; IGFBP3; KRT19; C1R; BASP1; C1S; CYBB; TCN1; IGFBP4; CCL20; HLA-DPB1; MFGE8; MYOF; ITGB2; PTGDS; LYZ; SERPINE1; CFH; HLA-DRA; HMOX1; COL4A2; LGALS1; TGM2; HLA-DRB4; CRISP3; MDK; CD14; COL6A2; BST2; CYR61; LOX; GJA1; HLA-DPA…
Endometrial cancer	492	7460	53.3623	1.30882	1.73399e-15	1.47043e-12	4.08452e-14	1.07781e-13	COL3A1; FBN1; CDH11; VCAN; TIMP1; EVI2B; GEM; FN1; SPARC; GPNMB; LGALS3BP; LUM; LCN2; THBS2; CEACAM6; CXCR4; FHL2; COL1A1; CD74; ITGA7; DPYSL3; TYROBP; MOXD1; MXRA5; ACTG2; DFNA5; EGR3; APOE; ENG; PTGIS; ARID5B; CYP1B1; IGFBP3; POSTN; COL14A1; KRT19; C1R; C1S; EDNRA; HLA-DPB1; NOTCH3; MFGE8; GPR183; SFRP4; FOXF1; MYOF; ZFP36; PTGDS; LYZ; MYLK; ELMO1; FOS; SERPINE1; COL6A3; PENK; CFH; HLA-DRA; HMO…
Lung cancer	483	7435	52.3861	1.2892	9.87066e-14	8.37032e-11	1.60968e-12	4.24755e-12	COL3A1; FBN1; CDH11; VCAN; TIMP1; EVI2B; GEM; FN1; SPARC; GPNMB; LGALS3BP; LUM; LCN2; THBS2; AEBP1; CEACAM6; CXCR4; FHL2; COL1A1; CD74; ITGA7; DPYSL3; TYROBP; MOXD1; MXRA5; ACTG2; DFNA5; EGR3; APOE; ENG; PTGIS; ARID5B; CYP1B1; IGFBP3; POSTN; COL14A1; KRT19; C1R; EDNRA; HLA-DPB1; NOTCH3; MFGE8; GPR183; SFRP4; MYOF; ZFP36; PTGDS; LYZ; MYLK; FOS; COL6A3; PENK; HLA-DRA; HMOX1; COL4A2; LGALS1; TGM2; G…
HCT116	143	2651	15.5098	1.07053	0.195262	1	0.371261	0.979668	VCAN; LGALS3BP; MYL9; TPM2; ACTA2; ACTG2; KRT19; MYOF; HMOX1; LGALS1; HLA-A; AHNAK; PDGFRB; DPYSL2; SLC16A3; PTRF; MYH11; TUBA1A; AKAP12; FSCN1; MSN; HBG1; S100A11; CPSF6; LST1; HSPG2; CSTA; DNAJB1; LCP1; RNF40; CLIC2; TPM4; LCK; RAC2; HSPA1A; ALDH1B1; TPP1; CTPS1; FLNA; GSN; S100A10; MYO6; SNTB2; AHNAK2; HLA-B; PFKP; ATP2A3; ACTB; FYN; ASCC3; ARHGDIA; SEC23A; KIF2C; WDR46; SPTAN1; TYMP; ANXA1; R…
PC3	147	1294	15.9436	2.25452	2.26357e-21	1.91951e-18	1.56973e-19	4.14214e-19	COL3A1; FBN1; CDH11; VCAN; TIMP1; FN1; SPARC; LGALS3BP; LCN2; MYL9; TPM2; ACTA2; LOXL1; ACTG2; APOE; IGFBP3; POSTN; KRT19; C1R; BASP1; TCN1; IGFBP4; SEMA3C; NOTCH3; MFGE8; MATN3; SERPINE1; COL6A3; CFH; COL4A2; LGALS1; TGM2; TFF3; MDK; COL6A2; ITGBL1; HLA-A; CYR61; PRSS23; CTGF; AHNAK; CXCL8; GRN; DPYSL2; AXL; SERPINA1; CPVL; PLAT; TNC; LTBP2; TUBA1A; EFEMP1; MMP1; AKAP12; FSCN1; SLIT2; MSN; MATN2…
MicroProt	89	440	9.65293	4.0144	2.97339e-30	2.52144e-27	4.2024e-28	1.10891e-27	JCHAIN; TIMP1; FN1; LGALS3BP; LUM; LCN2; LOXL1; CD74; REG3A; APOE; IGFBP3; KRT19; C1R; C1S; IGFBP4; PTGDS; LYZ; IGF1; COL6A3; CFH; COL4A2; TFF3; CRISP3; CD14; EMILIN1; MFAP5; CTGF; GRN; SERPINA1; HBB; CDH5; LTBP2; THY1; AGT; NBL1; PCOLCE; CTSS; HBG1; C7; APOC1; S100A11; SERPING1; HSPG2; CSTA; IGFBP7; MMP2; LCP1; TFF2; CHGB; CCL21; HBA1; FGB; LTBP1; CHRDL1; CFB; GSN; APCS; S100A9; THBS4; ADAMTS2; …
Epididymis	453	7090	49.1323	1.26796	3.25724e-11	2.76214e-08	3.10353e-10	8.18947e-10	COL3A1; FBN1; VCAN; EVI2B; GEM; FN1; SPARC; GPNMB; LGALS3BP; LCN2; THBS2; AEBP1; CXCR4; FHL2; COL1A1; CD74; ITGA7; DPYSL3; TYROBP; ACTG2; DFNA5; EGR3; APOE; ENG; PTGIS; ARID5B; CYP1B1; IGFBP3; POSTN; KRT19; C1R; C1S; EDNRA; HLA-DPB1; NOTCH3; MFGE8; GPR183; SFRP4; MYOF; ZFP36; ITGB2; PTGDS; MYLK; ELMO1; FOS; CD52; SERPINE1; COL6A3; PENK; HLA-DRA; HMOX1; LGALS1; GPRASP1; CRISP3; ST6GAL1; F2R; MN1; …
Cerebellum	442	7633	47.9393	1.14916	5.26126e-05	0.0446155	0.000237316	0.000626222	COL3A1; SULF1; CDH11; VCAN; EVI2B; GEM; FN1; SPARC; GPNMB; THBS2; AEBP1; CEACAM6; CXCR4; FHL2; COL1A1; CD74; ITGA7; DPYSL3; TYROBP; MOXD1; MXRA5; DFNA5; EGR3; AKAP2; APOE; ENG; PTGIS; ARID5B; CYP1B1; IGFBP3; PALLD; POSTN; EDNRA; HLA-DPB1; NOTCH3; GPR183; SFRP4; FOXF1; MYOF; ZFP36; ITGB2; PTGDS; MYLK; ELMO1; FOS; COL6A3; PENK; HLA-DRA; HMOX1; LGALS1; TGM2; GPRASP1; F2R; PDZRN3; MDK; SAMD4A; CD14; …
Nasopharynx	439	6904	47.6139	1.26188	2.19176e-10	1.85862e-07	1.72094e-09	4.54115e-09	COL3A1; FBN1; CDH11; VCAN; GEM; FN1; SPARC; GPNMB; LGALS3BP; LUM; LCN2; THBS2; AEBP1; CEACAM6; CXCR4; FHL2; CNN1; COL1A1; CD74; ITGA7; DPYSL3; TYROBP; DFNA5; EGR3; ENG; PTGIS; ARID5B; CYP1B1; IGFBP3; POSTN; COL14A1; KRT19; C1R; C1S; EDNRA; HLA-DPB1; NOTCH3; MFGE8; GPR183; SFRP4; FOXF1; MYOF; ZFP36; ITGB2; PTGDS; LYZ; MYLK; FOS; COL6A3; PENK; HLA-DRA; HMOX1; TGM2; GPRASP1; TFF3; F2R; MN1; MDK; CD1…
global_SCX_fractionated	156	2476	16.9197	1.25039	0.00155486	1	0.00556337	0.0146804	LGALS3BP; ACTA2; FHL2; DFNA5; AKAP2; PALLD; KRT19; NNMT; MYOF; SERPINE1; LGALS1; HLA-A; AHNAK; SFRP1; GRN; DPYSL2; SLC16A3; NT5E; ARHGEF10; PTRF; TUBA1A; THY1; FSCN1; MSN; ELOVL5; TNFAIP2; CALD1; HECTD4; TRIM22; S100A11; IL1RN; CPSF6; DNAJB1; LCP1; ZYX; EPB41L3; HBA1; TPM4; GOLGA2; ERAP1; RAC2; AGR2; GALT; IFI16; HSPA1A; ALDH1B1; CASP1; TPP1; CTPS1; FLNA; GSN; S100A10; MYO6; AKR1B10; S100A9; PFKP…
Hippocampus	434	7355	47.0716	1.17101	8.35784e-06	0.00708745	4.04997e-05	0.000106869	COL3A1; SULF1; VCAN; EVI2B; GEM; FN1; SPARC; GPNMB; LUM; THBS2; AEBP1; CEACAM6; CXCR4; FHL2; COL1A1; CD74; ITGA7; DPYSL3; TYROBP; MXRA5; DFNA5; EGR3; AKAP2; APOE; PTGIS; ARID5B; CYP1B1; IGFBP3; PALLD; POSTN; EDNRA; NOTCH3; MFGE8; GPR183; SFRP4; FOXF1; MYOF; ZFP36; ITGB2; PTGDS; MYLK; ELMO1; FOS; COL6A3; PENK; HLA-DRA; HMOX1; LGALS1; TGM2; GPRASP1; ST6GAL1; F2R; PDZRN3; MN1; CD14; COL6A2; ITGBL1; …
HeLa	307	5789	33.2972	1.05243	0.141403	1	0.288742	0.761921	COL3A1; FBN1; VCAN; LGALS3BP; MYL9; TPM2; ACTA2; LOXL1; TYROBP; COL11A1; PPY; MXRA5; ACTG2; DFNA5; AKAP2; PALLD; KRT19; BASP1; SEMA3C; HLA-DPB1; NNMT; GPR183; FOXF1; MYOF; ITGB2; PTGDS; LYZ; COL6A3; LGALS1; TGM2; GPRASP1; HLA-A; BST2; AHNAK; GRN; PDGFRB; DPYSL2; SLC16A3; SERPINA1; SCHIP1; HBB; FBLN2; CPVL; CRIP1; PLAT; PTRF; TNC; JUNB; MYH11; LTBP2; TUBA1A; CD93; MMP1; PLEKHM1; SPEN; DCLK1; MSN; …
Malignant lymphoma	447	6586	48.4816	1.34691	1.09864e-15	9.31643e-13	2.74013e-14	7.23054e-14	COL3A1; FBN1; VCAN; TIMP1; EVI2B; GEM; FN1; SPARC; LGALS3BP; LUM; THBS2; CD48; CEACAM6; CXCR4; FHL2; COL1A1; CD74; ITGA7; DPYSL3; TYROBP; MXRA5; ACTG2; DFNA5; EGR3; APOE; ENG; PTGIS; ARID5B; CYP1B1; IGFBP3; POSTN; C1R; C1S; EDNRA; HLA-DPB1; NOTCH3; MFGE8; GPR183; SFRP4; MYOF; ZFP36; ITGB2; PTGDS; LYZ; MYLK; FOS; SERPINE1; COL6A3; PENK; CFH; HLA-DRA; HMOX1; LGALS1; TGM2; GPRASP1; ST6GAL1; F2R; MN1…
Prostate cancer	464	7214	50.3254	1.27642	3.9606e-12	3.35859e-09	4.53863e-11	1.19764e-10	FBN1; VCAN; TIMP1; EVI2B; GEM; FN1; SPARC; GPNMB; LGALS3BP; LUM; LCN2; THBS2; AEBP1; CEACAM6; CXCR4; FHL2; COL1A1; CD74; ITGA7; DPYSL3; TYROBP; MXRA5; ACTG2; DFNA5; EGR3; APOE; ENG; PTGIS; ARID5B; CYP1B1; IGFBP3; COL14A1; KRT19; C1R; EDNRA; NOTCH3; MFGE8; GPR183; SFRP4; FOXF1; MYOF; PTGDS; MYLK; ELMO1; FOS; COL6A3; PENK; HLA-DRA; LGALS1; TGM2; GPRASP1; TFF3; ST6GAL1; F2R; MN1; MDK; CD14; COL6A2; …
Skin	503	7292	54.5553	1.36891	1.62737e-20	1.38001e-17	8.62509e-19	2.27595e-18	COL1A2; COL3A1; SULF1; JCHAIN; FBN1; CDH11; VCAN; TIMP1; GEM; FN1; SPARC; GPNMB; LGALS3BP; LUM; LCN2; THBS2; AEBP1; TPM2; ACTA2; CCL19; TPSD1; CEACAM6; SPON1; CXCR4; FHL2; CNN1; COL1A1; CD74; ITGA7; DPYSL3; TYROBP; MOXD1; DFNA5; EGR3; APOE; PTGIS; ARID5B; CYP1B1; IGFBP3; PALLD; POSTN; COL14A1; KRT19; BASP1; C1S; EDNRA; IGFBP4; HLA-DPB1; NOTCH3; GPR183; SFRP4; MYOF; ZFP36; PTGDS; MFAP4; MYLK; IGF1…
Placenta	669	10894	72.5597	1.21868	1.87574e-17	1.59063e-14	6.91578e-16	1.82491e-15	COL1A2; COL3A1; SULF1; JCHAIN; FBN1; CDH11; VCAN; EVI2B; GEM; FN1; SPARC; GPNMB; LGALS3BP; LUM; LCN2; MYL9; THBS2; AEBP1; TPM2; ACTA2; LOXL1; CEACAM6; SPON1; CXCR4; FHL2; CNN1; COL1A1; CD74; ITGA7; DPYSL3; TYROBP; MXRA5; ACTG2; DFNA5; EGR3; AKAP2; APOE; ENG; PTGIS; ARID5B; CYP1B1; IGFBP3; PALLD; POSTN; COL14A1; KRT19; SLC16A4; C1R; BASP1; C1S; FAP; CYBB; EDNRA; VNN2; IGFBP4; CCL20; SEMA3C; NOTCH3…
Lung	639	9992	69.3059	1.26911	6.31775e-21	5.35745e-18	3.82675e-19	1.00979e-18	COL3A1; SULF1; JCHAIN; FBN1; CDH11; VCAN; EVI2B; GEM; FN1; SPARC; GPNMB; LGALS3BP; LUM; CTSK; LCN2; THBS2; AEBP1; TPM2; ACTA2; LOXL1; TPSD1; CEACAM6; SPON1; CXCR4; FHL2; CNN1; COL1A1; CD74; ITGA7; DPYSL3; TYROBP; MOXD1; PPY; DFNA5; EGR3; AKAP2; APOE; ENG; PTGIS; ARID5B; CYP1B1; IGFBP3; PALLD; POSTN; COL14A1; KRT19; SLC16A4; C1R; BASP1; C1S; EDNRA; TCN1; VNN2; CCL20; SEMA3C; HLA-DPB1; NOTCH3; MFGE…
Cerebral cortex	428	7099	46.4208	1.19647	8.05742e-07	0.000683269	4.37993e-06	1.15576e-05	VCAN; EVI2B; GEM; SPARC; GPNMB; THBS2; AEBP1; CEACAM6; CXCR4; FHL2; CNN1; COL1A1; CD74; ITGA7; DPYSL3; TYROBP; MXRA5; DFNA5; EGR3; APOE; PTGIS; ARID5B; CYP1B1; IGFBP3; POSTN; EDNRA; NOTCH3; GPR183; SFRP4; FOXF1; MYOF; ZFP36; ITGB2; PTGDS; MYLK; ELMO1; FOS; COL6A3; PENK; HLA-DRA; HMOX1; LGALS1; TGM2; GPRASP1; F2R; MN1; CD14; COL6A2; BST2; CYR61; RGL1; FRZB; GJA1; CTGF; AHNAK; SFRP1; MAF; GRN; PDGF…
Ovarian cancer	506	7644	54.8807	1.31366	1.44917e-16	1.2289e-13	4.38892e-15	1.15813e-14	COL3A1; FBN1; CDH11; VCAN; TIMP1; EVI2B; GEM; FN1; SPARC; GPNMB; LGALS3BP; LUM; LCN2; THBS2; AEBP1; TPM2; ACTA2; CEACAM6; CXCR4; FHL2; COL1A1; CD74; ITGA7; DPYSL3; MOXD1; PPY; MXRA5; ACTG2; DFNA5; EGR3; APOE; ENG; PTGIS; ARID5B; CYP1B1; IGFBP3; COL14A1; KRT19; C1R; C1S; EDNRA; HLA-DPB1; NOTCH3; MFGE8; GPR183; SFRP4; FOXF1; MYOF; ZFP36; PTGDS; LYZ; MYLK; FOS; SERPINE1; COL6A3; PENK; CFH; HLA-DRA; …
Kidney	629	10256	68.2213	1.21709	6.00633e-15	5.09336e-12	1.16516e-13	3.07457e-13	COL1A2; COL3A1; COL5A2; SULF1; FBN1; CDH11; VCAN; EVI2B; GEM; FN1; SPARC; GPNMB; LGALS3BP; LUM; LCN2; THBS2; AEBP1; LOXL1; CEACAM6; SPON1; CXCR4; FHL2; COL1A1; CD74; ITGA7; DPYSL3; TYROBP; MOXD1; ACTG2; DFNA5; EGR3; AKAP2; APOE; ENG; PTGIS; ARID5B; CYP1B1; IGFBP3; PALLD; POSTN; COL14A1; KRT19; SLC16A4; C1R; BASP1; C1S; EDNRA; IGFBP4; SEMA3C; HLA-DPB1; NOTCH3; MFGE8; NNMT; GPR183; SFRP4; FOXF1; MY…
H1688	79	1007	8.56833	1.55701	5.72555e-05	0.0485527	0.00025554	0.00067431	TIMP1; LGALS3BP; FHL2; IGFBP3; KRT19; MDK; HLA-A; SERPINA1; LTBP2; MMP1; AGT; MSN; MATN2; LGMN; S100A11; HSPG2; DNAJB1; LCP1; RNF40; CHGB; ERAP1; SCG2; HSPA1A; UCHL1; TPP1; FLNA; GSN; MYO6; TUBA1B; TNFRSF11B; AKR1B10; LAMC1; HLA-B; KCTD12; ACTB; ARHGDIA; AOC1; SPTAN1; NID1; ACTC1; SEC16A; PROM1; INSM1; SART3; PSMB8; ATP2A2; GNPDA1; CAPZB; NUCB1; CTSA; PRSS3; SRP54; EIF2S2; EIF4A2; NPM1; EEF1B2; T…
Sy5y	164	2490	17.7874	1.30711	0.000144608	0.122627	0.000598183	0.00157846	JCHAIN; LGALS3BP; LCN2; ITGA7; DPYSL3; APOE; ENG; BASP1; C1S; TCN1; ITGB2; LYZ; LGALS1; HLA-A; AHNAK; PDGFRB; DPYSL2; SERPINA1; PLAT; JUNB; MRC2; THY1; AGT; FSCN1; DCLK1; LGMN; S100A11; IL1RN; CPSF6; SERPING1; CSTA; DNAJB1; LCP1; RNF40; TPBG; MNDA; CHGB; HBA1; TPM4; GOLGA2; FGB; RAC2; AGR2; SCG2; HSPA1A; UCHL1; TPP1; CTPS1; FLNA; CFB; GSN; ITGB5; AKR1B10; APCS; S100A9; CHEK1; ARHGDIB; FHL1; PFKP;…
Duodenum	459	7275	49.7831	1.25208	1.63718e-10	1.38833e-07	1.33493e-09	3.52256e-09	COL3A1; FBN1; VCAN; TIMP1; EVI2B; GEM; FN1; SPARC; GPNMB; LGALS3BP; LCN2; THBS2; AEBP1; CEACAM6; CXCR4; FHL2; COL1A1; CD74; ITGA7; TYROBP; MOXD1; REG3A; ACTG2; DFNA5; EGR3; ENG; PTGIS; ARID5B; CYP1B1; IGFBP3; POSTN; COL14A1; KRT19; C1R; EDNRA; HLA-DPB1; NOTCH3; MFGE8; GPR183; SFRP4; FOXF1; MYOF; ZFP36; PTGDS; LYZ; MYLK; FOS; COL6A3; PENK; HLA-DRA; HMOX1; COL4A2; TGM2; GPRASP1; TFF3; F2R; MN1; MDK…
Bronchus	438	6923	47.5054	1.25555	5.1806e-10	4.39315e-07	3.88774e-09	1.02588e-08	COL3A1; FBN1; CDH11; VCAN; TIMP1; EVI2B; GEM; FN1; SPARC; GPNMB; LGALS3BP; LUM; LCN2; THBS2; CEACAM6; CXCR4; FHL2; COL1A1; CD74; ITGA7; DPYSL3; TYROBP; MXRA5; ACTG2; DFNA5; EGR3; APOE; ENG; PTGIS; ARID5B; CYP1B1; IGFBP3; POSTN; COL14A1; KRT19; C1R; C1S; EDNRA; HLA-DPB1; MFGE8; GPR183; SFRP4; FOXF1; MYOF; ZFP36; ITGB2; PTGDS; LYZ; MYLK; FOS; PENK; HLA-DRA; TGM2; GPRASP1; TFF3; F2R; MN1; MDK; CD14;…
Brain	428	7290	46.4208	1.16512	1.86026e-05	0.015775	8.81286e-05	0.00023255	SULF1; CDH11; VCAN; FN1; SPARC; LGALS3BP; LUM; MYL9; THBS2; TPM2; ACTA2; LOXL1; SPON1; CXCR4; FHL2; DPYSL3; MOXD1; ACTG2; DFNA5; AKAP2; APOE; ENG; PTGIS; CYP1B1; IGFBP3; POSTN; KRT19; C1R; BASP1; EGR2; SEMA3C; HLA-DPB1; NNMT; GAS7; MYOF; PTGDS; MYLK; IGF1; ELMO1; FOS; CFH; COL4A2; LGALS1; TGM2; GPRASP1; TFF3; F2R; PDZRN3; MDK; COL6A2; CYR61; RGL1; FRZB; GJA1; SERPINE2; CTGF; AHNAK; SFRP1; PDGFRB;…
Stomach	506	8044	54.8807	1.24833	5.63992e-12	4.78265e-09	6.05399e-11	1.5975e-10	COL3A1; SULF1; FBN1; VCAN; TIMP1; EVI2B; GEM; FN1; SPARC; GPNMB; LGALS3BP; LCN2; THBS2; AEBP1; TPSD1; CEACAM6; CXCR4; FHL2; COL1A1; CD74; ITGA7; TYROBP; MOXD1; ACTG2; DFNA5; EGR3; APOE; ENG; PTGIS; ARID5B; CYP1B1; IGFBP3; PALLD; POSTN; COL14A1; KRT19; EDNRA; CCL20; HLA-DPB1; NOTCH3; MFGE8; GPR183; SFRP4; MYOF; ZFP36; PTGDS; LYZ; MYLK; ELMO1; FOS; SERPINE1; COL6A3; PENK; HLA-DRA; HMOX1; COL4A2; TG…
Pancreas	615	9936	66.7028	1.22833	2.77961e-15	2.35711e-12	6.20292e-14	1.6368e-13	COL3A1; SULF1; JCHAIN; FBN1; VCAN; TIMP1; EVI2B; GEM; FN1; SPARC; GPNMB; LGALS3BP; LUM; LCN2; MYL9; THBS2; AEBP1; TPM2; ACTA2; LOXL1; CEACAM6; SPON1; CXCR4; FHL2; CNN1; COL1A1; CD74; ITGA7; DPYSL3; TYROBP; MOXD1; PPY; REG3A; ACTG2; DFNA5; EGR3; AKAP2; APOE; ENG; PTGIS; ARID5B; CYP1B1; IGFBP3; PALLD; POSTN; COL14A1; KRT19; C1R; BASP1; C1S; EDNRA; SEMA3C; HLA-DPB1; NOTCH3; MFGE8; GPR183; SFRP4; MYO…
Lymph nodes	432	6700	46.8547	1.27957	4.2132e-11	3.5728e-08	3.88347e-10	1.02476e-09	CDH11; EVI2B; GEM; FN1; SPARC; LGALS3BP; LCN2; THBS2; CCL19; CD48; COL1A1; CD74; ITGA7; TYROBP; ACTG2; DFNA5; EGR3; APOE; PTGIS; ARID5B; CYP1B1; IGFBP3; POSTN; COL14A1; C1R; C1S; EDNRA; CCL20; HLA-DPB1; NOTCH3; MFGE8; GPR183; SFRP4; FOXF1; MYOF; ZFP36; ITGB2; PTGDS; LYZ; MYLK; FOS; COL6A3; PENK; CFH; HLA-DRA; HMOX1; LGALS1; TGM2; GPRASP1; ST6GAL1; F2R; MN1; CD14; COL6A2; EMILIN1; ITGBL1; BST2; CY…
H358	131	1489	14.2082	1.74603	1.40667e-10	1.19285e-07	1.18104e-09	3.11649e-09	VCAN; TIMP1; FN1; LGALS3BP; FHL2; AKAP2; APOE; IGFBP3; KRT19; BASP1; IGFBP4; NOTCH3; MFGE8; CFH; LGALS1; TGM2; MDK; HLA-A; PRSS23; AHNAK; TGFBI; CXCL8; GRN; DPYSL2; SLC16A3; NT5E; HBB; FBLN2; CRIP1; PLAT; PTRF; TNC; MYH11; CDH5; LTBP2; TUBA1A; EFEMP1; MMP1; FSCN1; MSN; TNFAIP2; CTSS; LGMN; S100A11; CPSF6; HSPG2; IGFBP7; DNAJB1; LCP1; ZYX; GPC4; HBA1; TPM4; SPOCK3; ERAP1; LTBP1; AGR2; GALT; IFI30;…
Fallopian tubes	428	6677	46.4208	1.27209	1.46945e-10	1.24609e-07	1.22166e-09	3.22367e-09	FBN1; VCAN; EVI2B; GEM; FN1; SPARC; GPNMB; LGALS3BP; LUM; THBS2; AEBP1; CEACAM6; CXCR4; FHL2; COL1A1; CD74; ITGA7; DPYSL3; MOXD1; MXRA5; ACTG2; DFNA5; EGR3; ENG; PTGIS; ARID5B; CYP1B1; IGFBP3; POSTN; COL14A1; KRT19; C1R; C1S; EDNRA; HLA-DPB1; NOTCH3; MFGE8; GPR183; SFRP4; FOXF1; MYOF; ZFP36; ITGB2; PTGDS; MYLK; IGF1; FOS; COL6A3; PENK; CFH; HLA-DRA; HMOX1; TGM2; GPRASP1; TFF3; F2R; MN1; CD14; COL…
Head & neck cancer	460	7062	49.8915	1.29266	5.93815e-13	5.03555e-10	8.12186e-12	2.14316e-11	COL3A1; FBN1; CDH11; VCAN; EVI2B; GEM; FN1; SPARC; GPNMB; LGALS3BP; LUM; LCN2; THBS2; AEBP1; CEACAM6; CXCR4; FHL2; CNN1; COL1A1; CD74; ITGA7; DPYSL3; TYROBP; DFNA5; EGR3; APOE; ENG; PTGIS; ARID5B; CYP1B1; IGFBP3; POSTN; COL14A1; KRT19; C1S; EDNRA; HLA-DPB1; NOTCH3; MFGE8; GPR183; SFRP4; MYOF; ZFP36; PTGDS; MYLK; FOS; SERPINE1; COL6A3; PENK; HLA-DRA; LGALS1; TGM2; GPRASP1; TFF3; F2R; MN1; MDK; CD1…
Pancreatic cancer	568	8316	61.6052	1.35546	3.91828e-24	3.3227e-21	3.02064e-22	7.97074e-22	COL3A1; FBN1; VCAN; TIMP1; EVI2B; GEM; FN1; SPARC; GPNMB; LGALS3BP; LUM; LCN2; MYL9; THBS2; AEBP1; TPM2; ACTA2; CEACAM6; CXCR4; FHL2; CNN1; COL1A1; CD74; ITGA7; DPYSL3; TYROBP; COL11A1; MOXD1; PPY; MXRA5; REG3A; ACTG2; DFNA5; EGR3; APOE; ENG; PTGIS; ARID5B; CYP1B1; IGFBP3; PALLD; POSTN; COL14A1; KRT19; C1R; BASP1; C1S; FAP; EDNRA; HLA-DPB1; NOTCH3; MFGE8; NNMT; GPR183; SFRP4; MYOF; ZFP36; ITGB2; …
BT474	54	558	5.85683	1.92078	3.3381e-06	0.00283071	1.66764e-05	4.4005e-05	TIMP1; FN1; LGALS3BP; LCN2; MXRA5; KRT19; BASP1; TCN1; IGFBP4; SEMA3C; NOTCH3; LGALS1; TFF3; MDK; CYR61; PRSS23; AHNAK; SERPINA1; HBB; TNC; HBG1; TFF1; CST1; S100A11; DNAJB1; HBA1; TPM4; AGR2; HSPA1A; FLNA; CXCL1; GSN; S100A10; ARHGDIB; ACTB; FBLN1; ARHGDIA; THBS1; ACTC1; PI3; SEC16A; EEF1A2; CAPZB; NPM1; MUC5AC; MB; GDI2; AGA; CCT8; LDHB; HSPA8; SERPINA3; HIST1H4C; ALB;
Seminal vesicle	407	6620	44.1432	1.22009	2.02161e-07	0.000171432	1.1905e-06	3.14145e-06	COL3A1; FBN1; EVI2B; FN1; LGALS3BP; LCN2; THBS2; AEBP1; CEACAM6; CXCR4; FHL2; COL1A1; CD74; ITGA7; DFNA5; EGR3; APOE; ENG; PTGIS; ARID5B; CYP1B1; IGFBP3; COL14A1; KRT19; C1R; EDNRA; MFGE8; GPR183; SFRP4; MYOF; ZFP36; PTGDS; MYLK; FOS; CD52; COL6A3; PENK; HLA-DRA; HMOX1; TGM2; GPRASP1; ST6GAL1; F2R; MN1; MDK; CD14; COL6A2; ITGBL1; BST2; CYR61; RGL1; GJA1; HLA-DPA1; CTGF; AHNAK; SFRP1; MAF; GRN; DP…
Urinary bladder	448	7054	48.59	1.26036	1.31636e-10	1.11627e-07	1.11627e-09	2.94557e-09	COL3A1; FBN1; VCAN; EVI2B; GEM; FN1; GPNMB; LGALS3BP; LCN2; THBS2; CEACAM6; CXCR4; FHL2; COL1A1; CD74; ITGA7; TYROBP; MXRA5; ACTG2; DFNA5; EGR3; APOE; ENG; PTGIS; ARID5B; CYP1B1; IGFBP3; POSTN; COL14A1; KRT19; C1R; EDNRA; HLA-DPB1; NOTCH3; MFGE8; GPR183; SFRP4; MYOF; ZFP36; PTGDS; MYLK; FOS; COL6A3; PENK; HLA-DRA; HMOX1; TGM2; GPRASP1; F2R; MN1; MDK; CD14; COL6A2; EMILIN1; ITGBL1; BST2; CYR61; PR…
K-562	137	2513	14.859	1.08194	0.166106	1	0.327576	0.864394	SULF1; LGALS3BP; MYL9; ACTA2; ELMO1; LGALS1; TGM2; AHNAK; PTRF; FSCN1; MSN; ELOVL5; HBG1; S100A11; CPSF6; HSPG2; CSTA; DNAJB1; ETS2; LCP1; ZYX; FNBP1; CLIC2; HBA1; TPM4; LCK; DDR2; ERAP1; CBLB; ERF; HSPA1A; ALDH1B1; TPP1; CTPS1; FLNA; TUBA1B; ARHGDIB; COL16A1; PFKP; STOM; SULT1A4; ATP2A3; ACTB; FYN; ARHGDIA; HCLS1; VASP; MECP2; SEC23A; KIF2C; NDC80; ANXA1; RGS10; SEC16A; EEF1A2; SRGAP2; SEPT9; SA…
Salivary glands	397	6607	43.0586	1.19245	4.81368e-06	0.004082	2.34598e-05	6.19048e-05	COL3A1; SULF1; JCHAIN; FBN1; CDH11; VCAN; TIMP1; EVI2B; GEM; FN1; GPNMB; LGALS3BP; LUM; LCN2; THBS2; CEACAM6; CXCR4; COL1A1; CD74; ITGA7; TYROBP; MOXD1; DFNA5; EGR3; PTGIS; ARID5B; CYP1B1; IGFBP3; POSTN; KRT19; EDNRA; HLA-DPB1; NOTCH3; MFGE8; GPR183; SFRP4; MYOF; ZFP36; LYZ; MYLK; ELMO1; FOS; COL6A3; PENK; CFH; HLA-DRA; GPRASP1; CRISP3; ST6GAL1; F2R; MDK; CD14; BST2; CYR61; RGL1; FRZB; CTGF; AHNA…
Testis	602	10269	65.2928	1.16337	3.74532e-09	3.17603e-06	2.62482e-08	6.92627e-08	COL1A2; COL3A1; SULF1; VCAN; EVI2B; GEM; FN1; SPARC; GPNMB; LGALS3BP; LUM; LCN2; MYL9; THBS2; AEBP1; ACTA2; CEACAM6; SPON1; CXCR4; FHL2; CNN1; COL1A1; CD74; ITGA7; DPYSL3; TYROBP; MOXD1; MXRA5; ACTG2; DFNA5; EGR3; AKAP2; APOE; ENG; PTGIS; ARID5B; CYP1B1; IGFBP3; PALLD; POSTN; COL14A1; SLC16A4; C1R; BASP1; C1S; EDNRA; CCL20; SEMA3C; HLA-DPB1; NOTCH3; GPR183; SFRP4; MYOF; ZFP36; PTGDS; MFAP4; LYZ; …
MDA231	51	336	5.53145	3.01264	1.55375e-12	1.31758e-09	1.93762e-11	5.11291e-11	CDH11; TIMP1; FN1; LGALS3BP; LCN2; IGFBP4; SERPINE1; LGALS1; HLA-A; CYR61; PRSS23; TGFBI; GRN; DPYSL2; AXL; PLAT; MSN; IL6; MATN2; CST1; LGMN; S100A11; IGFBP7; ERAP1; SRPX; HSPA1A; TPP1; FLNA; TUBA1B; LAMC1; PFKP; ACTB; ARHGDIA; SPTAN1; LAMB3; LIPA; PLAU; NUCB1; CTSA; PRSS3; NPM1; PRDX3; GDI2; YWHAE; HIST1H2AH; CCT6A; CCT8; LDHB; HSPA8; HIST1H4C; SERPINB1;
Urothelial cancer	482	7521	52.2777	1.27182	1.46225e-12	1.23999e-09	1.87877e-11	4.95762e-11	COL3A1; FBN1; CDH11; VCAN; EVI2B; GEM; FN1; SPARC; GPNMB; LGALS3BP; LUM; LCN2; THBS2; CEACAM6; CXCR4; FHL2; CNN1; COL1A1; CD74; ITGA7; DPYSL3; TYROBP; MOXD1; MXRA5; ACTG2; DFNA5; EGR3; APOE; ENG; PTGIS; ARID5B; CYP1B1; IGFBP3; POSTN; COL14A1; KRT19; C1R; C1S; EDNRA; HLA-DPB1; NOTCH3; MFGE8; GPR183; SFRP4; FOXF1; MYOF; ZFP36; PTGDS; LYZ; MYLK; FOS; SERPINE1; COL6A3; PENK; HLA-DRA; HMOX1; LGALS1; T…
R	108	1948	11.7137	1.10032	0.153167	1	0.305613	0.80644	TIMP1; ACTA2; CNN1; KRT19; TGM2; AHNAK; HBB; PTRF; JUNB; TUBA1A; FSCN1; MSN; HBG1; S100A11; CPSF6; DNAJB1; LCP1; ZYX; RNF40; CLIC2; HBA1; TPM4; HSPA1A; ALDH1B1; TPP1; CTPS1; FLNA; GSN; PFKP; ACTB; ASCC3; ARHGDIA; THBS1; VASP; MECP2; SEC23A; KIF2C; ANXA1; ARPC1B; PEA15; SRGAP2; SEPT9; SART3; KIF11; GNPDA1; CAPZB; IFITM1; PRCC; CTSA; MT1X; MTHFD2; UAP1; SRP54; RPL35; EIF2S2; SRPK1; EIF4A2; UCHL3; F…
Soft tissue	458	6969	49.6746	1.30421	1.41867e-13	1.20303e-10	2.11059e-12	5.56934e-12	COL3A1; FBN1; CDH11; VCAN; EVI2B; GEM; FN1; SPARC; LGALS3BP; LUM; THBS2; AEBP1; CD48; CXCR4; FHL2; CNN1; COL1A1; CD74; ITGA7; DPYSL3; TYROBP; MXRA5; DFNA5; EGR3; APOE; ENG; PTGIS; ARID5B; CYP1B1; IGFBP3; POSTN; COL14A1; C1R; C1S; EDNRA; HLA-DPB1; NOTCH3; MFGE8; GPR183; SFRP4; MYOF; ZFP36; PTGDS; MYLK; ELMO1; FOS; PENK; CFH; HLA-DRA; HMOX1; COL4A2; LGALS1; TGM2; GPRASP1; F2R; MN1; MDK; CD14; COL6A…
Testis cancer	473	7248	51.3015	1.29508	1.14409e-13	9.70191e-11	1.79665e-12	4.74093e-12	COL3A1; FBN1; CDH11; VCAN; TIMP1; EVI2B; GEM; FN1; SPARC; GPNMB; LGALS3BP; LUM; THBS2; AEBP1; CEACAM6; CXCR4; FHL2; CNN1; COL1A1; CD74; ITGA7; DPYSL3; TYROBP; MXRA5; ACTG2; DFNA5; EGR3; APOE; ENG; PTGIS; ARID5B; CYP1B1; IGFBP3; POSTN; KRT19; C1S; EDNRA; HLA-DPB1; NOTCH3; MFGE8; GPR183; SFRP4; MYOF; ZFP36; PTGDS; LYZ; MYLK; ELMO1; FOS; SERPINE1; COL6A3; PENK; CFH; HLA-DRA; HMOX1; COL4A2; LGALS1; T…
Neutrophil	178	2031	19.3059	1.73931	4.07476e-14	3.45539e-11	6.91836e-13	1.82559e-12	COL1A2; JCHAIN; FBN1; VCAN; TIMP1; FN1; SPARC; LGALS3BP; LUM; LCN2; MYL9; THBS2; TPM2; ACTA2; CEACAM6; DPYSL3; APOE; ENG; IGFBP3; POSTN; KRT19; C1R; BASP1; C1S; FAP; CYBB; TCN1; MYOF; ITGB2; PTGDS; LYZ; MYLK; COL6A3; CFH; HLA-DRA; LGALS1; TGM2; HLA-DRB4; CRISP3; CD14; HLA-A; CTGF; AHNAK; TGFBI; DPYSL2; AXL; SERPINA1; BGN; HBB; CRIP1; JUNB; CDH5; TUBA1A; EFEMP1; CFHR4; AGT; FSCN1; SPEN; COMP; MSN;…
CD8	239	3327	25.9219	1.42563	1.37498e-09	1.16599e-06	9.96569e-09	2.62971e-08	JCHAIN; VCAN; EVI2B; FN1; SPARC; LGALS3BP; LUM; LCN2; MYL9; TPM2; ACTA2; CEACAM6; CD74; AKAP2; APOE; IGFBP3; COL14A1; KRT19; C1R; BASP1; C1S; CYBB; HLA-DPB1; MYOF; ITGB2; LYZ; ELMO1; CFH; HLA-DRA; LGALS1; TGM2; HLA-DRB4; CD14; HLA-A; HLA-DPA1; AHNAK; DPYSL2; SERPINA1; CD37; HBB; CRIP1; PTRF; LCP2; TUBA1A; EFEMP1; AGT; FSCN1; MSN; ELOVL5; CTSS; HBG1; LGMN; MX1; VCAM1; C7; APOC1; S100A11; CPSF6; SE…
Stomach cancer	481	7399	52.1692	1.2901	1.05681e-13	8.96175e-11	1.6909e-12	4.46187e-12	CDH11; VCAN; TIMP1; EVI2B; GEM; FN1; SPARC; LGALS3BP; LUM; LCN2; THBS2; AEBP1; CEACAM6; CXCR4; FHL2; CNN1; COL1A1; CD74; ITGA7; TYROBP; MOXD1; PPY; MXRA5; ACTG2; DFNA5; EGR3; APOE; ENG; PTGIS; ARID5B; CYP1B1; IGFBP3; COL14A1; KRT19; C1R; C1S; EDNRA; HLA-DPB1; NOTCH3; MFGE8; GPR183; SFRP4; MYOF; ZFP36; PTGDS; LYZ; MYLK; FOS; COL6A3; PENK; CFH; HLA-DRA; HMOX1; COL4A2; LGALS1; TGM2; GPRASP1; TFF3; F…
Skin cancer	454	7029	49.2408	1.28179	4.67761e-12	3.96661e-09	5.26187e-11	1.38848e-10	COL3A1; FBN1; CDH11; VCAN; EVI2B; GEM; FN1; SPARC; LGALS3BP; LUM; LCN2; THBS2; AEBP1; ACTA2; CEACAM6; CXCR4; FHL2; COL1A1; CD74; ITGA7; DPYSL3; TYROBP; MXRA5; ACTG2; DFNA5; EGR3; APOE; PTGIS; ARID5B; CYP1B1; IGFBP3; POSTN; KRT19; C1S; EDNRA; HLA-DPB1; NOTCH3; MFGE8; GPR183; SFRP4; FOXF1; MYOF; ZFP36; PTGDS; LYZ; MYLK; FOS; SERPINE1; COL6A3; PENK; HLA-DRA; LGALS1; TGM2; GPRASP1; F2R; MN1; MDK; CD1…
Adrenal glands	482	7554	52.2777	1.26626	3.30451e-12	2.80222e-09	3.94679e-11	1.04146e-10	COL3A1; SULF1; FBN1; VCAN; TIMP1; EVI2B; GEM; FN1; SPARC; GPNMB; LGALS3BP; LUM; LCN2; THBS2; AEBP1; CEACAM6; CXCR4; FHL2; COL1A1; CD74; ITGA7; DPYSL3; TYROBP; MOXD1; MXRA5; DFNA5; EGR3; APOE; ENG; PTGIS; ARID5B; CYP1B1; IGFBP3; POSTN; C1S; EDNRA; IGFBP4; HLA-DPB1; NOTCH3; GPR183; SFRP4; MYOF; ZFP36; ITGB2; PTGDS; MYLK; IGF1; ELMO1; FOS; COL6A3; PENK; CFH; HLA-DRA; HMOX1; LGALS1; TGM2; GPRASP1; ST…
TOV112D	127	1276	13.7744	1.97528	5.63659e-14	4.77983e-11	9.37221e-13	2.4731e-12	COL1A2; VCAN; TIMP1; SPARC; LGALS3BP; LCN2; AEBP1; TPM2; LOXL1; FHL2; COL1A1; APOE; COL14A1; KRT19; C1R; BASP1; C1S; IGFBP4; SEMA3C; NNMT; MYOF; PTGDS; COL4A2; LGALS1; TGM2; MDK; HLA-A; CYR61; CTGF; AHNAK; SFRP1; TGFBI; GRN; DPYSL2; AXL; SERPINA1; BGN; HBB; PLAT; PTRF; TNC; MRC2; COL4A1; FSCN1; COMP; MSN; IL6; PCOLCE; CALD1; S100A11; CPSF6; HSPG2; IGFBP7; DNAJB1; ZYX; HBA1; TPM4; SRGN; ERAP1; UCH…
LNCaP	106	1455	11.4967	1.44586	6.69532e-05	0.0567763	0.00029571	0.000780308	FN1; LGALS3BP; LCN2; MYL9; TPM2; ACTA2; SPON1; ACTG2; C1R; CCL20; SEMA3C; NOTCH3; TFF3; CRISP3; MDK; COL6A2; HLA-A; PRSS23; LOX; AHNAK; CXCL8; GRN; SERPINA1; FBLN2; LTBP2; TUBA1A; PLA2G2A; COMP; MSN; TFF1; LGMN; S100A11; CPSF6; HSPG2; LCP1; ZYX; TPM4; LTBP1; AGR2; HSPA1A; TPP1; FLNA; MYO6; TUBA1B; S100A9; THBS4; LAMC1; HLA-B; ACTB; TNFRSF1A; ARHGDIA; THBS1; SEC23A; MMP7; TYMP; ACTC1; SEC16A; EEF1…
Corpus, uterine	474	6997	51.41	1.34437	5.67693e-17	4.81404e-14	1.92562e-15	5.08124e-15	COL3A1; FBN1; CDH11; VCAN; TIMP1; EVI2B; GEM; FN1; SPARC; GPNMB; LGALS3BP; LUM; THBS2; AEBP1; ACTA2; CXCR4; FHL2; CNN1; COL1A1; CD74; ITGA7; DPYSL3; TYROBP; MOXD1; MXRA5; ACTG2; DFNA5; EGR3; APOE; ENG; PTGIS; ARID5B; CYP1B1; IGFBP3; POSTN; COL14A1; KRT19; C1R; C1S; EDNRA; HLA-DPB1; NOTCH3; MFGE8; GPR183; SFRP4; FOXF1; MYOF; ZFP36; ITGB2; PTGDS; MYLK; ELMO1; FOS; PENK; CFH; HLA-DRA; HMOX1; COL4A2;…
Appendix	459	7004	49.7831	1.30053	2.15964e-13	1.83138e-10	3.15755e-12	8.33202e-12	COL3A1; FBN1; VCAN; EVI2B; GEM; FN1; SPARC; GPNMB; LGALS3BP; THBS2; CD48; CEACAM6; CXCR4; FHL2; COL1A1; CD74; ITGA7; TYROBP; MXRA5; ACTG2; DFNA5; EGR3; APOE; ENG; PTGIS; ARID5B; CYP1B1; IGFBP3; COL14A1; KRT19; EDNRA; HLA-DPB1; NOTCH3; MFGE8; GPR183; SFRP4; MYOF; ZFP36; ITGB2; PTGDS; LYZ; MYLK; FOS; SERPINE1; COL6A3; PENK; HLA-DRA; HMOX1; LGALS1; TGM2; GPRASP1; TFF3; ST6GAL1; F2R; MN1; MDK; CD14; …
Erythrocytes	74	1539	8.02603	0.954319	0.684991	1	1	1	ENG; LYZ; TGM2; DPYSL2; HBB; FSCN1; MSN; HBG1; S100A11; CSTA; DNAJB1; LCP1; HBA1; GALT; HSPA1A; CTPS1; FLNA; GSN; PHACTR4; S100A9; ARHGDIB; STOM; ACTB; ARHGDIA; HCLS1; VASP; ANXA1; RGS10; PEA15; PSMB8; GNPDA1; CAPZB; FLG; ZZEF1; EIF2S2; RAB4A; GLMN; IGBP1; UCHL3; NPM1; EEF1B2; FNTA; NUPL1; COPS2; ACTR1B; RNF113A; ANKRD28; GDI2; CLNS1A; ARFGAP3; YWHAE; SCFD1; FKBP5; EIF3J; CCT6A; RPS6KB1; SEC23B; …
HTB75	128	1277	13.8829	1.98927	2.60864e-14	2.21213e-11	4.70666e-13	1.24197e-12	TIMP1; FN1; SPARC; LGALS3BP; LCN2; TPM2; FHL2; MXRA5; APOE; IGFBP3; KRT19; C1R; BASP1; C1S; IGFBP4; NOTCH3; MFGE8; NNMT; MYOF; LGALS1; TGM2; MDK; HLA-A; CYR61; LOX; MFAP5; SERPINE2; AHNAK; SFRP1; TGFBI; GRN; DPYSL2; AXL; NT5E; SERPINA1; FBLN2; CPVL; TNC; LTBP2; EFEMP1; FSCN1; MSN; IL6; SLC2A3; CALD1; LGMN; S100A11; SERPING1; HSPG2; IGFBP7; DNAJB1; ZYX; HBA1; TPM4; SRGN; LTBP1; HSPA1A; CHRDL1; SVE…
Smooth muscle cells	343	5124	37.2017	1.32844	3.16791e-10	2.68638e-07	2.44217e-09	6.4443e-09	COL3A1; FBN1; CDH11; VCAN; GEM; FN1; SPARC; THBS2; AEBP1; ACTA2; CXCR4; FHL2; CNN1; COL1A1; ITGA7; DPYSL3; TYROBP; MOXD1; ACTG2; DFNA5; EGR3; ENG; PTGIS; ARID5B; CYP1B1; IGFBP3; POSTN; KRT19; C1S; EDNRA; HLA-DPB1; NOTCH3; SFRP4; MYOF; PTGDS; MYLK; FOS; COL6A3; PENK; HLA-DRA; HMOX1; COL4A2; LGALS1; TGM2; GPRASP1; F2R; MDK; COL6A2; EMILIN1; HLA-A; BST2; CYR61; RGL1; FRZB; HLA-DPA1; CTGF; SFRP1; MAF…
Thymocyte	5	48	0.542299	2.07086	0.0927206	1	0.21366	0.563799	CXCR4; KLRB1; LEF1; DPP4; ICT1;
Gastric juice	39	243	4.22993	3.18564	1.25151e-10	1.06128e-07	1.08294e-09	2.85762e-09	JCHAIN; FN1; LGALS3BP; LCN2; CEACAM6; KRT19; TCN1; LYZ; CFH; TFF3; CRISP3; GRN; SERPINA1; HBB; CTSS; TFF1; CST1; IL1RN; CSTA; LCP1; HBA1; FGB; CFB; GSN; AKR1B10; S100A9; OLFM4; MUC6; ANXA1; ACTC1; PRSS3; TMPRSS15; MUC5AC; TNNC2; DEFA5; KLK1; HIST1H4C; SERPINB1; ALB;
Urine	297	3267	32.2126	1.80412	1.72858e-27	1.46583e-24	1.83229e-25	4.83497e-25	COL1A2; COL3A1; JCHAIN; FBN1; CDH11; VCAN; TIMP1; FN1; GPNMB; LGALS3BP; LUM; LCN2; THBS2; ACTA2; CEACAM6; COL1A1; CD74; DPYSL3; MXRA5; ACTG2; APOE; ENG; IGFBP3; COL14A1; KRT19; C1R; BASP1; C1S; CYBB; NOTCH3; MFGE8; SFRP4; MYOF; ITGB2; FMOD; PTGDS; MFAP4; LYZ; MYLK; IGF1; COL6A3; PENK; CFH; HLA-DRA; HMOX1; COL4A2; LGALS1; TGM2; TFF3; HLA-DRB4; CRISP3; CD14; COL6A2; EMILIN1; HLA-A; BST2; CYR61; PRS…
Heart	333	5507	36.1171	1.20001	3.27335e-05	0.027758	0.000152516	0.000402454	SULF1; CDH11; FN1; SPARC; LGALS3BP; LUM; LCN2; THBS2; LOXL1; TPSD1; SPON1; FHL2; ITGA7; DPYSL3; DFNA5; AKAP2; PTGIS; CYP1B1; IGFBP3; PALLD; POSTN; SLC16A4; BASP1; SEMA3C; NNMT; MYOF; MYLK; ELMO1; COL6A3; HLA-DRA; LGALS1; TGM2; GPRASP1; PDZRN3; SAMD4A; CD14; COL6A2; EMILIN1; CYR61; RGL1; LOX; FRZB; GJA1; CTGF; AHNAK; SFRP1; FZD7; DPYSL2; SLC16A3; CDK19; PER2; BGN; FBLN2; CPVL; CRIP1; TNC; COL4A1; …
Amygdala	56	1204	6.07375	0.923166	0.756728	1	1	1	SULF1; THBS2; FHL2; AKAP2; PALLD; MYOF; GPRASP1; PDZRN3; SAMD4A; CYR61; RGL1; CDK19; SPEN; DCLK1; PCOLCE; DIO2; ADARB1; DLC1; ABCA8; NRXN2; SCRG1; TULP3; ATP2A3; CHSY1; SEPT4; TNS2; ABCA2; SERPINF1; PNMA2; CAMSAP2; SORL1; RBP1; TGM5; DMTF1; HAPLN1; KIAA0895; GTF2A1; MAPK13; SPTBN2; LIMCH1; CNTNAP2; SCFD1; ERI2; MTUS1; EFR3B; KIF17; KCNIP4; ZFHX2; CEP162; CRHBP; CCPG1; TRPC6; PIKFYVE; IL2RA; ZNF13…
Red blood cells	17	166	1.84382	2.03336	0.00433617	1	0.0144199	0.0380506	CD52; HBB; HBG1; CALD1; HBA1; GALT; CTPS1; STOM; SPTAN1; PSMB8; GNPDA1; EPHX2; UCHL3; RHD; LDHB; COPS5; ARG1;
Thyroid gland	455	7306	49.3492	1.23591	1.76967e-09	1.50068e-06	1.25057e-08	3.29995e-08	SULF1; FBN1; VCAN; EVI2B; GEM; FN1; SPARC; GPNMB; LCN2; THBS2; AEBP1; CXCR4; FHL2; COL1A1; CD74; ITGA7; DFNA5; EGR3; APOE; ENG; PTGIS; ARID5B; CYP1B1; IGFBP3; POSTN; COL14A1; KRT19; C1R; C1S; EDNRA; HLA-DPB1; NOTCH3; MFGE8; GPR183; SFRP4; MYOF; ZFP36; ITGB2; PTGDS; MYLK; ELMO1; FOS; PENK; CFH; HLA-DRA; HMOX1; GPRASP1; ST6GAL1; F2R; MN1; CD14; COL6A2; ITGBL1; HLA-A; BST2; CYR61; RGL1; FRZB; GJA1; …
H460	94	736	10.1952	2.53475	5.04022e-17	4.27411e-14	1.78088e-15	4.69931e-15	FBN1; CDH11; TIMP1; FN1; LGALS3BP; LUM; IGFBP3; KRT19; C1R; BASP1; C1S; NOTCH3; MFGE8; MYOF; MATN3; CFH; COL4A2; LGALS1; MDK; CD14; ITGBL1; HLA-A; CYR61; PRSS23; SERPINE2; CTGF; AHNAK; TGFBI; GRN; DPYSL2; AXL; CPVL; PLAT; COL4A1; EFEMP1; MMP1; FSCN1; MSN; IL6; LGMN; S100A11; HSPG2; IGFBP7; EPB41L3; TPM4; SRGN; AGR2; SRPX; HSPA1A; UCHL1; COL8A1; FLNA; CXCL1; GSN; TUBA1B; TNFRSF11B; AKR1B10; LAMC1;…
Heart muscle	380	6191	41.2148	1.21809	9.79015e-07	0.000830205	5.22141e-06	1.37781e-05	COL3A1; FBN1; CDH11; VCAN; TIMP1; EVI2B; GEM; FN1; GPNMB; LGALS3BP; THBS2; AEBP1; CEACAM6; CXCR4; FHL2; COL1A1; ITGA7; TYROBP; DFNA5; EGR3; APOE; ENG; PTGIS; ARID5B; CYP1B1; IGFBP3; POSTN; C1S; EDNRA; NOTCH3; GPR183; SFRP4; MYOF; ITGB2; PTGDS; MYLK; ELMO1; FOS; PENK; HMOX1; COL4A2; TGM2; GPRASP1; ST6GAL1; F2R; CD14; COL6A2; ITGBL1; BST2; CYR61; RGL1; FRZB; GJA1; CTGF; AHNAK; SFRP1; MAF; TGFBI; GR…
B Cell	195	2254	21.1497	1.7169	6.18302e-15	5.2432e-12	1.16516e-13	3.07457e-13	JCHAIN; TIMP1; FN1; LCN2; MYL9; TPM2; ACTA2; CD48; CEACAM6; CXCR4; CD74; ACTG2; AKAP2; APOE; KRT19; C1R; BASP1; CYBB; TCN1; HLA-DPB1; NNMT; ITGB2; LYZ; FOS; CD52; CFH; HLA-DRA; LGALS1; TFF3; HLA-DRB4; ST6GAL1; HLA-A; HLA-DPA1; AHNAK; DPYSL2; NT5E; SERPINA1; CD37; HBB; LCP2; MYH11; TUBA1A; AGT; CD53; SPEN; MSN; IL6; SLC2A3; CTSS; HBG1; CALD1; SELPLG; CD27; TRIM22; LGMN; MX1; C7; CCL4; S100A11; CPS…
Spinal cord	80	1465	8.67679	1.0838	0.23735	1	0.433778	1	SULF1; THBS2; SPON1; FHL2; MOXD1; AKAP2; PALLD; SEMA3C; MYOF; PDZRN3; SAMD4A; CYR61; RGL1; CDK19; GPM6B; SPEN; DCLK1; SLIT2; PCOLCE; DIO2; CCL8; NR4A1; ADARB1; IGFBP7; DLC1; CHGB; ABCA8; NRXN2; ABCC9; SCG2; SCRG1; GRIA3; TULP3; KCTD12; ATP2A3; CHSY1; SEPT4; SVIL; TNS2; ABCA2; SERPINF1; TRAM2; PNMA2; CAMSAP2; ISLR; GNPDA1; JAM3; SORL1; RBP1; TGM5; HAPLN1; KIAA0895; SNX4; GTF2A1; GRM3; MAPK13; SPTB…
Malignant glioma	461	7169	50	1.27613	5.40324e-12	4.58194e-09	5.87429e-11	1.55008e-10	COL3A1; FBN1; CDH11; VCAN; TIMP1; EVI2B; GEM; FN1; SPARC; LGALS3BP; LUM; THBS2; AEBP1; CEACAM6; CXCR4; FHL2; COL1A1; CD74; ITGA7; DPYSL3; TYROBP; MXRA5; DFNA5; EGR3; APOE; ENG; PTGIS; ARID5B; CYP1B1; IGFBP3; POSTN; KRT19; EDNRA; HLA-DPB1; NOTCH3; MFGE8; GPR183; SFRP4; FOXF1; MYOF; ZFP36; ITGB2; PTGDS; MYLK; FOS; SERPINE1; COL6A3; PENK; HLA-DRA; HMOX1; COL4A2; LGALS1; TGM2; GPRASP1; F2R; MN1; MDK;…
Cervical cancer	476	7426	51.6269	1.27205	2.4648e-12	2.09015e-09	3.02921e-11	7.99335e-11	COL3A1; FBN1; CDH11; VCAN; TIMP1; EVI2B; GEM; FN1; SPARC; GPNMB; LGALS3BP; LUM; LCN2; THBS2; CEACAM6; CXCR4; FHL2; CNN1; COL1A1; CD74; ITGA7; DPYSL3; TYROBP; MOXD1; MXRA5; ACTG2; DFNA5; EGR3; APOE; ENG; PTGIS; ARID5B; CYP1B1; IGFBP3; COL14A1; KRT19; EDNRA; HLA-DPB1; NOTCH3; MFGE8; GPR183; SFRP4; MYOF; ZFP36; PTGDS; LYZ; MYLK; FOS; SERPINE1; COL6A3; PENK; HLA-DRA; COL4A2; LGALS1; TGM2; GPRASP1; TF…
Malignant melanoma	498	7459	54.013	1.32496	6.00677e-17	5.09374e-14	1.95913e-15	5.16968e-15	COL3A1; FBN1; CDH11; VCAN; EVI2B; GEM; FN1; SPARC; GPNMB; LGALS3BP; LUM; LCN2; THBS2; AEBP1; CEACAM6; CXCR4; FHL2; CNN1; COL1A1; CD74; ITGA7; DPYSL3; TYROBP; MXRA5; ACTG2; DFNA5; EGR3; APOE; ENG; PTGIS; ARID5B; CYP1B1; IGFBP3; POSTN; KRT19; EDNRA; HLA-DPB1; NOTCH3; MFGE8; GPR183; SFRP4; MYOF; ZFP36; ITGB2; PTGDS; LYZ; MYLK; ELMO1; FOS; SERPINE1; COL6A3; PENK; CFH; HLA-DRA; HMOX1; COL4A2; LGALS1; …
Oesophagus	70	921	7.59219	1.50848	0.0003793	0.321646	0.0014687	0.00387556	FN1; LGALS3BP; CEACAM6; CD74; POSTN; KRT19; MFGE8; MYOF; FOS; COL6A3; HLA-DRA; GPRASP1; CD14; BGN; JUNB; MYH11; GPM6B; PCOLCE; TFF1; LGMN; C7; IL1RN; LAMA4; CSTA; MMP2; CLDN5; HSD11B1; FGB; PTPRC; SCG2; CHRDL1; CASP1; FLNA; CFB; HTRA1; AQP4; FBLN1; VASP; MECP2; TAGLN; ITM2A; MMP7; TYMP; IRF9; TRIB2; UBD; ALOX5; IGBP1; CAMP; PGR; TRIP11; GTF2A1; MYOM2; RNF113A; TIMM8A; HIST1H2AH; SCFD1; STAG2; HSP…
Embryonal carcinoma cells	69	1232	7.48373	1.11158	0.192092	1	0.366055	0.965931	ACTA2; AKAP2; APOE; BASP1; NOTCH3; MFGE8; HLA-A; BST2; GJA1; PDGFRB; MYH11; TUBA1A; THY1; MSN; SLC2A3; HSPG2; GPC4; IFITM2; LCK; PDPN; ALDH1B1; FLNA; MYO6; ITGB5; LAMC1; HLA-B; STOM; ACTB; CEP170; VASP; KIF2C; WFS1; LPCAT4; ARPC1B; PROM1; SEPT9; ATP2A2; GNAI1; JAM3; SORL1; GPC3; LRP1; ATP5F1; COX5B; RPL35; CLCC1; RAB4A; NPM1; VRK2; SEC61B; BET1; MFN1; SPTBN2; RPL7; NDUFA9; ABCD3; HIST1H2AH; SCFD1…
ES2	253	3527	27.4403	1.42356	4.05626e-10	3.43971e-07	3.07117e-09	8.10409e-09	COL3A1; FBN1; TIMP1; FN1; SPARC; LGALS3BP; MYL9; AEBP1; TPM2; LOXL1; COL1A1; DPYSL3; DFNA5; AKAP2; APOE; ENG; IGFBP3; C1R; BASP1; C1S; IGFBP4; NOTCH3; MYOF; ITGB2; LYZ; MYLK; SERPINE1; COL6A3; CFH; COL4A2; LGALS1; TGM2; MDK; CD14; COL6A2; CYR61; PRSS23; LOX; CTGF; AHNAK; SFRP1; CXCL8; GRN; DPYSL2; AXL; NT5E; SERPINA1; BGN; HBB; PLAT; PTRF; TNC; CDH5; EFEMP1; THY1; MMP1; AKAP12; AGT; FSCN1; SPEN; …
Ovary	596	8592	64.6421	1.37659	1.19923e-28	1.01695e-25	1.45278e-26	3.83354e-26	COL1A2; COL3A1; COL5A2; SULF1; JCHAIN; FBN1; CDH11; VCAN; TIMP1; EVI2B; FN1; SPARC; GPNMB; LGALS3BP; LUM; CTSK; LCN2; MYL9; THBS2; TPM2; ACTA2; TPSD1; SPON1; FHL2; CNN1; COL1A1; CD74; ITGA7; DPYSL3; MXRA5; ACTG2; DFNA5; AKAP2; APOE; ENG; PTGIS; ARID5B; CYP1B1; IGFBP3; PALLD; POSTN; COL14A1; KRT19; SLC16A4; C1R; BASP1; C1S; FAP; CYBB; EDNRA; IGFBP4; SEMA3C; HLA-DPB1; NOTCH3; MFGE8; NNMT; SFRP4; MY…
Liver cancer	503	7697	54.5553	1.29688	3.36746e-15	2.85561e-12	7.13901e-14	1.88382e-13	COL3A1; FBN1; CDH11; VCAN; TIMP1; EVI2B; GEM; FN1; SPARC; GPNMB; LGALS3BP; LUM; LCN2; THBS2; CEACAM6; CXCR4; FHL2; CNN1; COL1A1; CD74; ITGA7; DPYSL3; TYROBP; MOXD1; MXRA5; ACTG2; DFNA5; EGR3; APOE; ENG; PTGIS; ARID5B; CYP1B1; IGFBP3; POSTN; COL14A1; KRT19; C1R; C1S; EDNRA; HLA-DPB1; NOTCH3; MFGE8; GPR183; SFRP4; MYOF; ZFP36; ITGB2; PTGDS; LYZ; MYLK; ELMO1; FOS; SERPINE1; COL6A3; PENK; CFH; HLA-DR…
Dendritic cells	170	1954	18.4382	1.7266	3.38023e-13	2.86643e-10	4.85836e-12	1.28201e-11	TIMP1; FN1; GPNMB; TPM2; CCL19; CD74; TYROBP; PALLD; POSTN; BASP1; CYBB; CCL20; HLA-DPB1; MYOF; ITGB2; LYZ; HLA-DRA; HMOX1; LGALS1; TGM2; HLA-DRB4; KLRB1; HLA-A; HLA-DPA1; AHNAK; TGFBI; CXCL8; DPYSL2; SLC16A3; NT5E; CPVL; LCP2; CD93; FSCN1; MSN; IL6; CTSS; CCL8; MX1; S100A11; IL1RN; SERPING1; LST1; CCL5; CSTA; DNAJB1; FCER1G; LCP1; ZYX; RFTN1; MNDA; EPB41L3; CCL21; CLIC2; TPM4; CXCL10; PECAM1; SR…
OVCAR3	242	3714	26.2473	1.29311	4.57113e-06	0.00387632	2.25367e-05	5.94691e-05	TIMP1; FN1; GPNMB; LGALS3BP; LCN2; LOXL1; SPON1; COL1A1; CD74; DPYSL3; COL11A1; APOE; PTGIS; IGFBP3; PALLD; KRT19; BASP1; IGFBP4; NOTCH3; MYOF; ZFP36; PTGDS; LYZ; IGF1; CFH; COL4A2; LGALS1; TGM2; TFF3; MDK; CYR61; PRSS23; GJA1; CTGF; AHNAK; GRN; SLC16A3; NT5E; SERPINA1; HBB; CRIP1; TNC; MRC2; TUBA1A; EFEMP1; AKAP12; AGT; NBL1; FSCN1; COMP; GAS1; SLIT2; MSN; TNFAIP2; CALD1; LGMN; S100A11; CPSF6; S…
Huh7	160	2976	17.3536	1.06698	0.19062	1	0.364208	0.961058	CDH11; VCAN; LGALS3BP; THBS2; TPM2; ACTA2; SPON1; ITGA7; ZCCHC24; MXRA5; AKAP2; POSTN; COL14A1; NOTCH3; NNMT; MYLK; ELMO1; SERPINE1; LGALS1; TGM2; HLA-DRB4; PDZRN3; MDK; SAMD4A; EMILIN1; HLA-A; AHNAK; TGFBI; DPYSL2; MRC2; MYH11; AKAP12; PLA2G2A; FSCN1; TNFAIP2; MAFF; TRIM22; MX1; C7; AOAH; S100A11; LAMA4; NR4A1; LST1; HSPG2; LRRC32; DNAJB1; MMP2; ZYX; FNBP1; RNF40; NR4A3; MNDA; DLC1; PAMR1; TPM4;…
Serum	480	7685	52.0607	1.23951	1.76714e-10	1.49853e-07	1.42717e-09	3.76597e-09	COL1A2; COL3A1; COL5A2; SULF1; JCHAIN; FBN1; TIMP1; FN1; SPARC; LGALS3BP; LUM; LCN2; MYL9; THBS2; TPM2; ACTA2; CD48; SPON1; COL1A1; CD74; DPYSL3; COL11A1; MOXD1; MXRA5; ACTG2; AKAP2; APOE; ENG; PTGIS; IGFBP3; PALLD; POSTN; COL14A1; KRT19; C1R; BASP1; C1S; FAP; EDNRA; IGFBP4; CCL20; SEMA3C; NOTCH3; MFGE8; MYOF; PTGDS; MATN3; MFAP4; LYZ; MYLK; IGF1; SERPINE1; COL6A3; PENK; CFH; COL4A2; LGALS1; TGM2…
Lens	90	1037	9.76139	1.72247	2.67709e-07	0.000227017	1.56564e-06	4.13134e-06	JCHAIN; EVI2B; SPARC; TPM2; ACTA2; DPYSL3; BASP1; CYBB; ITGB2; HLA-DRA; LGALS1; TGM2; HLA-DRB4; HLA-A; HLA-DPA1; DPYSL2; CRIP1; TUBA1A; FSCN1; MSN; CTSS; LGMN; MX1; S100A11; CPSF6; LCP1; ZYX; FNBP1; TPM4; ERAP1; RAC2; PTPRC; HSPA1A; UCHL1; CTPS1; FLNA; MYO6; AKR1B10; ARHGDIB; HLA-B; PFKP; ACTB; HCLS1; VASP; ANXA1; ARPC1B; PEA15; SEPT9; SART3; PSMB8; GNPDA1; TAPBP; CAPZB; ALOX5; CTSA; RBP1; MT1X; …
Breast	416	6413	45.1193	1.28732	6.17087e-11	5.2329e-08	5.56691e-10	1.46897e-09	FBN1; CDH11; VCAN; EVI2B; GEM; FN1; SPARC; LGALS3BP; LUM; THBS2; CEACAM6; CXCR4; FHL2; COL1A1; CD74; ITGA7; DPYSL3; TYROBP; ACTG2; DFNA5; EGR3; APOE; ENG; PTGIS; ARID5B; CYP1B1; IGFBP3; KRT19; EDNRA; HLA-DPB1; NOTCH3; MFGE8; GPR183; SFRP4; MYOF; ZFP36; PTGDS; MYLK; FOS; COL6A3; PENK; HLA-DRA; LGALS1; TGM2; GPRASP1; F2R; MN1; CD14; COL6A2; ITGBL1; BST2; CYR61; RGL1; FRZB; GJA1; CTGF; AHNAK; SFRP1;…
Hair	45	817	4.88069	1.09327	0.287524	1	0.509019	1	FBN1; GPNMB; ACTA2; APOE; GJA1; AHNAK; TUBA1A; FSCN1; COMP; MSN; CST1; S100A11; DNAJB1; CCL21; RAC2; HSPA1A; TPP1; S100A10; ACTB; SEC23A; ANXA1; LRRC15; SART3; ATP2A2; CAPZB; ATP5F1; EIF2S2; UCHL3; EEF1B2; PRDX3; RPL7; GDI2; ABCD3; ALG13; YWHAE; HIST1H2AH; SLC25A5; CYB5A; SEC23B; TXNL1; LDHB; HSPA8; HIST1H4C; PSMD6; ALB;
H520	76	843	8.24295	1.7893	5.65557e-07	0.000479592	3.17611e-06	8.38099e-06	VCAN; FN1; LGALS3BP; DPYSL3; IGFBP3; KRT19; C1R; MFGE8; MATN3; IGF1; PENK; LGALS1; MICB; ST6GAL1; MDK; HLA-A; PRSS23; SFRP1; HBB; FBLN2; TUBA1A; FSCN1; MSN; MATN2; HBG1; CST1; LGMN; CPSF6; DNAJB1; MMP2; GPC4; CHGB; HBA1; TPM4; ERAP1; HSPA1A; CHRDL1; UCHL1; CTPS1; FLNA; GSN; TUBA1B; CES1; LAMC1; HLA-B; HTRA1; ACTB; FBLN1; ARHGDIA; THBS1; SPTAN1; SERPINF1; ENPP2; SEPT9; SART3; GNPDA1; CAPZB; SORL1;…
Nipple aspirate fluid	123	754	13.3406	3.23749	4.97724e-32	4.2207e-29	8.44139e-30	2.22748e-29	COL1A2; JCHAIN; TIMP1; FN1; SPARC; GPNMB; LGALS3BP; LUM; LCN2; COL1A1; APOE; ENG; POSTN; KRT19; C1R; BASP1; C1S; TCN1; IGFBP4; MFGE8; LYZ; CFH; HLA-DRA; LGALS1; TGM2; TFF3; HLA-DRB4; CRISP3; MDK; CD14; PRSS23; AHNAK; TGFBI; GRN; FZD7; AXL; SERPINA1; HBB; PLAT; TNC; LTBP2; TUBA1A; EFEMP1; MMP1; AGT; NBL1; FSCN1; MSN; HBG1; TFF1; LGMN; C7; APOC1; S100A11; SERPING1; HSPG2; CPN2; LCP1; IFITM2; CHGB; …
Uterus	68	917	7.37527	1.47178	0.000886161	0.751465	0.00326724	0.00862146	SULF1; VCAN; SPARC; LCN2; MYL9; THBS2; FHL2; MOXD1; POSTN; COL14A1; FMOD; IGF1; TFF3; EMILIN1; RGL1; CTGF; SERPINA1; PLAT; TNFAIP2; PCOLCE; CTSS; S100A11; LAMA4; GJA4; HOPX; HSD17B6; AGR2; ABCC9; FXYD1; SCRG1; BDKRB2; ATP2A3; ACTB; FBLN1; SEPT4; TAGLN; SVIL; PLN; ITM2A; LPCAT4; MMP7; PEA15; IL1RAP; PDE1A; GNPDA1; EMP3; RBP1; TGM5; CAMP; PGR; GTF2A1; MAPK13; PRL; PAGE1; MFN1; SPTBN2; KLK11; DEFA5;…
Tracheobronchial cells	9	47	0.976139	3.80346	0.000486916	0.412905	0.00185159	0.00488591	BASP1; MSN; HSPA1A; TSPAN1; STOM; ACTB; ANXA1; PROM1; GDI2;
T24	32	123	3.47072	5.16404	7.42606e-15	6.2973e-12	1.36898e-13	3.61241e-13	COL5A2; TIMP1; FN1; SPARC; LGALS3BP; IGFBP4; SERPINE1; LGALS1; COL6A2; CYR61; TGFBI; GRN; AXL; LTBP2; EFEMP1; FSCN1; MSN; IL6; IGFBP7; LCP1; SRGN; HSPA1A; FLNA; TUBA1B; LAMC1; ACTB; TAGLN; NUCB1; GDI2; YWHAE; LDHB; HSPA8;
CPE_SCX_fractionated	130	2331	14.0998	1.10682	0.112139	1	0.242585	0.640125	LGALS3BP; FHL2; AKAP2; ENG; SEMA3C; NNMT; MYOF; LGALS1; HLA-A; AHNAK; SFRP1; GRN; DPYSL2; ARHGEF10; COL4A1; TUBA1A; EFEMP1; THY1; FSCN1; MSN; TNFAIP2; TRIM22; LGMN; S100A11; CPSF6; HSPG2; DNAJB1; LCP1; ZYX; FNBP1; RNF40; TPM4; RAC2; CBLB; GALT; IFI16; IFI30; GNA15; HSPA1A; CASP1; CTPS1; FLNA; GSN; S100A10; MYO6; AKR1B10; LAMC1; FHL1; TSPAN1; IGFBP6; PFKP; STOM; ACTB; CDRT1; ASCC3; VASP; SEC23A; S…
CRC	335	4247	36.3341	1.56538	2.01624e-20	1.70977e-17	1.00575e-18	2.65393e-18	COL1A2; COL3A1; COL5A2; FBN1; VCAN; TIMP1; FN1; SPARC; LGALS3BP; LUM; LCN2; MYL9; THBS2; TPM2; ACTA2; SPON1; COL1A1; DPYSL3; REG3A; ACTG2; APOE; IGFBP3; COL14A1; KRT19; C1R; C1S; TCN1; IGFBP4; SEMA3C; NOTCH3; MFGE8; MYOF; MFAP4; LYZ; MYLK; SERPINE1; COL6A3; CFH; GPX2; HMOX1; COL4A2; LGALS1; TFF3; ST6GAL1; PDZRN3; MDK; CD14; COL6A2; ITGBL1; HLA-A; BST2; CYR61; PRSS23; LOX; SERPINE2; CTGF; AHNAK; T…
Preadipocytes	107	510	11.6052	4.1638	7.8025e-38	6.61652e-35	2.20551e-35	5.81981e-35	COL1A2; COL3A1; COL5A2; VCAN; TIMP1; FN1; SPARC; GPNMB; LGALS3BP; LUM; THBS2; AEBP1; TPM2; SPON1; COL1A1; APOE; IGFBP3; C1R; BASP1; C1S; IGFBP4; FMOD; PTGDS; IGF1; SERPINE1; COL6A3; CFH; COL4A2; LGALS1; COL6A2; EMILIN1; LOX; SERPINE2; AHNAK; TGFBI; CXCL8; DPYSL2; AXL; BGN; FBLN2; PTRF; LTBP2; EFEMP1; THY1; AKAP12; AGT; COMP; MSN; IL6; SLC2A3; VCAM1; C7; S100A11; IL1RN; ANGPTL7; SERPING1; CCL5; HS…
Fetal hepatocytes	269	3784	29.1757	1.41078	2.16208e-10	1.83345e-07	1.72094e-09	4.54115e-09	COL3A1; FBN1; TIMP1; FN1; SPARC; GPNMB; MYL9; THBS2; TPM2; ACTA2; TPSD1; CD48; SPON1; COL1A1; ITGA7; ZCCHC24; MXRA5; DFNA5; AKAP2; PALLD; COL14A1; C1R; C1S; FAP; CYBB; NOTCH3; NNMT; ITGB2; MYLK; COL6A3; CFH; COL4A2; LGALS1; TGM2; GPRASP1; HLA-DRB4; ST6GAL1; PDZRN3; COL6A2; HLA-A; BST2; CYR61; RGL1; HLA-DPA1; CTGF; AHNAK; GRN; DPYSL2; NT5E; CD37; TNC; MRC2; CFHR4; CD93; AKAP12; FSCN1; CD53; DCLK1;…
Amniotic fluid	129	566	13.9913	4.52318	5.67548e-50	4.81281e-47	4.81281e-47	1.26999e-46	COL1A2; COL3A1; COL5A2; FBN1; CDH11; VCAN; TIMP1; FN1; SPARC; LGALS3BP; LUM; LCN2; MYL9; AEBP1; SPON1; COL1A1; COL11A1; MXRA5; APOE; IGFBP3; POSTN; COL14A1; KRT19; C1R; BASP1; C1S; IGFBP4; MFGE8; PTGDS; LYZ; SERPINE1; COL6A3; CFH; COL4A2; TGM2; TFF3; CRISP3; CD14; COL6A2; SERPINE2; CTGF; AHNAK; TGFBI; PDGFRB; AXL; NT5E; SERPINA1; BGN; HBB; FBLN2; TNC; CDH5; LTBP2; EFEMP1; THY1; AGT; COMP; PCOLCE;…
Vulva/anal skin	401	6377	43.4924	1.24791	1.57319e-08	1.33407e-05	1.01066e-07	2.66688e-07	COL3A1; FBN1; VCAN; TIMP1; GEM; SPARC; LGALS3BP; LCN2; THBS2; CEACAM6; CXCR4; FHL2; COL1A1; CD74; ITGA7; TYROBP; MOXD1; MXRA5; DFNA5; EGR3; PTGIS; ARID5B; CYP1B1; IGFBP3; COL14A1; KRT19; C1S; EDNRA; HLA-DPB1; MFGE8; GPR183; MYOF; ITGB2; PTGDS; MYLK; ELMO1; FOS; PENK; CFH; HMOX1; TGM2; GPRASP1; F2R; MN1; MDK; CD14; COL6A2; BST2; CYR61; PRSS23; RGL1; FRZB; GJA1; HLA-DPA1; CTGF; AHNAK; SFRP1; MAF; G…
	125	1183	13.5575	2.09701	1.07204e-15	9.09092e-13	2.74013e-14	7.23054e-14	JCHAIN; FBN1; FN1; LGALS3BP; LUM; MYL9; TPM2; FHL2; COL1A1; AKAP2; APOE; ENG; COL14A1; BASP1; MYOF; LYZ; MYLK; ELMO1; COL6A3; CFH; HMOX1; LGALS1; TGM2; COL6A2; BST2; AHNAK; TGFBI; PDGFRB; SLC16A3; SERPINA1; BGN; MYH11; AGT; CALD1; LGMN; C7; S100A11; EPHA3; HSPG2; CSTA; LCP1; ZYX; EPB41L3; DAB2; EFS; TPM4; LCK; DDR2; FGB; ERAP1; DPP4; HSPA1A; SVEP1; FLNA; GSN; TUBA1B; APCS; S100A9; ARHGDIB; LAMC1;…
HH4	175	2684	18.9805	1.29397	0.000140169	0.118863	0.00058631	0.00154713	FBN1; TIMP1; FN1; SPARC; THBS2; ACTA2; CD48; MXRA5; PALLD; FAP; TCN1; IGFBP4; SEMA3C; MFGE8; NNMT; MYLK; LGALS1; TGM2; HLA-DRB4; F2R; CD14; PRSS23; RGL1; LOX; FRZB; CTGF; AHNAK; GRN; PDGFRB; DPYSL2; NT5E; SERPINA1; BGN; CPVL; CRIP1; MRC2; MYH11; EFEMP1; TMEM47; FSCN1; SPEN; SLIT2; SLC2A3; TRIM22; LGMN; MX1; OLFML1; FOXF2; S100A11; CPSF6; TNNI3; HSPG2; DNAJB1; ETS2; RNF40; TPBG; NR4A3; CCL21; TPM4…
Ramos	91	1566	9.86985	1.15329	0.0827522	1	0.194388	0.512942	JCHAIN; CD48; CXCR4; CD74; LYZ; ELMO1; HLA-A; BST2; SLC16A3; ELOVL5; TRIM22; CSTA; LCP1; ABR; LCK; PTPRC; IFI16; HSPA1A; UCHL1; CTPS1; FLNA; TUBA1B; SNTB2; S100A9; CHEK1; ARHGDIB; HLA-B; PFKP; STOM; ATP2A3; ACTB; CHSY1; FYN; SEC23A; KIF2C; ANXA1; IRF9; SEC16A; EEF1A2; PSMB8; ATP2A2; HLA-DQA1; CAPZB; SORL1; TYK2; FLG; ATP5F1; CAMK2A; HSDL2; EIF4A2; IGBP1; UCHL3; HAX1; NPM1; EEF1B2; TRIP11; SEC61B;…
Leukocytes	184	2845	19.9566	1.28352	0.000140355	0.119021	0.00058631	0.00154713	SULF1; LCN2; CEACAM6; CYP1B1; POSTN; BASP1; CYBB; TCN1; VNN2; CCL20; SEMA3C; ITGB2; LYZ; ELMO1; HLA-DRA; HMOX1; LGALS1; CRISP3; RGL1; AHNAK; GRN; DPYSL2; SLC16A3; NT5E; SERPINA1; HBB; ELF4; FBLN2; CPVL; LCP2; JUNB; AGT; CD53; PLEKHM1; MSN; TNFAIP2; PCOLCE; CTSS; CCL8; AOAH; S100A11; LST1; ADARB1; CCL5; CSTA; IGFBP7; LCP1; ZYX; FNBP1; RNF40; RFTN1; MNDA; TPM4; SRGN; FGB; RAC2; PTPRC; IFI16; PIM2; …
Renal cancer	475	7121	51.5184	1.32375	1.22405e-15	1.03799e-12	2.96569e-14	7.82575e-14	COL3A1; FBN1; CDH11; VCAN; EVI2B; GEM; FN1; SPARC; GPNMB; LGALS3BP; LUM; THBS2; AEBP1; CEACAM6; CXCR4; FHL2; CNN1; COL1A1; CD74; ITGA7; DPYSL3; TYROBP; MOXD1; MXRA5; ACTG2; DFNA5; EGR3; APOE; ENG; PTGIS; ARID5B; CYP1B1; IGFBP3; COL14A1; KRT19; C1R; C1S; EDNRA; HLA-DPB1; NOTCH3; MFGE8; GPR183; SFRP4; MYOF; ZFP36; PTGDS; MYLK; ELMO1; FOS; SERPINE1; COL6A3; PENK; CFH; HLA-DRA; HMOX1; COL4A2; LGALS1;…
Aorta	61	530	6.61605	2.28434	1.3988e-09	1.18618e-06	1.00524e-08	2.65259e-08	SPARC; LCN2; THBS2; AEBP1; TPM2; ACTA2; FHL2; CNN1; POSTN; MFGE8; LGALS1; EMILIN1; ITGBL1; AHNAK; DPYSL2; SERPINA1; HBB; MSN; TNFAIP2; PCOLCE; CALD1; SERPING1; HSPG2; LCP1; ZYX; CCL21; HBA1; TPM4; CXCL10; FGB; LTBP1; ABCC9; SCRG1; FLNA; GSN; HTRA1; CXCL2; ATP2A3; FBLN1; SEPT4; THBS1; VASP; TAGLN; SVIL; GNPDA1; PLAU; UBD; LRP1; RBP1; TGM5; DMD; GTF2A1; MAPK13; MFN1; GDI2; CCT8; HSPD1; LDHB; ZNF131…
Thyroid	79	889	8.56833	1.76368	5.96031e-07	0.000505434	3.32522e-06	8.77447e-06	FN1; SPARC; CD74; KRT19; MFGE8; FOS; COL6A3; HLA-DRA; HMOX1; LGALS1; GPRASP1; MN1; CD14; BGN; PTGS2; CPVL; TNC; JUNB; COL4A1; LTBP2; AGT; GPM6B; SLIT2; CTSS; LGMN; C7; MMP2; CLDN5; HSD11B1; CCL21; FGB; PTPRC; SCG2; CHRDL1; CASP1; FLNA; CFB; ITGB5; LAMC1; CRP; AQP4; ACTB; FBLN1; VASP; MECP2; SPTAN1; ITM2A; IRF9; IL1R1; TRIB2; SELP; ALOX5; SELL; NUCB1; CAMK2A; IGBP1; DMD; PGR; TRIP11; GTF2A1; MYOM2…
hupo46_reference_cam	98	1042	10.6291	1.86656	1.29463e-09	1.09784e-06	9.63019e-09	2.54118e-08	JCHAIN; VCAN; FN1; SPARC; LGALS3BP; LUM; ACTA2; CXCR4; AKAP2; APOE; IGFBP3; C1R; C1S; ITGB2; ELMO1; CFH; LGALS1; HLA-A; DPYSL2; SERPINA1; HBB; TUBA1A; THY1; AGT; FSCN1; MSN; PCOLCE; C7; APOC1; CPSF6; SERPING1; CPN2; CHGB; HBA1; LCK; FGB; RAC2; IFI16; UCHL1; FLNA; CFB; GSN; MYO6; APCS; THBS4; FHL1; STOM; ACTB; FBLN1; FYN; SEPT4; THBS1; SEC23A; TAGLN; SVIL; SERPINF1; ARPC1B; PEA15; CFI; ATP2A2; CAP…
Substantia nigra	57	1146	6.18221	0.987205	0.562059	1	0.897275	1	SULF1; THBS2; FHL2; AKAP2; PALLD; MYOF; PDZRN3; SAMD4A; CYR61; RGL1; CDK19; SPEN; DCLK1; DIO2; NR4A1; ADARB1; DLC1; ABCA8; NRXN2; SCRG1; TULP3; NR4A2; BMPR2; ATP2A3; CHSY1; SEPT4; TNS2; ABCA2; SERPINF1; PNMA2; CAMSAP2; SORL1; CTSA; RBP1; TGM5; DMTF1; HAPLN1; KIAA0895; GTF2A1; MAPK13; SPTBN2; LIMCH1; SCGN; CNTNAP2; SCFD1; ERI2; MTUS1; EFR3B; KIF17; KCNIP4; ZFHX2; CEP162; CCPG1; TRPC6; PIKFYVE; ZNF…
Vagina	330	5307	35.7918	1.23402	2.81691e-06	0.00238874	1.43038e-05	3.77444e-05	CDH11; GEM; LGALS3BP; LUM; LCN2; THBS2; CEACAM6; CXCR4; FHL2; COL1A1; ITGA7; DFNA5; EGR3; APOE; ARID5B; CYP1B1; IGFBP3; COL14A1; KRT19; EDNRA; HLA-DPB1; MFGE8; GPR183; SFRP4; FOXF1; MYOF; ZFP36; PTGDS; MYLK; FOS; COL6A3; PENK; CFH; HLA-DRA; LGALS1; TGM2; GPRASP1; F2R; MN1; CD14; BST2; CYR61; FRZB; GJA1; CTGF; AHNAK; MAF; GRN; DPYSL2; SLC16A3; NT5E; BGN; SCHIP1; PLAT; TNC; JUNB; CDH5; NREP; TUBA1A…
Monocytes	109	745	11.8221	2.90368	2.41381e-24	2.04691e-21	2.04691e-22	5.40132e-22	TIMP1; EVI2B; FN1; LGALS3BP; ACTA2; CD48; CXCR4; CD74; APOE; BASP1; CYBB; CCL20; HLA-DPB1; ZFP36; ITGB2; LYZ; CD52; SERPINE1; PENK; HLA-DRA; HLA-DRB4; F2R; CD14; KLRB1; HLA-A; CXCL8; AXL; SERPINA1; PTGS2; CRIP1; MYH11; TUBA1A; THY1; FOLR2; FSCN1; CD53; MSN; IL6; TNFAIP2; CCL8; SELPLG; CCL4; IL1RN; SERPING1; IGFBP7; FCER1G; LCP1; RGS1; MNDA; CHGB; CXCL10; PECAM1; SRGN; FGB; PTPRC; F3; LILRB4; CASP…
MDA-MB-468	59	770	6.39913	1.52081	0.000885172	0.750625	0.00326724	0.00862146	LGALS3BP; MYL9; FHL2; KRT19; MYOF; LGALS1; HLA-A; AHNAK; DPYSL2; TUBA1A; MSN; TPM4; HSPA1A; FLNA; GSN; S100A10; MYO6; S100A9; PFKP; ACTB; ARHGDIA; ANXA1; ARPC1B; PSMB8; ATP2A2; TAPBP; CAPZB; RBP1; ATP5F1; EIF4A2; DDTL; NPM1; MAPK13; PRDX3; MB; UBA2; RPL7; DLD; GDI2; ABCD3; ARFGAP3; YWHAE; HIST1H2AH; EIF3J; PABPC4; SLC25A5; IDI1; CCT6A; CYB5A; TXNL1; CCT8; FAM50A; HSPA8; ANXA3; HIST1H4C; CRYZ; PSM…
Platelets	185	2168	20.0651	1.69347	1.38646e-13	1.17572e-10	2.09949e-12	5.54006e-12	JCHAIN; TIMP1; GEM; FN1; SPARC; MYL9; THBS2; TPM2; ACTA2; COL11A1; ACTG2; APOE; ENG; IGFBP3; COL14A1; C1R; C1S; FAP; NOTCH3; MYOF; LYZ; MYLK; SERPINE1; CFH; LGALS1; F2R; EMILIN1; HLA-A; SERPINE2; DPYSL2; SLC16A3; PER2; SERPINA1; HBB; PTGS2; LCP2; MYH11; TUBA1A; CD93; AGT; PLA2G2A; SPEN; DCLK1; SLIT2; MSN; SLC2A3; HBG1; CALD1; CST1; SELPLG; LGMN; C7; SETBP1; APOC1; SERPING1; CCL5; CSTA; LRRC32; CP…
HL60	55	545	5.96529	2.003	7.4191e-07	0.00062914	4.05897e-06	1.07106e-05	ACTA2; CD48; CXCR4; ACTG2; ENG; BASP1; CYBB; VNN2; GPR183; ITGB2; LYZ; LGALS1; CD14; HLA-A; BST2; GRN; SLC16A3; CD37; CD53; ELOVL5; CTSS; SELPLG; S100A11; HLA-F; PECAM1; RAC2; FCGR2A; PTPRC; F3; FLNA; TUBA1B; S100A9; PLXNC1; PLAUR; HLA-B; ACTB; TNFRSF1A; FCGR1A; THBS1; BST1; IL1RAP; ATP2A2; PLAU; LRP1; EMP3; SLC39A8; PRDX3; SLC25A5; NOTCH2; HSPA8; MTX2; ALDOB; IL2RA; HIST1H4C; ALB;
TOV21G	94	904	10.1952	2.06369	1.37146e-11	1.163e-08	1.35232e-10	3.56845e-10	COL1A2; VCAN; TIMP1; SPARC; LGALS3BP; AEBP1; LOXL1; COL1A1; APOE; IGFBP3; KRT19; C1R; BASP1; IGFBP4; SEMA3C; MFGE8; NNMT; MYOF; MYLK; COL4A2; LGALS1; TGM2; MDK; CYR61; AHNAK; SFRP1; TGFBI; GRN; DPYSL2; AXL; SERPINA1; COL4A1; FSCN1; COMP; MSN; IL6; PCOLCE; S100A11; HSPG2; IGFBP7; DNAJB1; ZYX; HBA1; TPM4; SRGN; LTBP1; HSPA1A; UCHL1; FLNA; CXCL1; GSN; TUBA1B; TNFRSF11B; LAMC1; HLA-B; HTRA1; CLEC11A;…
Oral mucosa	356	5861	38.6117	1.20541	8.69361e-06	0.00737218	4.18874e-05	0.000110531	GEM; FN1; LGALS3BP; LCN2; THBS2; CEACAM6; CXCR4; FHL2; COL1A1; CD74; ITGA7; DPYSL3; TYROBP; DFNA5; EGR3; APOE; PTGIS; ARID5B; CYP1B1; IGFBP3; COL14A1; KRT19; EDNRA; HLA-DPB1; NOTCH3; MFGE8; GPR183; SFRP4; MYOF; ZFP36; PTGDS; MYLK; FOS; COL6A3; PENK; TGM2; GPRASP1; F2R; MN1; BST2; CYR61; GJA1; CTGF; AHNAK; MAF; GRN; PDGFRB; DPYSL2; SLC16A3; NT5E; CDK19; BGN; SCHIP1; PLAT; TNC; JUNB; CDH5; NREP; NB…
Esophagus	360	6034	39.0456	1.184	4.1182e-05	0.0349223	0.000187755	0.000495439	COL3A1; VCAN; GEM; FN1; LGALS3BP; LCN2; THBS2; CEACAM6; CXCR4; FHL2; COL1A1; CD74; ITGA7; TYROBP; DFNA5; EGR3; APOE; PTGIS; ARID5B; CYP1B1; IGFBP3; POSTN; COL14A1; KRT19; EDNRA; HLA-DPB1; MFGE8; GPR183; SFRP4; FOXF1; MYOF; ZFP36; PTGDS; MYLK; FOS; PENK; TGM2; GPRASP1; F2R; CYR61; FRZB; HLA-DPA1; CTGF; AHNAK; MAF; GRN; DPYSL2; SLC16A3; NT5E; CDK19; BGN; ARHGEF10; SCHIP1; PLAT; TNC; JUNB; CDH5; NRE…
Corpus callosum	43	988	4.66377	0.863878	0.863053	1	1	1	SULF1; FHL2; AKAP2; PALLD; MYOF; PDZRN3; SAMD4A; CYR61; RGL1; CDK19; SPEN; DCLK1; DIO2; ADARB1; DLC1; ABCA8; NRXN2; TULP3; CHSY1; TNS2; ABCA2; SERPINF1; PNMA2; CAMSAP2; SORL1; DMTF1; HAPLN1; KIAA0895; LIMCH1; CNTNAP2; SCFD1; ERI2; MTUS1; EFR3B; KIF17; KCNIP4; ZFHX2; CEP162; CCPG1; PIKFYVE; IL2RA; ZNF131; PPFIBP1;
NB4	57	711	6.18221	1.59118	0.000361735	0.306751	0.0014136	0.00373015	TIMP1; LGALS3BP; CD48; BASP1; CYBB; ITGB2; MFAP4; LGALS1; TGM2; ST6GAL1; HLA-A; BST2; GJA1; GRN; MRC2; TUBA1A; CD93; FSCN1; ELOVL5; S100A11; CCL5; PECAM1; FGB; RAC2; PTPRC; F3; IL18R1; HSPA1A; CTPS1; GSN; TUBA1B; PLXNC1; PLAUR; HLA-B; TBXAS1; ACTB; TNFRSF1A; FCGR1A; THBS1; BST1; BTN3A3; IL1RAP; ATP2A2; TAPBP; PLAU; SELL; LRP1; EMP3; CTSA; DLD; SLC25A5; HSPD1; HSPA8; MTX2; SLC19A2; HIST1H4C; ALB;
Mammary gland	63	760	6.83297	1.64526	6.99825e-05	0.0593452	0.000307488	0.000811387	JCHAIN; LGALS3BP; LCN2; THBS2; CEACAM6; FHL2; APOE; POSTN; GPX2; EMILIN1; SFRP1; TGFBI; SERPINA1; TNFAIP2; PCOLCE; TFF1; S100A11; EPHA3; FNBP1; HSD17B6; EPB41L3; CCL21; DAB2; AGR2; CBLB; MEOX1; GSN; S100A9; HTRA1; ATP2A3; ACTB; TNFRSF1A; SVIL; MMP7; AREG; PROM1; UGT2B11; LIPA; IL1RAP; GNPDA1; PLAU; GPC3; RBP1; TGM5; GTF2A1; MAPK13; PRL; MFN1; SPTBN2; POU4F2; KLK11; REM1; ALDH1L1; CCNG1; LDHB; CSN…
19_proteinag	26	98	2.81996	5.26641	1.52978e-12	1.29725e-09	1.93619e-11	5.10915e-11	JCHAIN; FN1; LUM; APOE; C1R; C1S; LYZ; CFH; SERPINA1; HBB; AGT; C7; APOC1; SERPING1; CPN2; HBA1; CFB; GSN; APCS; THBS1; SEC23A; SERPINF1; CFI; RBP4; SERPINA3; ALB;
Sertoli cells	2	29	0.21692	1.37497	0.433295	1	0.714392	1	LGALS1; FBLN1;
031003_BALF2	125	1102	13.5575	2.25115	4.02043e-18	3.40933e-15	1.70466e-16	4.4982e-16	COL1A2; COL5A2; JCHAIN; TIMP1; FN1; SPARC; LGALS3BP; LUM; MYL9; TPM2; ACTA2; COL1A1; APOE; COL14A1; KRT19; C1R; BASP1; C1S; NNMT; PTGDS; COL6A3; CFH; COL4A2; LGALS1; TGM2; CTGF; AHNAK; GRN; DPYSL2; SERPINA1; HBB; COL4A1; AGT; FSCN1; MSN; HBG1; LGMN; MX1; C7; APOC1; S100A11; SERPING1; HSPG2; IGFBP7; LCP1; MNDA; HBA1; TPM4; FGB; ERAP1; RAC2; DPP4; GALT; IFI30; HSPA1A; UCHL1; FLNA; CFB; GSN; MYO6; A…
Tears	63	510	6.83297	2.45174	3.96007e-11	3.35814e-08	3.69026e-10	9.73771e-10	JCHAIN; TIMP1; FN1; LGALS3BP; LCN2; TCN1; MFGE8; LYZ; CFH; TGM2; CD14; SFRP1; SERPINA1; TUBA1A; AGT; PLA2G2A; CST1; S100A11; IL1RN; SERPING1; HSPG2; LCP1; MNDA; CLIC2; FGB; ERAP1; DPP4; F3; HSPA1A; FLNA; CFB; GSN; APCS; S100A9; ARHGDIB; HTRA1; STOM; THBS1; SPTAN1; TYMP; ANXA1; SERPINF1; ARPC1B; PROM1; CAPZB; NUCB1; RBP1; MUC5AC; GDI2; ANG; YWHAE; ALDH1L1; SERPINI1; MYL7; ADGRB3; MMP8; LDHB; HSPA8…
Cellzome_Abl_inhibitors_NatureBiotechnology_exp144	13	186	1.40998	1.38799	0.146297	1	0.292595	0.772088	JCHAIN; SLC16A3; CSTA; SEC16A; HLA-DQA1; CAPZB; TYK2; EMC2; SLC25A5; CCT8; HSPA8; HIST1H4C; ALB;
CaOV3	250	3355	27.115	1.4788	1.06316e-11	9.01557e-09	1.07328e-10	2.83213e-10	TIMP1; FN1; SPARC; GPNMB; LGALS3BP; LCN2; MYL9; TPM2; SPON1; CD74; MXRA5; APOE; IGFBP3; PALLD; KRT19; C1R; BASP1; C1S; IGFBP4; MFGE8; NNMT; MYOF; ITGB2; FMOD; PTGDS; CFH; HLA-DRA; HMOX1; LGALS1; TGM2; GPRASP1; HLA-DRB4; MDK; CD14; BST2; CYR61; PRSS23; MFAP5; AHNAK; SFRP1; TGFBI; CXCL8; GRN; DPYSL2; SLC16A3; AXL; NT5E; SERPINA1; HBB; FBLN2; CPVL; CRIP1; PLAT; PTRF; TNC; JUNB; MRC2; MYH11; CDH5; TU…
Cerebrospinal fluid	167	1059	18.1128	3.12959	7.04268e-42	5.97219e-39	2.9861e-39	7.87959e-39	COL1A2; COL3A1; JCHAIN; FBN1; CDH11; VCAN; TIMP1; FN1; SPARC; LGALS3BP; LUM; LCN2; THBS2; AEBP1; TPM2; ACTA2; SPON1; COL1A1; ITGA7; DPYSL3; ACTG2; APOE; IGFBP3; COL14A1; KRT19; C1R; C1S; IGFBP4; MFGE8; FMOD; PTGDS; MFAP4; LYZ; SERPINE1; COL6A3; PENK; CFH; LGALS1; CRISP3; CD14; HLA-A; MFAP5; FRZB; SERPINE2; CTGF; TGFBI; GRN; DPYSL2; AXL; SERPINA1; BGN; HBB; FBLN2; MRC2; LTBP2; TUBA1A; EFEMP1; THY1…
Melanoma	171	1826	18.5466	1.8585	3.36598e-16	2.85435e-13	9.51451e-15	2.51065e-14	COL1A2; FBN1; VCAN; FN1; GPNMB; LGALS3BP; LUM; TPM2; ACTA2; CNN1; COL1A1; CD74; DPYSL3; APOE; PALLD; POSTN; COL14A1; BASP1; NNMT; MYOF; LYZ; COL6A3; HLA-DRA; COL4A2; LGALS1; MDK; CD14; COL6A2; EMILIN1; HLA-A; SERPINE2; AHNAK; TGFBI; DPYSL2; NT5E; SERPINA1; BGN; HBB; CPVL; PTRF; TNC; MYH11; LTBP2; TUBA1A; MMP1; AKAP12; AGT; FSCN1; MSN; LEF1; HBG1; HECTD4; LGMN; MX1; S100A11; LAMA4; CPSF6; SERPING1…
hupo1_b1-hep_cam	21	80	2.27766	5.21106	2.66759e-10	2.26211e-07	2.07533e-09	5.47631e-09	JCHAIN; FN1; LGALS3BP; LUM; APOE; CFH; SERPINA1; HBB; AGT; APOC1; SERPING1; HBA1; FGB; CFB; GSN; APCS; S100A9; SERPINF1; RBP4; SERPINA3; ALB;
Subthalamic nucleus	50	882	5.42299	1.1252	0.210237	1	0.39269	1	SULF1; LCN2; THBS2; FHL2; AKAP2; PALLD; MYOF; PDZRN3; SAMD4A; CYR61; RGL1; CDK19; SPEN; DCLK1; DIO2; ADARB1; DLC1; ABCA8; NRXN2; SCRG1; TULP3; ATP2A3; CHSY1; SEPT4; TNS2; ABCA2; SERPINF1; PNMA2; CAMSAP2; SORL1; TGM5; DMTF1; HAPLN1; KIAA0895; MAPK13; SPTBN2; LIMCH1; CNTNAP2; SCFD1; ERI2; MTUS1; EFR3B; KIF17; ZFHX2; CEP162; GRM5; CCPG1; PIKFYVE; IL2RA; PPFIBP1;
Melanocytes	2	71	0.21692	0.561721	0.879153	1	1	1	E2F2; CCL27;
Dentin	45	246	4.88069	3.63079	3.90448e-14	3.311e-11	6.89791e-13	1.82019e-12	COL1A2; VCAN; FN1; SPARC; LUM; COL1A1; APOE; POSTN; MFGE8; MYOF; FMOD; LYZ; COL6A3; COL6A2; LOX; TGFBI; SERPINA1; BGN; PLAT; TNC; MRC2; PCOLCE; OLFML1; HSPG2; MMP2; HBA1; SRPX; HSPA1A; FLNA; GSN; APCS; HLA-B; CLEC11A; THBS1; SERPINF1; AOC3; LRP1; HAPLN1; MMP20; HSPD1; LDHB; HSPA8; SERPINA3; HIST1H4C; ALB;
J82	25	216	2.7115	2.29765	9.38199e-05	0.0795592	0.000405914	0.00107111	DPYSL3; BASP1; SERPINE1; LGALS1; AHNAK; S100A11; LCP1; ZYX; ERAP1; HSPA1A; FLNA; S100A10; PFKP; ACTB; ARHGDIA; SEC23A; TAGLN; ANXA1; PEA15; GDI2; YWHAE; LDHB; HSPA8; ANXA3; SERPINB1;
15_clinprot_c3	60	749	6.50759	1.58994	0.000260302	0.220736	0.00103148	0.00272183	FN1; MYL9; AKAP2; APOE; C1R; C1S; ELMO1; CFH; HLA-DRA; LGALS1; HLA-DRB4; HLA-A; SERPINA1; HBB; CRIP1; FSCN1; RUNX3; PCOLCE; LGMN; C7; APOC1; CPSF6; SERPING1; LCP1; FNBP1; RNF40; HBA1; TPM4; FGB; RAC2; FLNA; CFB; GSN; APCS; ACTB; FBLN1; ASCC3; HCLS1; SERPINF1; ARPC1B; CFI; CAPZB; RBP4; ATP5F1; MTHFD2; EXOSC8; PAX5; NPM1; GATM; MPG; PRDX3; DLD; GDI2; C8A; CCT8; HSPA8; TRIAP1; SERPINA3; CRYZ; ALB;
Ubiquitous	45	1052	4.88069	0.849051	0.893848	1	1	1	LYZ; MYLK; TGM2; COL6A2; AHNAK; DPYSL2; PLEKHM1; SETBP1; NFE2L1; MNT; RNF40; DLC1; HAS1; ERF; HSPA1A; FAM127A; MYO6; TUBA1B; LAMC1; HTRA1; BMPR2; CHSY1; ASCC3; ARHGDIA; SEPT4; VASP; PEA15; PRCC; UST; DOC2B; KHDRBS2; TADA2A; HAX1; FNTA; RAD17; MFN1; GDI2; IPO13; AKAP9; RHOBTB3; TXNL1; RPL36AL; GTF2E2; HTT; PACSIN2;
Cortex	59	683	6.39913	1.71452	3.76311e-05	0.0319112	0.000172493	0.000455168	COL1A2; VCAN; DPYSL3; APOE; BASP1; LGALS1; DPYSL2; SERPINA1; HBB; TUBA1A; THY1; AKAP12; FSCN1; GPM6B; DCLK1; MSN; EPB41L3; HBA1; TPM4; HSPA1A; UCHL1; TPP1; GSN; PFKP; KCTD12; AQP4; ACTB; ARHGDIA; ARPC1B; PEA15; EEF1A2; SEPT9; ATP2A2; CAPZB; RBP1; ATP5F1; UQCRB; COX5B; CAMK2A; NPM1; GATM; GSTM3; PRDX3; DNM3; SPTBN2; NDUFA9; GDI2; YWHAE; CNTNAP2; ALDH1L1; SLC25A5; CCT8; LDHB; HSPA8; SCAI; HIST1H4C;…
N06cs122	21	123	2.27766	3.38946	8.31688e-07	0.000705272	4.49218e-06	1.18538e-05	TGM2; GJA1; CD93; MX1; S100A11; FCER1G; LCP1; CLDN5; HBA1; LCK; PECAM1; DDR2; FLNA; S100A10; ACTB; FYN; TNS2; ANXA1; SPRY1; MAPK13; ALB;
Basal plate extravillous trophoblast cell	1	3	0.10846	6.65885	0.14369	1	0.288742	0.761921	VASP;
17_wcx	98	1438	10.6291	1.35255	0.00125455	1	0.00452707	0.0119459	FN1; LGALS3BP; LUM; ACTA2; CD48; AKAP2; APOE; C1R; C1S; IGF1; CFH; HLA-DRA; LGALS1; HLA-DRB4; TGFBI; DPYSL2; SERPINA1; HBB; AGT; LGMN; MX1; C7; APOC1; S100A11; SERPING1; CPN2; LCP1; HBA1; TPM4; FGB; RAC2; IFI16; HSPA1A; ALDH1B1; FLNA; CFB; GSN; MYO6; APCS; ATP2A3; ACTB; FBLN1; ASCC3; HCLS1; VASP; SEC23A; SERPINF1; ARPC1B; SEC16A; EEF1A2; CFI; SEPT9; SART3; ATP2A2; GNPDA1; TAPBP; CAPZB; RBP4; ATP5…
hupo1_b2-edta_cam	48	316	5.20607	3.01492	6.93316e-12	5.87932e-09	7.244e-11	1.91152e-10	JCHAIN; TIMP1; FN1; LGALS3BP; LUM; LCN2; IGFBP3; C1R; C1S; PTGDS; CFH; CD14; SERPINA1; HBB; CDH5; TUBA1A; CFHR4; AGT; C7; APOC1; SERPING1; CPN2; HBA1; LCK; FGB; RAC2; PTPRC; DPP4; HSPA1A; CFB; GSN; APCS; PFKP; ACTB; FBLN1; SERPINF1; CFI; ISLR; ATP2A2; SELL; EIF3M; APOF; CETP; C8A; CCT8; HSPA8; SERPINA3; ALB;
H23	106	896	11.4967	2.34789	1.04159e-16	8.83271e-14	3.27137e-15	8.63238e-15	CDH11; TIMP1; LGALS3BP; TPM2; FHL2; APOE; POSTN; C1R; BASP1; SEMA3C; MFGE8; MYOF; LGALS1; TGM2; MDK; CD14; COL6A2; HLA-A; CYR61; PRSS23; AHNAK; SFRP1; GRN; DPYSL2; AXL; BGN; FBLN2; CPVL; PTRF; TNC; MRC2; LTBP2; TUBA1A; EFEMP1; AKAP12; FSCN1; MSN; PCOLCE; CALD1; LGMN; S100A11; CPSF6; SERPING1; HSPG2; IGFBP7; ZYX; CHGB; TPM4; ERAP1; SCG2; HSPA1A; SVEP1; UCHL1; TPP1; CTPS1; FLNA; CXCL1; GSN; S100A10…
YTS	111	1888	12.039	1.16682	0.0461416	1	0.123433	0.325709	CD48; CD74; APOE; HLA-DPB1; MFGE8; ITGB2; ELMO1; HLA-DRA; HLA-DRB4; HLA-A; BST2; AHNAK; PDGFRB; CD37; HBB; TUBA1A; RUNX3; ELOVL5; SLC2A3; SELPLG; CPSF6; ZYX; RNF40; HSD11B1; ABR; HLA-F; HBA1; LCK; ERAP1; RAC2; PTPRC; DPP4; IFI16; TPP1; CTPS1; FLNA; MYO6; TUBA1B; CHEK1; PLXNC1; HLA-DQB1; HLA-B; PFKP; CST7; STOM; ATP2A3; ACTB; CHSY1; HLA-DMA; FYN; ASCC3; ARHGDIA; VASP; SEC23A; KIF2C; WFS1; LPCAT4; …
hupo1_b2-hep_cam	64	848	6.94143	1.49793	0.000801856	0.679974	0.00299548	0.00790436	LUM; ACTA2; CXCR4; C1R; C1S; MFGE8; ITGB2; CFH; HLA-A; SERPINA1; HBB; THY1; AGT; ELOVL5; EPHA3; SERPING1; CPN2; LCP1; HBA1; LCK; FGB; PTPRC; GNA15; TPP1; FLNA; CFB; S100A9; HLA-B; STOM; ATP2A3; ACTB; CEP170; FYN; SEC23A; IL1RAP; ATP2A2; TAPBP; CAPZB; IFITM1; SPRY1; RBP4; ATP5F1; NFKBIL1; UQCRB; COX5B; HAX1; NUPL1; ETFDH; GRB14; DPM1; NDUFA9; MPDU1; ABCD3; RASA3; HIST1H2AH; SLC25A5; CYB5A; SEC23B;…
Ileum	9	201	0.976139	0.889512	0.688804	1	1	1	REG3A; POSTN; KLRB1; PCOLCE; DPP4; HTRA1; MUC6; MFN1; ZNF131;
Embryonic stem cells	172	3047	18.6551	1.12027	0.053144	1	0.131006	0.345694	COL1A2; FN1; ACTA2; FHL2; COL1A1; CD74; ITGA7; DPYSL3; APOE; PTGIS; POSTN; KRT19; BASP1; NOTCH3; MFGE8; MYOF; LYZ; HMOX1; LGALS1; TGM2; HLA-A; BST2; GJA1; SERPINE2; AHNAK; TGFBI; FZD7; DPYSL2; SLC16A3; AXL; NT5E; ARHGEF10; MRC2; MYH11; TUBA1A; THY1; AKAP12; FSCN1; GPM6B; MSN; ELOVL5; SLC2A3; CALD1; FOXF2; LCP1; GPC4; TPBG; IFITM2; NRXN2; LCK; ERAP1; PDPN; SRPX; HSPA1A; ALDH1B1; UCHL1; TPP1; CTPS1…
Saliva	104	912	11.2798	2.26318	2.55299e-15	2.16494e-12	5.85118e-14	1.54399e-13	COL5A2; JCHAIN; TIMP1; FN1; LGALS3BP; LCN2; AEBP1; ACTA2; CEACAM6; ACTG2; APOE; KRT19; BASP1; TCN1; MFGE8; ITGB2; FMOD; LYZ; MYLK; CFH; HLA-DRA; COL4A2; TFF3; CRISP3; MDK; CD14; COL6A2; HLA-A; PRSS23; AHNAK; SFRP1; TGFBI; SERPINA1; HBB; CRIP1; TUBA1A; PLA2G2A; MSN; HBG1; CST1; TRIM22; S100A11; IL1RN; LAMA4; HSPG2; CSTA; DNAJB1; HOPX; LCP1; GPC4; HBA1; TPM4; FGB; ERAP1; DPP4; HSPA1A; CFB; GSN; S10…
Nuclear	58	1319	6.29067	0.872769	0.880732	1	1	1	DPYSL2; MSN; CPSF6; LCP1; RAC2; HSPA1A; ALDH1B1; TPP1; FLNA; MYO6; SNTB2; ACTB; ASCC3; SEC23A; ARPC1B; SEC16A; EEF1A2; SEPT9; LIPA; SART3; ATP2A2; GNPDA1; CAPZB; MIOS; EPHX2; MTHFD2; EIF2S2; HSDL2; RAB4A; UCHL3; NPM1; EEF1B2; GSTM3; PRDX3; UBA2; ACTR1B; RNF113A; ANKRD28; SPTBN2; RPL7; DLD; LIMCH1; GDI2; CLNS1A; DHX29; YWHAE; THOC1; SCFD1; FKBP5; ORC5; CCT6A; SEC23B; CCT8; TSR1; LDHB; HSPA8; PDCD4…
N06CS98-2	20	165	2.1692	2.40647	0.000246679	0.209184	0.000982083	0.00259148	TYROBP; TGM2; GJA1; AXL; CDH5; LST1; FCER1G; LCP1; HBA1; LCK; PECAM1; DDR2; S100A10; ACTB; FYN; TNS2; ANXA1; TYK2; MAPK13; SLC25A5;
MV4-11	21	382	2.27766	1.09143	0.372028	1	0.629899	1	LGALS1; CDK19; GOLGA2; HLA-B; ACTB; FYN; SART3; TYK2; ATP5F1; SEC61B; PRDX3; KHK; RPL7; DPM1; MAP2K6; YWHAE; SLC25A5; HSPA8; PIKFYVE; NEK3; HIST1H4C;
Caudate nucleus	59	1204	6.39913	0.972613	0.610076	1	0.965194	1	SULF1; THBS2; FHL2; AKAP2; PALLD; MYOF; GPRASP1; PDZRN3; SAMD4A; CYR61; RGL1; CDK19; SPEN; DCLK1; PCOLCE; DIO2; NR4A1; ADARB1; DLC1; CHGB; ABCA8; NRXN2; SCRG1; TULP3; BMPR2; ATP2A3; CHSY1; SEPT4; TNS2; ABCA2; SERPINF1; PNMA2; CAMSAP2; SORL1; RBP1; TGM5; DMTF1; HAPLN1; KIAA0895; GTF2A1; MAPK13; SPTBN2; LIMCH1; CNTNAP2; SCFD1; ERI2; MTUS1; EFR3B; KIF17; KCNIP4; ZFHX2; CEP162; GRM5; CCPG1; TRPC6; PI…
Retina	32	364	3.47072	1.74509	0.00163875	1	0.00583891	0.0154075	SPARC; SLC16A4; CYBB; CXCL8; CXCL6; VCAM1; IL1RN; EPHA3; RGS1; PECAM1; ABCC9; SRPX; UCHL1; TULP3; THBS4; AQP4; ABLIM1; SERPINF1; ISLR; LRP1; RBP4; SP4; USP9Y; PDE6C; FGF12; SERPINI1; PPEF2; HSPD1; SC5D; RABGGTB; SLC19A2; RPGRIP1;
Medulla oblongata	25	473	2.7115	1.04927	0.431988	1	0.714392	1	THBS2; FHL2; CYR61; DCLK1; PCOLCE; DIO2; CCL8; APOC1; NR4A1; ADARB1; SCG2; SCRG1; TULP3; ATP2A3; SEPT4; SERPINF1; RBP1; TGM5; SNX4; GTF2A1; MAPK13; SPTBN2; CNTNAP2; TRPC6; ZNF131;
Bladder cancer cells	44	369	4.77223	2.36678	1.03257e-07	8.75618e-05	6.25441e-07	1.65039e-06	FN1; LGALS3BP; KRT19; MFGE8; MYOF; LGALS1; HLA-A; DPYSL2; NT5E; PTRF; MYH11; FSCN1; MSN; MX1; SERPING1; HSPG2; TPBG; HBA1; HSPA1A; TPP1; FLNA; GSN; S100A10; TUBA1B; S100A9; HLA-B; PFKP; ACTB; THBS1; VASP; ANXA1; LAMB3; ACTC1; IFITM1; PLAU; EIF4A2; ACTR1B; GDI2; YWHAE; CCT8; HSPA8; ANXA3; HIST1H4C; ALB;
PC3(AR)6	52	262	5.63991	3.93925	1.04344e-17	8.84834e-15	4.02197e-16	1.0613e-15	TIMP1; FN1; LGALS3BP; LCN2; KRT19; BASP1; C1S; LGALS1; MDK; COL6A2; HLA-A; CYR61; AHNAK; GRN; SERPINA1; LTBP2; SPEN; MSN; IL6; LGMN; MX1; S100A11; HSPG2; LCP1; TPM4; HSPA1A; TPP1; CFB; TUBA1B; S100A9; HLA-B; IGFBP6; CXCL2; FBLN1; THBS1; SPTAN1; ANXA1; ACTC1; PLAU; NUCB1; CTSA; DMD; NPM1; TRIP11; PRDX3; DNM3; GDI2; YWHAE; LDHB; HSPA8; ANXA3; SERPINB1;
Neutrophils	67	393	7.26681	3.38361	9.23922e-19	7.83486e-16	4.3527e-17	1.14857e-16	VCAN; LCN2; CEACAM6; CXCR4; CYBB; TCN1; VNN2; ZFP36; ITGB2; LYZ; CRISP3; CD14; CXCL8; SERPINA1; HBB; THY1; MSN; SLC2A3; SELPLG; MX1; AOAH; IL1RN; CSTA; LCP1; CHGB; CXCL10; RAC2; FCGR2A; PTPRC; CASP1; TPP1; FLNA; GSN; S100A9; ARHGDIB; CXCL2; CXCL9; STOM; ACTB; FBLN1; FCGR1A; ARHGDIA; VASP; AOC1; TYMP; ANXA1; PI3; ARPC1B; BST1; PSMB8; IL10RA; TAPBP; CAPZB; ALOX5; SELL; DMTF1; CAMP; PRDX3; GDI2; MMP…
Parathyroid	65	782	7.04989	1.64973	4.95769e-05	0.0420412	0.000224819	0.000593245	SPARC; MXRA5; KRT19; FOS; COL6A3; HLA-DRA; HMOX1; LGALS1; GPRASP1; MN1; HLA-A; PDGFRB; PTGS2; TNC; AGT; GPM6B; LGMN; C7; IGFBP7; MMP2; CLDN5; CCL21; FGB; SCG2; CHRDL1; CASP1; CFB; ITGB5; HLA-B; AQP4; ACTB; FBLN1; VASP; MECP2; SPTAN1; ITM2A; TYMP; SELP; ALOX5; SELL; RBP1; CAMK2A; IGBP1; DMD; TRIP11; GTF2A1; MYOM2; RNF113A; SIM1; ALG13; HIST1H2AH; STAG2; RHOBTB3; PHKA1; RPS6KB1; HSPD1; BRPF1; CCNG1…
HEK293	212	4439	22.9935	0.947796	0.831526	1	1	1	FN1; LGALS3BP; TPM2; ACTA2; FHL2; DPYSL3; MOXD1; AKAP2; APOE; PALLD; KRT19; BASP1; NOTCH3; MYOF; HMOX1; MDK; HLA-A; AHNAK; DPYSL2; ARHGEF10; CPVL; PTRF; TNC; TUBA1A; AKAP12; FSCN1; SPEN; SLIT2; MSN; CALD1; LGMN; S100A11; CPSF6; IGFBP7; DNAJB1; LCP1; ZYX; FNBP1; RNF40; GPC4; ZEB1; ABR; EPB41L3; CCL21; DAB2; TPM4; GOLGA2; RAC2; IFI16; HSPA1A; ALDH1B1; UCHL1; TPP1; CTPS1; FLNA; GSN; MYO6; ZNF711; CH…
A549	65	997	7.04989	1.29397	0.019606	1	0.0581324	0.153398	FN1; THBS2; TPM2; ACTA2; KRT19; NNMT; MYOF; TGM2; HLA-A; BGN; CRIP1; FSCN1; TNFAIP2; CALD1; TRIM22; APOC1; ABR; DAB2; TPM4; AGR2; CDC14A; HSPA1A; UCHL1; FLNA; TUBA1B; AKR1B10; HLA-DQB1; ACTB; F13A1; VASP; TAGLN; SPTAN1; SEPT9; ATP2A2; TAPBP; CAPZB; FLG; ATP5F1; MTHFD2; COX5B; NPM1; SEC61B; PRDX3; EIF3M; UBA2; ABCD3; DHX29; YWHAE; TIMM8A; SEC61G; SLC25A5; CCT6A; SEC23B; C18orf25; HSPD1; PMPCB; TSR…
Semen	114	966	12.3644	2.3421	7.56621e-18	6.41615e-15	3.05531e-16	8.06223e-16	JCHAIN; TIMP1; FN1; LGALS3BP; LCN2; THBS2; MXRA5; APOE; IGFBP3; BASP1; IGFBP4; SEMA3C; MYOF; FMOD; PTGDS; MFAP4; LYZ; CD52; CRISP3; ST6GAL1; CD14; COL6A2; AHNAK; GRN; SERPINA1; BGN; FBLN2; CPVL; EFEMP1; AGT; NBL1; PLA2G2A; COMP; SLIT2; IL6; SLC2A3; MATN2; CST1; LGMN; S100A11; SERPING1; HSPG2; CSTA; MMP2; LCP1; GPC4; SPOCK3; ERAP1; AGR2; DPP4; HSPA1A; TPP1; CFB; GSN; APCS; S100A9; THBS4; LAMC1; NI…
Temporal cortex	5	51	0.542299	1.94907	0.112858	1	0.24352	0.64259	APOE; CYR61; SORL1; BDNF; SCGN;
Keratinocytes	33	250	3.57918	2.62019	4.089e-07	0.000346747	2.35882e-06	6.22437e-06	IGFBP3; CCL20; HLA-DRA; HLA-DPA1; CTSS; LEF1; IL1RN; CCL5; ZYX; CXCL10; AHR; DPP4; COL8A1; HBEGF; ITGB5; S100A9; CXCL2; CXCL9; ARHGDIA; TYMP; ITGA1; LAMB3; PI3; IL10RA; PLAU; ALOX5; FLG; TGM5; CAMP; HAX1; KIN; HSPA8; CCL27;
Fetus	195	2992	21.1497	1.29342	5.34172e-05	0.0452978	0.000239671	0.000632434	SULF1; JCHAIN; TIMP1; FN1; SPARC; LGALS3BP; LUM; LCN2; THBS2; SPON1; FHL2; CD74; DPYSL3; COL11A1; MOXD1; AKAP2; IGFBP3; PALLD; POSTN; FAP; IGFBP4; CCL20; MYOF; MYLK; IGF1; CRISP3; PDZRN3; SAMD4A; EMILIN1; ITGBL1; RGL1; SFRP1; CEACAM7; FZD7; CDK19; HBB; PTGS2; CPVL; CRIP1; PLAT; JUNB; MYH11; EFEMP1; SPEN; DCLK1; GAS1; SLIT2; MSN; SLC2A3; TNFAIP2; PCOLCE; DIO2; CTSS; MAFF; S100A11; EPHA3; NR4A1; AD…
MCF7	31	317	3.36226	1.94121	0.000333003	0.282386	0.00130734	0.00344977	TIMP1; FN1; LGALS3BP; KRT19; BASP1; IGFBP4; PRSS23; AHNAK; LGMN; S100A11; TPM4; LTBP1; AGR2; HSPA1A; FLNA; TUBA1B; LAMC1; ACTB; SPTAN1; SORL1; NUCB1; CTSA; NPM1; EEF1B2; GDI2; YWHAE; HIST1H2AH; CCT8; HSPA8; CA12; HIST1H4C;
Corneal epithelial cells	7	28	0.759219	4.96649	0.000375986	0.318836	0.00146255	0.00385932	LGALS1; HLA-A; CXCL6; CXCL1; CXCL2; SERPINF1; CA12;
051503_BAL20_gly_hui	33	268	3.57918	2.44421	1.98538e-06	0.0016836	1.03289e-05	2.72554e-05	FN1; LUM; APOE; CFH; SERPINA1; COL4A1; TUBA1A; AGT; SERPING1; CPN2; LCP1; HBA1; FGB; PTPRC; HSPA1A; CTPS1; FLNA; CFB; GSN; APCS; PFKP; ACTB; SERPINF1; CFI; RBP4; MTHFD2; EIF3M; YWHAE; C8A; CCT8; HSPA8; SERPINA3; ALB;
Ovarian follicle	4	18	0.433839	4.4185	0.0111229	1	0.034299	0.0905069	HAPLN1; BDNF; PAPPA; PRL;
Adducin	38	486	4.12148	1.55202	0.0049692	1	0.0163329	0.0430985	ACTA2; CD48; ITGB2; LGALS1; HLA-A; DPYSL2; TUBA1A; CTSS; MX1; S100A11; CCL5; LCP1; HBA1; LCK; GOLGA2; PTPRC; IFI16; HSPA1A; FLNA; CLEC2B; HLA-B; ACTB; VASP; SEPT9; PSMB8; ATP2A2; TAPBP; NPM1; MPG; ETFDH; GDI2; HIST1H2AH; SLC25A5; CCT6A; CCT8; AIP; LDHB; HSPA8;
MCF10A	67	661	7.26681	2.01176	3.78675e-08	3.21116e-05	2.37864e-07	6.27666e-07	TIMP1; FN1; SPARC; LGALS3BP; IGFBP3; POSTN; C1R; BASP1; SERPINE1; LGALS1; HLA-A; AHNAK; TGFBI; GRN; DPYSL2; AXL; NT5E; TUBA1A; FSCN1; MSN; CALD1; S100A11; CPSF6; HSPG2; IGFBP7; DNAJB1; MMP2; ZYX; TPM4; LTBP1; HSPA1A; TPP1; FLNA; CXCL1; GSN; S100A10; HLA-B; HTRA1; IGFBP6; ACTB; CEP170; ARHGDIA; THBS1; VASP; TYMP; ANXA1; LAMB3; ACTC1; ARPC1B; GNPDA1; PLAU; NUCB1; UQCRB; EIF2S2; UCHL3; NPM1; EEF1B2;…
22_mars	42	196	4.55531	4.25323	8.79337e-16	7.45678e-13	2.33024e-14	6.14896e-14	FN1; LGALS3BP; LUM; APOE; IGFBP3; KRT19; C1R; C1S; CFH; CRISP3; CD14; TGFBI; HBB; CDH5; EFEMP1; CFHR4; AGT; C7; APOC1; SERPING1; CPN2; HBA1; FGB; CFB; GSN; APCS; THBS4; CRP; ACTB; FBLN1; SERPINF1; CFI; SELL; RBP4; APOF; CETP; MTUS1; C8A; ZFHX2; SERPINA3; SERPINB1; ALB;
041803_BALF3	105	1103	11.3883	1.88928	1.55884e-10	1.32189e-07	1.28339e-09	3.38656e-09	JCHAIN; FN1; LGALS3BP; LUM; TPM2; ACTA2; CD48; AKAP2; APOE; IGFBP3; C1R; BASP1; C1S; TCN1; LYZ; CFH; HLA-DRA; LGALS1; HLA-DRB4; CD14; HLA-A; HLA-DPA1; DPYSL2; SERPINA1; HBB; TNC; TUBA1A; AGT; FSCN1; MSN; CPSF6; SERPING1; CPN2; LCP1; ZYX; FNBP1; MNDA; CLIC2; HBA1; TPM4; FGB; RAC2; PTPRC; CBLB; ERF; HSPA1A; TPP1; CTPS1; FLNA; CFB; GSN; APCS; S100A9; ARHGDIB; PFKP; ACTB; FBLN1; F13A1; ARHGDIA; HCLS1…
Macrophages	42	274	4.55531	3.0425	1.0825e-10	9.17961e-08	9.46352e-10	2.4972e-09	FN1; CXCR4; CYBB; CCL20; CD52; PENK; HMOX1; CD14; CXCL8; SERPINA1; CPVL; CXCL6; MX1; CCL4; APOC1; IL1RN; ETS2; DAB2; CXCL10; SRGN; AHR; FCGR2A; LILRB4; FLNA; HBEGF; CES1; PLAUR; CXCL9; FBLN1; HCLS1; AOC1; ADAMDEC1; ABCA2; BST1; TYK2; LRP1; DMTF1; IDI1; HSPD1; DEFB1; CYP3A5; SERPINB1;
Muscle	70	904	7.59219	1.53685	0.000222829	0.188959	0.000895541	0.00236312	ITGA7; DFNA5; ENG; CYP1B1; IGFBP3; COL14A1; KRT19; SLC16A4; EDNRA; NOTCH3; IGF1; CTGF; FZD7; SLC16A3; PER2; LTBP2; EFEMP1; MSN; CCL8; PRRX1; LAMA4; ALDH1B1; FLNA; SNTB2; IRS1; CES1; THBS4; ARHGDIB; COL16A1; NID2; HTRA1; CYTIP; ACTB; ABLIM1; LY96; FOXC1; MMP7; NID1; ACTC1; AOC3; ATP2A2; MEF2C; COL15A1; PEX2; AGTR2; DMD; RAPSN; KCNJ2; TRIP11; KHK; MFN1; USP9Y; PPOX; TNNT2; RASA3; CETP; TIMM8A; GDF1…
Synovial membrane	1	8	0.10846	2.50227	0.338813	1	0.578096	1	CAMP;
MicroProt2	107	561	11.6052	3.78528	6.32515e-34	5.36373e-31	1.34093e-31	3.5384e-31	JCHAIN; TIMP1; FN1; SPARC; LGALS3BP; LCN2; LOXL1; CEACAM6; CNN1; COL1A1; REG3A; APOE; IGFBP3; KRT19; C1R; C1S; IGFBP4; PTGDS; LYZ; IGF1; COL6A3; PENK; CFH; COL4A2; LGALS1; TFF3; CRISP3; CD14; EMILIN1; PRSS23; LOX; MFAP5; CTGF; AHNAK; GRN; SERPINA1; HBB; LTBP2; EFEMP1; THY1; AGT; NBL1; COMP; PCOLCE; CTSS; HBG1; TFF1; CD27; C7; APOC1; S100A11; SERPING1; ADARB1; HSPG2; CSTA; IGFBP7; CPN2; MMP2; ZYX;…
Hypothalamus	6	147	0.650759	0.811282	0.75638	1	1	1	PENK; NR4A1; CHGB; SERPINF1; SCGN; TRPC6;
Ventricles	5	151	0.542299	0.65838	0.88308	1	1	1	POSTN; PCOLCE; HTRA1; MYL7; ZNF131;
Endometrium	140	1202	15.1844	2.31151	2.40642e-21	2.04065e-18	1.56973e-19	4.14214e-19	JCHAIN; CDH11; TIMP1; FN1; SPARC; LGALS3BP; TPM2; ACTA2; CXCR4; CD74; MXRA5; ACTG2; ENG; KRT19; MFGE8; SFRP4; IGF1; FOS; SERPINE1; COL6A3; HLA-DRA; HMOX1; LGALS1; TGM2; GPRASP1; MN1; CD14; PDGFRB; BGN; CD37; PTGS2; CPVL; CXCL6; LCP2; TNC; JUNB; MYH11; COL4A1; CDH5; LTBP2; FSCN1; SLC2A3; CTSS; CALD1; LGMN; VCAM1; C7; IL1RN; IGFBP7; ETS2; MMP2; CLDN5; HSD11B1; TPM4; CXCL10; PECAM1; AHR; FGB; PTPRC;…
Thalamus	52	1141	5.63991	0.904569	0.797489	1	1	1	SULF1; THBS2; FHL2; AKAP2; PALLD; MYOF; GPRASP1; PDZRN3; SAMD4A; CYR61; RGL1; CDK19; SPEN; DCLK1; DIO2; NR4A1; ADARB1; DLC1; CHGB; ABCA8; NRXN2; SCRG1; TULP3; ATP2A3; CHSY1; SEPT4; TNS2; ABCA2; PNMA2; SORL1; RBP1; TGM5; HAPLN1; KIAA0895; GTF2A1; MAPK13; SPTBN2; LIMCH1; SCGN; CNTNAP2; SCFD1; MTUS1; EFR3B; KIF17; KCNIP4; ZFHX2; CEP162; CCPG1; TRPC6; PIKFYVE; ZNF131; PPFIBP1;
Putamen	28	527	3.03688	1.05472	0.413632	1	0.689116	1	LCN2; THBS2; FHL2; GPRASP1; CYR61; DCLK1; DIO2; ADARB1; CHGB; SCRG1; TULP3; ATP2A3; SEPT4; SERPINF1; JAM3; SORL1; RBP1; TGM5; GTF2A1; MAPK13; SPTBN2; CNTNAP2; KCNIP4; GRM5; SERPINI1; GLS2; TRPC6; ZNF131;
Renal medulla	2	17	0.21692	2.34496	0.210203	1	0.39269	1	HSD11B1; SEC23B;
PT45	63	361	6.83297	3.46366	3.14582e-18	2.66765e-15	1.40403e-16	3.7049e-16	FBN1; CDH11; TIMP1; FN1; SPARC; LGALS3BP; IGFBP4; MFGE8; SERPINE1; CFH; COL4A2; LGALS1; COL6A2; HLA-A; CYR61; PRSS23; CTGF; TGFBI; AXL; CPVL; PLAT; TNC; EFEMP1; MSN; CST1; LGMN; S100A11; HSPG2; IGFBP7; LCP1; TPM4; SRGN; LTBP1; HSPA1A; TPP1; FLNA; GSN; TUBA1B; ARHGDIB; LAMC1; PLAUR; IGFBP6; TNFRSF1A; ARHGDIA; THBS1; SPTAN1; ANXA1; GNPDA1; PLAU; NUCB1; NPM1; EEF1B2; MUC5AC; GDI2; ANG; YWHAE; CCT8; …
Colorectal cancer cells	54	561	5.85683	1.9105	3.91277e-06	0.00331803	1.94037e-05	5.12016e-05	LGALS3BP; ACTA2; ACTG2; KRT19; MFGE8; MYOF; LYZ; HLA-A; PRSS23; AHNAK; SERPINA1; MYH11; TUBA1A; MSN; S100A11; HSPG2; IFITM2; LGALS4; AGR2; DPP4; HSPA1A; FLNA; GSN; S100A10; TUBA1B; AKR1B10; HLA-B; TSPAN1; ACTB; ARHGDIA; THBS1; SPTAN1; MMP7; ANXA1; SERPINF1; ACTC1; EEF1A2; IFITM1; EPHA5; COX5B; EIF4A2; PRDX3; GDI2; YWHAE; ASNS; SLC25A5; CCT6A; CCT8; HSPD1; LDHB; HSPA8; HIST1H4C; CRYZ; ALB;
Jejunum	12	194	1.30152	1.22847	0.273684	1	0.486549	1	REG3A; POSTN; MYLK; KLRB1; SLC2A3; PCOLCE; DPP4; HTRA1; AOC1; REG1B; ZNF131; CYP3A5;
ARPE-19	23	330	2.49458	1.38367	0.0729244	1	0.173221	0.457089	SPARC; GPNMB; MYL9; ACTA2; MFGE8; MYOF; MYH11; TUBA1A; TUBA1B; ITGB5; STOM; ACTB; ARHGDIA; SPTAN1; ANXA1; MRAS; ATP5F1; NPM1; PRDX3; HSPD1; ANXA3; HIST1H4C; ALB;
BOB2H_ISB	20	98	2.1692	4.05155	7.40565e-08	6.28e-05	4.51798e-07	1.19219e-06	JCHAIN; FN1; LGALS3BP; LUM; IGFBP3; C1R; C1S; CFH; SERPINA1; AGT; APOC1; SERPING1; CPN2; CFB; APCS; SERPINF1; CFI; C8A; SERPINA3; ALB;
Temporal lobe	25	477	2.7115	1.04047	0.448992	1	0.73503	1	THBS2; FHL2; GPRASP1; CYR61; DCLK1; DIO2; NR4A1; ADARB1; SCRG1; TULP3; ATP2A3; SEPT4; SERPINF1; JAM3; SORL1; RBP1; TGM5; GTF2A1; MAPK13; SPTBN2; CNTNAP2; KCNIP4; SERPINI1; GLS2; ZNF131;
hupo53_reference_cam	27	104	2.92842	5.1534	1.00372e-12	8.51155e-10	1.30947e-11	3.45538e-11	JCHAIN; FN1; LUM; APOE; C1R; C1S; CFH; SERPINA1; HBB; AGT; C7; SERPING1; HBA1; FGB; CFB; GSN; APCS; ACTB; FBLN1; F13A1; SERPINF1; CFI; RBP4; MB; C8A; SERPINA3; ALB;
RMUG	56	499	6.07375	2.22741	1.64824e-08	1.39771e-05	1.05091e-07	2.7731e-07	TIMP1; FN1; LGALS3BP; LCN2; IGFBP3; KRT19; C1R; C1S; SEMA3C; SERPINE1; MFAP5; SERPINE2; AHNAK; TGFBI; GRN; HBB; PTRF; MATN2; LGMN; S100A11; SERPING1; HSPG2; LCP1; TPM4; SRGN; HSPA1A; TPP1; FLNA; GSN; TUBA1B; CES1; AKR1B10; LAMC1; PLAUR; HTRA1; ACTB; FBLN1; ARHGDIA; THBS1; SPTAN1; ANXA1; LAMB3; ACTC1; PI3; LIPA; NUCB1; CTSA; SMPDL3A; NPM1; EEF1B2; HIST1H2AH; HSPD1; LDHB; HSPA8; HIST1H4C; ALB;
DU145	83	941	9.00217	1.75057	4.14662e-07	0.000351633	2.35995e-06	6.22736e-06	TIMP1; LGALS3BP; LCN2; ACTA2; AKAP2; IGFBP4; MFGE8; MYOF; LGALS1; TGM2; HLA-A; CYR61; AHNAK; TGFBI; GRN; SLC16A3; AXL; NT5E; SERPINA1; HBB; TUBA1A; EFEMP1; FSCN1; MSN; IL6; TNFAIP2; LGMN; HSPG2; ZYX; TPBG; HBA1; LCK; F3; HSPA1A; ALDH1B1; UCHL1; FLNA; CXCL1; SNTB2; AHNAK2; LAMC1; HLA-B; PFKP; STOM; ACTB; THBS1; MECP2; LPCAT4; ANXA1; LAMB3; EEF1A2; SEPT9; GNAI1; CAPZB; PLAU; LRP1; NUCB1; CTSA; MIOS…
Lacrimal glands	53	453	5.74837	2.32217	9.81079e-09	8.31955e-06	6.49965e-08	1.7151e-07	TIMP1; FN1; LGALS3BP; LCN2; TCN1; MFGE8; CFH; TGM2; CD14; SFRP1; SERPINA1; TUBA1A; AGT; TFF1; CST1; S100A11; IL1RN; SERPING1; HSPG2; LCP1; MNDA; FGB; ERAP1; DPP4; F3; FLNA; GSN; APCS; S100A9; ARHGDIB; HTRA1; STOM; THBS1; SPTAN1; TYMP; SERPINF1; ARPC1B; PROM1; CAPZB; NUCB1; RBP1; GDI2; ANG; YWHAE; ALDH1L1; SERPINI1; MYL7; MMP8; LDHB; HSPA8; ANXA3; SERPINA3; GSTA2;
hupo1_b1-edta_cam	9	42	0.976139	4.25615	0.000199699	0.169345	0.000810263	0.00213809	JCHAIN; FN1; SERPINA1; HBB; HBA1; FGB; RBP4; SERPINA3; ALB;
Cervix	13	104	1.40998	2.48226	0.00217013	1	0.0076678	0.0202335	TIMP1; CEACAM6; CCL20; IGFBP7; MMP2; LTBP1; FBLN1; CAMP; POU4F2; DEFA5; LETMD1; CA12; DEFB1;
Megakaryocytes	5	47	0.542299	2.11491	0.0864546	1	0.201632	0.532058	SRGN; GNA15; STOM; THBS1; SELP;
Epidermis	17	95	1.84382	3.55287	4.71422e-06	0.00399766	2.31078e-05	6.09761e-05	VCAN; CCL20; IGF1; PLA2G2A; MATN2; S100A11; CSTA; CXCL10; F3; MEOX1; ITGB5; S100A9; HTRA1; FBLN1; RBP4; TGM5; FMO5;
Colostrum	3	8	0.32538	7.45725	0.00590125	1	0.0191002	0.050401	CXCL10; CXCL9; CSN1S1;
Cervico-vaginal fluid	67	565	7.26681	2.35357	5.74465e-11	4.87147e-08	5.23814e-10	1.38222e-09	JCHAIN; FBN1; VCAN; FN1; LGALS3BP; LCN2; TCN1; ITGB2; LYZ; CFH; TFF3; CRISP3; HLA-A; AHNAK; GRN; SERPINA1; HBB; MSN; CTSS; CALD1; LGMN; S100A11; IL1RN; LAMA4; SERPING1; CSTA; IGFBP7; HOPX; LCP1; HBA1; TPM4; FGB; RAC2; DPP4; HSPA1A; FLNA; CFB; GSN; S100A10; MYO6; AKR1B10; S100A9; HLA-B; ACTB; FBLN1; CDRT1; HCLS1; ANXA1; PI3; EEF1A2; BST1; CAPZB; FLG; NUCB1; CTSA; MSH4; TRIP11; KLK11; PPP1R3A; MMP8…
Embryo	7	104	0.759219	1.33748	0.270355	1	0.481641	1	FRZB; FBLN2; SLIT2; PRRX1; AHR; BHLHE40; FBLN1;
Uterine cervix	83	902	9.00217	1.82626	6.87375e-08	5.82894e-05	4.2547e-07	1.12271e-06	FN1; SPARC; LGALS3BP; LUM; CD74; KRT19; MFGE8; LYZ; FOS; COL6A3; HLA-DRA; TGM2; GPRASP1; MN1; BGN; PTGS2; CPVL; TNC; JUNB; CDH5; LTBP2; AGT; GPM6B; SLC2A3; CTSS; LGMN; C7; IL1RN; CSTA; MMP2; CLDN5; HSD11B1; PTPRC; SCG2; CHRDL1; CASP1; FLNA; CFB; ITGB5; LAMC1; AQP4; ACTB; FBLN1; VASP; MECP2; SPTAN1; ITM2A; MUC6; TYMP; ACTC1; IRF9; IL1R1; TRIB2; ALOX5; FLG; CAMK2A; IGBP1; DMD; PGR; TRIP11; GTF2A1; …
Kidney epithelium	1	8	0.10846	2.50227	0.338813	1	0.578096	1	IGFBP7;
Thymus	30	456	3.2538	1.30598	0.0825534	1	0.194388	0.512942	LCN2; CCL20; SEMA3C; CRISP3; NT5E; EFEMP1; PCOLCE; ETV1; IGFBP7; RNF40; CR2; CHEK1; HTRA1; CLEC11A; TBXAS1; CST7; ASCC3; BCL9; SVIL; SERPINF1; AOC3; IGBP1; CAMP; RAD17; RNF113A; KLK11; FKBP5; PABPC4; AASS; AIP;
Aspc1	69	483	7.48373	2.83531	3.63055e-15	3.0787e-12	7.33025e-14	1.93428e-13	VCAN; TIMP1; LGALS3BP; LUM; LCN2; THBS2; SPON1; IGFBP3; IGFBP4; LYZ; SERPINE1; TGM2; MDK; CYR61; PRSS23; SERPINE2; AHNAK; TGFBI; DPYSL2; CPVL; PLAT; TNC; FSCN1; MSN; CTSS; LGMN; S100A11; LAMA4; HSPG2; LGALS4; DPP4; HSPA1A; TPP1; FLNA; CFB; GSN; TUBA1B; AKR1B10; LAMC1; HTRA1; IGFBP6; PFKP; ARHGDIA; THBS1; AOC1; SPTAN1; MMP7; NID1; ANXA1; LAMB3; ARPC1B; GNPDA1; NUCB1; CTSA; SMPDL3A; NPM1; EEF1B2; K…
Vermiform appendix	30	286	3.2538	2.08223	0.000122099	0.10354	0.000522929	0.00137989	THBS2; CCL19; CEACAM6; REG3A; POSTN; CCL20; EMILIN1; CEACAM7; TNFAIP2; PCOLCE; IGFBP7; CCL21; AGR2; HTRA1; CLEC11A; ATP2A3; SEPT4; SVIL; ADAMDEC1; SERPINF1; AOC3; GNPDA1; RBP1; IGBP1; GTF2A1; MAPK13; MFN1; SPTBN2; AIP; ZNF131;
Distal convoluted tubule	2	17	0.21692	2.34496	0.210203	1	0.39269	1	HTRA1; CA12;
Mast cells	8	62	0.867679	2.56339	0.0122319	1	0.0374463	0.0988119	TPSD1; CD48; VCAM1; CCL5; FCER1G; FCER1A; COL8A1; BST1;
Cardiomyocytes	6	31	0.650759	3.84607	0.00401445	1	0.0135628	0.0357889	FRZB; TNNI3; FNBP1; F3; MYOM2; MYL7;
Bone	16	112	1.73536	2.83648	0.000153148	0.129869	0.000630433	0.00166356	COL5A2; CDH11; TIMP1; SPARC; CTSK; THBS2; MATN3; LOX; MMP1; CTSS; LTBP1; THBS4; BMPR2; DMP1; GDF10; TRPC6;
Trachea	37	612	4.01302	1.20007	0.144152	1	0.288985	0.762562	LCN2; THBS2; FHL2; POSTN; MYH11; SLIT2; TNFAIP2; PCOLCE; DIO2; CST1; CCL21; AGR2; TULP3; ATP2A3; SEPT4; SVIL; ISLR; IL1RAP; GNPDA1; UBD; SORL1; RBP1; TGM5; CAMP; GTF2A1; MAPK13; MFN1; SPTBN2; KLK11; REM1; TEKT2; ART3; HSPA8; SC5D; ZNF131; NUPR1; AKR7A3;
Astrocytes	7	58	0.759219	2.39806	0.0259167	1	0.073258	0.19331	CD48; NREP; HTRA1; CXCL2; CXCL9; LRP1; POU1F1;
050603_BALF11	101	1019	10.9544	1.96712	3.70476e-11	3.14163e-08	3.4907e-10	9.21113e-10	TIMP1; FN1; ACTA2; CD48; CXCR4; CD74; AKAP2; BASP1; HLA-DPB1; ITGB2; ELMO1; CFH; HLA-DRA; LGALS1; HLA-DRB4; ST6GAL1; HLA-A; BST2; HLA-DPA1; SERPINA1; HBB; FSCN1; MSN; ELOVL5; C7; LCP1; ZYX; PAMR1; HBA1; TPM4; LCK; FGB; RAC2; PTPRC; IFI16; GNA15; HSPA1A; CTPS1; FLNA; CFB; GSN; MYO6; S100A9; ARHGDIB; PLAUR; CRP; PFKP; STOM; ATP2A3; ACTB; FYN; F13A1; ARHGDIA; HCLS1; ITM2A; ANXA1; SERPINF1; ARPC1B; C…
HCC78	22	249	2.38612	1.75407	0.00769027	1	0.0243334	0.06421	TGM2; HLA-A; AXL; PTRF; S100A11; LCK; CBLB; HSPA1A; S100A10; MYO6; IRS1; PFKP; ACTB; ABLIM1; FYN; SEPT9; CAPZB; TYK2; MAPK13; LDHB; PPFIBP1; RPGRIP1;
RBC	18	267	1.95228	1.33854	0.128837	1	0.273819	0.722543	FN1; APOE; LYZ; TUBA1A; MSN; SLC2A3; TPM4; STOM; ACTB; THBS1; ANXA1; EEF1A2; CAPZB; SRPK1; YWHAE; HSPA8; ARG1; ALB;
T-lymphocytes	3	18	0.32538	3.31663	0.0591527	1	0.143318	0.378183	PTPRC; UCHL1; LDHB;
Hepatocytes	14	73	1.51844	3.80803	1.41473e-05	0.0119969	6.73983e-05	0.000177848	HLA-A; CTGF; SERPINA1; S100A11; SERPING1; FNBP1; HLA-B; HTRA1; CXCL2; FBLN1; ITGA1; NFKBIL1; PRDX3; UGT2B7;
Nervous system	18	212	1.95228	1.68578	0.0214912	1	0.0628433	0.165828	THBS2; ITGA7; COL14A1; SERPINE2; AGT; LAMA4; UCHL1; PMP22; THBS4; ASPA; FYN; SP4; AGA; GLRA3; GRM5; TACR3; POU1F1; MAOA;
HPDE6	65	414	7.04989	3.11612	2.21876e-16	1.88151e-13	6.48796e-15	1.71202e-14	TIMP1; FN1; SPARC; LGALS3BP; LCN2; C1R; C1S; SERPINE1; CFH; COL4A2; MDK; CYR61; TGFBI; GRN; FBLN2; CPVL; PLAT; TNC; LTBP2; EFEMP1; FSCN1; MSN; LGMN; S100A11; HSPG2; IGFBP7; TPM4; HSPA1A; UCHL1; TPP1; FLNA; CFB; GSN; TUBA1B; ARHGDIB; LAMC1; NID2; IGFBP6; KCTD12; FBLN1; ARHGDIA; THBS1; SPTAN1; ANXA1; LAMB3; PSMB8; GNPDA1; PLAU; NUCB1; CTSA; SMPDL3A; UAP1; NPM1; EEF1B2; PRDX3; GDI2; YWHAE; TXNL1; CC…
Occipital lobe	19	359	2.06074	1.0508	0.446441	1	0.733686	1	LCN2; THBS2; GPRASP1; DIO2; NR4A1; SCRG1; ATP2A3; SEPT4; SERPINF1; JAM3; RBP1; TGM5; GTF2A1; MAPK13; SPTBN2; KCNIP4; SERPINI1; GLS2; ZNF131;
N06CS97	33	270	3.57918	2.42611	2.34084e-06	0.00198503	1.21038e-05	3.19391e-05	KRT19; MYOF; TGM2; AXL; HBB; MX1; S100A11; FCER1G; LCP1; HBA1; LCK; PECAM1; DDR2; FCGR2A; HSPA1A; CR2; FLNA; ACTB; FYN; VASP; TAGLN; SPTAN1; TNS2; SEPT9; MXRA8; SKAP1; MAPK13; GDI2; SLC25A5; LDHB; HSPA8; HIST1H4C; ALB;
Blood vessels	22	130	2.38612	3.3596	5.36053e-07	0.000454573	3.03049e-06	7.99673e-06	COL3A1; FBN1; TIMP1; ENG; COL14A1; EDNRA; HMOX1; COL4A2; COL4A1; CD93; AGT; LAMA4; HSPG2; S100A10; F13A1; THBS1; AOC3; SELP; IFITM1; C8A; FBN2; SERPINA3;
NIBSC_glyco_qstar	11	60	1.19306	3.6409	0.000177504	0.150523	0.000723669	0.00190959	JCHAIN; FN1; LGALS3BP; CFH; SERPINA1; SERPING1; CPN2; CFB; SERPINF1; SERPINA3; ALB;
Cartilage	20	89	2.1692	4.46121	1.32018e-08	1.11952e-05	8.54593e-08	2.25507e-07	FBN1; VCAN; FN1; COL11A1; C1R; FMOD; MATN3; IGF1; SERPINA1; BGN; TNC; PLA2G2A; COMP; BHLHE40; ADAMTS2; COL16A1; HTRA1; ADAMTS3; MMP8; TRPC6;
Spermatogonia	2	23	0.21692	1.7335	0.323971	1	0.560668	1	FBLN1; BRPF1;
Milk	12	47	1.30152	5.06987	2.54104e-06	0.0021548	1.30594e-05	3.44606e-05	LGALS3BP; IGFBP3; MFGE8; LYZ; SERPINA1; IL1RN; CXCL10; CXCL9; ITGA1; CSN1S1; SERPINA3; DEFB1;
Pineal gland	4	31	0.433839	2.56618	0.0685103	1	0.16458	0.434287	SPARC; CCL4; SERPINF1; PPEF2;
MiaPaCa2	45	289	4.88069	3.09058	1.34696e-11	1.14222e-08	1.34379e-10	3.54594e-10	COL1A2; COL5A2; VCAN; TIMP1; FN1; SPARC; LGALS3BP; IGFBP4; SERPINE1; LGALS1; TGM2; CYR61; TGFBI; SERPINA1; MRC2; MSN; C7; S100A11; HSPG2; TPM4; SRGN; SCG2; FLNA; GSN; TUBA1B; ARHGDIB; LAMC1; IGFBP6; FBLN1; ARHGDIA; SPTAN1; ANXA1; SERPINF1; GNPDA1; NUCB1; HAPLN1; NPM1; EEF1B2; PRDX3; GDI2; YWHAE; CCT8; HSPD1; HSPA8; SERPINA3;
Intestine	39	508	4.22993	1.52387	0.00603327	1	0.0194067	0.0512098	ITGA7; CYP1B1; KRT19; IGFBP4; MDK; CXCL8; EFEMP1; PLA2G2A; TCF21; TRIM22; LAMA4; NR2F2; BHLHE40; FHL1; HTRA1; PFKP; CYTIP; ASPA; ACTB; BCL9; MECP2; MMP7; AOC3; GPC3; EPHX2; TMPRSS15; FDX1; USP9Y; KLK11; IL3; RASA3; MTTP; CETP; FKBP5; FUT2; LCT; AASS; HSPD1; TRPC6;
Synovial fluid	5	17	0.542299	5.84491	0.00119667	1	0.00435526	0.0114925	FN1; IGFBP3; IGFBP4; FGB; CXCL1;
Loop of Henle	3	12	0.32538	4.97357	0.0199355	1	0.0589034	0.155432	FBLN1; CA12; DEFB1;
Thyroid epithelial cells	1	9	0.10846	2.22454	0.372146	1	0.629899	1	IGFBP7;
Blood	40	227	4.33839	3.49758	3.58116e-12	3.03683e-09	4.21781e-11	1.11298e-10	APOE; HLA-DPB1; IGF1; HLA-DRA; CRISP3; CD14; LOX; HLA-DPA1; AGT; FSCN1; COMP; SELPLG; TRIM22; LAMA4; ZYX; LCK; AHR; FGB; CTPS1; GSN; CES1; APCS; CRP; PFKP; FBLN1; TNFRSF1A; F13A1; BCL9; ANXA1; SERPINF1; PAX5; PRL; ANG; CLNS1A; RASA3; CETP; SERPINI1; HSPD1; CYP3A5; CASP6;
Stem cell	22	138	2.38612	3.16486	1.52623e-06	0.00129425	8.0388e-06	2.12125e-05	COL3A1; SPARC; LGALS3BP; TPM2; ACTA2; ACTG2; NNMT; SERPINE1; LGALS1; SERPING1; CLIC2; TPM4; ACTB; ARHGDIA; SERPINF1; ACTC1; EEF1A2; RBP4; GDI2; YWHAE; LDHB; ALB;
Adipocytes	27	147	2.92842	3.64605	4.58273e-09	3.88615e-06	3.18537e-08	8.40543e-08	SPARC; AEBP1; APOE; IGFBP3; IGF1; LGALS1; LOX; CXCL8; AXL; AGT; IL6; SLC2A3; IL1RN; ANGPTL7; MMP2; HSD11B1; CXCL1; TNFRSF11B; CRP; BMPR2; CXCL2; FBLN1; IL1R1; ESM1; BDNF; PDE3B; GDF10;
Pituitary gland	35	494	3.7961	1.40637	0.0269033	1	0.075543	0.19934	LCN2; THBS2; TFF3; HLA-A; SPEN; TNFAIP2; PCOLCE; IGFBP7; HSD11B1; CHGB; AGR2; SCG2; HLA-B; ATP2A3; SEPT4; SVIL; GNPDA1; RBP1; TGM5; SNX4; GTF2A1; MAPK13; PRL; SPTBN2; KLK11; GADD45G; SCGN; TEKT2; RUNX1T1; REG1B; SERPINI1; POU1F1; TRPC6; ZNF131; GSTA2;
BOBFreezeThaw	14	64	1.51844	4.34345	2.79354e-06	0.00236892	1.42706e-05	3.76568e-05	JCHAIN; FN1; APOE; CFH; SERPINA1; HBB; APOC1; SERPING1; HBA1; FGB; CFB; RBP4; SERPINA3; ALB;
Caecum	1	36	0.10846	0.556599	0.844825	1	1	1	ZNF131;
Vulva	73	838	7.91757	1.72893	3.34315e-06	0.00283499	1.66764e-05	4.4005e-05	SPARC; LGALS3BP; MXRA5; KRT19; MFGE8; FOS; COL6A3; LGALS1; GPRASP1; MN1; CD14; BGN; TNC; JUNB; CDH5; AGT; FSCN1; GPM6B; LGMN; C7; IL1RN; CSTA; MMP2; FGB; PTPRC; SCG2; CHRDL1; CASP1; FLNA; CFB; CRP; AQP4; ACTB; FBLN1; VASP; MECP2; SPTAN1; ITM2A; TYMP; IRF9; IL1R1; TRIB2; ALOX5; SELL; FLG; IGBP1; DMD; DMC1; PGR; TRIP11; MYOM2; RNF113A; SIM1; ALG13; SCGN; TIMM8A; HIST1H2AH; SCFD1; STAG2; RHOBTB3; PH…
032403_BALF4_glypep	14	43	1.51844	6.46418	1.23017e-08	1.04318e-05	8.02448e-08	2.11747e-07	TIMP1; LGALS3BP; LCN2; CFH; SERPINA1; HBB; FGB; CFB; APCS; OLFM4; SERPINF1; MMP8; SERPINA3; ALB;
B cells	59	533	6.39913	2.19702	1.12038e-08	9.50079e-06	7.36496e-08	1.94344e-07	EVI2B; CD48; CXCR4; CD74; APOE; HLA-DPB1; MFGE8; ITGB2; HLA-DRA; HLA-A; BST2; DPYSL2; NT5E; CD37; PLAT; TUBA1A; FSCN1; CD53; MSN; SLC2A3; LCP1; RFTN1; HBA1; TPM4; LCK; PECAM1; RAC2; PTPRC; DPP4; HSPA1A; CR2; FLNA; GSN; TUBA1B; ARHGDIB; HLA-DQB1; HLA-B; PFKP; ACTB; ARHGDIA; VASP; SPTAN1; ARPC1B; HLA-DMB; SEPT9; PSMB8; HLA-DQA1; CAPZB; TYK2; GDI2; YWHAE; HIST1H2AH; CCT6A; CCT8; HSPD1; LDHB; HSPA8; …
SH-SY5Y	43	537	4.66377	1.58939	0.00188013	1	0.00667092	0.017603	ACTA2; DPYSL3; ENG; TNC; TUBA1A; TNFAIP2; DNAJB1; TPM4; AHR; FGB; HSPA1A; UCHL1; TPP1; TUBA1B; FHL1; ACTB; DUSP1; SNAPC1; ARHGDIA; SEC23A; ATP2A2; CAPZB; BCKDHB; COX5B; RPL35; GLMN; SEC61B; EIF3M; UBA2; LIMCH1; YWHAE; MAGEB2; SEC61G; AKAP9; SCFD1; OARD1; CCT6A; ZFHX2; CCT8; HSPD1; HSPA8; PSMD6; ALB;
Adrenal cortex	3	82	0.32538	0.728357	0.78877	1	1	1	SERPINF1; ISLR; SCGN;
Cytoskeleton	10	86	1.0846	2.30956	0.0111138	1	0.034299	0.0905069	ACTA2; TGM2; HBB; EPB41L3; HBA1; TPM4; STOM; ACTB; YWHAE; HSPA8;
Mesothelioma cells	7	29	0.759219	4.79529	0.000474259	0.402172	0.00181159	0.00478034	FN1; FSCN1; MSN; HSPA1A; ACTB; ANXA1; HSPA8;
Joints	3	6	0.32538	9.93886	0.00227423	1	0.00796921	0.0210288	FOLR2; PLA2G2A; FCGR2A;
Hematopoietic stem cells	32	200	3.47072	3.17599	6.22032e-09	5.27483e-06	4.2539e-08	1.1225e-07	TIMP1; CXCR4; ENG; PTGDS; CD14; TGFBI; CD93; MAFF; LAMA4; MMP2; GPC4; RGS1; PTPRC; CBLB; IFI16; PIM2; IL18R1; CR2; IRF1; ARHGDIB; CLEC11A; TEK; ITGA1; SERPINF1; PROM1; IL10RA; TYK2; DMTF1; MPDU1; MAP2K6; POU1F1; SERPINA3;
Pancreatic fluid	24	136	2.60304	3.50321	7.27217e-08	6.1668e-05	4.4687e-07	1.17918e-06	FN1; LCN2; ACTA2; ACTG2; APOE; KRT19; LYZ; CFH; TGM2; SERPINA1; HBB; HBG1; LAMA4; SERPING1; HBA1; FGB; CRP; ACTB; ACTC1; CFI; PRSS3; PNLIPRP1; YWHAE; ALB;
20_cys	26	96	2.81996	5.37611	9.06074e-13	7.6835e-10	1.20055e-11	3.16796e-11	JCHAIN; FN1; LUM; APOE; IGFBP3; C1R; C1S; CFH; CD14; SERPINA1; HBB; AGT; C7; APOC1; SERPING1; CPN2; FGB; CFB; GSN; ACTB; SERPINF1; CFI; RBP4; C8A; SERPINA3; ALB;
hupo1_b1-cit_cam	19	71	2.06074	5.3126	1.32518e-09	1.12375e-06	9.68752e-09	2.5563e-08	JCHAIN; FN1; LUM; C1R; CFH; SERPINA1; AGT; SERPING1; CPN2; LCP1; FGB; CFB; GSN; APCS; F13A1; SERPINF1; RBP4; SERPINA3; ALB;
Natural killer cell	16	106	1.73536	2.99702	7.86824e-05	0.0667226	0.000343931	0.000907552	CD48; HLA-DRA; KLRB1; HLA-DPA1; MSN; SELPLG; LST1; DPP4; LILRB4; CLEC2B; CYTIP; CST7; ITGA1; IL10RA; CAMP; MKNK1;
Panc1	50	346	5.42299	2.86822	1.64546e-11	1.39535e-08	1.60385e-10	4.23218e-10	TIMP1; LGALS3BP; APOE; IGFBP4; MFGE8; SERPINE1; LGALS1; MDK; HLA-A; CYR61; PRSS23; AHNAK; SFRP1; TGFBI; AXL; MRC2; LTBP2; TUBA1A; MMP1; AKAP12; FSCN1; MSN; S100A11; HSPG2; MMP2; TPM4; LTBP1; AGR2; HSPA1A; FLNA; GSN; TUBA1B; ARHGDIB; LAMC1; FBLN1; ARHGDIA; SPTAN1; ANXA1; GNPDA1; PLAU; FLG; NUCB1; NPM1; EEF1B2; GDI2; YWHAE; CCT6A; CCT8; LDHB; HSPA8;
Frontal lobe	23	480	2.49458	0.951285	0.629359	1	0.993849	1	THBS2; FHL2; GPRASP1; CYR61; DCLK1; DIO2; NR4A1; ADARB1; SCRG1; TULP3; SEPT4; SERPINF1; JAM3; SORL1; RBP1; TGM5; GTF2A1; MAPK13; SPTBN2; CNTNAP2; KCNIP4; SERPINI1; ZNF131;
Pons	4	134	0.433839	0.593816	0.910891	1	1	1	PCOLCE; SCG2; CTSA; ZNF131;
Pyramidal cell	1	7	0.10846	2.85922	0.303713	1	0.529936	1	GRM5;
Breast milk	13	73	1.40998	3.53622	6.43102e-05	0.054535	0.000285524	0.000753429	APOE; MFGE8; HLA-DRA; HLA-A; MSN; HSPA1A; STOM; ACTB; CSN3; GDI2; LDHB; HSPA8; CSN1S1;
Lymphocytes	41	468	4.44685	1.73892	0.000422513	0.358291	0.00162123	0.00427803	GEM; CCL19; CXCR4; CD74; CCL20; ZFP36; ITGB2; PENK; HLA-A; GJA1; MAF; THY1; RUNX3; LEF1; CCL4; DPP4; F3; CASP1; FAM127A; CTPS1; HLA-B; HTRA1; HCLS1; VASP; ALOX5; SELL; EPHX2; SKAP1; PAX5; CAMP; PRL; RNF113A; PPOX; C14orf1; MCFD2; THOC1; SLC25A5; CCT6A; RRM1; TRAT1; ZNF131;
Globus pallidus	2	23	0.21692	1.7335	0.323971	1	0.560668	1	KCNIP4; TRPC6;
01_glyco	58	667	6.29067	1.7259	3.63117e-05	0.0307924	0.00016735	0.000441596	JCHAIN; TIMP1; FN1; LGALS3BP; LUM; ACTA2; IGFBP3; C1R; C1S; MYOF; PTGDS; CFH; LGALS1; TFF3; CD14; SERPINA1; CDH5; CFHR4; AGT; MSN; ELOVL5; C7; APOC1; ZNF268; SERPING1; CPN2; LCP1; TPM4; RAC2; HSPA1A; FLNA; CFB; MYO6; ITGB5; APCS; ACTB; FBLN1; SERPINF1; EEF1A2; CFI; ATP2A2; SELL; ATP5F1; MTHFD2; NPM1; PRDX3; ETFDH; GDI2; THOC1; STAG2; C8A; SLC25A5; LDHB; HSPA8; MAOA; SERPINA3; CRYZ; ALB;
Nucleus accumbens	5	166	0.542299	0.598891	0.925605	1	1	1	PENK; RBP1; GTF2A1; TRPC6; ZNF131;
Bronchoalveolar fluid	27	186	2.92842	2.88159	7.05261e-07	0.000598061	3.88351e-06	1.02477e-05	JCHAIN; LUM; TPM2; TGM2; TFF3; HBB; MYH11; HBG1; EPHA3; MNT; TPM4; FLNA; CES1; LAMC1; HCLS1; VASP; ANXA1; NUCB1; DMD; USP9Y; FGF12; AKAP9; HSPA8; HTT; DEFB1; COCH; GSTA2;
Striatum	1	28	0.10846	0.715571	0.765155	1	1	1	TRPC6;
Corneal stromal cell	5	6	0.542299	16.5428	1.84881e-06	0.00156779	9.67773e-06	2.55372e-05	HLA-A; SERPINA1; CXCL6; ANGPTL7; CXCL1;
21_unfract	25	95	2.7115	5.22383	5.00964e-12	4.24818e-09	5.51711e-11	1.45583e-10	JCHAIN; FN1; APOE; C1R; C1S; CFH; SERPINA1; HBB; AGT; APOC1; SERPING1; CPN2; HBA1; FGB; CFB; GSN; APCS; PFKP; SERPINF1; CFI; RBP4; MTUS1; C8A; SERPINA3; ALB;
CD4 cell	1	42	0.10846	0.477104	0.886289	1	1	1	KLRB1;
Bronchial epithelial cells	11	69	1.19306	3.16606	0.00062521	0.530178	0.00236687	0.00624559	HLA-DRA; SERPINA1; CXCL6; S100A11; IL1RN; CXCL1; PLAU; CTSA; GSTM3; ART3; TRPC6;
Frontal cortex	7	113	0.759219	1.23096	0.343208	1	0.584418	1	APOE; MYLK; CYR61; PDE4B; BDNF; KCNIP4; GRM5;
Kidney cancer	66	352	7.15835	3.72134	9.1465e-21	7.75623e-18	5.17082e-19	1.36446e-18	COL1A2; COL3A1; COL5A2; VCAN; FN1; LUM; THBS2; COL1A1; ACTG2; POSTN; COL14A1; MFGE8; FMOD; COL6A3; CFH; COL4A2; TGM2; COL6A2; HLA-A; TGFBI; SERPINA1; BGN; HBB; FBLN2; TNC; COL4A1; EFEMP1; THY1; AGT; SPEN; MAFF; LAMA4; SERPING1; HSPG2; HBA1; PECAM1; FGB; DPP4; FLNA; CFB; GSN; APCS; LAMC1; NID2; HLA-B; ACTB; THBS1; NID1; ITGA1; ACTC1; AOC3; IL1RAP; COL15A1; LRP1; SRP54; EIF2S2; DMD; CCT8; FBN2; ACA…
Umbilical vein endothelial cells	37	178	4.01302	4.1259	1.25729e-13	1.06619e-10	1.93852e-12	5.11529e-12	CXCR4; MOXD1; MYLK; SERPINE1; CFH; ST6GAL1; F2R; ITGBL1; HLA-A; CYR61; PTGS2; PLAT; CDH5; THY1; MEOX2; MSN; TNFAIP2; VCAM1; NR4A1; SERPING1; GJA4; MMP2; PECAM1; SRGN; CXCL1; HLA-B; CXCL2; CXCL9; BST1; RAMP2; PSMB8; PLAU; MXRA8; RBP1; MTHFD2; ESM1; C8A;
B lymphoblast	1	8	0.10846	2.50227	0.338813	1	0.578096	1	AIP;
Eyes	11	122	1.19306	1.79076	0.0439957	1	0.119578	0.315538	MYOF; COL4A2; TGFBI; COL4A1; ASPA; FOXC1; PEA15; LRP1; CRYAA; CA12; COCH;
H2228	12	168	1.30152	1.41858	0.141837	1	0.288742	0.761921	AXL; PTRF; MSN; LCP1; LCK; IRS1; FYN; TNS2; ANXA1; SEPT9; TYK2; LDHB;
Dentate nucleus	2	14	0.21692	2.8471	0.154863	1	0.306832	0.809656	CTSA; KCNIP4;
Stratum granulosum	1	9	0.10846	2.22454	0.372146	1	0.629899	1	CSTA;
Bone marrow stromal cells	3	19	0.32538	3.14216	0.0677055	1	0.163109	0.430405	LGALS1; IL1RN; PAPPA;
Ureter	2	11	0.21692	3.62287	0.103205	1	0.22383	0.590634	IGFBP7; NKX3-1;
Granulocytes	11	89	1.19306	2.45467	0.00503458	1	0.0164839	0.043497	LCN2; CEACAM6; TCN1; JUNB; MNDA; CTPS1; CLEC2B; S100A9; HCLS1; BST1; CAMP;
CD8 cell	2	45	0.21692	0.8862	0.669645	1	1	1	KLRB1; ITGA1;
hupo1_b2-cit_cam	12	65	1.30152	3.66613	8.48998e-05	0.071995	0.000369205	0.000974245	FN1; LUM; KRT19; SERPINA1; HBB; AGT; HBA1; FGB; ACTB; SLC25A5; SERPINA3; ALB;
Ciliary epithelium	3	9	0.32538	6.62958	0.00852273	1	0.0267677	0.0706335	SPARC; SERPINF1; CA12;
Ventricular septum	2	82	0.21692	0.486378	0.923335	1	1	1	POSTN; ZNF131;
Peripheral blood leukocytes	12	125	1.30152	1.90653	0.0239041	1	0.0677948	0.178894	LCN2; CCL20; SEMA3C; PCOLCE; IGFBP7; RNF40; TBXAS1; CST7; SVIL; IGBP1; CAMP; AIP;
BJ635	23	175	2.49458	2.60915	2.4326e-05	0.0206285	0.000113969	0.000300738	TYROBP; AXL; PTRF; EPHA3; LST1; FCER1G; LCP1; HBA1; LCK; PECAM1; DDR2; FCGR2A; CBLB; LILRB4; FLNA; ACTB; FYN; VASP; TAGLN; TNS2; ANXA1; TYK2; MAPK13;
Mesenchymal stromal cells	25	178	2.7115	2.78813	3.32245e-06	0.00281744	1.66764e-05	4.4005e-05	ITGA7; ENG; FAP; MFGE8; MYOF; HMOX1; TGFBI; PDGFRB; SLC16A3; NT5E; TNC; MRC2; THY1; GPC4; HSD11B1; HAS1; DPP4; TPP1; ITGB5; STOM; AOC3; BST1; ATP2A2; LRP1; TMEM5;
Osteoblasts	14	52	1.51844	5.34559	1.81612e-07	0.000154007	1.08456e-06	2.86189e-06	TIMP1; AEBP1; FHL2; EGR2; IGFBP4; ITGBL1; PTGS2; HSD11B1; IGFBP6; BMPR2; FBLN1; ITGA1; PAPPA; NOTCH2;
H1703	7	138	0.759219	1.00798	0.547637	1	0.87622	1	PTRF; ZYX; LCK; FYN; ANXA1; TYK2; CCT8;
Renal cortex	4	24	0.433839	3.31434	0.0304351	1	0.084898	0.224026	VCAM1; HLA-DMA; HLA-DMB; SEC23B;
Ependymal cells	2	9	0.21692	4.42706	0.072155	1	0.171875	0.453537	IGFBP7; HTRA1;
T lymphocytes	3	32	0.32538	1.86606	0.217075	1	0.40457	1	CD27; CR2; ITGA1;
Cellzome_Abl_inhibitors_NatureBiotechnology_exp142	6	83	0.650759	1.43677	0.240142	1	0.437936	1	LCK; CHSY1; FYN; TYK2; EIF3J; HSPA8;
Adipose tissue	21	155	2.27766	2.68974	3.4348e-05	0.0291271	0.000159164	0.000419997	SPARC; CTSK; APOE; SERPINE1; AGT; IL6; SLC2A3; CTSS; RRAD; IL1RN; LAMA4; BDKRB2; PEA15; UGT2B11; EMP3; RBP1; ATP5F1; PRL; CETP; TRPC6; SERPINI2;
WM1158	36	212	3.90456	3.37063	1.2807e-10	1.08603e-07	1.097e-09	2.89473e-09	COL1A2; FN1; TPM2; ACTA2; COL1A1; DPYSL3; KRT19; COL6A3; COL4A2; COL6A2; HLA-A; AHNAK; TGFBI; FBLN2; TNC; MYH11; TUBA1A; HSPA1A; FLNA; GSN; AHNAK2; S100A9; LAMC1; ACTB; THBS1; NID1; ANXA1; LAMB3; SLC25A5; CCT6A; CCT8; HSPD1; AIP; HSPA8; ARG1; HIST1H4C;
Occipital pole	7	129	0.759219	1.0783	0.475828	1	0.770042	1	FHL2; CYR61; DCLK1; ADARB1; TULP3; SORL1; CNTNAP2;
Chondrocytes	20	65	2.1692	6.10817	2.98105e-11	2.52793e-08	2.87264e-10	7.58022e-10	TIMP1; CXCR4; COL11A1; EGR2; IGFBP4; CCL20; CTGF; MAF; CXCL8; PTGS2; CXCL6; JUNB; COMP; IL6; LEF1; CXCL1; HTRA1; FBLN1; ITGA1; HAPLN1;
hupo55_b1-cit_cam	9	78	0.976139	2.29202	0.016328	1	0.0487541	0.12865	IGFBP3; IGFBP4; CFH; SERPINA1; HBB; APOC1; HBA1; RBP4; ALB;
Tongue	4	54	0.433839	1.47338	0.288787	1	0.51019	1	CEACAM6; PECAM1; CAMP; DEFB1;
Adrenal medulla	3	71	0.32538	0.841185	0.70112	1	1	1	SERPINF1; JAM3; SCGN;
N06cs110	10	87	1.0846	2.28302	0.0120082	1	0.0368947	0.0973564	TGM2; COL6A2; FLNA; S100A10; FCGR1A; VASP; TAGLN; KCNJ2; MAPK13; LDHB;
Grey matter	3	7	0.32538	8.52105	0.00383112	1	0.0129952	0.0342911	ADARB1; CHGB; FBLN1;
Parotid gland	4	32	0.433839	2.48601	0.0753162	1	0.177906	0.469451	CST1; AQP4; LDHB; DEFB1;
Cerebellar cortex	2	59	0.21692	0.675951	0.804958	1	1	1	GPRASP1; GLS2;
BOB2L	22	96	2.38612	4.54934	1.68212e-09	1.42644e-06	1.19869e-08	3.16304e-08	JCHAIN; FN1; LUM; APOE; IGFBP3; C1S; CFH; SERPINA1; HBB; AGT; APOC1; SERPING1; CPN2; FGB; CFB; APCS; SERPINF1; CFI; RBP4; MIOS; SERPINA3; ALB;
Bowmann's capsule	1	7	0.10846	2.85922	0.303713	1	0.529936	1	SLIT2;
Gastrointestinal tract	2	23	0.21692	1.7335	0.323971	1	0.560668	1	CD37; LRP1;
Peripheral blood cells	9	140	0.976139	1.27706	0.274273	1	0.486577	1	RUNX1; MX1; CLDN5; HTRA1; CST7; ENPP2; MT1X; CSN1S1; CA12;
Arteries	5	30	0.542299	3.31296	0.0160358	1	0.0482212	0.127244	VCAN; ACTG2; NOTCH3; HMOX1; FBLN1;
Choroid	6	32	0.650759	3.72592	0.00473401	1	0.0156204	0.0412185	CXCL8; CXCL6; VCAM1; PECAM1; COL8A1; RABGGTB;
Syncytiotrophoblast	6	54	0.650759	2.20823	0.0533636	1	0.131166	0.346116	SERPINA1; MEOX2; FBLN1; LRP1; PAPPA; CRHBP;
Neurons	8	68	0.867679	2.33724	0.0205783	1	0.0605916	0.159887	MYLK; GPM6B; CHN1; HTRA1; FBLN1; LRP1; DMD; AP3B2;
Zona glomerulosa	2	9	0.21692	4.42706	0.072155	1	0.171875	0.453537	HSD11B1; NR4A2;
Lymph	1	22	0.10846	0.910638	0.679597	1	1	1	ATP2A3;
Hematopoietic cells	4	22	0.433839	3.6155	0.0226764	1	0.0656335	0.173191	APOE; ENG; SERPINA3; ALB;
Tunica adventitia	1	1	0.10846	19.8447	0.0503908	1	0.125312	0.330668	VCAN;
Purkinje cells	2	35	0.21692	1.13933	0.532452	1	0.855151	1	HTRA1; GRM5;
Melanoma cells	8	47	0.867679	3.38132	0.00220301	1	0.00775169	0.0204549	MSN; HSPA1A; ACTB; CAPZB; GDI2; YWHAE; LDHB; HSPA8;
Nasal mucosa	4	24	0.433839	3.31434	0.0304351	1	0.084898	0.224026	AOC1; DEFB4A; CAMP; CA12;
Umbilical cord	8	34	0.867679	4.6738	0.000226945	0.192449	0.00090778	0.00239541	CEACAM6; IGFBP3; IGF1; LEF1; IGFBP7; FBLN1; MT1X; GSTA1;
Antrum	2	22	0.21692	1.81226	0.305097	1	0.531257	1	CHGB; MUC6;
Malignant ascites	1	5	0.10846	4.00063	0.227832	1	0.418184	1	HSPA8;
Cornea	13	82	1.40998	3.14815	0.000218853	0.185587	0.000883748	0.002332	SPARC; LUM; COL11A1; COL4A2; TGFBI; COL4A1; ANGPTL7; DDR2; COL8A1; FOXC1; MMP7; SERPINF1; SERPINA3;
Teeth	1	2	0.10846	9.97171	0.0982449	1	0.216394	0.571012	SPARC;
Retinal pigmented epithelial cells	6	51	0.650759	2.3381	0.0421614	1	0.115332	0.304333	SPARC; SLC16A3; IL1RN; COL8A1; GNAI1; RABGGTB;
18_size	26	104	2.81996	4.96261	6.76443e-12	5.73624e-09	7.1703e-11	1.89207e-10	FN1; LGALS3BP; LUM; APOE; C1R; C1S; PTGDS; IGF1; CD14; SERPINA1; HBB; AGT; APOC1; SERPING1; CPN2; HBA1; FGB; CFB; GSN; ACTB; F13A1; SERPINF1; RBP4; APOF; SERPINA3; ALB;
Decidua	8	43	0.867679	3.69579	0.00121328	1	0.00439686	0.0116023	SPARC; IGFBP3; HSD11B1; PI3; ALOX5; PAPPA; PRL; CRHBP;
16_clinprot_c8	20	92	2.1692	4.31575	2.40796e-08	2.04195e-05	1.52385e-07	4.02107e-07	APOE; C1R; C1S; CFH; SERPINA1; HBB; APOC1; SERPING1; HBA1; FGB; CFB; GSN; APCS; SERPINF1; CFI; RBP4; APOF; C8A; SERPINA3; ALB;
Descending colon	1	56	0.10846	0.357849	0.944973	1	1	1	CRISP3;
Forebrain	1	12	0.10846	1.66887	0.462404	1	0.749749	1	CHGB;
Villus	2	10	0.21692	3.9848	0.0872628	1	0.201632	0.532058	MYLK; CHGB;
Collecting duct	4	23	0.433839	3.45838	0.0263848	1	0.0743331	0.196147	GSN; HTRA1; CA12; DEFB1;
b1-SE_nonglyco_qstar	24	90	2.60304	5.29354	9.80729e-12	8.31659e-09	1.002e-10	2.64403e-10	JCHAIN; FN1; LGALS3BP; LUM; APOE; C1R; C1S; CFH; SERPINA1; HBB; AGT; C7; SERPING1; HBA1; CFB; GSN; APCS; THBS1; SERPINF1; CFI; C8A; HSPA8; SERPINA3; ALB;
Eosinophils	12	100	1.30152	2.38311	0.00442859	1	0.0146697	0.0387098	CCL20; CD52; CRISP3; F2R; NT5E; SERPINA1; CD37; CD53; SELPLG; CXCL1; PDE4B; SELL;
Vascular endothelium	10	40	1.0846	4.96489	2.13976e-05	0.0181451	0.000100806	0.000266004	IGFBP3; MYLK; HLA-DRA; F2R; HLA-DPA1; MEOX2; GJA4; ITGA1; PLAU; HSD3B1;
Myoblast	2	10	0.21692	3.9848	0.0872628	1	0.201632	0.532058	IGFBP3; HLA-DMB;
Submandibular gland	3	25	0.32538	2.38835	0.129173	1	0.273847	0.722616	CST1; AQP4; PI3;
Prostrate	1	15	0.10846	1.33532	0.539699	1	0.865151	1	TRPC6;
Glomerular mesangial cell	2	13	0.21692	3.06594	0.137112	1	0.2878	0.759436	HMOX1; COL4A1;
Myocardium	6	30	0.650759	3.97423	0.00337908	1	0.0115543	0.030489	HLA-A; FRZB; NT5E; HLA-B; HTRA1; PLN;
Occipital cortex	2	39	0.21692	1.0225	0.591652	1	0.941316	1	CYR61; GRM5;
AdducinII	21	116	2.27766	3.59398	3.02255e-07	0.000256312	1.75556e-06	4.63251e-06	JCHAIN; FN1; C1R; C1S; CFH; SERPINA1; HBB; AGT; C7; SERPING1; HBA1; CFB; ACTB; FBLN1; THBS1; CFI; PAPPA; C8A; PSG3; HIST1H4C; ALB;
Granulosa lutein cells	6	28	0.650759	4.258	0.00233599	1	0.00811852	0.0214228	CTGF; HSD11B1; PECAM1; HBEGF; HTRA1; LRP1;
Proximal convoluted tubule	2	32	0.21692	1.24611	0.484351	1	0.782343	1	HTRA1; MT1X;
Leydig cells	6	36	0.650759	3.31204	0.00857976	1	0.0268474	0.0708438	CXCR4; FNBP1; HTRA1; FBLN1; LRP1; CTSA;
Myeloid stem cell	5	16	0.542299	6.20999	0.000881005	0.747092	0.00326724	0.00862146	LCN2; ZFP36; S100A9; HCLS1; CAMP;
Thyroid follicular cells	1	12	0.10846	1.66887	0.462404	1	0.749749	1	IGFBP7;
Dermis	4	9	0.433839	8.8321	0.000658299	0.558238	0.00248106	0.00654691	SPARC; MATN2; HSPG2; MEOX1;
BOB_Sensitivity	27	129	2.92842	4.15476	2.1888e-10	1.8561e-07	1.72094e-09	4.54115e-09	JCHAIN; FN1; LGALS3BP; LUM; APOE; IGFBP3; KRT19; C1S; CFH; SERPINA1; HBB; AGT; C7; APOC1; SERPING1; CPN2; FGB; CFB; GSN; APCS; S100A9; SERPINF1; CFI; RBP4; C8A; SERPINA3; ALB;
Pulmonary artery	4	15	0.433839	5.30161	0.00559561	1	0.0182503	0.0481582	HMOX1; F3; FBLN1; HSD3B1;
Cellzome_Abl_inhibitors_NatureBiotechnology_exp143	5	87	0.542299	1.14265	0.447793	1	0.734484	1	LCK; FYN; YWHAE; EIF3J; HSPA8;
Gastric mucosa	5	33	0.542299	3.01187	0.0236052	1	0.0671719	0.17725	HLA-A; TFF1; TFF2; HLA-B; CASP6;
CSF	4	12	0.433839	6.62591	0.00229003	1	0.00799154	0.0210878	APOE; IGFBP3; CHGB; IGFBP6;
Skin fibroblasts	26	162	2.81996	3.18598	1.52578e-07	0.000129386	9.17633e-07	2.42141e-06	TIMP1; SPARC; THBS2; MOXD1; C1S; CCL20; COL6A3; CFH; HMOX1; COL6A2; CYR61; PTGS2; THY1; CCL8; MATN2; SERPING1; CXCL1; FLI1; LAMC1; ADAMTS3; TAGLN; ITGA1; CTSA; PAPPA; ACADM; PDCD4;
Alveolar macrophage	3	18	0.32538	3.31663	0.0591527	1	0.143318	0.378183	SERPINA1; FBLN1; PI3;
Urothelium	5	33	0.542299	3.01187	0.0236052	1	0.0671719	0.17725	IGFBP7; HTRA1; FBLN1; SMPDL3A; HSPD1;
Islets of Langerhans	16	135	1.73536	2.35326	0.00126406	1	0.00454206	0.0119854	REG3A; KRT19; CCL20; CRISP3; HLA-A; TUBA1A; HSPA1A; HLA-B; ACTB; EEF1A2; PSMB8; RBP4; HSPD1; HSPA8; SERPINB1; ALB;
Ovarian cancer cells	1	3	0.10846	6.65885	0.14369	1	0.288742	0.761921	CLDN5;
Gingival epithelium	1	8	0.10846	2.50227	0.338813	1	0.578096	1	DEFB4A;
Chorionic villus	1	8	0.10846	2.50227	0.338813	1	0.578096	1	RHD;
Atrium	7	146	0.759219	0.952752	0.60773	1	0.96328	1	POSTN; PCOLCE; HTRA1; UBD; MFN1; MYL7; ZNF131;
Corpus luteum	2	12	0.21692	3.32122	0.119859	1	0.256667	0.677282	IGFBP3; PGR;
Parietal lobe	2	111	0.21692	0.359318	0.978104	1	1	1	KCNIP4; ZNF131;
Uterine epithelium	2	7	0.21692	5.69013	0.0449862	1	0.120722	0.318558	NR2F2; CA12;
Cardiac muscle	6	64	0.650759	1.86325	0.102558	1	0.22383	0.590634	MYOF; RRAD; TNNI3; FBLN1; SVIL; MB;
Cardiac gland	1	1	0.10846	19.8447	0.0503908	1	0.125312	0.330668	MUC6;
Uterine myometrium	13	77	1.40998	3.35255	0.000113713	0.096429	0.000489487	0.00129164	LGALS3BP; PTGIS; MFGE8; IGF1; FOS; PTGS2; PECAM1; S100G; GNAI1; KLK1; CRHBP; CCNG1; TRPC6;
Sebaceous glands	4	29	0.433839	2.7431	0.0559041	1	0.137014	0.361546	HTRA1; FBLN1; FMO5; HSD3B1;
Neural stem cells	6	67	0.650759	1.77983	0.120773	1	0.257974	0.680732	GPRASP1; CHGB; HSPA1A; MTMR11; THBS1; RASSF9;
Spermatozoa	9	102	0.976139	1.75278	0.0718222	1	0.171875	0.453537	ACTG2; IGF1; CD52; HLA-A; HLA-B; PDE1A; CAMP; ACADM; CRISP1;
Large intestine	4	39	0.433839	2.03992	0.131614	1	0.277634	0.732609	APOC1; HAS1; HTRA1; CA12;
Oocytes	1	38	0.10846	0.527312	0.860099	1	1	1	HSD11B1;
Hair follicle	11	83	1.19306	2.63209	0.00292183	1	0.0100312	0.02647	CEACAM6; EGR2; IGFBP4; LEF1; HSPG2; MEOX1; ITGB5; S100A9; HTRA1; TGM5; FMO5;
Cytotrophoblasts	4	39	0.433839	2.03992	0.131614	1	0.277634	0.732609	HLA-A; MEOX2; DPP4; LRP1;
Glomerulus	7	44	0.759219	3.1609	0.00604172	1	0.0194067	0.0512098	F2R; EMILIN1; NT5E; SLIT2; COL8A1; HTRA1; GNAI1;
Bile duct	5	31	0.542299	3.20613	0.0183476	1	0.0545922	0.144056	KRT19; MSN; FBLN1; MUC6; PROM1;
Mammary epithelium	10	75	1.0846	2.64825	0.00426236	1	0.0142621	0.0376344	IGFBP7; CXCL1; FOSB; CXCL9; PI3; PEA15; SCGB2A2; FLG; GRB14; DEFB1;
Lung fibroblasts	4	27	0.433839	2.94621	0.0446709	1	0.12064	0.31834	TIMP1; GEM; CALD1; TRPA1;
Karpas 299	1	24	0.10846	0.834783	0.711111	1	1	1	ACTB;
Superior frontal gyrus	1	10	0.10846	2.00231	0.403799	1	0.674059	1	TRPC6;
Cochlea	3	28	0.32538	2.13254	0.165215	1	0.32658	0.861765	DFNA5; KCTD12; COCH;
Schwann cells	2	17	0.21692	2.34496	0.210203	1	0.39269	1	SEMA3C; IGFBP7;
B lymphocytes	5	27	0.542299	3.68093	0.0102839	1	0.0319443	0.0842933	CD27; PTPRC; CR2; TNFRSF1A; SELL;
Malignant pleural effusions	7	31	0.759219	4.48602	0.000731724	0.620502	0.00274558	0.00724494	THBS2; CFH; FGB; ACTB; SERPINF1; AKAP9; ALB;
N06BJ504	9	78	0.976139	2.29202	0.016328	1	0.0487541	0.12865	CDH5; EPHA3; LCK; DDR2; FYN; TNS2; TYK2; NUCB1; HIST1H4C;
Auricle	1	4	0.10846	4.99829	0.186847	1	0.358476	0.945933	MFN1;
Proximal tubular epithelium	2	8	0.21692	4.97976	0.0580145	1	0.141369	0.373038	HMOX1; FBLN1;
Sweat glands	4	37	0.433839	2.15016	0.114078	1	0.245529	0.647892	IGFBP7; HTRA1; FBLN1; CAMP;
Penis	1	3	0.10846	6.65885	0.14369	1	0.288742	0.761921	FBLN1;
Trophoblast	9	44	0.976139	4.06273	0.000290058	0.24597	0.00114404	0.00301886	TIMP1; CXCR4; IGFBP3; HLA-A; TPBG; PECAM1; GNAI1; PGR; PAPPA;
Vascular endothelial cells	13	63	1.40998	4.09744	1.24393e-05	0.0105485	5.95961e-05	0.00015726	TIMP1; PTGIS; LGALS1; CTGF; NT5E; PLAT; CDH5; THY1; SLIT2; MSN; VCAM1; NR4A1; PGR;
Tooth	8	32	0.867679	4.96582	0.00014379	0.121934	0.000597715	0.00157723	COL1A2; SPARC; COL1A1; DEFB4A; DMP1; MMP20; NOTCH2; HSPD1;
Dentate gyrus	3	26	0.32538	2.29652	0.14086	1	0.288742	0.761921	CHGB; BDNF; GRM5;
Submaxillary gland	1	10	0.10846	2.00231	0.403799	1	0.674059	1	ST6GAL1;
Thymic epithelial cells	6	8	0.650759	14.8897	4.13476e-07	0.000350627	2.35995e-06	6.22736e-06	HLA-DRA; LGALS1; HLA-DPA1; ITGB5; HLA-DMA; ITGA1;
Nephron	1	6	0.10846	3.33497	0.266752	1	0.476223	1	CA12;
Granular cell	1	10	0.10846	2.00231	0.403799	1	0.674059	1	GRM5;
Langerhans cells	6	17	0.650759	7.01156	0.000123408	0.10465	0.000523251	0.00138073	CCL20; FSCN1; FCER1A; HLA-DMA; HLA-DMB; ALOX5;
Sublingual gland	1	10	0.10846	2.00231	0.403799	1	0.674059	1	AQP4;
Vas deferens	4	17	0.433839	4.67826	0.00900421	1	0.028072	0.0740752	CD52; MYH11; CAMP; CRISP1;
Chorion	2	14	0.21692	2.8471	0.154863	1	0.306832	0.809656	IGFBP7; MMP2;
Microglia	2	17	0.21692	2.34496	0.210203	1	0.39269	1	HLA-DRA; MSN;
Lingual gland	1	1	0.10846	19.8447	0.0503908	1	0.125312	0.330668	CEACAM6;
Proerythroblast	1	5	0.10846	4.00063	0.227832	1	0.418184	1	PAPPA;
T-lymphoblast	2	11	0.21692	3.62287	0.103205	1	0.22383	0.590634	SRGN; CCNG1;
Endocervix	2	12	0.21692	3.32122	0.119859	1	0.256667	0.677282	MUC6; DEFB1;
Veins	2	10	0.21692	3.9848	0.0872628	1	0.201632	0.532058	VCAN; LTBP1;
Pontine nucleus	1	6	0.10846	3.33497	0.266752	1	0.476223	1	GRM5;
Colon mucosa	7	46	0.759219	3.0235	0.00773731	1	0.0243912	0.0643626	CEACAM7; CCL8; ADARB1; CST7; SLC26A3; DMTF1; ORC5;
Myofibroblast	1	5	0.10846	4.00063	0.227832	1	0.418184	1	NREP;
Parietal cortex	1	25	0.10846	0.801405	0.725688	1	1	1	GRM5;
Chromaffin cell	1	7	0.10846	2.85922	0.303713	1	0.529936	1	HTRA1;
Seminiferous tubule	1	23	0.10846	0.871062	0.695761	1	1	1	RAD17;
Intestinal epithelial cells	4	27	0.433839	2.94621	0.0446709	1	0.12064	0.31834	HLA-DRA; HLA-A; DPP4; ACTB;
Amnionic epithelial cell	1	6	0.10846	3.33497	0.266752	1	0.476223	1	FBLN1;
Spermatids	4	38	0.433839	2.09359	0.122712	1	0.261456	0.68992	GRN; HLA-F; CAMP; HIST1H1A;
Reticulocytes	4	25	0.433839	3.18182	0.0348316	1	0.0955895	0.252238	RHD; ASNS; CCT6A; CYB5A;
Follicular fluid	1	2	0.10846	9.97171	0.0982449	1	0.216394	0.571012	SERPINA1;
Th(2) cell	1	3	0.10846	6.65885	0.14369	1	0.288742	0.761921	DPP4;
Pancreatic acinus	2	17	0.21692	2.34496	0.210203	1	0.39269	1	REG3A; CRISP3;
Parahippocampal gyrus	1	13	0.10846	1.5406	0.489512	1	0.787677	1	TRPC6;
Paneth cell	2	4	0.21692	9.94709	0.0142184	1	0.0430616	0.113629	REG3A; DEFA5;
Coronary arteries	4	32	0.433839	2.48601	0.0753162	1	0.177906	0.469451	ACTA2; IGFBP7; FBLN1; PI3;
BOB2L_ISB	20	87	2.1692	4.56376	8.7038e-09	7.38082e-06	5.8578e-08	1.54573e-07	JCHAIN; FN1; LGALS3BP; LUM; IGFBP3; KRT19; C1S; CFH; SERPINA1; AGT; APOC1; SERPING1; CPN2; CFB; APCS; SERPINF1; CFI; C8A; SERPINA3; ALB;
Plasma cells	3	21	0.32538	2.84305	0.0863638	1	0.201632	0.532058	JCHAIN; CR2; PAX5;
Rods	1	11	0.10846	1.82045	0.433859	1	0.714392	1	RGS1;
Entorhinal cortex	2	7	0.21692	5.69013	0.0449862	1	0.120722	0.318558	MYLK; CHGB;
Prostate carcinoma	1	1	0.10846	19.8447	0.0503908	1	0.125312	0.330668	NKX3-1;
Insular cortex membrane micro domains	10	75	1.0846	2.64825	0.00426236	1	0.0142621	0.0376344	DPYSL2; THY1; FSCN1; GPM6B; HBA1; FGB; GSN; HLA-B; ATP5F1; ALB;
Middle frontal gyrus	1	7	0.10846	2.85922	0.303713	1	0.529936	1	TRPC6;
Mononuclear phagocytes	1	12	0.10846	1.66887	0.462404	1	0.749749	1	SERPING1;
Duodenum epithelium	3	7	0.32538	8.52105	0.00383112	1	0.0129952	0.0342911	IGFBP7; HLA-DMA; HLA-DMB;
Breast cancer cells	5	36	0.542299	2.76095	0.0331605	1	0.0914838	0.241404	TUBA1A; ACTB; DLD; HSPD1; HSPA8;
Osteocytes	2	5	0.21692	7.96165	0.0229098	1	0.0656335	0.173191	SPARC; FBLN1;
Oviduct	1	11	0.10846	1.82045	0.433859	1	0.714392	1	IGFBP4;
Zona fasciculata	2	11	0.21692	3.62287	0.103205	1	0.22383	0.590634	HSD11B1; NR4A2;
Alveolus	2	14	0.21692	2.8471	0.154863	1	0.306832	0.809656	F3; AQP4;
Neuroglia	1	11	0.10846	1.82045	0.433859	1	0.714392	1	GPM6B;
Adipose tissue stromal cell	1	4	0.10846	4.99829	0.186847	1	0.358476	0.945933	HSD11B1;
Intestinal epithelium	6	24	0.650759	4.96737	0.00099132	0.840639	0.00363913	0.0096028	CCL20; MICB; KLRB1; NT5E; ITGA1; PLAU;
Articular cartilage	6	17	0.650759	7.01156	0.000123408	0.10465	0.000523251	0.00138073	LUM; C1R; COMP; SLC2A3; IL1RN; HAPLN1;
Osteoclast	2	18	0.21692	2.21476	0.229084	1	0.419575	1	HSD11B1; FBLN1;
Myeloid	2	5	0.21692	7.96165	0.0229098	1	0.0656335	0.173191	LCN2; S100A9;
Cerebrum	3	30	0.32538	1.99042	0.190694	1	0.364208	0.961058	SLC2A3; KCTD12; CTSA;
Stratum corneum	1	6	0.10846	3.33497	0.266752	1	0.476223	1	CSTA;
Choriodecidua	1	10	0.10846	2.00231	0.403799	1	0.674059	1	CRHBP;
Bronchioles	2	11	0.21692	3.62287	0.103205	1	0.22383	0.590634	CLDN5; FBLN1;
Nasal tissue epithelial cells	5	24	0.542299	4.14086	0.00613292	1	0.0196254	0.0517866	LGALS1; IL1RN; CCL5; CAMP; CETN1;
Renal tubule	1	18	0.10846	1.11289	0.605891	1	0.962165	1	S100A11;
Locus coeruleus	2	17	0.21692	2.34496	0.210203	1	0.39269	1	GRM5; TRPC6;
051503_BAL20_gly_lec	10	30	1.0846	6.61931	1.20087e-06	0.00101834	6.36463e-06	1.67947e-05	C1S; CFH; SERPINA1; HBB; CPN2; HBA1; FGB; CFB; ACTB; SERPINA3;
Ligament	4	10	0.433839	7.94977	0.0010535	0.893367	0.00385072	0.0101611	SPARC; BGN; COMP; HAPLN1;
Seminal plasma	3	8	0.32538	7.45725	0.00590125	1	0.0191002	0.050401	MMP2; CAMP; PAPPA;
Fundus	1	6	0.10846	3.33497	0.266752	1	0.476223	1	MUC6;
Basophils	4	28	0.433839	2.84103	0.0501141	1	0.125312	0.330668	SELPLG; FCER1G; FCER1A; SELL;
Midbrain	3	14	0.32538	4.26356	0.0306061	1	0.085095	0.224545	CHGB; SCG2; CTSA;
Dermal microvascular endothelial cells	4	14	0.433839	5.68003	0.00427191	1	0.0142621	0.0376344	MYLK; CDH5; THY1; MXRA8;
Amnion	1	16	0.10846	1.25191	0.562913	1	0.897275	1	CRHBP;
Thrombocyte	2	6	0.21692	6.63691	0.0332276	1	0.0914838	0.241404	MSN; CTPS1;
Small intestine epithelium	1	5	0.10846	4.00063	0.227832	1	0.418184	1	TFF3;
Submucosa	1	6	0.10846	3.33497	0.266752	1	0.476223	1	CAMP;
Colon epithelium	5	32	0.542299	3.10596	0.0208687	1	0.061234	0.161582	REG3A; CEACAM7; IL1RN; CXCL9; OLFM4;
Parietal cells	1	6	0.10846	3.33497	0.266752	1	0.476223	1	IGFBP7;
Vitreous humor	2	6	0.21692	6.63691	0.0332276	1	0.0914838	0.241404	SPARC; SERPINF1;
Enterocyte	3	16	0.32538	3.73095	0.0437106	1	0.119185	0.314501	HLA-A; AOC1; CA12;
Intestinal mucosa	1	8	0.10846	2.50227	0.338813	1	0.578096	1	CXCR4;
PNS	2	17	0.21692	2.34496	0.210203	1	0.39269	1	VCAN; EGR2;
Cerebral neurons	1	7	0.10846	2.85922	0.303713	1	0.529936	1	CHGB;
Lamina propria	1	8	0.10846	2.50227	0.338813	1	0.578096	1	TPSD1;
Renal tubular epithelium	1	10	0.10846	2.00231	0.403799	1	0.674059	1	LGALS1;
Peripheral nervous system	1	4	0.10846	4.99829	0.186847	1	0.358476	0.945933	EGR2;
HUPO28_b1-CIT	8	37	0.867679	4.29495	0.000422028	0.35788	0.00162123	0.00427803	SERPINA1; AGT; SERPING1; CPN2; CFB; APOF; SERPINA3; ALB;
Oesophagus epithelium	2	11	0.21692	3.62287	0.103205	1	0.22383	0.590634	IGFBP7; UGT2B7;
Tendons	1	6	0.10846	3.33497	0.266752	1	0.476223	1	COMP;
Pancreatic duct	3	17	0.32538	3.51161	0.0511477	1	0.126453	0.333678	CRISP3; CEACAM7; MUC6;
Gingiva	3	11	0.32538	5.4253	0.0155241	1	0.0468486	0.123622	SPARC; CXCL10; DEFB1;
Uterine stromal cells	2	10	0.21692	3.9848	0.0872628	1	0.201632	0.532058	CXCL1; CRHBP;
Canal of Schlemm	1	1	0.10846	19.8447	0.0503908	1	0.125312	0.330668	CDH5;
Cingulate gyrus	1	11	0.10846	1.82045	0.433859	1	0.714392	1	TRPC6;
White matter	2	13	0.21692	3.06594	0.137112	1	0.2878	0.759436	ADARB1; SCGN;
Lymphoid stem cell	3	17	0.32538	3.51161	0.0511477	1	0.126453	0.333678	CLEC11A; HCLS1; LRP1;
Prostate gland	1	5	0.10846	4.00063	0.227832	1	0.418184	1	ZEB2;
Adenohypophysis	1	13	0.10846	1.5406	0.489512	1	0.787677	1	CYP3A5;
Gastric gland	1	3	0.10846	6.65885	0.14369	1	0.288742	0.761921	MUC6;
Lactiferous ducts	1	4	0.10846	4.99829	0.186847	1	0.358476	0.945933	S100A11;
Locus cereleus	1	2	0.10846	9.97171	0.0982449	1	0.216394	0.571012	TRPC6;
Th(1) cell	1	2	0.10846	9.97171	0.0982449	1	0.216394	0.571012	DPP4;
Ileum epithelium	3	3	0.32538	19.8447	0.000127559	0.10817	0.000538158	0.00142007	IL1RN; IGFBP7; DEFB4A;
Mucous cell	2	5	0.21692	7.96165	0.0229098	1	0.0656335	0.173191	MUC6; CAMP;
Olfactory bulb	1	12	0.10846	1.66887	0.462404	1	0.749749	1	KCNIP4;
Mucous gland	1	4	0.10846	4.99829	0.186847	1	0.358476	0.945933	NKX3-1;
Germ cell layer	1	6	0.10846	3.33497	0.266752	1	0.476223	1	HTRA1;
Endothelial cells	1	4	0.10846	4.99829	0.186847	1	0.358476	0.945933	DPP4;
Ovarian follicular fluid	2	5	0.21692	7.96165	0.0229098	1	0.0656335	0.173191	SERPINA1; BDNF;
Gall bladder epithelium	1	6	0.10846	3.33497	0.266752	1	0.476223	1	HTRA1;
Conjunctiva	1	10	0.10846	2.00231	0.403799	1	0.674059	1	ITGA1;
Hofbauer cells	1	3	0.10846	6.65885	0.14369	1	0.288742	0.761921	SERPINA1;
Sebocytes	1	3	0.10846	6.65885	0.14369	1	0.288742	0.761921	IGFBP7;
Capillary endothelial cell	1	4	0.10846	4.99829	0.186847	1	0.358476	0.945933	MXRA8;
Infundibular process	1	2	0.10846	9.97171	0.0982449	1	0.216394	0.571012	KCNIP4;
Prostate benign prostatic hyperplasia	1	1	0.10846	19.8447	0.0503908	1	0.125312	0.330668	NKX3-1;
Pancreatic islet cells	1	2	0.10846	9.97171	0.0982449	1	0.216394	0.571012	CCL20;
RPE	1	1	0.10846	19.8447	0.0503908	1	0.125312	0.330668	SERPINF1;
Pyloric gland	1	3	0.10846	6.65885	0.14369	1	0.288742	0.761921	MUC6;
Atrial septum	1	2	0.10846	9.97171	0.0982449	1	0.216394	0.571012	HTRA1;
Cervical mucus	1	5	0.10846	4.00063	0.227832	1	0.418184	1	PAPPA;
Bed nucleus of the Stria terminalis	1	1	0.10846	19.8447	0.0503908	1	0.125312	0.330668	CHGB;
Zona reticularis	1	4	0.10846	4.99829	0.186847	1	0.358476	0.945933	HSD11B1;
Podocyte	1	12	0.10846	1.66887	0.462404	1	0.749749	1	PTGS2;
Peritoneal fluid	2	2	0.21692	19.8447	0.00253661	1	0.0087441	0.0230736	IGFBP3; CRP;
Gastric wall	2	3	0.21692	13.2518	0.00735473	1	0.0233588	0.0616384	MUC6; ARPC1B;
Alveoli	1	3	0.10846	6.65885	0.14369	1	0.288742	0.761921	F3;
Basal ganglion	1	1	0.10846	19.8447	0.0503908	1	0.125312	0.330668	SCGN;
Odontoblast	1	3	0.10846	6.65885	0.14369	1	0.288742	0.761921	SPARC;
Corpus	1	5	0.10846	4.00063	0.227832	1	0.418184	1	MUC6;
Umbilical artery	2	8	0.21692	4.97976	0.0580145	1	0.141369	0.373038	MYL9; MYH11;
Adrenal	1	2	0.10846	9.97171	0.0982449	1	0.216394	0.571012	HSPD1;
Longitudinal smooth muscle cell	1	2	0.10846	9.97171	0.0982449	1	0.216394	0.571012	HLA-B;
Olfactory cortex	1	1	0.10846	19.8447	0.0503908	1	0.125312	0.330668	KCNIP4;
Airway epithelium	1	7	0.10846	2.85922	0.303713	1	0.529936	1	DEFB1;
B cell	1	3	0.10846	6.65885	0.14369	1	0.288742	0.761921	SEC23B;
Retinal astrocyte	1	1	0.10846	19.8447	0.0503908	1	0.125312	0.330668	TIMP1;
Jejunum epithelium	2	3	0.21692	13.2518	0.00735473	1	0.0233588	0.0616384	HLA-A; DEFB4A;
Bone cell	1	3	0.10846	6.65885	0.14369	1	0.288742	0.761921	IGFBP4;
Retinal ganglion cell	2	2	0.21692	19.8447	0.00253661	1	0.0087441	0.0230736	TIMP1; POU4F2;
Reproductive system	1	2	0.10846	9.97171	0.0982449	1	0.216394	0.571012	MUC6;
Pericardial fluid	1	2	0.10846	9.97171	0.0982449	1	0.216394	0.571012	IL6;
[truncated: 27 more rows]

## Sheet: Transcription factor
Analysis: Transcription factor
[truncated: 205 more rows]

## Sheet: Clinical phenotype
Analysis: Clinical phenotype
[truncated: 3,703 more rows]

[truncated: 1 more sheets: COSMIC]
