# Supplementary material for: Transcriptome analysis of the procession from chronic pancreatitis to pancreatic cancer and metastatic pancreatic cancer
Source: Sci Rep. 2021 Feb 9;11:3409. doi: 10.1038/s41598-021-83015-4 (PMC7873308; doi:10.1038/s41598-021-83015-4)
Supplement: Supplementary file 5 — Supplementary Table S4. [file 41598_2021_83015_MOESM5_ESM.xlsx]

## Sheet: Dataset(DEGs in pancreatic canc
Name of dataset: DEGs in pancreatic cancer
No. of identified items: 1977 of 2061
No. of unidentified items: 84
ID type: EntrezID
Number of mapped gene: 1977
Is dataset quantitative :NO
Mapped items:
Dataset item (Entrez ID )		Entrez ID	Gene symbol	Description	Alternate names	Chromosome	Map location
6772		6772	STAT1	signal transducer and activator of transcription 1, 91kDa	CANDF7|IMD31A|IMD31B|IMD31C|ISGF-3|STAT91	2	2q32.2
2597		2597	GAPDH	glyceraldehyde-3-phosphate dehydrogenase	G3PD|GAPD|HEL-S-162eP	12	12p13
60		60	ACTB	actin, beta	BRWS1|PS1TP5BP1	7	7p22
9768		9768	KIAA0101	KIAA0101	L5|NS5ATP9|OEATC|OEATC-1|OEATC1|PAF|PAF15|p15(PAF)|p15/PAF|p15PAF	15	15q22.31
1601		1601	DAB2	Dab, mitogen-responsive phosphoprotein, homolog 2 (Drosophila)	DOC-2|DOC2	5	5p13.1
155		155	ADRB3	adrenoceptor beta 3	BETA3AR	8	8p12
4249		4249	MGAT5	mannosyl (alpha-1,6-)-glycoprotein beta-1,6-N-acetyl-glucosaminyltransferase	GNT-V|GNT-VA	2	2q21.3
100129271		100129271	C1orf68	chromosome 1 open reading frame 68	LEP7|XP32	1	1q21.3
388567		388567	ZNF749	zinc finger protein 749	-	19	19q13.43
2797		2797	GNRH2	gonadotropin-releasing hormone 2	GnRH-II|LH-RHII	20	20p13
9313		9313	MMP20	matrix metallopeptidase 20	AI2A2|MMP-20	11	11q22.3
3557		3557	IL1RN	interleukin 1 receptor antagonist	DIRA|ICIL-1RA|IL-1RN|IL-1ra|IL-1ra3|IL1F3|IL1RA|IRAP|MVCD4	2	2q14.2
6035		6035	RNASE1	ribonuclease, RNase A family, 1 (pancreatic)	RAC1|RIB1|RNS1	14	14q11.2
430		430	ASCL2	achaete-scute family bHLH transcription factor 2	ASH2|HASH2|MASH2|bHLHa45	11	11p15.5
8993		8993	PGLYRP1	peptidoglycan recognition protein 1	PGLYRP|PGRP|PGRP-S|PGRPS|TAG7|TNFSF3L	19	19q13.2-q13.3
9001		9001	HAP1	huntingtin-associated protein 1	HAP2|HIP5|HLP|hHLP1	17	17q21.2-q21.3
8433		8433	UTF1	undifferentiated embryonic cell transcription factor 1	-	10	10q26
5276		5276	SERPINI2	serpin peptidase inhibitor, clade I (pancpin), member 2	MEPI|PANCPIN|PI14|TSA2004	3	3q26.1
4440		4440	MSI1	musashi RNA-binding protein 1	-	12	12q24
9671		9671	WSCD2	WSC domain containing 2	-	12	12q23.3
51360		51360	MBTPS2	membrane-bound transcription factor peptidase, site 2	BRESEK|IFAP|KFSD|KFSDX|OLMSX|S2P	X	Xp22.12-p22.11
2838		2838	GPR15	G protein-coupled receptor 15	BOB	3	3q11.2-q13.1
10798		10798	OR5I1	olfactory receptor, family 5, subfamily I, member 1	HSOlf1|OLF1	11	11q11
26707		26707	OR2J2	olfactory receptor, family 2, subfamily J, member 2	OR6-19|OR6-8|OR6.3.8|ORL684|dJ80I19.4|hs6M1-6	6	6p22.2-p21.31
1048		1048	CEACAM5	carcinoembryonic antigen-related cell adhesion molecule 5	CD66e|CEA	19	19q13.1-q13.2
861		861	RUNX1	runt-related transcription factor 1	AML1|AML1-EVI-1|AMLCR1|CBFA2|EVI-1|PEBP2aB	21	21q22.3
6464		6464	SHC1	SHC (Src homology 2 domain containing) transforming protein 1	SHC|SHCA	1	1q21
51561		51561	IL23A	interleukin 23, alpha subunit p19	IL-23|IL-23A|IL23P19|P19|SGRF	12	12q13.3
6014		6014	RIT2	Ras-like without CAAX 2	RIBA|RIN|ROC2	18	18q12.3
392		392	ARHGAP1	Rho GTPase activating protein 1	CDC42GAP|RHOGAP|RHOGAP1|p50rhoGAP	11	11p11.2
7033		7033	TFF3	trefoil factor 3 (intestinal)	ITF|P1B|TFI	21	21q22.3
51032		51032	CELA2B	chymotrypsin-like elastase family, member 2B	ELA2B	1	1p36.21
4111		4111	MAGEA12	melanoma antigen family A12	CT1.12|MAGE12	X	Xq28
9168		9168	TMSB10	thymosin beta 10	MIG12|TB10	2	2p11.2
1056		1056	CEL	carboxyl ester lipase	BAL|BSDL|BSSL|CELL|CEase|FAP|FAPP|LIPA|MODY8	9	9q34.3
4330		4330	MN1	meningioma (disrupted in balanced translocation) 1	MGCR|MGCR1|MGCR1-PEN|dJ353E16.2	22	22q12.1
5230		5230	PGK1	phosphoglycerate kinase 1	HEL-S-68p|MIG10|PGKA	X	Xq13.3
6846		6846	XCL2	chemokine (C motif) ligand 2	SCM-1b|SCM1B|SCYC2	1	1q24.2
100101629		100101629	GAGE8	G antigen 8	CT4.8|GAGE-8	X	Xp11 not on reference assembly
2215		2215	FCGR3B	Fc fragment of IgG, low affinity IIIb, receptor (CD16b)	CD16|CD16b|FCG3|FCGR3|FCR-10|FCRIII|FCRIIIb	1	1q23
3069		3069	HDLBP	high density lipoprotein binding protein	HBP|PRO2900|VGL	2	2q37.3
6132		6132	RPL8	ribosomal protein L8	L8	8	8q24.3
8085		8085	KMT2D	lysine (K)-specific methyltransferase 2D	AAD10|ALR|CAGL114|KABUK1|KMS|MLL2|MLL4|TNRC21	12	12q13.12
8362		8362	HIST1H4K	histone cluster 1, H4k	H4/d|H4F2iii|H4FD|dJ160A22.1	6	6p22.1
3039		3039	HBA1	hemoglobin, alpha 1	HBA-T3|HBH	16	16p13.3
6187		6187	RPS2	ribosomal protein S2	LLREP3|S2	16	16p13.3
3889		3889	KRT83	keratin 83, type II	HB3|Hb-3|KRTHB3	12	12q13
5275		5275	SERPINB13	serpin peptidase inhibitor, clade B (ovalbumin), member 13	HSHUR7SEQ|HUR7|PI13|headpin	18	18q21.33
6222		6222	RPS18	ribosomal protein S18	D6S218E|HKE3|KE-3|KE3|S18	6	6p21.3
6141		6141	RPL18	ribosomal protein L18	L18	19	19q13
6204		6204	RPS10	ribosomal protein S10	DBA9|S10	6	6p21.31
6230		6230	RPS25	ribosomal protein S25	S25	11	11q23.3
7178		7178	TPT1	tumor protein, translationally-controlled 1	HRF|TCTP|p02|p23	13	13q14
2917		2917	GRM7	glutamate receptor, metabotropic 7	GLUR7|GPRC1G|MGLU7|MGLUR7|PPP1R87	3	3p26.1-p25.1
10877		10877	CFHR4	complement factor H-related 4	CFHL4|FHR-4|FHR4	1	1q32
3883		3883	KRT33A	keratin 33A, type I	HA3I|Ha-3I|K33A|KRTHA3A|Krt1-3|hHa3-I	17	17q21.2
1978		1978	EIF4EBP1	eukaryotic translation initiation factor 4E binding protein 1	4E-BP1|4EBP1|BP-1|PHAS-I	8	8p12
2582		2582	GALE	UDP-galactose-4-epimerase	SDR1E1	1	1p36-p35
6911		6911	TBX6	T-box 6	SCDO5	16	16p11.2
5118		5118	PCOLCE	procollagen C-endopeptidase enhancer	PCPE|PCPE-1|PCPE1	7	7q22
10648		10648	SCGB1D1	secretoglobin, family 1D, member 1	LIPA|LPHA|LPNA	11	11q13
10630		10630	PDPN	podoplanin	AGGRUS|GP36|GP40|Gp38|HT1A-1|OTS8|PA2.26|T1A|T1A-2|T1A2|TI1A	1	1p36.21
4494		4494	MT1F	metallothionein 1F	MT1	16	16q13
4489		4489	MT1A	metallothionein 1A	MT1|MT1S|MTC	16	16q13
6656		6656	SOX1	SRY (sex determining region Y)-box 1	-	13	13q34
10825		10825	NEU3	sialidase 3 (membrane sialidase)	SIAL3	11	11q13.5
10850		10850	CCL27	chemokine (C-C motif) ligand 27	ALP|CTACK|CTAK|ESKINE|ILC|PESKY|SCYA27	9	9p13
22989		22989	MYH15	myosin, heavy chain 15	-	3	3q13.13
5937		5937	RBMS1	RNA binding motif, single stranded interacting protein 1	C2orf12|HCC-4|MSSP|MSSP-1|MSSP-2|MSSP-3|SCR2|YC1	2	2q24.2
1462		1462	VCAN	versican	CSPG2|ERVR|GHAP|PG-M|WGN|WGN1	5	5q14.3
3043		3043	HBB	hemoglobin, beta	CD113t-C|beta-globin	11	11p15.5
2747		2747	GLUD2	glutamate dehydrogenase 2	GDH2|GLUDP1	X	Xq24-q25
3303		3303	HSPA1A	heat shock 70kDa protein 1A	HEL-S-103|HSP70-1|HSP70-1A|HSP70.1|HSP70I|HSP72|HSPA1	6	6p21.3
3013		3013	HIST1H2AD	histone cluster 1, H2ad	H2A.3|H2A/g|H2AFG	6	6p21.3
7556		7556	ZNF10	zinc finger protein 10	KOX1	12	12q24.33
6156		6156	RPL30	ribosomal protein L30	L30	8	8q22
2906		2906	GRIN2D	glutamate receptor, ionotropic, N-methyl D-aspartate 2D	EB11|GluN2D|NMDAR2D|NR2D	19	19q13.33
225		225	ABCD2	ATP-binding cassette, sub-family D (ALD), member 2	ABC39|ALDL1|ALDR|ALDRP|hALDR	12	12q12
2335		2335	FN1	fibronectin 1	CIG|ED-B|FINC|FN|FNZ|GFND|GFND2|LETS|MSF	2	2q34
6122		6122	RPL3	ribosomal protein L3	ASC-1|L3|TARBP-B	22	22q13
6469		6469	SHH	sonic hedgehog	HHG1|HLP3|HPE3|MCOPCB5|SMMCI|TPT|TPTPS	7	7q36
954		954	ENTPD2	ectonucleoside triphosphate diphosphohydrolase 2	CD39L1|NTPDase-2	9	9q34
6019		6019	RLN2	relaxin 2	H2|H2-RLX|RLXH2|bA12D24.1.1|bA12D24.1.2	9	9p24.1
5024		5024	P2RX3	purinergic receptor P2X, ligand gated ion channel, 3	P2X3	11	11q12
55619		55619	DOCK10	dedicator of cytokinesis 10	DRIP2|Nbla10300|ZIZ3	2	2q36.2
9942		9942	XYLB	xylulokinase homolog (H. influenzae)	-	3	3p22-p21.3
8329		8329	HIST1H2AI	histone cluster 1, H2ai	H2A/c|H2AFC	6	6p22.1
639		639	PRDM1	PR domain containing 1, with ZNF domain	BLIMP1|PRDI-BF1	6	6q21
8928		8928	FOXH1	forkhead box H1	FAST-1|FAST1	8	8q24.3
1821		1821	DRP2	dystrophin related protein 2	DRP-2	X	Xq22
2251		2251	FGF6	fibroblast growth factor 6	HBGF-6|HST2	12	12p13
102		102	ADAM10	ADAM metallopeptidase domain 10	AD10|AD18|CD156c|HsT18717|MADM|RAK|kuz	15	15q22
577		577	ADGRB3	adhesion G protein-coupled receptor B3	BAI3	6	6q12
5988		5988	RFPL1	ret finger protein-like 1	RNF78	22	22q12.2
7289		7289	TULP3	tubby like protein 3	TUBL3	12	12p13.3
8747		8747	ADAM21	ADAM metallopeptidase domain 21	ADAM 21|ADAM31	14	14q24.1
4868		4868	NPHS1	nephrosis 1, congenital, Finnish type (nephrin)	CNF|NPHN|nephrin	19	19q13.1
5470		5470	PPEF2	protein phosphatase, EF-hand calcium binding domain 2	PPP7CB	4	4q21.1
8913		8913	CACNA1G	calcium channel, voltage-dependent, T type, alpha 1G subunit	Ca(V)T.1|Cav3.1|NBR13	17	17q22
3000		3000	GUCY2D	guanylate cyclase 2D, membrane (retina-specific)	CORD5|CORD6|CYGD|GUC1A4|GUC2D|LCA|LCA1|RCD2|RETGC-1|ROS-GC1|ROSGC|retGC	17	17p13.1
1417		1417	CRYBB3	crystallin, beta B3	CATCN2|CRYB3|CTRCT22	22	22q11.23
2018		2018	EMX2	empty spiracles homeobox 2	-	10	10q26.1
57576		57576	KIF17	kinesin family member 17	KIF17B|KIF3X|KLP-2|OSM-3	1	1p36.12
85235		85235	HIST1H2AH	histone cluster 1, H2ah	H2A/S|H2AFALii|H2AH|dJ86C11.1	6	6p21.33
2676		2676	GFRA3	GDNF family receptor alpha 3	GDNFR3	5	5q31.1-q31.3
85446		85446	ZFHX2	zinc finger homeobox 2	ZFH-5|ZNF409	14	14q11.2
26108		26108	PYGO1	pygopus family PHD finger 1	-	15	15q21.3
23659		23659	PLA2G15	phospholipase A2, group XV	ACS|GXVPLA2|LLPL|LPLA2|LYPLA3	16	16q22.1
54575		54575	UGT1A10	UDP glucuronosyltransferase 1 family, polypeptide A10	UDPGT|UGT-1J|UGT1-10|UGT1.10|UGT1J	2	2q37
4298		4298	MLLT1	myeloid/lymphoid or mixed-lineage leukemia; translocated to, 1	ENL|LTG19|YEATS1	19	19p13.3
4902		4902	NRTN	neurturin	NTN	19	19p13.3
5137		5137	PDE1C	phosphodiesterase 1C, calmodulin-dependent 70kDa	Hcam3|cam-PDE 1C|hCam-3	7	7p14.3
8447		8447	DOC2B	double C2-like domains, beta	DOC2BL	17	17p13.3
3036		3036	HAS1	hyaluronan synthase 1	HAS	19	19q13.4
1421		1421	CRYGD	crystallin, gamma D	CACA|CCA3|CCP|CRYG4|CTRCT4|PCC|cry-g-D	2	2q33.3
7582		7582	ZNF33B	zinc finger protein 33B	KOX2|KOX31|ZNF11B	10	10q11.2
2925		2925	GRPR	gastrin-releasing peptide receptor	BB2	X	Xp22.2
6138		6138	RPL15	ribosomal protein L15	DBA12|EC45|L15|RPL10|RPLY10|RPYL10	3	3p24.2
6157		6157	RPL27A	ribosomal protein L27a	L27A	11	11p15
6193		6193	RPS5	ribosomal protein S5	S5	19	19q13.4
6139		6139	RPL17	ribosomal protein L17	L17|PD-1|RPL23	18	18q21
1503		1503	CTPS1	CTP synthase 1	CTPS|IMD24	1	1p34.1
7035		7035	TFPI	tissue factor pathway inhibitor (lipoprotein-associated coagulation inhibitor)	EPI|LACI|TFI|TFPI1	2	2q32
4114		4114	MAGEB3	melanoma antigen family B3	CT3.5	X	Xp21.3
8792		8792	TNFRSF11A	tumor necrosis factor receptor superfamily, member 11a, NFKB activator	CD265|FEO|LOH18CR1|ODFR|OFE|OPTB7|OSTS|PDB2|RANK|TRANCER	18	18q22.1
90199		90199	WFDC8	WAP four-disulfide core domain 8	C20orf170|WAP8|dJ461P17.1	20	20q13.12
479		479	ATP12A	ATPase, H+/K+ transporting, nongastric, alpha polypeptide	ATP1AL1	13	13q12.12|13q12.1-q12.3
1158		1158	CKM	creatine kinase, muscle	CKMM|M-CK	19	19q13.32
1281		1281	COL3A1	collagen, type III, alpha 1	EDS4A	2	2q31
7008		7008	TEF	thyrotrophic embryonic factor	-	22	22q13.2
1180		1180	CLCN1	chloride channel, voltage-sensitive 1	CLC1	7	7q35
2912		2912	GRM2	glutamate receptor, metabotropic 2	GLUR2|GPRC1B|MGLUR2|mGlu2	3	3p21.2
64714		64714	PDIA2	protein disulfide isomerase family A, member 2	PDA2|PDI|PDIP|PDIR	16	16p13.3
57821		57821	CCDC181	coiled-coil domain containing 181	C1orf114	1	1q24
8712		8712	PAGE1	P antigen family, member 1 (prostate associated)	AL5|CT16.3|GAGE-9|GAGEB1|PAGE-1	X	Xp11.23
9333		9333	TGM5	transglutaminase 5	PSS2|TGASE5|TGASEX|TGM6|TGMX|TGX	15	15q15.2
8440		8440	NCK2	NCK adaptor protein 2	GRB4|NCKbeta	2	2q12
27290		27290	SPINK4	serine peptidase inhibitor, Kazal type 4	HEL136|PEC-60|PEC60	9	9p13.3
242		242	ALOX12B	arachidonate 12-lipoxygenase, 12R type	12R-LOX|ARCI2	17	17p13.1
3007		3007	HIST1H1D	histone cluster 1, H1d	H1.3|H1D|H1F3|H1s-2	6	6p21.3
8989		8989	TRPA1	transient receptor potential cation channel, subfamily A, member 1	ANKTM1|FEPS	8	8q13
54346		54346	UNC93A	unc-93 homolog A (C. elegans)	Unc-93A|dJ366N23.1|dJ366N23.2	6	6q27
8399		8399	PLA2G10	phospholipase A2, group X	GXPLA2|GXSPLA2|SPLA2	16	16p13.1-p12
2938		2938	GSTA1	glutathione S-transferase alpha 1	GST2|GSTA1-1|GTH1	6	6p12.1
7366		7366	UGT2B15	UDP glucuronosyltransferase 2 family, polypeptide B15	HLUG4|UDPGT 2B8|UDPGT2B15|UDPGTH3|UGT2B8	4	4q13
5626		5626	PROP1	PROP paired-like homeobox 1	CPHD2|PROP-1	5	5q35.3
27303		27303	RBMS3	RNA binding motif, single stranded interacting protein 3	-	3	3p24-p23
80342		80342	TRAF3IP3	TRAF3 interacting protein 3	T3JAM	1	1q32
6207		6207	RPS13	ribosomal protein S13	S13	11	11p15
6712		6712	SPTBN2	spectrin, beta, non-erythrocytic 2	GTRAP41|SCA5|SCAR14	11	11q13
5205		5205	ATP8B1	ATPase, aminophospholipid transporter, class I, type 8B, member 1	ATPIC|BRIC|FIC1|ICP1|PFIC|PFIC1	18	18q21.31
199		199	AIF1	allograft inflammatory factor 1	AIF-1|IBA1|IRT-1|IRT1	6	6p21.3
4610		4610	MYCL	v-myc avian myelocytomatosis viral oncogene lung carcinoma derived homolog	L-Myc|LMYC|MYCL1|bHLHe38	1	1p34.2
55661		55661	DDX27	DEAD (Asp-Glu-Ala-Asp) box polypeptide 27	DRS1|Drs1p|HSPC259|PP3241|RHLP|dJ686N3.1	20	20q13.13
343		343	AQP8	aquaporin 8	AQP-8	16	16p12
129025		129025	ZNF280A	zinc finger protein 280A	3'OY11.1|SUHW1|ZNF280|ZNF636	22	22q11.22
6167		6167	RPL37	ribosomal protein L37	L37	5	5p13
6164		6164	RPL34	ribosomal protein L34	L34	4	4q25
1072		1072	CFL1	cofilin 1 (non-muscle)	CFL|HEL-S-15|cofilin	11	11q13
6125		6125	RPL5	ribosomal protein L5	DBA6|L5|MSTP030|PPP1R135	1	1p22.1
6159		6159	RPL29	ribosomal protein L29	HIP|HUMRPL29|L29|RPL29P10|RPL29_3_370	3	3p21.3-p21.2
6152		6152	RPL24	ribosomal protein L24	HEL-S-310|L24	3	3q12
164656		164656	TMPRSS6	transmembrane protease, serine 6	IRIDA	22	22q12.3
2833		2833	CXCR3	chemokine (C-X-C motif) receptor 3	CD182|CD183|CKR-L2|CMKAR3|GPR9|IP10-R|Mig-R|MigR	X	Xq13
10004		10004	NAALADL1	N-acetylated alpha-linked acidic dipeptidase-like 1	I100|NAALADASEL	11	11q12
6718		6718	AKR1D1	aldo-keto reductase family 1, member D1	3o5bred|CBAS2|SRD5B1	7	7q32-q33
11247		11247	NXPH4	neurexophilin 4	NPH4	12	12q13.3
7101		7101	NR2E1	nuclear receptor subfamily 2, group E, member 1	TLL|TLX|XTLL	6	6q21
10317		10317	B3GALT5	UDP-Gal:betaGlcNAc beta 1,3-galactosyltransferase, polypeptide 5	B3GalT-V|B3GalTx|B3T5|GLCT5|beta-1,3-GalTase 5|beta-3-Gx-T5|beta3Gal-T5	21	21q22.3
22987		22987	SV2C	synaptic vesicle glycoprotein 2C	-	5	5q13.3
4968		4968	OGG1	8-oxoguanine DNA glycosylase	HMMH|HOGG1|MUTM|OGH1	3	3p26.2
26257		26257	NKX2-8	NK2 homeobox 8	NKX2.8|NKX2H|Nkx2-9	14	14q13.3
56926		56926	NCLN	nicalin	NET59	19	19p13.3
4084		4084	MXD1	MAX dimerization protein 1	BHLHC58|MAD|MAD1	2	2p13-p12
10308		10308	ZNF267	zinc finger protein 267	HZF2	16	16p11.2
1669		1669	DEFA4	defensin, alpha 4, corticostatin	DEF4|HNP-4|HP-4|HP4	8	8p23
2520		2520	GAST	gastrin	GAS	17	17q21
2742		2742	GLRA2	glycine receptor, alpha 2	GLR	X	Xp22.2
2206		2206	MS4A2	membrane-spanning 4-domains, subfamily A, member 2	APY|ATOPY|FCER1B|FCERI|IGEL|IGER|IGHER|MS4A1	11	11q12-q13
9928		9928	KIF14	kinesin family member 14	MKS12	1	1q32.1
6233		6233	RPS27A	ribosomal protein S27a	CEP80|HEL112|S27A|UBA80|UBC|UBCEP1|UBCEP80	2	2p16
11144		11144	DMC1	DNA meiotic recombinase 1	DMC1H|LIM15|dJ199H16.1	22	22q13.1
4985		4985	OPRD1	opioid receptor, delta 1	OPRD	1	1p36.1-p34.3
6506		6506	SLC1A2	solute carrier family 1 (glial high affinity glutamate transporter), member 2	EAAT2|GLT-1|HBGT	11	11p13-p12
6218		6218	RPS17	ribosomal protein S17	DBA4|RPS17L|RPS17L1|RPS17L2|S17	15	15q
2220		2220	FCN2	ficolin (collagen/fibrinogen domain containing lectin) 2	EBP-37|FCNL|P35|ficolin-2	9	9q34.3
5132		5132	PDC	phosducin	MEKA|PHD|PhLOP|PhLP	1	1q25.2
23217		23217	ZFR2	zinc finger RNA binding protein 2	KIAA1086	19	19p13.3
2165		2165	F13B	coagulation factor XIII, B polypeptide	FXIIIB	1	1q31-q32.1
3090		3090	HIC1	hypermethylated in cancer 1	ZBTB29|ZNF901|hic-1	17	17p13.3
6875		6875	TAF4B	TAF4b RNA polymerase II, TATA box binding protein (TBP)-associated factor, 105kDa	SPGF13|TAF2C2|TAFII105	18	18q11.2
1770		1770	DNAH9	dynein, axonemal, heavy chain 9	DNAH17L|DNEL1|DYH9|Dnahc9|HL-20|HL20	17	17p12
6191		6191	RPS4X	ribosomal protein S4, X-linked	CCG2|DXS306|RPS4|S4|SCAR|SCR10	X	Xq13.1
567		567	B2M	beta-2-microglobulin	-	15	15q21.1
6201		6201	RPS7	ribosomal protein S7	DBA8|S7	2	2p25
1655		1655	DDX5	DEAD (Asp-Glu-Ala-Asp) box helicase 5	G17P1|HLR1|HUMP68|p68	17	17q21
5139		5139	PDE3A	phosphodiesterase 3A, cGMP-inhibited	CGI-PDE|CGI-PDE A|CGI-PDE-A|HTNB	12	12p12
972		972	CD74	CD74 molecule, major histocompatibility complex, class II invariant chain	DHLAG|HLADG|II|Ia-GAMMA	5	5q32
8929		8929	PHOX2B	paired-like homeobox 2b	NBLST2|NBPhox|PMX2B	4	4p12
658		658	BMPR1B	bone morphogenetic protein receptor, type IB	ALK-6|ALK6|CDw293	4	4q22-q24
5146		5146	PDE6C	phosphodiesterase 6C, cGMP-specific, cone, alpha prime	ACHM5|COD4|PDEA2	10	10q24
1142		1142	CHRNB3	cholinergic receptor, nicotinic, beta 3 (neuronal)	-	8	8p11.2
22918		22918	CD93	CD93 molecule	C1QR1|C1qR(P)|C1qRP|CDw93|ECSM3|MXRA4|dJ737E23.1	20	20p11.21
2892		2892	GRIA3	glutamate receptor, ionotropic, AMPA 3	GLUR-C|GLUR-K3|GLUR3|GLURC|GluA3|MRX94	X	Xq25
2762		2762	GMDS	GDP-mannose 4,6-dehydratase	GMD|SDR3E1	6	6p25
6473		6473	SHOX	short stature homeobox	GCFX|PHOG|SHOXY|SS	X|Y	Xp22.33;Yp11.3
2815		2815	GP9	glycoprotein IX (platelet)	CD42a|GPIX	3	3q21.3
8600		8600	TNFSF11	tumor necrosis factor (ligand) superfamily, member 11	CD254|ODF|OPGL|OPTB2|RANKL|TRANCE|hRANKL2|sOdf	13	13q14
6580		6580	SLC22A1	solute carrier family 22 (organic cation transporter), member 1	HOCT1|OCT1|oct1_cds	6	6q25.3
60481		60481	ELOVL5	ELOVL fatty acid elongase 5	HELO1|SCA38|dJ483K16.1	6	6p12.1
239		239	ALOX12	arachidonate 12-lipoxygenase	12-LOX|12S-LOX|LOG12	17	17p13.1
6194		6194	RPS6	ribosomal protein S6	S6	9	9p21
4542		4542	MYO1F	myosin IF	-	19	19p13.3-p13.2
1068		1068	CETN1	centrin, EF-hand protein, 1	CEN1|CETN	18	18p11.32
1418		1418	CRYGA	crystallin, gamma A	CRY-g-A|CRYG1|CRYG5	2	2q34
269		269	AMHR2	anti-Mullerian hormone receptor, type II	AMHR|MISR2|MISRII|MRII	12	12q13
1469		1469	CST1	cystatin SN	-	20	20p11.21
27285		27285	TEKT2	tektin 2 (testicular)	TEKTB1|TEKTIN-T|h-tektin-t	1	1p34.3
733		733	C8G	complement component 8, gamma polypeptide	C8C	9	9q34.3
10050		10050	SLC17A4	solute carrier family 17, member 4	KAIA2138	6	6p22.2
735		735	C9	complement component 9	ARMD15|C9D	5	5p14-p12
57096		57096	RPGRIP1	retinitis pigmentosa GTPase regulator interacting protein 1	CORD13|LCA6|RGI1|RGRIP|RPGRIP|RPGRIP1d	14	14q11
9283		9283	GPR37L1	G protein-coupled receptor 37 like 1	ET(B)R-LP-2|ETBR-LP-2	1	1q32.1
7546		7546	ZIC2	Zic family member 2	HPE5	13	13q32
6097		6097	RORC	RAR-related orphan receptor C	NR1F3|RORG|RZR-GAMMA|RZRG|TOR	1	1q21
8340		8340	HIST1H2BL	histone cluster 1, H2bl	H2B/c|H2BFC|dJ97D16.4	6	6p22.1
2160		2160	F11	coagulation factor XI	FXI	4	4q35
6543		6543	SLC8A2	solute carrier family 8 (sodium/calcium exchanger), member 2	NCX2	19	19q13.3
5408		5408	PNLIPRP2	pancreatic lipase-related protein 2	PLRP2	10	10q25.3
10221		10221	TRIB1	tribbles pseudokinase 1	C8FW|GIG-2|GIG2|SKIP1|TRB-1|TRB1	8	8q24.13
27232		27232	GNMT	glycine N-methyltransferase	-	6	6p12
10218		10218	ANGPTL7	angiopoietin-like 7	AngX|CDT6|dJ647M16.1	1	1p36
6129		6129	RPL7	ribosomal protein L7	L7|humL7-1	8	8q21.11
3759		3759	KCNJ2	potassium channel, inwardly rectifying subfamily J, member 2	ATFB9|HHBIRK1|HHIRK1|IRK1|KIR2.1|LQT7|SQT3	17	17q24.3
6133		6133	RPL9	ribosomal protein L9	L9|NPC-A-16	4	4p13
6559		6559	SLC12A3	solute carrier family 12 (sodium/chloride transporter), member 3	NCC|NCCT|TSC	16	16q13
18		18	ABAT	4-aminobutyrate aminotransferase	GABA-AT|GABAT|NPD009	16	16p13.2
284119		284119	PTRF	polymerase I and transcript release factor	CAVIN|CAVIN1|CGL4|FKSG13|cavin-1	17	17q21.2
8809		8809	IL18R1	interleukin 18 receptor 1	CD218a|CDw218a|IL-1Rrp|IL18RA|IL1RRP	2	2q12
7380		7380	UPK3A	uroplakin 3A	UP3A|UPIII|UPIIIA|UPK3	22	22q13.31
9182		9182	RASSF9	Ras association (RalGDS/AF-6) domain family (N-terminal) member 9	P-CIP1|PAMCI|PCIP1	12	12q21.31
570		570	BAAT	bile acid CoA:amino acid N-acyltransferase	BACAT|BAT	9	9q22.3
5746		5746	PTH2R	parathyroid hormone 2 receptor	PTHR2	2	2q33
26471		26471	NUPR1	nuclear protein, transcriptional regulator, 1	COM1|P8	16	16p11.2
10529		10529	NEBL	nebulette	LASP2|LNEBL	10	10p12
3164		3164	NR4A1	nuclear receptor subfamily 4, group A, member 1	GFRP1|HMR|N10|NAK-1|NGFIB|NP10|NUR77|TR3	12	12q13
25850		25850	ZNF345	zinc finger protein 345	HZF10	19	19q13.12
10376		10376	TUBA1B	tubulin, alpha 1b	K-ALPHA-1	12	12q13.12
6590		6590	SLPI	secretory leukocyte peptidase inhibitor	ALK1|ALP|BLPI|HUSI|HUSI-I|MPI|WAP4|WFDC4	20	20q12
3973		3973	LHCGR	luteinizing hormone/choriogonadotropin receptor	HHG|LCGR|LGR2|LH/CG-R|LH/CGR|LHR|LHRHR|LSH-R|ULG5	2	2p21
1278		1278	COL1A2	collagen, type I, alpha 2	OI4	7	7q22.1
7169		7169	TPM2	tropomyosin 2 (beta)	AMCD1|DA1|DA2B|HEL-S-273|NEM4|TMSB	9	9p13
6229		6229	RPS24	ribosomal protein S24	DBA3|S24	10	10q22
445329		445329	SULT1A4	sulfotransferase family, cytosolic, 1A, phenol-preferring, member 4	HAST3|M-PST|ST1A3/ST1A4|ST1A4|TL-PST	16	16p11.2
7292		7292	TNFSF4	tumor necrosis factor (ligand) superfamily, member 4	CD134L|CD252|GP34|OX-40L|OX4OL|TXGP1	1	1q25
3133		3133	HLA-E	major histocompatibility complex, class I, E	EA1.2|EA2.1|HLA-6.2|MHC|QA1	6	6p21.3
7529		7529	YWHAB	tyrosine 3-monooxygenase/tryptophan 5-monooxygenase activation protein, beta	GW128|HEL-S-1|HS1|KCIP-1|YWHAA	20	20q13.1
84851		84851	TRIM52	tripartite motif containing 52	RNF102	5	5q35.3
205		205	AK4	adenylate kinase 4	AK 4|AK3|AK3L1|AK3L2	1	1p31.3
3418		3418	IDH2	isocitrate dehydrogenase 2 (NADP+), mitochondrial	D2HGA2|ICD-M|IDH|IDHM|IDP|IDPM|mNADP-IDH	15	15q26.1
5539		5539	PPY	pancreatic polypeptide	PNP	17	17q21
1585		1585	CYP11B2	cytochrome P450, family 11, subfamily B, polypeptide 2	ALDOS|CPN2|CYP11B|CYP11BL|CYPXIB2|P-450C18|P450C18|P450aldo	8	8q21-q22
2843		2843	GPR20	G protein-coupled receptor 20	-	8	8q24.3
9023		9023	CH25H	cholesterol 25-hydroxylase	C25H	10	10q23
4990		4990	SIX6	SIX homeobox 6	MCOPCT2|ODRMD|OPTX2|Six9	14	14q23.1
338645		338645	LUZP2	leucine zipper protein 2	KFSP2566|PRO6246	11	11p14.3
1271		1271	CNTFR	ciliary neurotrophic factor receptor	-	9	9p13
5315		5315	PKM	pyruvate kinase, muscle	CTHBP|HEL-S-30|OIP3|PK3|PKM2|TCB|THBP1	15	15q22
940		940	CD28	CD28 molecule	Tp44	2	2q33
22821		22821	RASA3	RAS p21 protein activator 3	GAP1IP4BP|GAPIII	13	13q34
3475		3475	IFRD1	interferon-related developmental regulator 1	PC4|TIS7	7	7q31.1
6344		6344	SCTR	secretin receptor	SR	2	2q14.1
23430		23430	TPSD1	tryptase delta 1	MCP7-LIKE|MCP7L1|MMCP-7L	16	16p13.3
5456		5456	POU3F4	POU class 3 homeobox 4	BRAIN-4|BRN-4|BRN4|DFN3|DFNX2|OCT-9|OTF-9|OTF9	X	Xq21.1
5791		5791	PTPRE	protein tyrosine phosphatase, receptor type, E	HPTPE|PTPE|R-PTP-EPSILON	10	10q26
10893		10893	MMP24	matrix metallopeptidase 24 (membrane-inserted)	MMP-24|MMP25|MT-MMP 5|MT-MMP5|MT5-MMP|MT5MMP|MTMMP5	20	20q11.2
26095		26095	PTPN20	protein tyrosine phosphatase, non-receptor type 20	CT126|PTPN20A|PTPN20B|bA142I17.1|bA42B19.1|hPTPN20	10	10q11.22
26094		26094	DCAF4	DDB1 and CUL4 associated factor 4	WDR21|WDR21A	14	14q24.3
1621		1621	DBH	dopamine beta-hydroxylase (dopamine beta-monooxygenase)	DBM	9	9q34
6335		6335	SCN9A	sodium channel, voltage gated, type IX alpha subunit	ETHA|FEB3B|GEFSP7|HSAN2D|NE-NA|NENA|Nav1.7|PN1|SFNP	2	2q24
51499		51499	TRIAP1	TP53 regulated inhibitor of apoptosis 1	HSPC132|MDM35|P53CSV|WF-1	12	12q24.31
6608		6608	SMO	smoothened, frizzled class receptor	FZD11|Gx|SMOH	7	7q32.3
1491		1491	CTH	cystathionine gamma-lyase	-	1	1p31.1
9214		9214	FCMR	Fc fragment of IgM receptor	FAIM3|TOSO	1	1q32.1
22927		22927	HABP4	hyaluronan binding protein 4	IHABP-4|IHABP4|Ki-1/57|SERBP1L	9	9q22.3-q31
7552		7552	ZNF711	zinc finger protein 711	CMPX1|MRX97|ZNF4|ZNF5|ZNF6|Zfp711|dJ75N13.1	X	Xq21.1
9750		9750	FAM65B	family with sequence similarity 65, member B	C6orf32|DIFF40|DIFF48|MYONAP|PL48	6	6p22.3-p21.32
9934		9934	P2RY14	purinergic receptor P2Y, G-protein coupled, 14	BPR105|GPR105|P2Y14	3	3q24-q25.1
10876		10876	EDDM3A	epididymal protein 3A	EP3A|FAM12A|HE3-ALPHA|HE3A|HE3ALPHA|RAM1	14	14q11.2
142684		142684	RAB40A	RAB40A, member RAS oncogene family	RAR2|RAR2A	X	Xq22.1
4654		4654	MYOD1	myogenic differentiation 1	MYF3|MYOD|PUM|bHLHc1	11	11p15.4
10874		10874	NMU	neuromedin U	-	4	4q12
6124		6124	RPL4	ribosomal protein L4	L4	15	15q22
256643		256643	CXorf23	chromosome X open reading frame 23	-	X	Xp22.12
7032		7032	TFF2	trefoil factor 2	SML1|SP	21	21q22.3
186		186	AGTR2	angiotensin II receptor, type 2	AT2|ATGR2|MRX88	X	Xq22-q23
6340		6340	SCNN1G	sodium channel, non voltage gated 1 gamma subunit	BESC3|ENaCg|ENaCgamma|PHA1|SCNEG	16	16p12
23746		23746	AIPL1	aryl hydrocarbon receptor interacting protein-like 1	AIPL2|LCA4	17	17p13.1
5918		5918	RARRES1	retinoic acid receptor responder (tazarotene induced) 1	LXNL|PERG-1|TIG1	3	3q25.32
6953		6953	TCP10	t-complex 10	TCP10A	6	6q27
266740		266740	MAGEA2B	melanoma antigen family A2B	MAGE2|MAGEA2	X	Xq28
434		434	ASIP	agouti signaling protein	AGSW|AGTI|AGTIL|ASP|SHEP9	20	20q11.2-q12
1399		1399	CRKL	v-crk avian sarcoma virus CT10 oncogene homolog-like	-	22	22q11.21
11082		11082	ESM1	endothelial cell-specific molecule 1	endocan	5	5q11.2
5023		5023	P2RX1	purinergic receptor P2X, ligand gated ion channel, 1	P2X1	17	17p13.3
1285		1285	COL4A3	collagen, type IV, alpha 3 (Goodpasture antigen)	-	2	2q36-q37
7718		7718	ZNF165	zinc finger protein 165	CT53|LD65|ZSCAN7	6	6p21.3
3736		3736	KCNA1	potassium channel, voltage gated shaker related subfamily A, member 1	AEMK|EA1|HBK1|HUK1|KV1.1|MBK1|MK1|RBK1	12	12p13.32
334		334	APLP2	amyloid beta (A4) precursor-like protein 2	APLP-2|APPH|APPL2|CDEBP	11	11q24
23643		23643	LY96	lymphocyte antigen 96	ESOP-1|MD-2|MD2|ly-96	8	8q21.11
774		774	CACNA1B	calcium channel, voltage-dependent, N type, alpha 1B subunit	BIII|CACNL1A5|CACNN|Cav2.2|DYT23	9	9q34
1618		1618	DAZL	deleted in azoospermia-like	DAZH|DAZL1|DAZLA|SPGYLA	3	3p24.3
685		685	BTC	betacellulin	-	4	4q13.3
213		213	ALB	albumin	ANALBA|FDAH|PRO0883|PRO0903|PRO1341	4	4q13.3
4829		4829	NMBR	neuromedin B receptor	BB1	6	6q24.1
4922		4922	NTS	neurotensin	NMN-125|NN|NT|NT/N|NTS1	12	12q21
2921		2921	CXCL3	chemokine (C-X-C motif) ligand 3	CINC-2b|GRO3|GROg|MIP-2b|MIP2B|SCYB3	4	4q21
1758		1758	DMP1	dentin matrix acidic phosphoprotein 1	ARHP|ARHR|DMP-1	4	4q21
9754		9754	STARD8	StAR-related lipid transfer (START) domain containing 8	ARHGAP38|DLC3|STARTGAP3	X	Xq13.1
115426		115426	UHRF2	ubiquitin-like with PHD and ring finger domains 2, E3 ubiquitin protein ligase	NIRF|RNF107|URF2	9	9p24.1
3578		3578	IL9	interleukin 9	HP40|IL-9|P40	5	5q31.1
9437		9437	NCR1	natural cytotoxicity triggering receptor 1	CD335|LY94|NK-p46|NKP46	19	19q13.42
970		970	CD70	CD70 molecule	CD27L|CD27LG|TNFSF7	19	19p13
25854		25854	FAM149A	family with sequence similarity 149, member A	MST119|MSTP119	4	4q35.1
9047		9047	SH2D2A	SH2 domain containing 2A	F2771|SCAP|TSAD|VRAP	1	1q21
167		167	CRISP1	cysteine-rich secretory protein 1	AEGL1|ARP|CRISP-1|HSCRISP1D|HSCRISP1G|HUMARP	6	6p21.3
346		346	APOC4	apolipoprotein C-IV	APO-CIV|APOC-IV	19	19q13.2
6278		6278	S100A7	S100 calcium binding protein A7	PSOR1|S100A7c	1	1q21
6339		6339	SCNN1D	sodium channel, non voltage gated 1 delta subunit	ENaCd|ENaCdelta|SCNED|dNaCh	1	1p36.3-p36.2
375346		375346	TMEM110	transmembrane protein 110	-	3	3p21.1
8638		8638	OASL	2'-5'-oligoadenylate synthetase-like	OASLd|TRIP-14|TRIP14|p59 OASL|p59-OASL|p59OASL	12	12q24.2
9509		9509	ADAMTS2	ADAM metallopeptidase with thrombospondin type 1 motif, 2	ADAM-TS2|ADAMTS-2|ADAMTS-3|NPI|PC I-NP|PCI-NP|PCINP|PCPNI|PNPI	5	5qter
8875		8875	VNN2	vanin 2	FOAP-4|GPI-80	6	6q23-q24
860		860	RUNX2	runt-related transcription factor 2	AML3|CBF-alpha-1|CBFA1|CCD|CCD1|CLCD|OSF-2|OSF2|PEA2aA|PEBP2aA	6	6p21
284001		284001	CCDC57	coiled-coil domain containing 57	-	17	17q25.3
6694		6694	SPP2	secreted phosphoprotein 2, 24kDa	SPP-24|SPP24	2	2q37.1
57538		57538	ALPK3	alpha-kinase 3	MAK|MIDORI	15	15q25.2
610		610	HCN2	hyperpolarization activated cyclic nucleotide gated potassium channel 2	BCNG-2|BCNG2|HAC-1	19	19p13.3
374		374	AREG	amphiregulin	AR|AREGB|CRDGF|SDGF	4	4q13.3
2901		2901	GRIK5	glutamate receptor, ionotropic, kainate 5	EAA2|GRIK2|GluK5|KA2	19	19q13.2
92104		92104	TTC30A	tetratricopeptide repeat domain 30A	-	2	2q31.2
779		779	CACNA1S	calcium channel, voltage-dependent, L type, alpha 1S subunit	CACNL1A3|CCHL1A3|Cav1.1|HOKPP|HOKPP1|MHS5|TTPP1|hypoPP	1	1q32
6327		6327	SCN2B	sodium channel, voltage gated, type II beta subunit	ATFB14	11	11q23
326		326	AIRE	autoimmune regulator	AIRE1|APECED|APS1|APSI|PGA1	21	21q22.3
9717		9717	SEC14L5	SEC14-like 5 (S. cerevisiae)	PRELID4B	16	16p13.3
4660		4660	PPP1R12B	protein phosphatase 1, regulatory subunit 12B	MYPT2|PP1bp55	1	1q32.1
9497		9497	SLC4A7	solute carrier family 4, sodium bicarbonate cotransporter, member 7	NBC2|NBC3|NBCN1|SBC2|SLC4A6	3	3p22
1208		1208	CLPS	colipase, pancreatic	-	6	6p21.31
149111		149111	CNIH3	cornichon family AMPA receptor auxiliary protein 3	CNIH-3	1	1q42.12
60489		60489	APOBEC3G	apolipoprotein B mRNA editing enzyme, catalytic polypeptide-like 3G	A3G|ARCD|ARP-9|ARP9|CEM-15|CEM15|MDS019|bK150C2.7|dJ494G10.1	22	22q13.1-q13.2
22848		22848	AAK1	AP2 associated kinase 1	-	2	2p14
23090		23090	ZNF423	zinc finger protein 423	Ebfaz|JBTS19|NPHP14|OAZ|Roaz|ZFP423|Zfp104|hOAZ	16	16q12
420		420	ART4	ADP-ribosyltransferase 4 (Dombrock blood group)	ARTC4|CD297|DO|DOK1	12	12p13-p12
8530		8530	CST7	cystatin F (leukocystatin)	CMAP	20	20p11.21
10396		10396	ATP8A1	ATPase, aminophospholipid transporter (APLT), class I, type 8A, member 1	ATPASEII|ATPIA|ATPP2	4	4p13
27299		27299	ADAMDEC1	ADAM-like, decysin 1	M12.219	8	8p21.2
23081		23081	KDM4C	lysine (K)-specific demethylase 4C	GASC1|JHDM3C|JMJD2C|TDRD14C	9	9p24.1
7113		7113	TMPRSS2	transmembrane protease, serine 2	PP9284|PRSS10	21	21q22.3
5818		5818	PVRL1	poliovirus receptor-related 1 (herpesvirus entry mediator C)	CD111|CLPED1|ED4|HIgR|HV1S|HVEC|OFC7|PRR|PRR1|PVRR|PVRR1|SK-12|nectin-1	11	11q23.3
10202		10202	DHRS2	dehydrogenase/reductase (SDR family) member 2	HEP27|SDR25C1	14	14q11.2
8864		8864	PER2	period circadian clock 2	FASPS|FASPS1	2	2q37.3
4332		4332	MNDA	myeloid cell nuclear differentiation antigen	PYHIN3	1	1q22
3972		3972	LHB	luteinizing hormone beta polypeptide	CGB4|HH23|LSH-B|hLHB	19	19q13.32
53616		53616	ADAM22	ADAM metallopeptidase domain 22	ADAM 22|MDC2	7	7q21
9201		9201	DCLK1	doublecortin-like kinase 1	CL1|CLICK1|DCAMKL1|DCDC3A|DCLK	13	13q13
27242		27242	TNFRSF21	tumor necrosis factor receptor superfamily, member 21	BM-018|CD358|DR6	6	6p21.1
993		993	CDC25A	cell division cycle 25A	CDC25A2	3	3p21
7570		7570	ZNF22	zinc finger protein 22	HKR-T1|KOX15|ZNF422|Zfp422	10	10q11
7429		7429	VIL1	villin 1	D2S1471|VIL	2	2q35
4133		4133	MAP2	microtubule-associated protein 2	MAP2A|MAP2B|MAP2C	2	2q34-q35
2915		2915	GRM5	glutamate receptor, metabotropic 5	GPRC1E|MGLUR5|PPP1R86|mGlu5	11	11q14.3
83450		83450	LRRC48	leucine rich repeat containing 48	-	17	17p11.2
2801		2801	GOLGA2	golgin A2	GM130	9	9q34.11
126353		126353	MISP	mitotic spindle positioning	C19orf21	19	19p13.3
3820		3820	KLRB1	killer cell lectin-like receptor subfamily B, member 1	CD161|CLEC5B|NKR|NKR-P1|NKR-P1A|NKRP1A|hNKR-P1A	12	12p13
9651		9651	PLCH2	phospholipase C, eta 2	PLC-L4|PLC-eta2|PLCL4|PLCeta2	1	1p36.32
1277		1277	COL1A1	collagen, type I, alpha 1	EDSC|OI1|OI2|OI3|OI4	17	17q21.33
10863		10863	ADAM28	ADAM metallopeptidase domain 28	ADAM 28|MDC-L|MDCL|eMDC II|eMDCII	8	8p21.2
1109		1109	AKR1C4	aldo-keto reductase family 1, member C4	3-alpha-HSD|C11|CDR|CHDR|DD-4|DD4|HAKRA	10	10p15.1
92017		92017	SNX29	sorting nexin 29	A-388D4.1|RUNDC2A	16	16p13.13-p13.12
6617		6617	SNAPC1	small nuclear RNA activating complex, polypeptide 1, 43kDa	PTFgamma|SNAP43	14	14q22
1286		1286	COL4A4	collagen, type IV, alpha 4	CA44	2	2q35-q37
2494		2494	NR5A2	nuclear receptor subfamily 5, group A, member 2	B1F|B1F2|CPF|FTF|FTZ-F1|FTZ-F1beta|LRH-1|LRH1|hB1F-2	1	1q32.1
9450		9450	LY86	lymphocyte antigen 86	MD-1|MD1|MMD-1|dJ80N2.1	6	6p25.1
8671		8671	SLC4A4	solute carrier family 4 (sodium bicarbonate cotransporter), member 4	HNBC1|KNBC|NBC1|NBC2|NBCe1-A|SLC4A5|hhNMC|pNBC	4	4q21
11252		11252	PACSIN2	protein kinase C and casein kinase substrate in neurons 2	SDPII	22	22q13.2-q13.33
3952		3952	LEP	leptin	LEPD|OB|OBS	7	7q31.3
9271		9271	PIWIL1	piwi-like RNA-mediated gene silencing 1	CT80.1|HIWI|MIWI|PIWI	12	12q24.33
6555		6555	SLC10A2	solute carrier family 10 (sodium/bile acid cotransporter), member 2	ASBT|IBAT|ISBT|NTCP2|PBAM	13	13q33
22822		22822	PHLDA1	pleckstrin homology-like domain, family A, member 1	DT1P1B11|PHRIP|TDAG51	12	12q15
4130		4130	MAP1A	microtubule-associated protein 1A	MAP1L|MTAP1A	15	15q15.3
6947		6947	TCN1	transcobalamin I (vitamin B12 binding protein, R binder family)	HC|TC-1|TC1|TCI	11	11q11-q12
10388		10388	SYCP2	synaptonemal complex protein 2	SCP2	20	20q13.33
22977		22977	AKR7A3	aldo-keto reductase family 7, member A3 (aflatoxin aldehyde reductase)	AFAR2	1	1p36.13
4069		4069	LYZ	lysozyme	LZM	12	12q15
10637		10637	LEFTY1	left-right determination factor 1	LEFTB|LEFTYB	1	1q42.1
4277		4277	MICB	MHC class I polypeptide-related sequence B	PERB11.2	6	6p21.3
10749		10749	KIF1C	kinesin family member 1C	LTXS1|SATX2|SAX2|SPAX2|SPG58	17	17p13.2
23281		23281	MTUS2	microtubule associated tumor suppressor candidate 2	CAZIP|ICIS|KIAA0774|TIP150	13	13q12.3
8303		8303	SNN	stannin	-	16	16p13
22891		22891	ZNF365	zinc finger protein 365	Su48|UAN|ZNF365D	10	10q21.2
4148		4148	MATN3	matrilin 3	DIPOA|EDM5|HOA|OADIP|OS2	2	2p24-p23
3575		3575	IL7R	interleukin 7 receptor	CD127|CDW127|IL-7R-alpha|IL7RA|ILRA	5	5p13
2258		2258	FGF13	fibroblast growth factor 13	FGF-13|FGF2|FHF-2|FHF2	X	Xq26.3
9356		9356	SLC22A6	solute carrier family 22 (organic anion transporter), member 6	HOAT1|OAT1|PAHT|ROAT1	11	11q12.3
5450		5450	POU2AF1	POU class 2 associating factor 1	BOB1|OBF-1|OBF1|OCAB	11	11q23.1
8187		8187	ZNF239	zinc finger protein 239	HOK-2|MOK2	10	10q11.22-q11.23
6863		6863	TAC1	tachykinin, precursor 1	Hs.2563|NK2|NKNA|NPK|TAC2	7	7q21-q22
4045		4045	LSAMP	limbic system-associated membrane protein	IGLON3|LAMP	3	3q13.2-q21
2799		2799	GNS	glucosamine (N-acetyl)-6-sulfatase	G6S	12	12q14
4795		4795	NFKBIL1	nuclear factor of kappa light polypeptide gene enhancer in B-cells inhibitor-like 1	IKBL|LST1|NFKBIL	6	6p21.3
9508		9508	ADAMTS3	ADAM metallopeptidase with thrombospondin type 1 motif, 3	ADAMTS-4	4	4q13.3
942		942	CD86	CD86 molecule	B7-2|B7.2|B70|CD28LG2|LAB72	3	3q21
8851		8851	CDK5R1	cyclin-dependent kinase 5, regulatory subunit 1 (p35)	CDK5P35|CDK5R|NCK5A|p23|p25|p35|p35nck5a	17	17q11.2
3003		3003	GZMK	granzyme K (granzyme 3; tryptase II)	TRYP2	5	5q11.2
1656		1656	DDX6	DEAD (Asp-Glu-Ala-Asp) box helicase 6	HLR2|P54|RCK	11	11q23.3
79863		79863	RBFA	ribosome binding factor A (putative)	C18orf22|HsT169	18	18q23
7545		7545	ZIC1	Zic family member 1	ZIC|ZNF201	3	3q24
5136		5136	PDE1A	phosphodiesterase 1A, calmodulin-dependent	CAM-PDE-1A|HCAM-1|HCAM1|HSPDE1A	2	2q32.1
5271		5271	SERPINB8	serpin peptidase inhibitor, clade B (ovalbumin), member 8	CAP2|PI8	18	18q22.1
2123		2123	EVI2A	ecotropic viral integration site 2A	EVDA|EVI-2A|EVI2	17	17q11.2
23233		23233	EXOC6B	exocyst complex component 6B	SEC15B|SEC15L2	2	2p13.2
2295		2295	FOXF2	forkhead box F2	FKHL6|FREAC-2|FREAC2	6	6p25.3
2529		2529	FUT7	fucosyltransferase 7 (alpha (1,3) fucosyltransferase)	FucT-VII	9	9q34.3
136		136	ADORA2B	adenosine A2b receptor	ADORA2	17	17p12
1411		1411	CRYBA1	crystallin, beta A1	CRYB1|CTRCT10	17	17q11.2
283298		283298	OLFML1	olfactomedin-like 1	UNQ564	11	11p15.4
5565		5565	PRKAB2	protein kinase, AMP-activated, beta 2 non-catalytic subunit	-	1	1q21.1
23764		23764	MAFF	v-maf avian musculoaponeurotic fibrosarcoma oncogene homolog F	U-MAF|hMafF	22	22q13.1
11019		11019	LIAS	lipoic acid synthetase	HUSSY-01|LAS|LIP1|LS|PDHLD	4	4p14
6326		6326	SCN2A	sodium channel, voltage gated, type II alpha subunit	BFIC3|BFIS3|BFNIS|EIEE11|HBA|HBSCI|HBSCII|NAC2|Na(v)1.2|Nav1.2|SCN2A1|SCN2A2	2	2q24.3
6703		6703	SPRR2D	small proline-rich protein 2D	-	1	1q21-q22
89870		89870	TRIM15	tripartite motif containing 15	RNF93|ZNF178|ZNFB7	6	6p21.3
1359		1359	CPA3	carboxypeptidase A3 (mast cell)	MC-CPA	3	3q24
8786		8786	RGS11	regulator of G-protein signaling 11	RS11	16	16p13.3
11006		11006	LILRB4	leukocyte immunoglobulin-like receptor, subfamily B (with TM and ITIM domains), member 4	CD85K|ILT-3|ILT3|LIR-5|LIR5	19	19q13.4
2566		2566	GABRG2	gamma-aminobutyric acid (GABA) A receptor, gamma 2	CAE2|ECA2|GEFSP3	5	5q34
4760		4760	NEUROD1	neuronal differentiation 1	BETA2|BHF-1|MODY6|NEUROD|bHLHa3	2	2q32
3119		3119	HLA-DQB1	major histocompatibility complex, class II, DQ beta 1	CELIAC1|HLA-DQB|IDDM1	6	6p21.3
5265		5265	SERPINA1	serpin peptidase inhibitor, clade A (alpha-1 antiproteinase, antitrypsin), member 1	A1A|A1AT|AAT|PI|PI1|PRO2275|alpha1AT	14	14q32.1
4914		4914	NTRK1	neurotrophic tyrosine kinase, receptor, type 1	MTC|TRK|TRK1|TRKA|Trk-A|p140-TrkA	1	1q21-q22
55503		55503	TRPV6	transient receptor potential cation channel, subfamily V, member 6	ABP/ZF|CAT1|CATL|ECAC2|HSA277909|LP6728|ZFAB	7	7q34
27112		27112	FAM155B	family with sequence similarity 155, member B	CXorf63|TED|TMEM28|bB57D9.1	X	Xq13.1
26191		26191	PTPN22	protein tyrosine phosphatase, non-receptor type 22 (lymphoid)	LYP|LYP1|LYP2|PEP|PTPN8	1	1p13.2
1608		1608	DGKG	diacylglycerol kinase, gamma 90kDa	DAGK3|DGK-GAMMA	3	3q27.2-q27.3
2115		2115	ETV1	ets variant 1	ER81	7	7p21.3
5657		5657	PRTN3	proteinase 3	ACPA|AGP7|C-ANCA|CANCA|MBN|MBT|NP-4|NP4|P29|PR-3|PR3	19	19p13.3
7941		7941	PLA2G7	phospholipase A2, group VII (platelet-activating factor acetylhydrolase, plasma)	LDL-PLA2|LP-PLA2|PAFAD|PAFAH	6	6p21.2-p12
919		919	CD247	CD247 molecule	CD3-ZETA|CD3H|CD3Q|CD3Z|IMD25|T3Z|TCRZ	1	1q24.2
7517		7517	XRCC3	X-ray repair complementing defective repair in Chinese hamster cells 3	CMM6	14	14q32.3
1991		1991	ELANE	elastase, neutrophil expressed	ELA2|GE|HLE|HNE|NE|PMN-E|SCN1	19	19p13.3
241		241	ALOX5AP	arachidonate 5-lipoxygenase-activating protein	FLAP	13	13q12
146227		146227	BEAN1	brain expressed, associated with NEDD4, 1	BEAN|SCA31	16	16q21
5468		5468	PPARG	peroxisome proliferator-activated receptor gamma	CIMT1|GLM1|NR1C3|PPARG1|PPARG2|PPARgamma	3	3p25
9392		9392	TGFBRAP1	transforming growth factor, beta receptor associated protein 1	TRAP-1|TRAP1	2	2q12.1
4818		4818	NKG7	natural killer cell granule protein 7	GIG1|GMP-17|p15-TIA-1	19	19q13.41
22861		22861	NLRP1	NLR family, pyrin domain containing 1	CARD7|CIDED|CLR17.1|DEFCAP|DEFCAP-L/S|NAC|NALP1|PP1044|SLEV1|VAMAS1	17	17p13.2
30837		30837	SOCS7	suppressor of cytokine signaling 7	NAP4|NCKAP4	17	17q12
3002		3002	GZMB	granzyme B (granzyme 2, cytotoxic T-lymphocyte-associated serine esterase 1)	CCPI|CGL-1|CGL1|CSP-B|CSPB|CTLA1|CTSGL1|HLP|SECT	14	14q11.2
3169		3169	FOXA1	forkhead box A1	HNF3A|TCF3A	14	14q21.1
5198		5198	PFAS	phosphoribosylformylglycinamidine synthase	FGAMS|FGAR-AT|FGARAT|PURL	17	17p13.1
6320		6320	CLEC11A	C-type lectin domain family 11, member A	CLECSF3|LSLCL|P47|SCGF	19	19q13.3
4057		4057	LTF	lactotransferrin	GIG12|HEL110|HLF2|LF	3	3p21.31
5467		5467	PPARD	peroxisome proliferator-activated receptor delta	FAAR|NR1C2|NUC1|NUCI|NUCII|PPARB	6	6p21.2
27245		27245	AHDC1	AT hook, DNA binding motif, containing 1	MRD25	1	1p36.13
26156		26156	RSL1D1	ribosomal L1 domain containing 1	CSIG|L12|PBK1|UTP30	16	16p13.13
55589		55589	BMP2K	BMP2 inducible kinase	BIKE|HRIHFB2017	4	4q21.21
9744		9744	ACAP1	ArfGAP with coiled-coil, ankyrin repeat and PH domains 1	CENTB1	17	17p13.1
1800		1800	DPEP1	dipeptidase 1 (renal)	MBD1|MDP|RDP	16	16q24.3
399		399	RHOH	ras homolog family member H	ARHH|TTF	4	4p13
3134		3134	HLA-F	major histocompatibility complex, class I, F	CDA12|HLA-5.4|HLA-CDA12|HLAF	6	6p21.3
50855		50855	PARD6A	par-6 family cell polarity regulator alpha	PAR-6A|PAR6|PAR6C|PAR6alpha|TAX40|TIP-40	16	16q22.1
10329		10329	TMEM5	transmembrane protein 5	HP10481|MDDGA10	12	12q14.2
9737		9737	GPRASP1	G protein-coupled receptor associated sorting protein 1	GASP|GASP-1|GASP1	X	Xq22.1
3957		3957	LGALS2	lectin, galactoside-binding, soluble, 2	HL14	22	22q13.1
1295		1295	COL8A1	collagen, type VIII, alpha 1	C3orf7	3	3q12.3
54476		54476	RNF216	ring finger protein 216	CAHH|TRIAD3|U7I1|UBCE7IP1|ZIN	7	7p22.1
10590		10590	SCGN	secretagogin, EF-hand calcium binding protein	CALBL|DJ501N12.8|SECRET|SEGN|setagin	6	6p22.3-p22.1
57016		57016	AKR1B10	aldo-keto reductase family 1, member B10 (aldose reductase)	AKR1B11|AKR1B12|ALDRLn|ARL-1|ARL1|HIS|HSI	7	7q33
3672		3672	ITGA1	integrin, alpha 1	CD49a|VLA1	5	5q11.2
11001		11001	SLC27A2	solute carrier family 27 (fatty acid transporter), member 2	ACSVL1|FACVL1|FATP2|HsT17226|VLACS|VLCS|hFACVL1	15	15q21.2
55922		55922	NKRF	NFKB repressing factor	ITBA4|NRF	X	Xq24
51379		51379	CRLF3	cytokine receptor-like factor 3	CREME-9|CREME9|CRLM9|CYTOR4|FRWS|p48.2	17	17q11.2
27077		27077	B9D1	B9 protein domain 1	B9|EPPB9|MKS9|MKSR1	17	17p11.2
8630		8630	HSD17B6	hydroxysteroid (17-beta) dehydrogenase 6	HSE|RODH|SDR9C6	12	12q13
10747		10747	MASP2	mannan-binding lectin serine peptidase 2	MAP19|MASP-2|MASP1P1|sMAP	1	1p36.3-p36.2
33		33	ACADL	acyl-CoA dehydrogenase, long chain	ACAD4|LCAD	2	2q34
9262		9262	STK17B	serine/threonine kinase 17b	DRAK2	2	2q32.3
57119		57119	EPPIN	epididymal peptidase inhibitor	CT71|CT72|SPINLW1|WAP7|WFDC7|dJ461P17.2	20	20q13.12
10745		10745	PHTF1	putative homeodomain transcription factor 1	PHTF	1	1p13
9379		9379	NRXN2	neurexin 2	-	11	11q13
11160		11160	ERLIN2	ER lipid raft associated 2	C8orf2|Erlin-2|NET32|SPFH2|SPG18	8	8p11.2
433		433	ASGR2	asialoglycoprotein receptor 2	ASGP-R2|ASGPR2|CLEC4H2|HBXBP|HL-2	17	17p
317781		317781	DDX51	DEAD (Asp-Glu-Ala-Asp) box polypeptide 51	-	12	12q24.33
727		727	C5	complement component 5	C5D|C5a|C5b|CPAMD4|ECLZB	9	9q33-q34
6355		6355	CCL8	chemokine (C-C motif) ligand 8	HC14|MCP-2|MCP2|SCYA10|SCYA8	17	17q11.2
7321		7321	UBE2D1	ubiquitin-conjugating enzyme E2D 1	E2(17)KB1|SFT|UBC4/5|UBCH5|UBCH5A	10	10q21.1
2620		2620	GAS2	growth arrest-specific 2	-	11	11p14.3
590		590	BCHE	butyrylcholinesterase	CHE1|CHE2|E1	3	3q26.1-q26.2
3071		3071	NCKAP1L	NCK-associated protein 1-like	HEM1	12	12q13.1
7349		7349	UCN	urocortin	UI|UROC	2	2p23.3
1959		1959	EGR2	early growth response 2	AT591|CMT1D|CMT4E|KROX20	10	10q21.1
3375		3375	IAPP	islet amyloid polypeptide	DAP|IAP	12	12p12.1
2330		2330	FMO5	flavin containing monooxygenase 5	-	1	1q21.1
135138		135138	PACRG	PARK2 co-regulated	GLUP|HAK005771|PARK2CRG	6	6q26
11200		11200	CHEK2	checkpoint kinase 2	CDS1|CHK2|HuCds1|LFS2|PP1425|RAD53|hCds1	22	22q12.1
6282		6282	S100A11	S100 calcium binding protein A11	HEL-S-43|MLN70|S100C	1	1q21
55322		55322	C5orf22	chromosome 5 open reading frame 22	-	5	5p13.3
9938		9938	ARHGAP25	Rho GTPase activating protein 25	HEL-S-308|KAIA0053	2	2p13.3
4013		4013	VWA5A	von Willebrand factor A domain containing 5A	BCSC-1|BCSC1|LOH11CR2A	11	11q24.1
5001		5001	ORC5	origin recognition complex, subunit 5	ORC5L|ORC5P|ORC5T|PPP1R117	7	7q22.1
4188		4188	MDFI	MyoD family inhibitor	I-MF|I-mfa	6	6p21
4065		4065	LY75	lymphocyte antigen 75	CD205|CLEC13B|DEC-205|GP200-MR6|LY-75	2	2q24
2294		2294	FOXF1	forkhead box F1	ACDMPV|FKHL5|FREAC1	16	16q24
2245		2245	FGD1	FYVE, RhoGEF and PH domain containing 1	AAS|FGDY|MRXS16|ZFYVE3	X	Xp11.21
586		586	BCAT1	branched chain amino-acid transaminase 1, cytosolic	BCATC|BCT1|ECA39|MECA39|PNAS121|PP18	12	12p12.1
6123		6123	RPL3L	ribosomal protein L3-like	-	16	16p13.3
23443		23443	SLC35A3	solute carrier family 35 (UDP-N-acetylglucosamine (UDP-GlcNAc) transporter), member A3	AMRS	1	1p21
5727		5727	PTCH1	patched 1	BCNS|HPE7|NBCCS|PTC|PTC1|PTCH|PTCH11	9	9q22.3
758		758	MPPED1	metallophosphoesterase domain containing 1	239AB|C22orf1|FAM1A	22	22q13.31
55174		55174	INTS10	integrator complex subunit 10	C8orf35|INT10	8	8p21.3
51208		51208	CLDN18	claudin 18	SFTA5|SFTPJ	3	3q22.3
10384		10384	BTN3A3	butyrophilin, subfamily 3, member A3	BTF3|BTN3.3	6	6p21.3
9982		9982	FGFBP1	fibroblast growth factor binding protein 1	FGF-BP|FGF-BP1|FGFBP|FGFBP-1|HBP17	4	4p15.32
56		56	ACRV1	acrosomal vesicle protein 1	D11S4365|SP-10|SPACA2	11	11q24.2
219		219	ALDH1B1	aldehyde dehydrogenase 1 family, member B1	ALDH5|ALDHX	9	9p11.1
726		726	CAPN5	calpain 5	ADNIV|HTRA3|VRNI|nCL-3	11	11q14
10379		10379	IRF9	interferon regulatory factor 9	IRF-9|ISGF3|ISGF3G|p48	14	14q11.2
5144		5144	PDE4D	phosphodiesterase 4D, cAMP-specific	ACRDYS2|DPDE3|HSPDE4D|PDE43|PDE4DN2|STRK1	5	5q12
1589		1589	CYP21A2	cytochrome P450, family 21, subfamily A, polypeptide 2	CA21H|CAH1|CPS1|CYP21|CYP21B|P450c21B	6	6p21.3
3625		3625	INHBB	inhibin, beta B	-	2	2cen-q13
3556		3556	IL1RAP	interleukin 1 receptor accessory protein	C3orf13|IL-1RAcP|IL1R3	3	3q28
3683		3683	ITGAL	integrin, alpha L (antigen CD11A (p180), lymphocyte function-associated antigen 1; alpha polypeptide)	CD11A|LFA-1|LFA1A	16	16p11.2
91543		91543	RSAD2	radical S-adenosyl methionine domain containing 2	2510004L01Rik|cig33|cig5|vig1	2	2p25.2
9546		9546	APBA3	amyloid beta (A4) precursor protein-binding, family A, member 3	MGC:15815|X11L2|mint3	19	19p13.3
1300		1300	COL10A1	collagen, type X, alpha 1	-	6	6q21-q22
3112		3112	HLA-DOB	major histocompatibility complex, class II, DO beta	DOB	6	6p21.3
939		939	CD27	CD27 molecule	S152|S152. LPFS2|T14|TNFRSF7|Tp55	12	12p13
6690		6690	SPINK1	serine peptidase inhibitor, Kazal type 1	PCTT|PSTI|Spink3|TATI|TCP	5	5q32
8707		8707	B3GALT2	UDP-Gal:betaGlcNAc beta 1,3-galactosyltransferase, polypeptide 2	BETA3GALT2|GLCT2|beta3Gal-T2	1	1q31
3437		3437	IFIT3	interferon-induced protein with tetratricopeptide repeats 3	CIG-49|GARG-49|IFI60|IFIT4|IRG2|ISG60|P60|RIG-G|cig41	10	10q24
5145		5145	PDE6A	phosphodiesterase 6A, cGMP-specific, rod, alpha	CGPR-A|PDEA|RP43	5	5q31.2-q34
283638		283638	CEP170B	centrosomal protein 170B	CEP170R|FAM68C|KIAA0284	14	14q32.33
9130		9130	FAM50A	family with sequence similarity 50, member A	9F|DXS9928E|HXC-26|HXC26|XAP5	X	Xq28
7439		7439	BEST1	bestrophin 1	ARB|BEST|BMD|RP50|TU15B|VMD2	11	11q13
4852		4852	NPY	neuropeptide Y	PYY4	7	7p15.1
6999		6999	TDO2	tryptophan 2,3-dioxygenase	TDO|TO|TPH2|TRPO	4	4q31-q32
653808		653808	ZG16	zymogen granule protein 16	JCLN|JCLN1|ZG16A	16	16p11.2
10149		10149	ADGRG2	adhesion G protein-coupled receptor G2	EDDM6|GPR64|HE6|TM7LN2	X	Xp22.13
84901		84901	NFATC2IP	nuclear factor of activated T-cells, cytoplasmic, calcineurin-dependent 2 interacting protein	ESC2|NIP45|RAD60	16	16p11.2
2675		2675	GFRA2	GDNF family receptor alpha 2	GDNFRB|NRTNR-ALPHA|NTNRA|RETL2|TRNR2	8	8p21.3
5961		5961	PRPH2	peripherin 2 (retinal degeneration, slow)	AOFMD|AVMD|CACD2|DS|MDBS1|PRPH|RDS|RP7|TSPAN22|rd2	6	6p21.1
6283		6283	S100A12	S100 calcium binding protein A12	CAAF1|CAGC|CGRP|ENRAGE|MRP-6|MRP6|p6	1	1q21
9077		9077	DIRAS3	DIRAS family, GTP-binding RAS-like 3	ARHI|NOEY2	1	1p31
30000		30000	TNPO2	transportin 2	IPO3|KPNB2B|TRN2	19	19p13.2
5153		5153	PDE1B	phosphodiesterase 1B, calmodulin-dependent	HEL-S-79p|PDE1B1|PDES1B	12	12q13
7180		7180	CRISP2	cysteine-rich secretory protein 2	CRISP-2|CT36|GAPDL5|TPX1|TSP1	6	6p12.3
63036		63036	CELA2A	chymotrypsin-like elastase family, member 2A	ELA2A|PE-1	1	1p36.21
8120		8120	AP3B2	adaptor-related protein complex 3, beta 2 subunit	NAPTB	15	15q
3052		3052	HCCS	holocytochrome c synthase	CCHL|LSDMCA1|MCOPS7|MLS	X	Xp22.3
4088		4088	SMAD3	SMAD family member 3	HSPC193|HsT17436|JV15-2|LDS1C|LDS3|MADH3	15	15q22.33
1305		1305	COL13A1	collagen, type XIII, alpha 1	COLXIIIA1	10	10q22
27124		27124	INPP5J	inositol polyphosphate-5-phosphatase J	INPP5|PIB5PA|PIPP	22	22q12.2
23285		23285	KIAA1107	KIAA1107	-	1	1p22.1
176		176	ACAN	aggrecan	AGC1|AGCAN|CSPG1|CSPGCP|MSK16|SEDK	15	15q26.1
7356		7356	SCGB1A1	secretoglobin, family 1A, member 1 (uteroglobin)	CC10|CC16|CCPBP|CCSP|UGB|UP-1|UP1	11	11q12.3
917		917	CD3G	CD3g molecule, gamma (CD3-TCR complex)	CD3-GAMMA|IMD17|T3G	11	11q23
1105		1105	CHD1	chromodomain helicase DNA binding protein 1	-	5	5q15-q21
7867		7867	MAPKAPK3	mitogen-activated protein kinase-activated protein kinase 3	3PK|MAPKAP-K3|MAPKAP3|MAPKAPK-3|MK-3	3	3p21.3
5867		5867	RAB4A	RAB4A, member RAS oncogene family	HRES-1|HRES-1/RAB4|HRES1|RAB4	1	1q42-q43
4856		4856	NOV	nephroblastoma overexpressed	CCN3|IBP-9|IGFBP-9|IGFBP9|NOVh	8	8q24.1
9122		9122	SLC16A4	solute carrier family 16, member 4	MCT4|MCT5	1	1p13.3
4939		4939	OAS2	2'-5'-oligoadenylate synthetase 2, 69/71kDa	-	12	12q24.2
51752		51752	ERAP1	endoplasmic reticulum aminopeptidase 1	A-LAP|ALAP|APPILS|ARTS-1|ARTS1|ERAAP|ERAAP1|PILS-AP|PILSAP	5	5q15
8190		8190	MIA	melanoma inhibitory activity	CD-RAP	19	19q13.2
776		776	CACNA1D	calcium channel, voltage-dependent, L type, alpha 1D subunit	CACH3|CACN4|CACNL1A2|CCHL1A2|Cav1.3|PASNA|SANDD	3	3p14.3
9180		9180	OSMR	oncostatin M receptor	OSMRB|PLCA1	5	5p13.1
357		357	SHROOM2	shroom family member 2	APXL|HSAPXL	X	Xp22.3
8945		8945	BTRC	beta-transducin repeat containing E3 ubiquitin protein ligase	BETA-TRCP|FBW1A|FBXW1|FBXW1A|FWD1|bTrCP|bTrCP1|betaTrCP	10	10q24.32
10279		10279	PRSS16	protease, serine, 16 (thymus)	TSSP	6	6p21
624		624	BDKRB2	bradykinin receptor B2	B2R|BK-2|BK2|BKR2|BRB2	14	14q32.1-q32.2
93		93	ACVR2B	activin A receptor, type IIB	ACTRIIB|ActR-IIB|HTX4	3	3p22
57799		57799	RAB40C	RAB40C, member RAS oncogene family	RARL|RASL8C	16	16p13.3
8115		8115	TCL1A	T-cell leukemia/lymphoma 1A	TCL1	14	14q32.1
3937		3937	LCP2	lymphocyte cytosolic protein 2 (SH2 domain containing leukocyte protein of 76kDa)	SLP-76|SLP76	5	5q35.1
834		834	CASP1	caspase 1, apoptosis-related cysteine peptidase	ICE|IL1BC|P45	11	11q23
1139		1139	CHRNA7	cholinergic receptor, nicotinic, alpha 7 (neuronal)	CHRNA7-2|NACHRA7	15	15q14
55966		55966	AJAP1	adherens junctions associated protein 1	MOT8|SHREW-1|SHREW1	1	1p36.32
9071		9071	CLDN10	claudin 10	CPETRL3|OSP-L	13	13q31-q34
1475		1475	CSTA	cystatin A (stefin A)	AREI|STF1|STFA	3	3q21
8742		8742	TNFSF12	tumor necrosis factor (ligand) superfamily, member 12	APO3L|DR3LG|TWEAK	17	17p13
9856		9856	KIAA0319	KIAA0319	DYLX2|DYX2|NMIG	6	6p22.3
10875		10875	FGL2	fibrinogen-like 2	T49|pT49	7	7q11.23
4496		4496	MT1H	metallothionein 1H	MT-0|MT-1H|MT-IH|MT1	16	16q13
22885		22885	ABLIM3	actin binding LIM protein family, member 3	HMFN1661	5	5q32
2705		2705	GJB1	gap junction protein, beta 1, 32kDa	CMTX|CMTX1|CX32	X	Xq13.1
152559		152559	PAQR3	progestin and adipoQ receptor family member III	RKTG	4	4q21.21
9595		9595	CYTIP	cytohesin 1 interacting protein	B3-1|CASP|CYBR|CYTHIP|HE|PSCDBP	2	2q11.2
3212		3212	HOXB2	homeobox B2	HOX2|HOX2H|Hox-2.8|K8	17	17q21.32
5322		5322	PLA2G5	phospholipase A2, group V	FRFB|GV-PLA2|PLA2-10|hVPLA(2)	1	1p36-p34
5619		5619	PRM1	protamine 1	CT94.1|P1	16	16p13.2
9353		9353	SLIT2	slit guidance ligand 2	SLIL3|Slit-2	4	4p15.2
10309		10309	CCNO	cyclin O	CCNU|CILD29|UDG2	5	5q11.2
783		783	CACNB2	calcium channel, voltage-dependent, beta 2 subunit	CACNLB2|CAVB2|MYSB	10	10p12
8800		8800	PEX11A	peroxisomal biogenesis factor 11 alpha	PEX11-ALPHA|PMP28|hsPEX11p	15	15q26.1
393		393	ARHGAP4	Rho GTPase activating protein 4	C1|RGC1|RhoGAP4|SrGAP4|p115	X	Xq28
25913		25913	POT1	protection of telomeres 1	CMM10|HPOT1	7	7q31.33
443		443	ASPA	aspartoacylase	ACY2|ASP	17	17p13.3
9628		9628	RGS6	regulator of G-protein signaling 6	GAP	14	14q24.3
1672		1672	DEFB1	defensin, beta 1	BD1|DEFB-1|DEFB101|HBD1	8	8p23.1
2743		2743	GLRB	glycine receptor, beta	HKPX2	4	4q31.3
8416		8416	ANXA9	annexin A9	ANX31	1	1q21
10039		10039	PARP3	poly (ADP-ribose) polymerase family, member 3	ADPRT3|ADPRTL2|ADPRTL3|ARTD3|IRT1|PADPRT-3	3	3p21.2
2051		2051	EPHB6	EPH receptor B6	HEP	7	7q33-q35
9609		9609	RAB36	RAB36, member RAS oncogene family	-	22	22q11.22
7584		7584	ZNF35	zinc finger protein 35	HF.10|HF10|Zfp105	3	3p21.32
2191		2191	FAP	fibroblast activation protein, alpha	DPPIV|FAPA|SIMP	2	2q23
10924		10924	SMPDL3A	sphingomyelin phosphodiesterase, acid-like 3A	ASM3A|ASML3a|yR36GH4.1	6	6q22.31
5357		5357	PLS1	plastin 1	-	3	3q23
10537		10537	UBD	ubiquitin D	FAT10|GABBR1|UBD-3	6	6p21.3
6102		6102	RP2	retinitis pigmentosa 2 (X-linked recessive)	DELXp11.3|NM23-H10|NME10|TBCCD2|XRP2	X	Xp11.3
5881		5881	RAC3	ras-related C3 botulinum toxin substrate 3 (rho family, small GTP binding protein Rac3)	-	17	17q25.3
10675		10675	CSPG5	chondroitin sulfate proteoglycan 5 (neuroglycan C)	NGC	3	3p21.3
8364		8364	HIST1H4C	histone cluster 1, H4c	H4/g|H4FG|dJ221C16.1	6	6p22.1
2840		2840	GPR17	G protein-coupled receptor 17	-	2	2q21
10536		10536	P3H3	prolyl 3-hydroxylase 3	GRCB|HSU47926|LEPREL2	12	12p13.31
956		956	ENTPD3	ectonucleoside triphosphate diphosphohydrolase 3	CD39L3|HB6|NTPDase-3	3	3p21.3
25895		25895	METTL21B	methyltransferase like 21B	FAM119B	12	12q14.1
2813		2813	GP2	glycoprotein 2 (zymogen granule membrane)	ZAP75	16	16p12
10320		10320	IKZF1	IKAROS family zinc finger 1 (Ikaros)	Hs.54452|IK1|IKAROS|LYF1|LyF-1|PPP1R92|PRO0758|ZNFN1A1	7	7p12.2
1193		1193	CLIC2	chloride intracellular channel 2	CLIC2b|MRXS32|XAP121	X	Xq28
10500		10500	SEMA6C	sema domain, transmembrane domain (TM), and cytoplasmic domain, (semaphorin) 6C	SEMAY|m-SemaY|m-SemaY2	1	1q21.2
375449		375449	MAST4	microtubule associated serine/threonine kinase family member 4	-	5	5q12.3
25891		25891	PAMR1	peptidase domain containing associated with muscle regeneration 1	DKFZP586H2123|FP938|RAMP	11	11p13
9818		9818	NUPL1	nucleoporin like 1	PRO2463	13	13q12.13
2124		2124	EVI2B	ecotropic viral integration site 2B	CD361|D17S376|EVDB	17	17q11.2
11012		11012	KLK11	kallikrein-related peptidase 11	PRSS20|TLSP	19	19q13.33
7982		7982	ST7	suppression of tumorigenicity 7	ETS7q|FAM4A|FAM4A1|HELG|RAY1|SEN4|TSG7	7	7q31.2
10403		10403	NDC80	NDC80 kinetochore complex component	HEC|HEC1|HsHec1|KNTC2|TID3|hsNDC80	18	18p11.32
5646		5646	PRSS3	protease, serine, 3	MTG|PRSS4|T9|TRY3|TRY4	9	9p11.2
54440		54440	SASH3	SAM and SH3 domain containing 3	753P9|CXorf9|HACS2|SH3D6C|SLY	X	Xq26
768		768	CA9	carbonic anhydrase IX	CAIX|MN	9	9p13.3
7097		7097	TLR2	toll-like receptor 2	CD282|TIL4	4	4q32
2689		2689	GH2	growth hormone 2	GH-V|GHL|GHV|hGH-V	17	17q24.2
952		952	CD38	CD38 molecule	ADPRC 1|T10	4	4p15
4913		4913	NTHL1	nth-like DNA glycosylase 1	FAP3|NTH1|OCTS3|hNTH1	16	16p13.3
7291		7291	TWIST1	twist family bHLH transcription factor 1	ACS3|BPES2|BPES3|CRS|CRS1|CSO|SCS|TWIST|bHLHa38	7	7p21.2
51196		51196	PLCE1	phospholipase C, epsilon 1	NPHS3|PLCE|PPLC	10	10q23
8685		8685	MARCO	macrophage receptor with collagenous structure	SCARA2	2	2q14.2
2523		2523	FUT1	fucosyltransferase 1 (galactoside 2-alpha-L-fucosyltransferase, H blood group)	H|HH|HSC	19	19q13.3
2568		2568	GABRP	gamma-aminobutyric acid (GABA) A receptor, pi	-	5	5q35.1
8745		8745	ADAM23	ADAM metallopeptidase domain 23	MDC-3|MDC3	2	2q33
11169		11169	WDHD1	WD repeat and HMG-box DNA binding protein 1	AND-1|AND1|CHTF4|CTF4	14	14q22.2
10693		10693	CCT6B	chaperonin containing TCP1, subunit 6B (zeta 2)	CCT-zeta-2|CCTZ-2|Cctz2|TCP-1-zeta-2|TSA303	17	17q12
2769		2769	GNA15	guanine nucleotide binding protein (G protein), alpha 15 (Gq class)	GNA16	19	19p13.3
6403		6403	SELP	selectin P (granule membrane protein 140kDa, antigen CD62)	CD62|CD62P|GMP140|GRMP|LECAM3|PADGEM|PSEL	1	1q24.2
1370		1370	CPN2	carboxypeptidase N, polypeptide 2	ACBP	3	3q29
3135		3135	HLA-G	major histocompatibility complex, class I, G	MHC-G	6	6p21.3
5407		5407	PNLIPRP1	pancreatic lipase-related protein 1	PLRP1	10	10q25.3
1960		1960	EGR3	early growth response 3	EGR-3|PILOT	8	8p23-p21
22869		22869	ZNF510	zinc finger protein 510	-	9	9q22.33
8563		8563	THOC5	THO complex 5	C22orf19|Fmip|PK1.3|fSAP79	22	22q12.2
6364		6364	CCL20	chemokine (C-C motif) ligand 20	CKb4|Exodus|LARC|MIP-3-alpha|MIP-3a|MIP3A|SCYA20|ST38	2	2q36.3
10993		10993	SDS	serine dehydratase	SDH	12	12q24.13
4223		4223	MEOX2	mesenchyme homeobox 2	GAX|MOX2	7	7p22.1-p21.3
55816		55816	DOK5	docking protein 5	C20orf180|IRS-6|IRS6	20	20q13.2
4653		4653	MYOC	myocilin, trabecular meshwork inducible glucocorticoid response	GLC1A|GPOA|JOAG|JOAG1|TIGR|myocilin	1	1q23-q24
1524		1524	CX3CR1	chemokine (C-X3-C motif) receptor 1	CCRL1|CMKBRL1|CMKDR1|GPR13|GPRV28|V28	3	3p21.3
7504		7504	XK	X-linked Kx blood group	KX|MCLDS|NA|NAC|X1k|XKR1	X	Xp21.1
23178		23178	PASK	PAS domain containing serine/threonine kinase	PASKIN|STK37	2	2q37.3
5191		5191	PEX7	peroxisomal biogenesis factor 7	PBD9B|PTS2R|RCDP1|RD	6	6q23.3
9370		9370	ADIPOQ	adiponectin, C1Q and collagen domain containing	ACDC|ACRP30|ADIPQTL1|ADPN|APM-1|APM1|GBP28	3	3q27
8013		8013	NR4A3	nuclear receptor subfamily 4, group A, member 3	CHN|CSMF|MINOR|NOR1|TEC	9	9q22
9185		9185	REPS2	RALBP1 associated Eps domain containing 2	POB1	X	Xp22.2
957		957	ENTPD5	ectonucleoside triphosphate diphosphohydrolase 5	CD39L4|NTPDase-5|PCPH	14	14q24
36		36	ACADSB	acyl-CoA dehydrogenase, short/branched chain	2-MEBCAD|ACAD7|SBCAD	10	10q26.13
9358		9358	ITGBL1	integrin, beta-like 1 (with EGF-like repeat domains)	OSCP|TIED	13	13q33
2888		2888	GRB14	growth factor receptor-bound protein 14	-	2	2q22-q24
221		221	ALDH3B1	aldehyde dehydrogenase 3 family, member B1	ALDH4|ALDH7	11	11q13
2701		2701	GJA4	gap junction protein, alpha 4, 37kDa	CX37	1	1p35.1
6400		6400	SEL1L	sel-1 suppressor of lin-12-like (C. elegans)	PRO1063|SEL1-LIKE|SEL1L1	14	14q31
1164		1164	CKS2	CDC28 protein kinase regulatory subunit 2	CKSHS2	9	9q22
9976		9976	CLEC2B	C-type lectin domain family 2, member B	AICL|CLECSF2|HP10085|IFNRG1	12	12p13-p12
101		101	ADAM8	ADAM metallopeptidase domain 8	CD156|CD156a|MS2	10	10q26.3
11330		11330	CTRC	chymotrypsin C (caldecrin)	CLCR|ELA4	1	1p36.21
4064		4064	CD180	CD180 molecule	LY64|Ly78|RP105	5	5q12
1521		1521	CTSW	cathepsin W	LYPN	11	11q13.1
27240		27240	SIT1	signaling threshold regulating transmembrane adaptor 1	SIT|SIT-R	9	9p13-p12
3832		3832	KIF11	kinesin family member 11	EG5|HKSP|KNSL1|MCLMR|TRIP5	10	10q24.1
1015		1015	CDH17	cadherin 17, LI cadherin (liver-intestine)	CDH16|HPT-1|HPT1	8	8q22.1
914		914	CD2	CD2 molecule	LFA-2|SRBC|T11	1	1p13.1
762		762	CA4	carbonic anhydrase IV	CAIV|Car4|RP17	17	17q23
2891		2891	GRIA2	glutamate receptor, ionotropic, AMPA 2	GLUR2|GLURB|GluA2|GluR-K2|HBGR2	4	4q32.1
1358		1358	CPA2	carboxypeptidase A2 (pancreatic)	-	7	7q32
931		931	MS4A1	membrane-spanning 4-domains, subfamily A, member 1	B1|Bp35|CD20|CVID5|LEU-16|MS4A2|S7	11	11q12
3001		3001	GZMA	granzyme A (granzyme 1, cytotoxic T-lymphocyte-associated serine esterase 3)	CTLA3|HFSP	5	5q11-q12
196740		196740	VSTM4	V-set and transmembrane domain containing 4	C10orf72	10	10q11.23
731		731	C8A	complement component 8, alpha polypeptide	-	1	1p32
2296		2296	FOXC1	forkhead box C1	ARA|FKHL7|FREAC-3|FREAC3|IGDA|IHG1|IRID1|RIEG3	6	6p25
5125		5125	PCSK5	proprotein convertase subtilisin/kexin type 5	PC5|PC6|PC6A|SPC6	9	9q21.3
9755		9755	TBKBP1	TBK1 binding protein 1	ProSAPiP2|SINTBAD	17	17q21.32
6665		6665	SOX15	SRY (sex determining region Y)-box 15	SOX20|SOX26|SOX27	17	17p13.1
6398		6398	SECTM1	secreted and transmembrane 1	K12	17	17q25
3667		3667	IRS1	insulin receptor substrate 1	HIRS-1	2	2q36
84759		84759	PCGF1	polycomb group ring finger 1	2010002K04Rik|NSPC1|RNF3A-2|RNF68	2	2p13.1
10566		10566	AKAP3	A kinase (PRKA) anchor protein 3	AKAP 110|AKAP110|CT82|FSP95|HEL159|PRKA3|SOB1	12	12p13.3
6279		6279	S100A8	S100 calcium binding protein A8	60B8AG|CAGA|CFAG|CGLA|CP-10|L1Ag|MA387|MIF|MRP8|NIF|P8	1	1q21
10563		10563	CXCL13	chemokine (C-X-C motif) ligand 13	ANGIE|ANGIE2|BCA-1|BCA1|BLC|BLR1L|SCYB13	4	4q21
3783		3783	KCNN4	potassium channel, calcium activated intermediate/small conductance subfamily N alpha, member 4	IK|IK1|IKCA1|KCA4|KCa3.1|SK4|hIKCa1|hKCa4|hSK4	19	19q13.2
587		587	BCAT2	branched chain amino-acid transaminase 2, mitochondrial	BCAM|BCATM|BCT2|PP18	19	19q13
79758		79758	DHRS12	dehydrogenase/reductase (SDR family) member 12	SDR40C1	13	13q14.3
9619		9619	ABCG1	ATP-binding cassette, sub-family G (WHITE), member 1	ABC8|WHITE1	21	21q22.3
8487		8487	GEMIN2	gem (nuclear organelle) associated protein 2	SIP1|SIP1-delta	14	14q13
5406		5406	PNLIP	pancreatic lipase	PL|PNLIPD|PTL	10	10q26.1
4131		4131	MAP1B	microtubule-associated protein 1B	FUTSCH|MAP5|PPP1R102	5	5q13
7364		7364	UGT2B7	UDP glucuronosyltransferase 2 family, polypeptide B7	UDPGT 2B9|UDPGT2B7|UDPGTH2|UGT2B9	4	4q13
23136		23136	EPB41L3	erythrocyte membrane protein band 4.1-like 3	4.1B|DAL-1|DAL1	18	18p11.32
23135		23135	KDM6B	lysine (K)-specific demethylase 6B	JMJD3	17	17p13.1
7748		7748	ZNF195	zinc finger protein 195	HRF1|ZNFP104	11	11p15.5
23133		23133	PHF8	PHD finger protein 8	JHDM1F|MRXSSD|ZNF422	X	Xp11.22
6424		6424	SFRP4	secreted frizzled-related protein 4	FRP-4|FRPHE|sFRP-4	7	7p14.1
9473		9473	THEMIS2	thymocyte selection associated family member 2	C1orf38|ICB-1	1	1p35.3
27254		27254	CSDC2	cold shock domain containing C2, RNA binding	PIPPIN|dJ347H13.2	22	22q13.2
25807		25807	RHBDD3	rhomboid domain containing 3	C22orf3|HS984G1A|PTAG	22	22q12.2
2267		2267	FGL1	fibrinogen-like 1	HFREP1|HP-041|LFIRE-1|LFIRE1	8	8p22
3488		3488	IGFBP5	insulin-like growth factor binding protein 5	IBP5	2	2q35
2313		2313	FLI1	Fli-1 proto-oncogene, ETS transcription factor	EWSR2|SIC-1	11	11q24.1-q24.3
7412		7412	VCAM1	vascular cell adhesion molecule 1	CD106|INCAM-100	1	1p32-p31
7923		7923	HSD17B8	hydroxysteroid (17-beta) dehydrogenase 8	D6S2245E|FABG|FABGL|H2-KE6|HKE6|KE6|RING2|SDR30C1|dJ1033B10.9	6	6p21.3
6908		6908	TBP	TATA box binding protein	GTF2D|GTF2D1|HDL4|SCA17|TFIID	6	6q27
22856		22856	CHSY1	chondroitin sulfate synthase 1	CHSY|CSS1|ChSy-1|TPBS	15	15q26.3
1741		1741	DLG3	discs, large homolog 3 (Drosophila)	MRX|MRX90|NEDLG|PPP1R82|SAP102|XLMR	X	Xq13.1
445347		445347	445347	-	CD3G|TCRG|TCRGC1|TCRGC2|TCRGV	7	7p15-p14
8842		8842	PROM1	prominin 1	AC133|CD133|CORD12|MCDR2|MSTP061|PROML1|RP41|STGD4	4	4p15.32
6280		6280	S100A9	S100 calcium binding protein A9	60B8AG|CAGB|CFAG|CGLB|L1AG|LIAG|MAC387|MIF|MRP14|NIF|P14	1	1q21
2053		2053	EPHX2	epoxide hydrolase 2, cytoplasmic	CEH|SEH	8	8p21
23331		23331	TTC28	tetratricopeptide repeat domain 28	TPRBK	22	22q12.1
3673		3673	ITGA2	integrin, alpha 2 (CD49B, alpha 2 subunit of VLA-2 receptor)	BR|CD49B|GPIa|HPA-5|VLA-2|VLAA2	5	5q11.2
157567		157567	ANKRD46	ankyrin repeat domain 46	ANK-S|GENX-115279	8	8q22.2
1393		1393	CRHBP	corticotropin releasing hormone binding protein	CRF-BP|CRFBP	5	5q13.3
3109		3109	HLA-DMB	major histocompatibility complex, class II, DM beta	D6S221E|RING7	6	6p21.3
9422		9422	ZNF264	zinc finger protein 264	-	19	19q13.4
1308		1308	COL17A1	collagen, type XVII, alpha 1	BA16H23.2|BP180|BPA-2|BPAG2|LAD-1	10	10q24.3
9732		9732	DOCK4	dedicator of cytokinesis 4	-	7	7q31.1
1871		1871	E2F3	E2F transcription factor 3	E2F-3	6	6p22
9727		9727	RAB11FIP3	RAB11 family interacting protein 3 (class II)	CART1|Rab11-FIP3	16	16p13.3
1384		1384	CRAT	carnitine O-acetyltransferase	CAT1	9	9q34.1
1302		1302	COL11A2	collagen, type XI, alpha 2	DFNA13|DFNB53|FBCG2|HKE5|PARP|STL3	6	6p21.3
221692		221692	PHACTR1	phosphatase and actin regulator 1	RPEL|RPEL1|dJ257A7.2	6	6p24.1
9620		9620	CELSR1	cadherin, EGF LAG seven-pass G-type receptor 1	ADGRC1|CDHF9|FMI2|HFMI2|ME2	22	22q13.3
285596		285596	FAM153A	family with sequence similarity 153, member A	NY-REN-7	5	5q35.3
84159		84159	ARID5B	AT rich interactive domain 5B (MRF1-like)	DESRT|MRF-2|MRF2	10	10q21.2
2149		2149	F2R	coagulation factor II (thrombin) receptor	CF2R|HTR|PAR-1|PAR1|TR	5	5q13
5986		5986	RFNG	RFNG O-fucosylpeptide 3-beta-N-acetylglucosaminyltransferase	-	17	17q25
54103		54103	GSAP	gamma-secretase activating protein	PION	7	7q11.23
10587		10587	TXNRD2	thioredoxin reductase 2	SELZ|TR|TR-BETA|TR3|TRXR2	22	22q11.21
10090		10090	UST	uronyl-2-sulfotransferase	2OST	6	6q25.1
1687		1687	DFNA5	deafness, autosomal dominant 5	ICERE-1	7	7p15
9889		9889	ZBED4	zinc finger, BED-type containing 4	-	22	22q13.33
157		157	ADRBK2	adrenergic, beta, receptor kinase 2	BARK2|GRK3	22	22q12.1
7031		7031	TFF1	trefoil factor 1	BCEI|D21S21|HP1.A|HPS2|pNR-2|pS2	21	21q22.3
2261		2261	FGFR3	fibroblast growth factor receptor 3	ACH|CD333|CEK2|HSFGFR3EX|JTK4	4	4p16.3
815		815	CAMK2A	calcium/calmodulin-dependent protein kinase II alpha	CAMKA	5	5q32
3059		3059	HCLS1	hematopoietic cell-specific Lyn substrate 1	CTTNL|HS1|lckBP1|p75	3	3q13
4528		4528	MTIF2	mitochondrial translational initiation factor 2	-	2	2p16.1
2104		2104	ESRRG	estrogen-related receptor gamma	ERR3|ERRgamma|NR3B3	1	1q41
3081		3081	HGD	homogentisate 1,2-dioxygenase	AKU|HGO	3	3q13.33
2000		2000	ELF4	E74-like factor 4 (ets domain transcription factor)	ELFR|MEF	X	Xq26
10208		10208	USPL1	ubiquitin specific peptidase like 1	C13orf22|D13S106E|bA121O19.1	13	13q12.3
8406		8406	SRPX	sushi-repeat containing protein, X-linked	DRS|ETX1|HEL-S-83p|SRPX1	X	Xp21.1
2615		2615	LRRC32	leucine rich repeat containing 32	D11S833E|GARP	11	11q13.5-q14
4318		4318	MMP9	matrix metallopeptidase 9	CLG4B|GELB|MANDP2|MMP-9	20	20q13.12
10926		10926	DBF4	DBF4 zinc finger	ASK|CHIF|DBF4A|ZDBF1	7	7q21.3
951		951	CD37	CD37 molecule	GP52-40|TSPAN26	19	19q13.3
4907		4907	NT5E	5'-nucleotidase, ecto (CD73)	CALJA|CD73|E5NT|NT|NT5|NTE|eN|eNT	6	6q14-q21
7262		7262	PHLDA2	pleckstrin homology-like domain, family A, member 2	BRW1C|BWR1C|HLDA2|IPL|TSSC3	11	11p15.4
5797		5797	PTPRM	protein tyrosine phosphatase, receptor type, M	PTPRL1|R-PTP-MU|RPTPM|RPTPU|hR-PTPu	18	18p11.2
11259		11259	FILIP1L	filamin A interacting protein 1-like	DOC-1|DOC1|GIP130|GIP90	3	3q12.1
1734		1734	DIO2	deiodinase, iodothyronine, type II	5DII|D2|DIOII|SelY|TXDI2	14	14q24.2-q24.3
10239		10239	AP3S2	adaptor-related protein complex 3, sigma 2 subunit	AP3S3|sigma3b	15	15q26.1
7764		7764	ZNF217	zinc finger protein 217	ZABC1	20	20q13.2
3126		3126	HLA-DRB4	major histocompatibility complex, class II, DR beta 4	DR-4|DR4|DRB4|HLA-DR4B	6	6p21.3
6135		6135	RPL11	ribosomal protein L11	DBA7|GIG34|L11	1	1p36.1-p35
5414		5414	SEPT4	septin 4	ARTS|BRADEION|CE5B3|H5|MART|PNUTL2|SEP4|hCDCREL-2|hucep-7	17	17q22
663		663	BNIP2	BCL2/adenovirus E1B 19kDa interacting protein 2	BNIP-2|NIP2	15	15q22.2
5469		5469	MED1	mediator complex subunit 1	CRSP1|CRSP200|DRIP205|DRIP230|PBP|PPARBP|PPARGBP|RB18A|TRAP220|TRIP2	17	17q12
1390		1390	CREM	cAMP responsive element modulator	CREM-2|ICER|hCREM-2	10	10p11.21
719		719	C3AR1	complement component 3a receptor 1	AZ3B|C3AR|HNFAG09	12	12p13.31
9683		9683	N4BP1	NEDD4 binding protein 1	-	16	16q12.1
5790		5790	PTPRCAP	protein tyrosine phosphatase, receptor type, C-associated protein	CD45-AP|LPAP	11	11q13.3
9937		9937	DCLRE1A	DNA cross-link repair 1A	PSO2|SNM1|SNM1A	10	10q25.1
4734		4734	NEDD4	neural precursor cell expressed, developmentally down-regulated 4, E3 ubiquitin protein ligase	NEDD4-1|RPF1	15	15q
7107		7107	GPR137B	G protein-coupled receptor 137B	TM7SF1	1	1q42-q43
200576		200576	PIKFYVE	phosphoinositide kinase, FYVE finger containing	CFD|FAB1|HEL37|PIP5K|PIP5K3|ZFYVE29	2	2q34
1292		1292	COL6A2	collagen, type VI, alpha 2	PP3610	21	21q22.3
5267		5267	SERPINA4	serpin peptidase inhibitor, clade A (alpha-1 antiproteinase, antitrypsin), member 4	KAL|KLST|KST|PI-4|PI4|kallistatin	14	14q32.13
6697		6697	SPR	sepiapterin reductase (7,8-dihydrobiopterin:NADP+ oxidoreductase)	SDR38C1	2	2p14-p12
5348		5348	FXYD1	FXYD domain containing ion transport regulator 1	PLM	19	19q13.1
202		202	AIM1	absent in melanoma 1	CRYBG1|ST4	6	6q21
5884		5884	RAD17	RAD17 checkpoint clamp loader component	CCYC|HRAD17|R24L|RAD17SP|RAD24	5	5q13
6362		6362	CCL18	chemokine (C-C motif) ligand 18 (pulmonary and activation-regulated)	AMAC-1|AMAC1|CKb7|DC-CK1|DCCK1|MIP-4|PARC|SCYA18	17	17q12
1759		1759	DNM1	dynamin 1	DNM|EIEE31	9	9q34
6653		6653	SORL1	sortilin-related receptor, L(DLR class) A repeats containing	C11orf32|LR11|LRP9|SORLA|SorLA-1|gp250	11	11q23.2-q24.2
22843		22843	PPM1E	protein phosphatase, Mg2+/Mn2+ dependent, 1E	CaMKP-N|POPX1|PP2CH|caMKN	17	17q22
6788		6788	STK3	serine/threonine kinase 3	KRS1|MST2	8	8q22.2
116039		116039	OSR2	odd-skipped related transciption factor 2	-	8	8q22.2
5993		5993	RFX5	regulatory factor X, 5 (influences HLA class II expression)	-	1	1q21
2550		2550	GABBR1	gamma-aminobutyric acid (GABA) B receptor, 1	GABABR1|GABBR1-3|GB1|GPRC3A|dJ271M21.1.1|dJ271M21.1.2	6	6p21.31
2629		2629	GBA	glucosidase, beta, acid	GBA1|GCB|GLUC	1	1q21
3382		3382	ICA1	islet cell autoantigen 1, 69kDa	ICA69|ICAp69	7	7p22
10490		10490	VTI1B	vesicle transport through interaction with t-SNAREs 1B	VTI1|VTI1-LIKE|VTI1L|VTI2|v-SNARE|vti1-rp1	14	14q24.1
23635		23635	SSBP2	single-stranded DNA binding protein 2	HSPC116|SOSS-B2	5	5q14.1
683		683	BST1	bone marrow stromal cell antigen 1	CD157	4	4p15
4329		4329	ALDH6A1	aldehyde dehydrogenase 6 family, member A1	MMSADHA|MMSDH	14	14q24.3
9650		9650	MTFR1	mitochondrial fission regulator 1	CHPPR|FAM54A2	8	8q13.1
2634		2634	GBP2	guanylate binding protein 2, interferon-inducible	-	1	1p22.2
1794		1794	DOCK2	dedicator of cytokinesis 2	IMD40	5	5q35.1
5264		5264	PHYH	phytanoyl-CoA 2-hydroxylase	LN1|LNAP1|PAHX|PHYH1|RD	10	10p13
5880		5880	RAC2	ras-related C3 botulinum toxin substrate 2 (rho family, small GTP binding protein Rac2)	EN-7|Gx|HSPC022|p21-Rac2	22	22q13.1
8324		8324	FZD7	frizzled class receptor 7	FzE3	2	2q33
27339		27339	PRPF19	pre-mRNA processing factor 19	NMP200|PRP19|PSO4|SNEV|UBOX4|hPSO4	11	11q12.2
1396		1396	CRIP1	cysteine-rich protein 1 (intestinal)	CRHP|CRIP|CRP-1|CRP1	14	14q32.33
5920		5920	RARRES3	retinoic acid receptor responder (tazarotene induced) 3	HRASLS4|HRSL4|PLA1/2-3|RIG1|TIG3	11	11q23
3932		3932	LCK	LCK proto-oncogene, Src family tyrosine kinase	IMD22|LSK|YT16|p56lck|pp58lck	1	1p34.3
23024		23024	PDZRN3	PDZ domain containing ring finger 3	LNX3|SEMACAP3|SEMCAP3	3	3p13
1124		1124	CHN2	chimerin 2	ARHGAP3|BCH|CHN2-3|RHOGAP3	7	7p15.3
5603		5603	MAPK13	mitogen-activated protein kinase 13	MAPK 13|MAPK-13|PRKM13|SAPK4|p38delta	6	6p21.31
9277		9277	WDR46	WD repeat domain 46	BING4|C6orf11|FP221|UTP7	6	6p21.3
6407		6407	SEMG2	semenogelin II	SGII	20	20q12-q13.1
8034		8034	SLC25A16	solute carrier family 25 (mitochondrial carrier), member 16	D10S105E|GDA|GDC|HGT.1|ML7|hML7	10	10q21.3
5828		5828	PEX2	peroxisomal biogenesis factor 2	PAF1|PBD5A|PBD5B|PMP3|PMP35|PXMP3|RNF72|ZWS3	8	8q21.1
8242		8242	KDM5C	lysine (K)-specific demethylase 5C	DXS1272E|JARID1C|MRX13|MRXJ|MRXSCJ|MRXSJ|SMCX|XE169	X	Xp11.22-p11.21
6296		6296	ACSM3	acyl-CoA synthetase medium-chain family member 3	SA|SAH	16	16p13.11
10125		10125	RASGRP1	RAS guanyl releasing protein 1 (calcium and DAG-regulated)	CALDAG-GEFI|CALDAG-GEFII|RASGRP|V|hRasGRP1	15	15q14
221443		221443	OARD1	O-acyl-ADP-ribose deacylase 1	C6orf130|TARG1|dJ34B21.3	6	6p21.1
3669		3669	ISG20	interferon stimulated exonuclease gene 20kDa	CD25|HEM45	15	15q26
1992		1992	SERPINB1	serpin peptidase inhibitor, clade B (ovalbumin), member 1	EI|ELANH2|HEL57|LEI|M/NEI|MNEI|PI-2|PI2	6	6p25
1409		1409	CRYAA	crystallin, alpha A	CRYA1|CTRCT9|HSPB4	21	21q22.3
2810		2810	SFN	stratifin	YWHAS	1	1p36.11
745		745	MYRF	myelin regulatory factor	C11orf9|MRF|Ndt80|pqn-47	11	11q12-q13.1
8560		8560	DEGS1	delta(4)-desaturase, sphingolipid 1	DEGS|DEGS-1|DES1|Des-1|FADS7|MIG15|MLD	1	1q42.11
5225		5225	PGC	progastricsin (pepsinogen C)	PEPC|PGII	6	6p21.1
5053		5053	PAH	phenylalanine hydroxylase	PH|PKU|PKU1	12	12q22-q24.2
5142		5142	PDE4B	phosphodiesterase 4B, cAMP-specific	DPDE4|PDEIVB	1	1p31
8501		8501	SLC43A1	solute carrier family 43 (amino acid system L transporter), member 1	LAT3|PB39|POV1|R00504	11	11q12.1
5152		5152	PDE9A	phosphodiesterase 9A	HSPDE9A2	21	21q22.3
9016		9016	SLC25A14	solute carrier family 25 (mitochondrial carrier, brain), member 14	BMCP1|UCP5	X	Xq24
9052		9052	GPRC5A	G protein-coupled receptor, class C, group 5, member A	GPCR5A|PEIG-1|RAI3|RAIG1|TIG1	12	12p13.1
9056		9056	SLC7A7	solute carrier family 7 (amino acid transporter light chain, y+L system), member 7	LAT3|LPI|MOP-2|Y+LAT1|y+LAT-1	14	14q11.2
9179		9179	AP4M1	adaptor-related protein complex 4, mu 1 subunit	CPSQ3|MU-4|MU-ARP2|SPG50	7	7q22.1
26033		26033	ATRNL1	attractin-like 1	ALP|bA338L11.1|bA454H24.1	10	10q26
23526		23526	HMHA1	histocompatibility (minor) HA-1	ARHGAP45|HA-1|HLA-HA1	19	19p13.3
10076		10076	PTPRU	protein tyrosine phosphatase, receptor type, U	FMI|PCP-2|PTP|PTP-J|PTP-PI|PTP-RO|PTPPSI|PTPRO|PTPU2|R-PTP-PSI|R-PTP-U|hPTP-J	1	1p35.3
8639		8639	AOC3	amine oxidase, copper containing 3	HPAO|SSAO|VAP-1|VAP1	17	17q21
157769		157769	FAM91A1	family with sequence similarity 91, member A1	-	8	8q24.13
23507		23507	LRRC8B	leucine rich repeat containing 8 family, member B	TA-LRRP|TALRRP	1	1p22.2
6916		6916	TBXAS1	thromboxane A synthase 1 (platelet)	BDPLT14|CYP5|CYP5A1|GHOSAL|THAS|TS|TXAS|TXS	7	7q34-q35
576		576	ADGRB2	adhesion G protein-coupled receptor B2	BAI2	1	1p35
9731		9731	CEP104	centrosomal protein 104kDa	GlyBP|KIAA0562	1	1p36.32
9891		9891	NUAK1	NUAK family, SNF1-like kinase, 1	ARK5	12	12q23.3
8000		8000	PSCA	prostate stem cell antigen	PRO232	8	8q24.2
3162		3162	HMOX1	heme oxygenase 1	HMOX1D|HO-1|HSP32|bK286B10	22	22q13.1
7056		7056	THBD	thrombomodulin	AHUS6|BDCA3|CD141|THPH12|THRM|TM	20	20p11.2
2770		2770	GNAI1	guanine nucleotide binding protein (G protein), alpha inhibiting activity polypeptide 1	Gi	7	7q21
8295		8295	TRRAP	transformation/transcription domain-associated protein	PAF350/400|PAF400|STAF40|TR-AP|Tra1	7	7q21.2-q22.1
9236		9236	CCPG1	cell cycle progression 1	CPR8	15	15q21.1
8728		8728	ADAM19	ADAM metallopeptidase domain 19	FKSG34|MADDAM|MLTNB	5	5q33.3
7133		7133	TNFRSF1B	tumor necrosis factor receptor superfamily, member 1B	CD120b|TBPII|TNF-R-II|TNF-R75|TNFBR|TNFR1B|TNFR2|TNFR80|p75|p75TNFR	1	1p36.22
9639		9639	ARHGEF10	Rho guanine nucleotide exchange factor (GEF) 10	GEF10|SNCV	8	8p23
26112		26112	CCDC69	coiled-coil domain containing 69	-	5	5q33.1
490		490	ATP2B1	ATPase, Ca++ transporting, plasma membrane 1	PMCA1|PMCA1kb	12	12q21.3
1690		1690	COCH	cochlin	COCH-5B2|COCH5B2|DFNA9	14	14q11.2-q13
10752		10752	CHL1	cell adhesion molecule L1-like	CALL|L1CAM2	3	3p26.1
1264		1264	CNN1	calponin 1, basic, smooth muscle	HEL-S-14|SMCC|Sm-Calp	19	19p13.2-p13.1
23288		23288	IQCE	IQ motif containing E	1700028P05Rik	7	7p22.3
57468		57468	SLC12A5	solute carrier family 12 (potassium/chloride transporter), member 5	KCC2	20	20q13.12
1043		1043	CD52	CD52 molecule	CDW52	1	1p36
23287		23287	AGTPBP1	ATP/GTP binding protein 1	CCP1|NNA1	9	9q21.33
8609		8609	KLF7	Kruppel-like factor 7 (ubiquitous)	UKLF	2	2q32
221749		221749	PXDC1	PX domain containing 1	C6orf145	6	6p25.2
440073		440073	IQSEC3	IQ motif and Sec7 domain 3	-	12	12p13.33
3215		3215	HOXB5	homeobox B5	HHO.C10|HOX2|HOX2A|HU-1|Hox2.1	17	17q21.3
8869		8869	ST3GAL5	ST3 beta-galactoside alpha-2,3-sialyltransferase 5	SATI|SIAT9|SIATGM3S|ST3GalV	2	2p11.2
5833		5833	PCYT2	phosphate cytidylyltransferase 2, ethanolamine	ET	17	17q25.3
10287		10287	RGS19	regulator of G-protein signaling 19	GAIP|RGSGAIP	20	20q13.33
8100		8100	IFT88	intraflagellar transport 88	D13S1056E|DAF19|TG737|TTC10|hTg737	13	13q12.1
8269		8269	TMEM187	transmembrane protein 187	CXorf12|DXS9878E|ITBA1	X	Xq28
6039		6039	RNASE6	ribonuclease, RNase A family, k6	RAD1|RNS6|RNasek6	14	14q11.2
2213		2213	FCGR2B	Fc fragment of IgG, low affinity IIb, receptor (CD32)	CD32|CD32B|FCG2|FCGR2|IGFR2	1	1q23
2212		2212	FCGR2A	Fc fragment of IgG, low affinity IIa, receptor (CD32)	CD32|CD32A|CDw32|FCG2|FCGR2|FCGR2A1|FcGR|IGFR2	1	1q23
9197		9197	SLC33A1	solute carrier family 33 (acetyl-CoA transporter), member 1	ACATN|AT-1|AT1|CCHLND|SPG42	3	3q25.31
26509		26509	MYOF	myoferlin	FER1L3	10	10q24
9861		9861	PSMD6	proteasome (prosome, macropain) 26S subunit, non-ATPase, 6	Rpn7|S10|SGA-113M|p42A|p44S10	3	3p14.1
79912		79912	PYROXD1	pyridine nucleotide-disulphide oxidoreductase domain 1	-	12	12p12.1
23271		23271	CAMSAP2	calmodulin regulated spectrin-associated protein family, member 2	CAMSAP1L1	1	1q32.1
26275		26275	HIBCH	3-hydroxyisobutyryl-CoA hydrolase	HIBYLCOAH	2	2q32.2
2305		2305	FOXM1	forkhead box M1	FKHL16|FOXM1B|HFH-11|HFH11|HNF-3|INS-1|MPHOSPH2|MPP-2|MPP2|PIG29|TGT3|TRIDENT	12	12p13
6093		6093	ROCK1	Rho-associated, coiled-coil containing protein kinase 1	P160ROCK|ROCK-I	18	18q11.1
891		891	CCNB1	cyclin B1	CCNB	5	5q12
10466		10466	COG5	component of oligomeric golgi complex 5	CDG2I|GOLTC1|GTC90	7	7q31
7029		7029	TFDP2	transcription factor Dp-2 (E2F dimerization partner 2)	DP2	3	3q23
8754		8754	ADAM9	ADAM metallopeptidase domain 9	CORD9|MCMP|MDC9|Mltng	8	8p11.22
1326		1326	MAP3K8	mitogen-activated protein kinase kinase kinase 8	AURA2|COT|EST|ESTF|MEKK8|TPL2|Tpl-2|c-COT	10	10p11.23
55916		55916	NXT2	nuclear transport factor 2-like export factor 2	P15-2	X	Xq23
4335		4335	MNT	MAX network transcriptional repressor	MAD6|MXD6|ROX|bHLHd3	17	17p13.3
1307		1307	COL16A1	collagen, type XVI, alpha 1	447AA|FP1572	1	1p35-p34
8459		8459	TPST2	tyrosylprotein sulfotransferase 2	TANGO13B	22	22q12.1
26229		26229	B3GAT3	beta-1,3-glucuronyltransferase 3	GLCATI|glcUAT-I	11	11q12.3
55752		55752	SEPT11	septin 11	-	4	4q21.1
196441		196441	ZFC3H1	zinc finger, C3H1-type containing	CCDC131|PSRC2	12	12q21.1
90326		90326	THAP3	THAP domain containing, apoptosis associated protein 3	-	1	1p36.31
2877		2877	GPX2	glutathione peroxidase 2	GI-GPx|GPRP|GPRP-2|GPx-2|GPx-GI|GSHPX-GI|GSHPx-2	14	14q24.1
6337		6337	SCNN1A	sodium channel, non voltage gated 1 alpha subunit	BESC2|ENaCa|ENaCalpha|SCNEA|SCNN1	12	12p13
54587		54587	MXRA8	matrix-remodelling associated 8	-	1	1p36.33
7301		7301	TYRO3	TYRO3 protein tyrosine kinase	BYK|Dtk|Etk-2|RSE|Rek|Sky|Tif	15	15q15
10560		10560	SLC19A2	solute carrier family 19 (thiamine transporter), member 2	TC1|THMD1|THT1|THTR1|TRMA	1	1q23.3
11237		11237	RNF24	ring finger protein 24	G1L	20	20p13
9846		9846	GAB2	GRB2-associated binding protein 2	-	11	11q14.1
5598		5598	MAPK7	mitogen-activated protein kinase 7	BMK1|ERK4|ERK5|PRKM7	17	17p11.2
976		976	ADGRE5	adhesion G protein-coupled receptor E5	CD97|TM7LN1	19	19p13.12
7108		7108	TM7SF2	transmembrane 7 superfamily member 2	ANG1|DHCR14A|NET47	11	11q13
868		868	CBLB	Cbl proto-oncogene B, E3 ubiquitin protein ligase	Cbl-b|Nbla00127|RNF56	3	3q13.11
9844		9844	ELMO1	engulfment and cell motility 1	CED-12|CED12|ELMO-1	7	7p14.1
4925		4925	NUCB2	nucleobindin 2	HEL-S-109|NEFA	11	11p15.1
137492		137492	VPS37A	vacuolar protein sorting 37 homolog A (S. cerevisiae)	HCRP1|PQBP2|SPG53	8	8p22
9842		9842	PLEKHM1	pleckstrin homology domain containing, family M (with RUN domain) member 1	AP162|B2|OPTB6	17	17q21.31
23243		23243	ANKRD28	ankyrin repeat domain 28	PITK|PPP1R65	3	3p25.1
6895		6895	TARBP2	TAR (HIV-1) RNA binding protein 2	LOQS|TRBP|TRBP1|TRBP2	12	12q13.13
3587		3587	IL10RA	interleukin 10 receptor, alpha	CD210|CD210a|CDW210A|HIL-10R|IL-10R1|IL10R	11	11q23
839		839	CASP6	caspase 6, apoptosis-related cysteine peptidase	MCH2	4	4q25
10267		10267	RAMP1	receptor (G protein-coupled) activity modifying protein 1	-	2	2q36-q37.1
11240		11240	PADI2	peptidyl arginine deiminase, type II	PAD-H19|PAD2|PDI2	1	1p36.13
9839		9839	ZEB2	zinc finger E-box binding homeobox 2	HSPC082|SIP-1|SIP1|SMADIP1|ZFHX1B	2	2q22.3
100272147		100272147	CMC4	C-x(9)-C motif containing 4	C6.1B|MTCP1|MTCP1B|MTCP1NB|p8|p8MTCP1	X	Xq28
25907		25907	TMEM158	transmembrane protein 158 (gene/pseudogene)	BBP|RIS1|p40BBP	3	3p21.3
9448		9448	MAP4K4	mitogen-activated protein kinase kinase kinase kinase 4	FLH21957|HEL-S-31|HGK|MEKKK4|NIK	2	2q11.2-q12
1106		1106	CHD2	chromodomain helicase DNA binding protein 2	EEOC	15	15q26
3290		3290	HSD11B1	hydroxysteroid (11-beta) dehydrogenase 1	11-DH|11-beta-HSD1|CORTRD2|HDL|HSD11|HSD11B|HSD11L|SDR26C1	1	1q32-q41
89944		89944	GLB1L2	galactosidase, beta 1-like 2	MST114|MSTP114	11	11q25
27165		27165	GLS2	glutaminase 2 (liver, mitochondrial)	GA|GLS|LGA|hLGA	12	12q13.3
10351		10351	ABCA8	ATP-binding cassette, sub-family A (ABC1), member 8	-	17	17q24
3431		3431	SP110	SP110 nuclear body protein	IFI41|IFI75|IPR1|VODI	2	2q37.1
3283		3283	HSD3B1	hydroxy-delta-5-steroid dehydrogenase, 3 beta- and steroid delta-isomerase 1	3BETAHSD|HSD3B|HSDB3|HSDB3A|I|SDR11E1	1	1p13.1
6273		6273	S100A2	S100 calcium binding protein A2	CAN19|S100L	1	1q21
4435		4435	CITED1	Cbp/p300-interacting transactivator, with Glu/Asp-rich carboxy-terminal domain, 1	MSG1	X	Xq13.1
22943		22943	DKK1	dickkopf WNT signaling pathway inhibitor 1	DKK-1|SK	10	10q11.2
5968		5968	REG1B	regenerating islet-derived 1 beta	PSPS2|REGH|REGI-BETA|REGL	2	2p12
11217		11217	AKAP2	A kinase (PRKA) anchor protein 2	AKAP-2|AKAPKL|PRKA2	9	9q31.3
11130		11130	ZWINT	ZW10 interacting kinetochore protein	HZwint-1|KNTC2AP|SIP30|ZWINT1	10	10q21-q22
8517		8517	IKBKG	inhibitor of kappa light polypeptide gene enhancer in B-cells, kinase gamma	AMCBX1|FIP-3|FIP3|Fip3p|IKK-gamma|IMD33|IP|IP1|IP2|IPD2|NEMO|ZC2HC9	X	Xq28
6666		6666	SOX12	SRY (sex determining region Y)-box 12	SOX22	20	20p13
25903		25903	OLFML2B	olfactomedin-like 2B	-	1	1q23.3
11156		11156	PTP4A3	protein tyrosine phosphatase type IVA, member 3	PRL-3|PRL-R|PRL3	8	8q24.3
4222		4222	MEOX1	mesenchyme homeobox 1	KFS2|MOX1	17	17q21
8677		8677	STX10	syntaxin 10	SYN10|hsyn10	19	19p13.2
57211		57211	ADGRG6	adhesion G protein-coupled receptor G6	APG1|DREG|GPR126|PS1TP2|VIGR	6	6q24.1
378708		378708	APITD1	apoptosis-inducing, TAF9-like domain 1	CENP-S|CENPS|FAAP16|MHF1	1	1p36.22
8859		8859	STK19	serine/threonine kinase 19	D6S60|D6S60E|G11|HLA-RP1|RP1	6	6p21.3
51176		51176	LEF1	lymphoid enhancer-binding factor 1	LEF-1|TCF10|TCF1ALPHA|TCF7L3	4	4q23-q25
10312		10312	TCIRG1	T-cell, immune regulator 1, ATPase, H+ transporting, lysosomal V0 subunit A3	ATP6N1C|ATP6V0A3|Atp6i|OC-116kDa|OC116|OPTB1|Stv1|TIRC7|Vph1|a3	11	11q13.2
3621		3621	ING1	inhibitor of growth family, member 1	p24ING1c|p33|p33ING1|p33ING1b|p47|p47ING1a	13	13q34
6450		6450	SH3BGR	SH3 domain binding glutamate-rich protein	21-GARP	21	21q22.3
3785		3785	KCNQ2	potassium channel, voltage gated KQT-like subfamily Q, member 2	BFNC|BFNS1|EBN|EBN1|EIEE7|ENB1|HNSPC|KCNA11|KV7.2|KVEBN1	20	20q13.3
6363		6363	CCL19	chemokine (C-C motif) ligand 19	CKb11|ELC|MIP-3b|MIP3B|SCYA19	9	9p13
23380		23380	SRGAP2	SLIT-ROBO Rho GTPase activating protein 2	ARHGAP34|FNBP2|SRGAP2A|SRGAP3	1	1q32.1
57214		57214	CEMIP	cell migration inducing protein, hyaluronan binding	CCSP1|KIAA1199|TMEM2L	15	15q24
634		634	CEACAM1	carcinoembryonic antigen-related cell adhesion molecule 1 (biliary glycoprotein)	BGP|BGP1|BGPI	19	19q13.2
8935		8935	SKAP2	src kinase associated phosphoprotein 2	PRAP|RA70|SAPS|SCAP2|SKAP-HOM|SKAP55R	7	7p15.2
771		771	CA12	carbonic anhydrase XII	CAXII|HsT18816	15	15q22
1299		1299	COL9A3	collagen, type IX, alpha 3	DJ885L7.4.1|EDM3|IDD|MED	20	20q13.3
22909		22909	FAN1	FANCD2/FANCI-associated nuclease 1	KIAA1018|KMIN|MTMR15|hFAN1	15	15q13.2-q13.3
10322		10322	SMYD5	SMYD family member 5	NN8-4AG|RAI15|RRG1|ZMYND23	2	2p13.2
23376		23376	UFL1	UFM1-specific ligase 1	KIAA0776|Maxer|NLBP|RCAD	6	6q16.1
23464		23464	GCAT	glycine C-acetyltransferase	KBL	22	22q13.1
7137		7137	TNNI3	troponin I type 3 (cardiac)	CMD1FF|CMD2A|CMH7|RCM1|TNNC1|cTnI	19	19q13.4
2622		2622	GAS8	growth arrest-specific 8	GAS11	16	16q24.3
5000		5000	ORC4	origin recognition complex, subunit 4	ORC4L|ORC4P	2	2q22-q23
4046		4046	LSP1	lymphocyte-specific protein 1	WP34|pp52	11	11p15.5
3613		3613	IMPA2	inositol(myo)-1(or 4)-monophosphatase 2	-	18	18p11.2
113146		113146	AHNAK2	AHNAK nucleoprotein 2	C14orf78	14	14q32.33
1174		1174	AP1S1	adaptor-related protein complex 1, sigma 1 subunit	AP19|CLAPS1|EKV3|MEDNIK|SIGMA1A	7	7q22.1
6366		6366	CCL21	chemokine (C-C motif) ligand 21	6Ckine|CKb9|ECL|SCYA21|SLC|TCA4	9	9p13
10667		10667	FARS2	phenylalanyl-tRNA synthetase 2, mitochondrial	COXPD14|FARS1|HSPC320|PheRS|dJ520B18.2	6	6p25.1
845		845	CASQ2	calsequestrin 2 (cardiac muscle)	PDIB2	1	1p13.1
13		13	AADAC	arylacetamide deacetylase	CES5A1|DAC	3	3q25.1
8076		8076	MFAP5	microfibrillar associated protein 5	AAT9|MAGP-2|MAGP2|MFAP-5|MP25	12	12p13.1-p12.3
5740		5740	PTGIS	prostaglandin I2 (prostacyclin) synthase	CYP8|CYP8A1|PGIS|PTGI	20	20q13.13
29970		29970	SCHIP1	schwannomin interacting protein 1	SCHIP-1	3	3q25.32-q25.33
2152		2152	F3	coagulation factor III (thromboplastin, tissue factor)	CD142|TF|TFA	1	1p22-p21
9814		9814	SFI1	SFI1 centrin binding protein	PISD|PPP1R139|hSfi1p	22	22q12.2
9911		9911	TMCC2	transmembrane and coiled-coil domain family 2	HUCEP11	1	1q32.1
4016		4016	LOXL1	lysyl oxidase-like 1	LOL|LOXL	15	15q22
10346		10346	TRIM22	tripartite motif containing 22	GPSTAF50|RNF94|STAF50	11	11p15
26002		26002	MOXD1	monooxygenase, DBH-like 1	MOX|PRO5780|dJ248E1.1	6	6q23.2
11004		11004	KIF2C	kinesin family member 2C	CT139|KNSL6|MCAK	1	1p34.1
5655		5655	KLK10	kallikrein-related peptidase 10	NES1|PRSSL1	19	19q13
1795		1795	DOCK3	dedicator of cytokinesis 3	MOCA|PBP	3	3p21.2
2890		2890	GRIA1	glutamate receptor, ionotropic, AMPA 1	GLUH1|GLUR1|GLURA|GluA1|HBGR1	5	5q31.1
80301		80301	PLEKHO2	pleckstrin homology domain containing, family O member 2	PLEKHQ1|PP1628|pp9099	15	15q22.1
23212		23212	RRS1	RRS1 ribosome biogenesis regulator homolog (S. cerevisiae)	-	8	8q13.1
25878		25878	MXRA5	matrix-remodelling associated 5	-	X	Xp22.33
22870		22870	PPP6R1	protein phosphatase 6, regulatory subunit 1	KIAA1115|PP6R1|SAP190|SAPS1	19	19q13.42
23357		23357	ANGEL1	angel homolog 1 (Drosophila)	Ccr4e|KIAA0759	14	14q24.3
56311		56311	ANKRD7	ankyrin repeat domain 7	TSA806	7	7q31
1380		1380	CR2	complement component (3d/Epstein Barr virus) receptor 2	C3DR|CD21|CR|CVID7|SLEB9	1	1q32
1890		1890	TYMP	thymidine phosphorylase	ECGF|ECGF1|MEDPS1|MNGIE|MTDPS1|PDECGF|TP|hPD-ECGF	22	22q13.33
6850		6850	SYK	spleen tyrosine kinase	p72-Syk	9	9q22
2207		2207	FCER1G	Fc fragment of IgE, high affinity I, receptor for; gamma polypeptide	FCRG	1	1q23
3679		3679	ITGA7	integrin, alpha 7	-	12	12q13
2230		2230	FDX1	ferredoxin 1	ADX|FDX|LOH11CR1D	11	11q22
7465		7465	WEE1	WEE1 G2 checkpoint kinase	WEE1A|WEE1hu	11	11p15.4
3908		3908	LAMA2	laminin, alpha 2	LAMM	6	6q22-q23
7857		7857	SCG2	secretogranin II	CHGC|EM66|SN|SgII	2	2q35-q36
5597		5597	MAPK6	mitogen-activated protein kinase 6	ERK3|HsT17250|PRKM6|p97MAPK	15	15q21
10964		10964	IFI44L	interferon-induced protein 44-like	C1orf29|GS3686	1	1p31.1
3914		3914	LAMB3	laminin, beta 3	AI1A|BM600-125KDA|LAM5|LAMNB1	1	1q32
965		965	CD58	CD58 molecule	LFA-3|LFA3|ag3	1	1p13
26		26	AOC1	amine oxidase, copper containing 1	ABP|ABP1|DAO|DAO1|KAO	7	7q36.1
2920		2920	CXCL2	chemokine (C-X-C motif) ligand 2	CINC-2a|GRO2|GROb|MGSA-b|MIP-2a|MIP2|MIP2A|SCYB2	4	4q21
5106		5106	PCK2	phosphoenolpyruvate carboxykinase 2 (mitochondrial)	PEPCK|PEPCK-M|PEPCK2	14	14q11.2
1003		1003	CDH5	cadherin 5, type 2 (vascular endothelium)	7B4|CD144	16	16q22.1
2214		2214	FCGR3A	Fc fragment of IgG, low affinity IIIa, receptor (CD16a)	CD16|CD16A|FCG3|FCGR3|FCGRIII|FCR-10|FCRIII|FCRIIIA|IGFR3|IMD20	1	1q23
2147		2147	F2	coagulation factor II (thrombin)	PT|RPRGL2|THPH1	11	11p11
6906		6906	SERPINA7	serpin peptidase inhibitor, clade A (alpha-1 antiproteinase, antitrypsin), member 7	TBG	X	Xq22.2
5836		5836	PYGL	phosphorylase, glycogen, liver	GSD6	14	14q21-q22
3050		3050	HBZ	hemoglobin, zeta	HBZ-T1|HBZ1	16	16p13.3
4283		4283	CXCL9	chemokine (C-X-C motif) ligand 9	CMK|Humig|MIG|SCYB9|crg-10	4	4q21
2209		2209	FCGR1A	Fc fragment of IgG, high affinity Ia, receptor (CD64)	CD64|CD64A|FCRI|IGFR1	1	1q21.2-q21.3
662		662	BNIP1	BCL2/adenovirus E1B 19kDa interacting protein 1	NIP1|SEC20|TRG-8	5	5q33-q34
4973		4973	OLR1	oxidized low density lipoprotein (lectin-like) receptor 1	CLEC8A|LOX1|LOXIN|SCARE1|SLOX1	12	12p13.2-p12.3
10947		10947	AP3M2	adaptor-related protein complex 3, mu 2 subunit	AP47B|CLA20|P47B	8	8p11.2
10687		10687	PNMA2	paraneoplastic Ma antigen 2	MA2|MM2|RGAG2	8	8p21.2
7347		7347	UCHL3	ubiquitin carboxyl-terminal esterase L3 (ubiquitin thiolesterase)	UCH-L3	13	13q22.2
6943		6943	TCF21	transcription factor 21	POD1|bHLHa23	6	6q23.2
2824		2824	GPM6B	glycoprotein M6B	M6B	X	Xp22.2
5274		5274	SERPINI1	serpin peptidase inhibitor, clade I (neuroserpin), member 1	PI12|neuroserpin	3	3q26.1
7580		7580	ZNF32	zinc finger protein 32	KOX30	10	10q22-q25
2066		2066	ERBB4	erb-b2 receptor tyrosine kinase 4	ALS19|HER4|p180erbB4	2	2q33.3-q34
2669		2669	GEM	GTP binding protein overexpressed in skeletal muscle	KIR	8	8q13-q21
4897		4897	NRCAM	neuronal cell adhesion molecule	-	7	7q31
34		34	ACADM	acyl-CoA dehydrogenase, C-4 to C-12 straight chain	ACAD1|MCAD|MCADH	1	1p31
23508		23508	TTC9	tetratricopeptide repeat domain 9	TTC9A	14	14q24.2
9308		9308	CD83	CD83 molecule	BL11|HB15	6	6p23
23179		23179	RGL1	ral guanine nucleotide dissociation stimulator-like 1	RGL	1	1q25.3
6404		6404	SELPLG	selectin P ligand	CD162|CLA|PSGL-1|PSGL1	12	12q24
10184		10184	LHFPL2	lipoma HMGIC fusion partner-like 2	-	5	5q14.1
4783		4783	NFIL3	nuclear factor, interleukin 3 regulated	E4BP4|IL3BP1|NF-IL3A|NFIL3A	9	9q22
192683		192683	SCAMP5	secretory carrier membrane protein 5	-	15	15q24.2
3775		3775	KCNK1	potassium channel, two pore domain subfamily K, member 1	DPK|HOHO|K2P1|K2p1.1|KCNO1|TWIK-1|TWIK1	1	1q42-q43
23348		23348	DOCK9	dedicator of cytokinesis 9	ZIZ1|ZIZIMIN1	13	13q32.3
4739		4739	NEDD9	neural precursor cell expressed, developmentally down-regulated 9	CAS-L|CAS2|CASL|CASS2|HEF1	6	6p24.2
60312		60312	AFAP1	actin filament associated protein 1	AFAP|AFAP-110|AFAP110	4	4p16
26999		26999	CYFIP2	cytoplasmic FMR1 interacting protein 2	PIR121	5	5q33.3
5537		5537	PPP6C	protein phosphatase 6, catalytic subunit	PP6|PP6C	9	9q33.3
5957		5957	RCVRN	recoverin	RCV1	17	17p13.1
7351		7351	UCP2	uncoupling protein 2 (mitochondrial, proton carrier)	BMIQ4|SLC25A8|UCPH	11	11q13
5095		5095	PCCA	propionyl CoA carboxylase, alpha polypeptide	-	13	13q32
9770		9770	RASSF2	Ras association (RalGDS/AF-6) domain family member 2	CENP-34|RASFADIN	20	20p13
316		316	AOX1	aldehyde oxidase 1	AO|AOH1	2	2q33
6581		6581	SLC22A3	solute carrier family 22 (organic cation transporter), member 3	EMT|EMTH|OCT3	6	6q25.3
2593		2593	GAMT	guanidinoacetate N-methyltransferase	CCDS2|HEL-S-20|PIG2|TP53I2	19	19p13.3
3795		3795	KHK	ketohexokinase (fructokinase)	-	2	2p23.3
4982		4982	TNFRSF11B	tumor necrosis factor receptor superfamily, member 11b	OCIF|OPG|PDB5|TR1	8	8q24
549		549	AUH	AU RNA binding protein/enoyl-CoA hydratase	-	9	9q22.31
4929		4929	NR4A2	nuclear receptor subfamily 4, group A, member 2	HZF-3|NOT|NURR1|RNR1|TINUR	2	2q22-q23
761		761	CA3	carbonic anhydrase III	CAIII|Car3	8	8q21.2
1459		1459	CSNK2A2	casein kinase 2, alpha prime polypeptide	CK2A2|CSNK2A1	16	16q21
91851		91851	CHRDL1	chordin-like 1	CHL|MGC1|MGCN|NRLN1|VOPT|dA141H5.1	X	Xq23
3249		3249	HPN	hepsin	TMPRSS1	19	19q13.12
10561		10561	IFI44	interferon-induced protein 44	MTAP44|TLDC5|p44	1	1p31.1
969		969	CD69	CD69 molecule	AIM|BL-AC/P26|CLEC2C|EA1|GP32/28|MLR-3	12	12p13
313		313	AOAH	acyloxyacyl hydrolase (neutrophil)	-	7	7p14.2
3145		3145	HMBS	hydroxymethylbilane synthase	PBG-D|PBGD|PORC|UPS	11	11q23.3
1301		1301	COL11A1	collagen, type XI, alpha 1	CO11A1|COLL6|STL2	1	1p21
1429		1429	CRYZ	crystallin, zeta (quinone reductase)	-	1	1p31.1
4053		4053	LTBP2	latent transforming growth factor beta binding protein 2	C14orf141|GLC3D|LTBP3|MSPKA|MSTP031|WMS3	14	14q24
3909		3909	LAMA3	laminin, alpha 3	BM600|E170|LAMNA|LOCS	18	18q11.2
3054		3054	HCFC1	host cell factor C1	CFF|HCF|HCF-1|HCF1|HFC1|MRX3|PPP1R89|VCAF	X	Xq28
3689		3689	ITGB2	integrin, beta 2 (complement component 3 receptor 3 and 4 subunit)	CD18|LAD|LCAMB|LFA-1|MAC-1|MF17|MFI7	21	21q22.3
6578		6578	SLCO2A1	solute carrier organic anion transporter family, member 2A1	MATR1|OATP2A1|PGT|PHOAR2|SLC21A2	3	3q21
688		688	KLF5	Kruppel-like factor 5 (intestinal)	BTEB2|CKLF|IKLF	13	13q22.1
6198		6198	RPS6KB1	ribosomal protein S6 kinase, 70kDa, polypeptide 1	PS6K|S6K|S6K-beta-1|S6K1|STK14A|p70 S6KA|p70(S6K)-alpha|p70-S6K|p70-alpha	17	17q23.1
10395		10395	DLC1	DLC1 Rho GTPase activating protein	ARHGAP7|HP|STARD12|p122-RhoGAP	8	8p22
83604		83604	TMEM47	transmembrane protein 47	BCMP1|TM4SF10	X	Xp11.4
7940		7940	LST1	leukocyte specific transcript 1	B144|D6S49E|LST-1	6	6p21.3
11177		11177	BAZ1A	bromodomain adjacent to zinc finger domain, 1A	ACF1|WALp1|WCRF180|hACF1	14	14q13.2
23161		23161	SNX13	sorting nexin 13	RGS-PX1	7	7p21.1
1536		1536	CYBB	cytochrome b-245, beta polypeptide	AMCBX2|CGD|GP91-1|GP91-PHOX|GP91PHOX|IMD34|NOX2|p91-PHOX	X	Xp21.1
23475		23475	QPRT	quinolinate phosphoribosyltransferase	HEL-S-90n|QPRTase	16	16p11.2
1632		1632	ECI1	enoyl-CoA delta isomerase 1	DCI	16	16p13.3
185		185	AGTR1	angiotensin II receptor, type 1	AG2S|AGTR1B|AT1|AT1AR|AT1B|AT1BR|AT1R|AT2R1|HAT1R	3	3q24
382		382	ARF6	ADP-ribosylation factor 6	-	14	14q21.3
4001		4001	LMNB1	lamin B1	ADLD|LMN|LMN2|LMNB	5	5q23.2
974		974	CD79B	CD79b molecule, immunoglobulin-associated beta	AGM6|B29|IGB	17	17q23
6499		6499	SKIV2L	superkiller viralicidic activity 2-like (S. cerevisiae)	170A|DDX13|HLP|SKI2|SKI2W|SKIV2|THES2	6	6p21
962		962	CD48	CD48 molecule	BCM1|BLAST|BLAST1|MEM-102|SLAMF2|hCD48|mCD48	1	1q21.3-q22
23160		23160	WDR43	WD repeat domain 43	NET12|UTP5	2	2p23.2
84804		84804	MFSD9	major facilitator superfamily domain containing 9	-	2	2q12.1
6262		6262	RYR2	ryanodine receptor 2 (cardiac)	ARVC2|ARVD2|RYR-2|RyR|VTSIP	1	1q43
5877		5877	RABIF	RAB interacting factor	MSS4|RASGFR3|RASGRF3	1	1q32.1
92856		92856	IMP4	IMP4, U3 small nucleolar ribonucleoprotein	BXDC4	2	2q21.1
10865		10865	ARID5A	AT rich interactive domain 5A (MRF1-like)	MRF-1|MRF1|RP11-363D14	2	2q11.2
5698		5698	PSMB9	proteasome (prosome, macropain) subunit, beta type, 9	LMP2|PSMB6i|RING12|beta1i	6	6p21.3
5179		5179	PENK	proenkephalin	PE|PENK-A	8	8q23-q24
9455		9455	HOMER2	homer scaffolding protein 2	ACPD|CPD|HOMER-2|VESL-2	15	15q24.3
3569		3569	IL6	interleukin 6	BSF2|HGF|HSF|IFNB2|IL-6	7	7p21
10840		10840	ALDH1L1	aldehyde dehydrogenase 1 family, member L1	10-FTHFDH|10-fTHF|FDH|FTHFD	3	3q21.3
915		915	CD3D	CD3d molecule, delta (CD3-TCR complex)	CD3-DELTA|IMD19|T3D	11	11q23
54504		54504	CPVL	carboxypeptidase, vitellogenic-like	HVLP	7	7p15.1
6016		6016	RIT1	Ras-like without CAAX 1	NS8|RIBB|RIT|ROC1	1	1q22
5025		5025	P2RX4	purinergic receptor P2X, ligand gated ion channel, 4	P2X4|P2X4R	12	12q24.32
6237		6237	RRAS	related RAS viral (r-ras) oncogene homolog	-	19	19q13.33
8424		8424	BBOX1	butyrobetaine (gamma), 2-oxoglutarate dioxygenase (gamma-butyrobetaine hydroxylase) 1	BBH|BBOX|G-BBH|gamma-BBH	11	11p14.2
8309		8309	ACOX2	acyl-CoA oxidase 2, branched chain	BCOX|BRCACOX|BRCOX|THCCox	3	3p14.3
113457		113457	TUBA3D	tubulin, alpha 3d	H2-ALPHA	2	2q21.1
10426		10426	TUBGCP3	tubulin, gamma complex associated protein 3	104p|GCP3|Grip104|SPBC98|Spc98|Spc98p	13	13q34
1051		1051	CEBPB	CCAAT/enhancer binding protein (C/EBP), beta	C/EBP-beta|IL6DBP|NF-IL6|TCF5	20	20q13.1
7305		7305	TYROBP	TYRO protein tyrosine kinase binding protein	DAP12|KARAP|PLOSL	19	19q13.1
6442		6442	SGCA	sarcoglycan, alpha (50kDa dystrophin-associated glycoprotein)	50-DAG|A2|ADL|DAG2|DMDA2|LGMD2D|SCARMD1|adhalin	17	17q21
10562		10562	OLFM4	olfactomedin 4	GC1|GW112|OLM4|OlfD|UNQ362|bA209J19.1|hGC-1|hOLfD	13	13q14.3
23140		23140	ZZEF1	zinc finger, ZZ-type with EF-hand domain 1	ZZZ4	17	17p13.2
7127		7127	TNFAIP2	tumor necrosis factor, alpha-induced protein 2	B94|EXOC3L3	14	14q32
5947		5947	RBP1	retinol binding protein 1, cellular	CRABP-I|CRBP|CRBP1|CRBPI|RBPC	3	3q23
6748		6748	SSR4	signal sequence receptor, delta	CDG1Y|TRAPD	X	Xq28
4015		4015	LOX	lysyl oxidase	-	5	5q23.2
51042		51042	ZNF593	zinc finger protein 593	ZT86	1	1p36.11
25852		25852	ARMC8	armadillo repeat containing 8	GID5|HSPC056|S863-2|VID28	3	3q22.3
5967		5967	REG1A	regenerating islet-derived 1 alpha	ICRF|P19|PSP|PSPS|PSPS1|PTP|REG	2	2p12
54838		54838	WBP1L	WW domain binding protein 1-like	C10orf26|OPA1L|OPAL1	10	10q24.32
5376		5376	PMP22	peripheral myelin protein 22	CMT1A|CMT1E|DSS|GAS-3|HMSNIA|HNPP|Sp110	17	17p12
79022		79022	TMEM106C	transmembrane protein 106C	-	12	12q13.1
9267		9267	CYTH1	cytohesin 1	B2-1|CYTOHESIN-1|D17S811E|PSCD1|SEC7	17	17q25
8314		8314	BAP1	BRCA1 associated protein-1 (ubiquitin carboxy-terminal hydrolase)	HUCEP-13|UCHL2|hucep-6	3	3p21.1
404734		404734	ANKHD1-EIF4EBP3	ANKHD1-EIF4EBP3 readthrough	MASK-BP3|MASK-BP3ARF	5	5q31.3
6440		6440	SFTPC	surfactant protein C	BRICD6|PSP-C|SFTP2|SMDP2|SP-C	8	8p21
4664		4664	NAB1	NGFI-A binding protein 1 (EGR1 binding protein 1)	-	2	2q32.3-q33
10382		10382	TUBB4A	tubulin, beta 4A class IVa	DYT4|TUBB4|beta-5	19	19p13.3
23499		23499	MACF1	microtubule-actin crosslinking factor 1	ABP620|ACF7|MACF|OFC4	1	1p32-p31
51430		51430	SUCO	SUN domain containing ossification factor	C1orf9|CH1|OPT|SLP1	1	1q24
25840		25840	METTL7A	methyltransferase like 7A	AAM-B	12	12q13.12
25839		25839	COG4	component of oligomeric golgi complex 4	CDG2J|COD1	16	16q22.1
9556		9556	C14orf2	chromosome 14 open reading frame 2	MP68|PLPM	14	14q32.33
9467		9467	SH3BP5	SH3-domain binding protein 5 (BTK-associated)	SAB|SH3BP-5	3	3p24.3
115207		115207	KCTD12	potassium channel tetramerization domain containing 12	C13orf2|PFET1|PFETIN	13	13q22.3
11315		11315	PARK7	parkinson protein 7	DJ-1|DJ1|HEL-S-67p	1	1p36.23
11151		11151	CORO1A	coronin, actin binding protein, 1A	CLABP|CLIPINA|HCORO1|IMD8|TACO|p57	16	16p11.2
9581		9581	PREPL	prolyl endopeptidase-like	-	2	2p21
7122		7122	CLDN5	claudin 5	AWAL|BEC1|CPETRL1|TMVCF	22	22q11.21
2077		2077	ERF	Ets2 repressor factor	CRS4|PE-2|PE2	19	19q13
4313		4313	MMP2	matrix metallopeptidase 2	CLG4|CLG4A|MMP-2|MMP-II|MONA|TBE-1	16	16q12.2
201725		201725	C4orf46	chromosome 4 open reading frame 46	RCDG1	4	4q32.1
8848		8848	TSC22D1	TSC22 domain family, member 1	Ptg-2|TGFB1I4|TSC22	13	13q14
9528		9528	TMEM59	transmembrane protein 59	C1orf8|DCF1|HSPC001|PRO195|UNQ169	1	1p32.3
7038		7038	TG	thyroglobulin	AITD3|TGN	8	8q24
10095		10095	ARPC1B	actin related protein 2/3 complex, subunit 1B, 41kDa	ARC41|p40-ARC|p41-ARC	7	7q22.1
9733		9733	SART3	squamous cell carcinoma antigen recognized by T cells 3	DSAP1|P100|RP11-13G14|TIP110|p110|p110(nrb)	12	12q24.1
29		29	ABR	active BCR-related	MDB	17	17p13.3
684		684	BST2	bone marrow stromal cell antigen 2	CD317|TETHERIN	19	19p13.1
5476		5476	CTSA	cathepsin A	GLB2|GSL|NGBE|PPCA|PPGB	20	20q13.1
70		70	ACTC1	actin, alpha, cardiac muscle 1	ACTC|ASD5|CMD1R|CMH11|LVNC4	15	15q14
10588		10588	MTHFS	5,10-methenyltetrahydrofolate synthetase (5-formyltetrahydrofolate cyclo-ligase)	HsT19268	15	15q25.1
4239		4239	MFAP4	microfibrillar-associated protein 4	-	17	17p11.2
165		165	AEBP1	AE binding protein 1	ACLP	7	7p13
6624		6624	FSCN1	fascin actin-bundling protein 1	FAN1|HSN|SNL|p55	7	7p22
87		87	ACTN1	actinin, alpha 1	BDPLT15	14	14q24|14q22-q24
1282		1282	COL4A1	collagen, type IV, alpha 1	BSVD|RATOR	13	13q34
143244		143244	EIF5AL1	eukaryotic translation initiation factor 5A-like 1	EIF5AP1|bA342M3.3	10	10q22.3
6281		6281	S100A10	S100 calcium binding protein A10	42C|ANX2L|ANX2LG|CAL1L|CLP11|Ca[1]|GP11|P11|p10	1	1q21
8894		8894	EIF2S2	eukaryotic translation initiation factor 2, subunit 2 beta, 38kDa	EIF2|EIF2B|EIF2beta|PPP1R67|eIF-2-beta	20	20q11.2
290		290	ANPEP	alanyl (membrane) aminopeptidase	APN|CD13|GP150|LAP1|P150|PEPN	15	15q25-q26
7070		7070	THY1	Thy-1 cell surface antigen	CD90	11	11q23.3
7026		7026	NR2F2	nuclear receptor subfamily 2, group F, member 2	ARP1|CHTD4|COUPTFB|COUPTFII|NF-E3|NR2F1|SVP40|TFCOUP2	15	15q26
35		35	ACADS	acyl-CoA dehydrogenase, C-2 to C-3 short chain	ACAD3|SCAD	12	12q24.31
715		715	C1R	complement component 1, r subcomponent	-	12	12p13
8853		8853	ASAP2	ArfGAP with SH3 domain, ankyrin repeat and PH domain 2	AMAP2|CENTB3|DDEF2|PAG3|PAP|Pap-alpha|SHAG1	2	2p25|2p24
30851		30851	TAX1BP3	Tax1 (human T-cell leukemia virus type I) binding protein 3	TIP-1	17	17p13
23097		23097	CDK19	cyclin-dependent kinase 19	CDC2L6|CDK11|bA346C16.3	6	6q21
7381		7381	UQCRB	ubiquinol-cytochrome c reductase binding protein	MC3DN3|QCR7|QP-C|QPC|UQBC|UQBP|UQCR6|UQPC	8	8q22
10019		10019	SH2B3	SH2B adaptor protein 3	IDDM20|LNK	12	12q24
665		665	BNIP3L	BCL2/adenovirus E1B 19kDa interacting protein 3-like	BNIP3a|NIX	8	8p21
1329		1329	COX5B	cytochrome c oxidase subunit Vb	COXVB	2	2q11.2
27295		27295	PDLIM3	PDZ and LIM domain 3	ALP	4	4q35
1604		1604	CD55	CD55 molecule, decay accelerating factor for complement (Cromer blood group)	CR|CROM|DAF|TC	1	1q32
84525		84525	HOPX	HOP homeobox	CAMEO|HOD|HOP|LAGY|NECC1|OB1|SMAP31|TOTO	4	4q12
9315		9315	NREP	neuronal regeneration related protein	C5orf13|D4S114|P311|PRO1873|PTZ17|SEZ17	5	5q22.1
22932		22932	POMZP3	POM121 and ZP3 fusion	POM-ZP3|POM121	7	7q11.23
2641		2641	GCG	glucagon	GLP1|GLP2|GRPP	2	2q36-q37
10437		10437	IFI30	interferon, gamma-inducible protein 30	GILT|IFI-30|IP-30|IP30	19	19p13.1
9709		9709	HERPUD1	homocysteine-inducible, endoplasmic reticulum stress-inducible, ubiquitin-like domain member 1	HERP|Mif1|SUP	16	16q13
4627		4627	MYH9	myosin, heavy chain 9, non-muscle	BDPLT6|DFNA17|EPSTS|FTNS|MHA|NMHC-II-A|NMMHC-IIA|NMMHCA	22	22q13.1
3678		3678	ITGA5	integrin, alpha 5 (fibronectin receptor, alpha polypeptide)	CD49e|FNRA|VLA-5|VLA5A	12	12q11-q13
3693		3693	ITGB5	integrin, beta 5	-	3	3q21.2
7494		7494	XBP1	X-box binding protein 1	TREB-5|TREB5|XBP-1|XBP2	22	22q12.1|22q12
9444		9444	QKI	QKI, KH domain containing, RNA binding	Hqk|QK|QK1|QK3|hqkI	6	6q26
83660		83660	TLN2	talin 2	ILWEQ	15	15q22.2
10694		10694	CCT8	chaperonin containing TCP1, subunit 8 (theta)	C21orf112|Cctq|D21S246|PRED71	21	21q22.11
710		710	SERPING1	serpin peptidase inhibitor, clade G (C1 inhibitor), member 1	C1IN|C1INH|C1NH|HAE1|HAE2	11	11q12.1
3487		3487	IGFBP4	insulin-like growth factor binding protein 4	BP-4|HT29-IGFBP|IBP4|IGFBP-4	17	17q21.2
9702		9702	CEP57	centrosomal protein 57kDa	MVA2|PIG8|TSP57	11	11q21
488		488	ATP2A2	ATPase, Ca++ transporting, cardiac muscle, slow twitch 2	ATP2B|DAR|DD|SERCA2	12	12q24.11
10456		10456	HAX1	HCLS1 associated protein X-1	HCLSBP1|HS1BP1|SCN3	1	1q21.3
8985		8985	PLOD3	procollagen-lysine, 2-oxoglutarate 5-dioxygenase 3	LH3	7	7q22
9698		9698	PUM1	pumilio RNA-binding family member 1	HSPUM|PUMH|PUMH1|PUML1	1	1p35.2
9697		9697	TRAM2	translocation associated membrane protein 2	-	6	6p21.1-p12
6840		6840	SVIL	supervillin	-	10	10p11.2
1545		1545	CYP1B1	cytochrome P450, family 1, subfamily B, polypeptide 1	CP1B|CYPIB1|GLC3A|P4501B1	2	2p22.2
9692		9692	KIAA0391	KIAA0391	MRPP3|PRORP	14	14q13.2
48		48	ACO1	aconitase 1, soluble	ACONS|HEL60|IREB1|IREBP|IREBP1|IRP1	9	9p21.1
11098		11098	PRSS23	protease, serine, 23	SIG13|SPUVE|ZSIG13	11	11q14.1
604		604	BCL6	B-cell CLL/lymphoma 6	BCL5|BCL6A|LAZ3|ZBTB27|ZNF51	3	3q27
760		760	CA2	carbonic anhydrase II	CA-II|CAC|CAII|Car2|HEL-76	8	8q22
10494		10494	STK25	serine/threonine kinase 25	SOK1|YSK1	2	2q37.3
28951		28951	TRIB2	tribbles pseudokinase 2	C5FW|GS3955|TRB2	2	2p24.3
4175		4175	MCM6	minichromosome maintenance complex component 6	MCG40308|Mis5|P105MCM	2	2q21
3029		3029	HAGH	hydroxyacylglutathione hydrolase	GLO2|GLX2|GLXII|HAGH1	16	16p13.3
5396		5396	PRRX1	paired related homeobox 1	AGOTC|PHOX1|PMX1|PRX-1|PRX1	1	1q24
9380		9380	GRHPR	glyoxylate reductase/hydroxypyruvate reductase	GLXR|GLYD|PH2	9	9q12
7153		7153	TOP2A	topoisomerase (DNA) II alpha 170kDa	TOP2|TP2A	17	17q21-q22
6890		6890	TAP1	transporter 1, ATP-binding cassette, sub-family B (MDR/TAP)	ABC17|ABCB2|APT1|D6S114E|PSF-1|PSF1|RING4|TAP1*0102N|TAP1N	6	6p21.3
3983		3983	ABLIM1	actin binding LIM protein 1	ABLIM|LIMAB1|LIMATIN|abLIM-1	10	10q25
9674		9674	KIAA0040	KIAA0040	-	1	1q25.1
1311		1311	COMP	cartilage oligomeric matrix protein	EDM1|EPD1|MED|PSACH|THBS5	19	19p13.1
396		396	ARHGDIA	Rho GDP dissociation inhibitor (GDI) alpha	GDIA1|HEL-S-47e|NPHS8|RHOGDI|RHOGDI-1	17	17q25.3
3838		3838	KPNA2	karyopherin alpha 2 (RAG cohort 1, importin alpha 1)	IPOA1|QIP2|RCH1|SRP1alpha	17	17q24.2
9232		9232	PTTG1	pituitary tumor-transforming 1	EAP1|HPTTG|PTTG|TUTR1	5	5q35.1
2040		2040	STOM	stomatin	BND7|EPB7|EPB72	9	9q34.1
3485		3485	IGFBP2	insulin-like growth factor binding protein 2, 36kDa	IBP2|IGF-BP53	2	2q35
11212		11212	PROSC	proline synthetase co-transcribed homolog (bacterial)	-	8	8p11.2
293		293	SLC25A6	solute carrier family 25 (mitochondrial carrier; adenine nucleotide translocator), member 6	AAC3|ANT|ANT 2|ANT 3|ANT3|ANT3Y	X|Y	Xp22.32 and Yp11.3
4659		4659	PPP1R12A	protein phosphatase 1, regulatory subunit 12A	M130|MBS|MYPT1	12	12q15-q21
9663		9663	LPIN2	lipin 2	-	18	18p11.31
7538		7538	ZFP36	ZFP36 ring finger protein	G0S24|GOS24|NUP475|RNF162A|TIS11|TTP|zfp-36	19	19q13.1
2195		2195	FAT1	FAT atypical cadherin 1	CDHF7|CDHR8|FAT|ME5|hFat1	4	4q35
64116		64116	SLC39A8	solute carrier family 39 (zinc transporter), member 8	BIGM103|LZT-Hs6|PP3105|ZIP8	4	4q24
23048		23048	FNBP1	formin binding protein 1	FBP17	9	9q34
254531		254531	LPCAT4	lysophosphatidylcholine acyltransferase 4	AGPAT7|AYTL3|LPAAT-eta|LPEAT2	15	15q14
3836		3836	KPNA1	karyopherin alpha 1 (importin alpha 5)	IPOA5|NPI-1|RCH2|SRP1	3	3q21
2534		2534	FYN	FYN proto-oncogene, Src family tyrosine kinase	SLK|SYN|p59-FYN	6	6q21
1756		1756	DMD	dystrophin	BMD|CMD3B|DXS142|DXS164|DXS206|DXS230|DXS239|DXS268|DXS269|DXS270|DXS272|MRX85	X	Xp21.2
285527		285527	FRYL	FRY-like	AF4p12|KIAA0826	4	4p11
9191		9191	DEDD	death effector domain containing	CASP8IP1|DEDD1|DEFT|FLDED1|KE05	1	1q23.3
716		716	C1S	complement component 1, s subcomponent	-	12	12p13
9246		9246	UBE2L6	ubiquitin-conjugating enzyme E2L 6	RIG-B|UBCH8	11	11q12
8761		8761	PABPC4	poly(A) binding protein, cytoplasmic 4 (inducible form)	APP-1|APP1|PABP4|iPABP	1	1p34.2
2941		2941	GSTA4	glutathione S-transferase alpha 4	GSTA4-4|GTA4	6	6p12.1
1123		1123	CHN1	chimerin 1	ARHGAP2|CHN|DURS2|NC|RHOGAP2	2	2q31.1
196		196	AHR	aryl hydrocarbon receptor	bHLHe76	7	7p15
5788		5788	PTPRC	protein tyrosine phosphatase, receptor type, C	B220|CD45|CD45R|GP180|L-CA|LCA|LY5|T200	1	1q31-q32
4211		4211	MEIS1	Meis homeobox 1	-	2	2p14
4478		4478	MSN	moesin	HEL70	X	Xq11.1
9452		9452	ITM2A	integral membrane protein 2A	BRICD2A|E25A	X	Xq13.3-Xq21.2
8553		8553	BHLHE40	basic helix-loop-helix family, member e40	BHLHB2|DEC1|HLHB2|SHARP-2|STRA13|Stra14	3	3p26
4924		4924	NUCB1	nucleobindin 1	CALNUC|NUC	19	19q13.33
191		191	AHCY	adenosylhomocysteinase	SAHH|adoHcyase	20	20q11.22
8874		8874	ARHGEF7	Rho guanine nucleotide exchange factor (GEF) 7	BETA-PIX|COOL-1|COOL1|Nbla10314|P50|P50BP|P85|P85COOL1|P85SPR|PAK3|PIXB	13	13q34
23034		23034	SAMD4A	sterile alpha motif domain containing 4A	SAMD4|SMAUG|SMAUG1|SMG|SMGA	14	14q22.2
5176		5176	SERPINF1	serpin peptidase inhibitor, clade F (alpha-2 antiplasmin, pigment epithelium derived factor), member 1	EPC-1|OI12|OI6|PEDF|PIG35	17	17p13.3
79882		79882	ZC3H14	zinc finger CCCH-type containing 14	MSUT-2|NY-REN-37|SUT2|UKp68	14	14q31.3
9643		9643	MORF4L2	mortality factor 4 like 2	MORFL2|MRGX	X	Xq22
1857		1857	DVL3	dishevelled segment polarity protein 3	-	3	3q27
23299		23299	BICD2	bicaudal D homolog 2 (Drosophila)	SMALED2|bA526D8.1	9	9q22.31
5168		5168	ENPP2	ectonucleotide pyrophosphatase/phosphodiesterase 2	ATX|ATX-X|AUTOTAXIN|LysoPLD|NPP2|PD-IALPHA|PDNP2	8	8q24.1
6509		6509	SLC1A4	solute carrier family 1 (glutamate/neutral amino acid transporter), member 4	ASCT1|SATT	2	2p15-p13
6170		6170	RPL39	ribosomal protein L39	L39|RPL39P42|RPL39_23_1806	X	Xq24
3460		3460	IFNGR2	interferon gamma receptor 2 (interferon gamma transducer 1)	AF-1|IFGR2|IFNGT1|IMD28	21	21q22.11
5612		5612	PRKRIR	protein-kinase, interferon-inducible double stranded RNA dependent inhibitor, repressor of (P58 repressor)	DAP4|P52rIPK|THAP0|THAP12	11	11q13.5
3347		3347	HTN3	histatin 3	HIS2|HTN2|HTN5	4	4q13
6173		6173	RPL36A	ribosomal protein L36a	L36A|L44L|MIG6|RPL44	X	Xq22.1
23423		23423	TMED3	transmembrane emp24 protein transport domain containing 3	C15orf22|P24B|p26	15	15q24-q25
6892		6892	TAPBP	TAP binding protein (tapasin)	NGS17|TAPA|TPN|TPSN	6	6p21.3
5329		5329	PLAUR	plasminogen activator, urokinase receptor	CD87|U-PAR|UPAR|URKR	19	19q13
865		865	CBFB	core-binding factor, beta subunit	PEBP2B	16	16q22.1
79888		79888	LPCAT1	lysophosphatidylcholine acyltransferase 1	AYTL2|PFAAP3|lpcat	5	5p15.33
22838		22838	RNF44	ring finger protein 44	-	5	5q35.2
5696		5696	PSMB8	proteasome (prosome, macropain) subunit, beta type, 8	ALDD|D6S216|D6S216E|JMP|LMP7|NKJO|PSMB5i|RING10	6	6p21.3
23022		23022	PALLD	palladin, cytoskeletal associated protein	CGI-151|CGI151|MYN|PNCA1|SIH002	4	4q32.3
56267		56267	CCBL2	cysteine conjugate-beta lyase 2	KAT3|KATIII	1	1p22.2
1848		1848	DUSP6	dual specificity phosphatase 6	HH19|MKP3|PYST1	12	12q22-q23
2896		2896	GRN	granulin	CLN11|GEP|GP88|PCDGF|PEPI|PGRN	17	17q21.32
1337		1337	COX6A1	cytochrome c oxidase subunit VIa polypeptide 1	CMTRID|COX6A|COX6AL	12	12q24.2|12q24.2
4023		4023	LPL	lipoprotein lipase	HDLCQ11|LIPD	8	8p22
1360		1360	CPB1	carboxypeptidase B1 (tissue)	CPB|PASP|PCPB	3	3q24
7458		7458	EIF4H	eukaryotic translation initiation factor 4H	WBSCR1|WSCR1|eIF-4H	7	7q11.23
5052		5052	PRDX1	peroxiredoxin 1	MSP23|NKEF-A|NKEFA|PAG|PAGA|PAGB|PRX1|PRXI|TDPX2	1	1p34.1
6192		6192	RPS4Y1	ribosomal protein S4, Y-linked 1	RPS4Y|S4	Y	Yp11.3
10801		10801	SEPT9	septin 9	AF17q25|MSF|MSF1|NAPB|PNUTL4|SINT1|SeptD1	17	17q25
515		515	ATP5F1	ATP synthase, H+ transporting, mitochondrial Fo complex, subunit B1	PIG47	1	1p13.2
3105		3105	HLA-A	major histocompatibility complex, class I, A	HLAA	6	6p21.3
10136		10136	CELA3A	chymotrypsin-like elastase family, member 3A	ELA3|ELA3A	1	1p36.12
1520		1520	CTSS	cathepsin S	-	1	1q21
800		800	CALD1	caldesmon 1	CDM|H-CAD|HCAD|L-CAD|LCAD|NAG22	7	7q33
10410		10410	IFITM3	interferon induced transmembrane protein 3	1-8U|DSPA2b|IP15	11	11p15.5
4205		4205	MEF2A	myocyte enhancer factor 2A	ADCAD1|RSRFC4|RSRFC9|mef2	15	15q26
7125		7125	TNNC2	troponin C type 2 (fast)	-	20	20q12-q13.11
7073		7073	TIAL1	TIA1 cytotoxic granule-associated RNA binding protein-like 1	TCBP|TIAR	10	10q
341		341	APOC1	apolipoprotein C-I	Apo-CI|ApoC-I	19	19q13.2
11224		11224	RPL35	ribosomal protein L35	L35	9	9q34.1
5573		5573	PRKAR1A	protein kinase, cAMP-dependent, regulatory, type I, alpha	ACRDYS1|ADOHR|CAR|CNC|CNC1|PKR1|PPNAD1|PRKAR1|TSE1	17	17q24.2
4128		4128	MAOA	monoamine oxidase A	MAO-A	X	Xp11.3
23463		23463	ICMT	isoprenylcysteine carboxyl methyltransferase	HSTE14|MST098|MSTP098|PCCMT|PCMT|PPMT	1	1p36.21
6004		6004	RGS16	regulator of G-protein signaling 16	A28-RGS14|A28-RGS14P|RGS-R	1	1q25-q31
4477		4477	MSMB	microseminoprotein, beta-	HPC13|IGBF|MSP|MSPB|PN44|PRPS|PSP|PSP-94|PSP57|PSP94	10	10q11.2
5819		5819	PVRL2	poliovirus receptor-related 2 (herpesvirus entry mediator B)	CD112|HVEB|PRR2|PVRR2	19	19q13.2
7094		7094	TLN1	talin 1	ILWEQ|TLN	9	9p13
9512		9512	PMPCB	peptidase (mitochondrial processing) beta	Beta-MPP|MPP11|MPPB|MPPP52|P-52	7	7q22.1
23013		23013	SPEN	spen family transcriptional repressor	HIAA0929|MINT|RBM15C|SHARP	1	1p36
8140		8140	SLC7A5	solute carrier family 7 (amino acid transporter light chain, L system), member 5	4F2LC|CD98|D16S469E|E16|LAT1|MPE16|hLAT1	16	16q24.3
10154		10154	PLXNC1	plexin C1	CD232|PLXN-C1|VESPR	12	12q23.3
5719		5719	PSMD13	proteasome (prosome, macropain) 26S subunit, non-ATPase, 13	HSPC027|Rpn9|S11|p40.5	11	11p15.5
9352		9352	TXNL1	thioredoxin-like 1	HEL-S-114|TRP32|TXL-1|TXNL|Txl	18	18q21.31
22836		22836	RHOBTB3	Rho-related BTB domain containing 3	-	5	5q15
28973		28973	MRPS18B	mitochondrial ribosomal protein S18B	C6orf14|HSPC183|HumanS18a|MRP-S18-2|MRPS18-2|PTD017|S18amt	6	6p21.3
10147		10147	SUGP2	SURP and G patch domain containing 2	SFRS14	19	19p12
9873		9873	FCHSD2	FCH and double SH3 domains 2	NWK|SH3MD3	11	11q13.4
5552		5552	SRGN	serglycin	PPG|PRG|PRG1	10	10q22.1
4711		4711	NDUFB5	NADH dehydrogenase (ubiquinone) 1 beta subcomplex, 5, 16kDa	CISGDH|SGDH	3	3q26.33
4147		4147	MATN2	matrilin 2	-	8	8q22
1410		1410	CRYAB	crystallin, alpha B	CMD1II|CRYA2|CTPP2|CTRCT16|HEL-S-101|HSPB5|MFM2	11	11q22.3-q23.1
80335		80335	WDR82	WD repeat domain 82	MST107|MSTP107|PRO2730|PRO34047|SWD2|TMEM113|WDR82A	3	3p21.2
3075		3075	CFH	complement factor H	AHUS1|AMBP1|ARMD4|ARMS1|CFHL3|FH|FHL1|HF|HF1|HF2|HUS	1	1q32
8682		8682	PEA15	phosphoprotein enriched in astrocytes 15	HMAT1|HUMMAT1H|MAT1|MAT1H|PEA-15|PED	1	1q21.1
64976		64976	MRPL40	mitochondrial ribosomal protein L40	MRP-L22|MRPL22|NLVCF|URIM	22	22q11.2
2316		2316	FLNA	filamin A, alpha	ABP-280|ABPX|CSBS|CVD1|FLN|FLN-A|FLN1|FMD|MNS|NHBP|OPD|OPD1|OPD2|XLVD|XMVD	X	Xq28
23450		23450	SF3B3	splicing factor 3b, subunit 3, 130kDa	RSE1|SAP130|SF3b130|STAF130	16	16q22.1
59		59	ACTA2	actin, alpha 2, smooth muscle, aorta	AAT6|ACTSA|MYMY5	10	10q23.3
6406		6406	SEMG1	semenogelin I	CT103|SEMG|SGI|dJ172H20.2	20	20q12-q13.2
81550		81550	TDRD3	tudor domain containing 3	-	13	13q21.2
3117		3117	HLA-DQA1	major histocompatibility complex, class II, DQ alpha 1	CD|CELIAC1|DQ-A1|GSE|HLA-DQA	6	6p21.3
5359		5359	PLSCR1	phospholipid scramblase 1	MMTRA1B	3	3q23
2199		2199	FBLN2	fibulin 2	-	3	3p25.1
3726		3726	JUNB	jun B proto-oncogene	AP-1	19	19p13.2
27346		27346	TMEM97	transmembrane protein 97	MAC30	17	17q11.2
25949		25949	SYF2	SYF2 pre-mRNA-splicing factor	CBPIN|NTC31|P29|fSAP29	1	1p36.11
2947		2947	GSTM3	glutathione S-transferase mu 3 (brain)	GST5|GSTB|GSTM3-3|GTM3	1	1p13.3
10181		10181	RBM5	RNA binding motif protein 5	G15|H37|LUCA15|RMB5	3	3p21.3
706		706	TSPO	translocator protein (18kDa)	BPBS|BZRP|DBI|IBP|MBR|PBR|PBS|PKBS|PTBR|mDRC|pk18	22	22q13.31
3688		3688	ITGB1	integrin, beta 1 (fibronectin receptor, beta polypeptide, antigen CD29 includes MDF2, MSK12)	CD29|FNRB|GPIIA|MDF2|MSK12|VLA-BETA|VLAB	10	10p11.2
3371		3371	TNC	tenascin C	150-225|DFNA56|GMEM|GP|HXB|JI|TN|TN-C	9	9q33
3934		3934	LCN2	lipocalin 2	24p3|MSFI|NGAL	9	9q34
1200		1200	TPP1	tripeptidyl peptidase I	CLN2|GIG1|LPIC|SCAR7|TPP-1	11	11p15
953		953	ENTPD1	ectonucleoside triphosphate diphosphohydrolase 1	ATPDase|CD39|NTPDase-1|SPG64	10	10q24
10295		10295	BCKDK	branched chain ketoacid dehydrogenase kinase	BCKDKD|BDK	16	16p11.2
1981		1981	EIF4G1	eukaryotic translation initiation factor 4 gamma, 1	EIF-4G1|EIF4F|EIF4G|EIF4GI|P220|PARK18	3	3q27.1
3339		3339	HSPG2	heparan sulfate proteoglycan 2	HSPG|PLC|PRCAN|SJA|SJS|SJS1	1	1p36.1-p34
4638		4638	MYLK	myosin light chain kinase	AAT7|KRP|MLCK|MLCK1|MLCK108|MLCK210|MSTP083|MYLK1|smMLCK	3	3q21
22992		22992	KDM2A	lysine (K)-specific demethylase 2A	CXXC8|FBL11|FBL7|FBXL11|JHDM1A|LILINA	11	11q13.2
717		717	C2	complement component 2	ARMD14|CO2	6	6p21.3
4646		4646	MYO6	myosin VI	DFNA22|DFNB37	6	6q13
11044		11044	PAPD7	PAP associated domain containing 7	LAK-1|LAK1|POLK|POLS|TRF4|TRF4-1|TRF41|TUTASE5	5	5p15
6439		6439	SFTPB	surfactant protein B	PSP-B|SFTB3|SFTP3|SMDP1|SP-B	2	2p12-p11.2
8522		8522	GAS7	growth arrest-specific 7	MLL/GAS7	17	17p13.1
3956		3956	LGALS1	lectin, galactoside-binding, soluble, 1	GAL1|GBP	22	22q13.1
1114		1114	CHGB	chromogranin B	SCG1	20	20p12.3
2331		2331	FMOD	fibromodulin	FM|SLRR2E	1	1q32
10282		10282	BET1	Bet1 golgi vesicular membrane trafficking protein	HBET1	7	7q21.1-q22
150094		150094	SIK1	salt-inducible kinase 1	EIEE30|MSK|SIK|SNF1LK	21	21q22.3
6935		6935	ZEB1	zinc finger E-box binding homeobox 1	AREB6|BZP|DELTAEF1|FECD6|NIL2A|PPCD3|TCF8|ZFHEP|ZFHX1A	10	10p11.2
6146		6146	RPL22	ribosomal protein L22	EAP|HBP15|HBP15/L22|L22	1	1p36.31
5327		5327	PLAT	plasminogen activator, tissue	T-PA|TPA	8	8p12
229		229	ALDOB	aldolase B, fructose-bisphosphate	ALDB|ALDO2	9	9q21.3-q22.2
23272		23272	FAM208A	family with sequence similarity 208, member A	C3orf63|RAP140|se89-1	3	3p14.3
3945		3945	LDHB	lactate dehydrogenase B	HEL-S-281|LDH-B|LDH-H|LDHBD|TRG-5	12	12p12.2-p12.1
3312		3312	HSPA8	heat shock 70kDa protein 8	HEL-33|HEL-S-72p|HSC54|HSC70|HSC71|HSP71|HSP73|HSPA10|LAP-1|LAP1|NIP71	11	11q24.1
12		12	SERPINA3	serpin peptidase inhibitor, clade A (alpha-1 antiproteinase, antitrypsin), member 3	AACT|ACT|GIG24|GIG25	14	14q32.1
2537		2537	IFI6	interferon, alpha-inducible protein 6	6-16|FAM14C|G1P3|IFI-6-16|IFI616	1	1p35
6709		6709	SPTAN1	spectrin, alpha, non-erythrocytic 1	EIEE5|NEAS|SPTA2	9	9q34.11
10135		10135	NAMPT	nicotinamide phosphoribosyltransferase	1110035O14Rik|PBEF|PBEF1|VF|VISFATIN	7	7q22.3
7072		7072	TIA1	TIA1 cytotoxic granule-associated RNA binding protein	TIA-1|WDM	2	2p13
2885		2885	GRB2	growth factor receptor-bound protein 2	ASH|EGFRBP-GRB2|Grb3-3|MST084|MSTP084|NCKAP2	17	17q24-q25
8933		8933	FAM127A	family with sequence similarity 127, member A	CXX1|MAR8C|MART8C|Mar8|Mart8	X	Xq26
23352		23352	UBR4	ubiquitin protein ligase E3 component n-recognin 4	RBAF600|ZUBR1|p600	1	1p36.13
7171		7171	TPM4	tropomyosin 4	HEL-S-108	19	19p13.1
2350		2350	FOLR2	folate receptor 2 (fetal)	BETA-HFR|FBP|FBP/PL-1|FR-BETA|FR-P3	11	11q13.3-q13.5
10278		10278	EFS	embryonal Fyn-associated substrate	CAS3|CASS3|EFS1|EFS2|HEFS|SIN	14	14q11.2
10120		10120	ACTR1B	ARP1 actin-related protein 1 homolog B, centractin beta (yeast)	ARP1B|CTRN2|PC3	2	2q11.2
8490		8490	RGS5	regulator of G-protein signaling 5	MST092|MST106|MST129|MSTP032|MSTP092|MSTP106|MSTP129	1	1q23.1
25932		25932	CLIC4	chloride intracellular channel 4	CLIC4L|H1|MTCLIC|huH1|p64H1	1	1p36.11
9859		9859	CEP170	centrosomal protein 170kDa	FAM68A|KAB|KIAA0470	1	1q44
26751		26751	SH3YL1	SH3 and SYLF domain containing 1	RAY	2	2p25.3
1365		1365	CLDN3	claudin 3	C7orf1|CPE-R2|CPETR2|HRVP1|RVP1	7	7q11.23
11188		11188	NISCH	nischarin	I-1|IR1|IRAS|hIRAS	3	3p21.1
23258		23258	DENND5A	DENN/MADD domain containing 5A	RAB6IP1	11	11p15.4
23256		23256	SCFD1	sec1 family domain containing 1	C14orf163|RA410|SLY1|SLY1P|STXBP1L2	14	14q12
2861		2861	GPR37	G protein-coupled receptor 37 (endothelin receptor type B-like)	EDNRBL|PAELR|hET(B)R-LP	7	7q31
3697		3697	ITIH1	inter-alpha-trypsin inhibitor heavy chain 1	H1P|IATIH|IGHEP1|ITI-HC1|ITIH|SHAP	3	3p21.1
3872		3872	KRT17	keratin 17, type I	K17|PC|PC2|PCHC1	17	17q21.2
219654		219654	ZCCHC24	zinc finger, CCHC domain containing 24	C10orf56|Z3CXXC8	10	10q22.3
6303		6303	SAT1	spermidine/spermine N1-acetyltransferase 1	DC21|KFSD|KFSDX|SAT|SSAT|SSAT-1	X	Xp22.1
4154		4154	MBNL1	muscleblind-like splicing regulator 1	EXP|EXP35|EXP40|EXP42|MBNL	3	3q25
1357		1357	CPA1	carboxypeptidase A1 (pancreatic)	CPA	7	7q32
2745		2745	GLRX	glutaredoxin (thioltransferase)	GRX|GRX1	5	5q14
6286		6286	S100P	S100 calcium binding protein P	MIG9	4	4p16
9318		9318	COPS2	COP9 signalosome subunit 2	ALIEN|CSN2|SGN2|TRIP15	15	15q21.2
10084		10084	PQBP1	polyglutamine binding protein 1	MRX2|MRX55|MRXS3|MRXS8|NPW38|RENS1|SHS	X	Xp11.23
10007		10007	GNPDA1	glucosamine-6-phosphate deaminase 1	GNP1|GNPDA|GNPI|GPI|HLN	5	5q21
1948		1948	EFNB2	ephrin-B2	EPLG5|HTKL|Htk-L|LERK5	13	13q33
5471		5471	PPAT	phosphoribosyl pyrophosphate amidotransferase	ATASE|GPAT|PRAT	4	4q12
6770		6770	STAR	steroidogenic acute regulatory protein	STARD1	8	8p11.2
11231		11231	SEC63	SEC63 homolog (S. cerevisiae)	DNAJC23|ERdj2|PRO2507|SEC63L	6	6q21
5092		5092	PCBD1	pterin-4 alpha-carbinolamine dehydratase/dimerization cofactor of hepatocyte nuclear factor 1 alpha	DCOH|PCBD|PCD|PHS	10	10q22
4204		4204	MECP2	methyl CpG binding protein 2	AUTSX3|MRX16|MRX79|MRXS13|MRXSL|PPMX|RS|RTS|RTT	X	Xq28
6347		6347	CCL2	chemokine (C-C motif) ligand 2	GDCF-2|HC11|HSMCR30|MCAF|MCP-1|MCP1|SCYA2|SMC-CF	17	17q11.2-q12
123		123	PLIN2	perilipin 2	ADFP|ADRP	9	9p22.1
1350		1350	COX7C	cytochrome c oxidase subunit VIIc	-	5	5q14
7373		7373	COL14A1	collagen, type XIV, alpha 1	UND	8	8q23
3476		3476	IGBP1	immunoglobulin (CD79A) binding protein 1	ALPHA-4|IBP1	X	Xq13.1-q13.3
5741		5741	PTH	parathyroid hormone	PTH1	11	11p15.3-p15.1
4240		4240	MFGE8	milk fat globule-EGF factor 8 protein	BA46|EDIL1|HMFG|HsT19888|MFG-E8|MFGM|OAcGD3S|SED1|SPAG10|hP47	15	15q25
5919		5919	RARRES2	retinoic acid receptor responder (tazarotene induced) 2	HP10433|TIG2	7	7q36.1
81565		81565	NDEL1	nudE neurodevelopment protein 1-like 1	EOPA|MITAP1|NDE1L1|NDE2|NUDEL	17	17p13.1
23392		23392	KIAA0368	KIAA0368	ECM29	9	9q31.3
10103		10103	TSPAN1	tetraspanin 1	NET1|TM4C|TM4SF	1	1p34.1
133		133	ADM	adrenomedullin	AM|PAMP	11	11p15.4
131578		131578	LRRC15	leucine rich repeat containing 15	LIB	3	3q29
5269		5269	SERPINB6	serpin peptidase inhibitor, clade B (ovalbumin), member 6	CAP|DFNB91|MSTP057|PI-6|PI6|PTI|SPI3	6	6p25
90410		90410	IFT20	intraflagellar transport 20	-	17	17q11.2
10539		10539	GLRX3	glutaredoxin 3	GLRX4|GRX3|GRX4|PICOT|TXNL2|TXNL3	10	10q26
25901		25901	CCDC28A	coiled-coil domain containing 28A	C6orf80|CCRL1AP	6	6q23.1-q24.1
29978		29978	UBQLN2	ubiquilin 2	ALS15|CHAP1|DSK2|HRIHFB2157|N4BP4|PLIC2	X	Xp11.21
81552		81552	VOPP1	vesicular, overexpressed in cancer, prosurvival protein 1	ECOP|GASP	7	7p11.2
84263		84263	HSDL2	hydroxysteroid dehydrogenase like 2	C9orf99|SDR13C1	9	9q32
6301		6301	SARS	seryl-tRNA synthetase	SERRS|SERS	1	1p13.3
27122		27122	DKK3	dickkopf WNT signaling pathway inhibitor 3	REIC|RIG	11	11p15.2
10916		10916	MAGED2	melanoma antigen family D2	11B6|BCG-1|BCG1|HCA10|MAGE-D2	X	Xp11.2
11155		11155	LDB3	LIM domain binding 3	CMD1C|CMH24|CMPD3|CYPHER|LDB3Z1|LDB3Z4|LVNC3|MFM4|ORACLE|PDLIM6|ZASP	10	10q22.3-q23.2
10051		10051	SMC4	structural maintenance of chromosomes 4	CAP-C|CAPC|SMC-4|SMC4L1|hCAP-C	3	3q26.1
8813		8813	DPM1	dolichyl-phosphate mannosyltransferase polypeptide 1, catalytic subunit	CDGIE|MPDS	20	20q13.13
1373		1373	CPS1	carbamoyl-phosphate synthase 1, mitochondrial	CPSASE1|PHN	2	2q35
8795		8795	TNFRSF10B	tumor necrosis factor receptor superfamily, member 10b	CD262|DR5|KILLER|KILLER/DR5|TRAIL-R2|TRAILR2|TRICK2|TRICK2A|TRICK2B|TRICKB|ZTNFR9	8	8p22-p21
9535		9535	GMFG	glia maturation factor, gamma	GMF-GAMMA	19	19q13.2
1364		1364	CLDN4	claudin 4	CPE-R|CPER|CPETR|CPETR1|WBSCR8|hCPE-R	7	7q11.23
10418		10418	SPON1	spondin 1, extracellular matrix protein	VSGP/F-spondin|f-spondin	11	11p15.2
6235		6235	RPS29	ribosomal protein S29	DBA13|S29	14	14q
3918		3918	LAMC2	laminin, gamma 2	B2T|BM600|CSF|EBR2|EBR2A|LAMB2T|LAMNB2	1	1q25-q31
23637		23637	RABGAP1	RAB GTPase activating protein 1	GAPCENA|TBC1D11	9	9q34.11
8569		8569	MKNK1	MAP kinase interacting serine/threonine kinase 1	MNK1	1	1p33
3638		3638	INSIG1	insulin induced gene 1	CL-6|CL6	7	7q36
2665		2665	GDI2	GDP dissociation inhibitor 2	HEL-S-46e|RABGDIB	10	10p15
9919		9919	SEC16A	SEC16 homolog A (S. cerevisiae)	KIAA0310|SEC16L|p250	9	9q34.3
10664		10664	CTCF	CCCTC-binding factor (zinc finger protein)	MRD21	16	16q21-q22.3
4891		4891	SLC11A2	solute carrier family 11 (proton-coupled divalent metal ion transporter), member 2	DCT1|DMT1|NRAMP2	12	12q13
10475		10475	TRIM38	tripartite motif containing 38	RNF15|RORET	6	6p21.3
30008		30008	EFEMP2	EGF containing fibulin-like extracellular matrix protein 2	ARCL1B|FBLN4|MBP1|UPH1	11	11q13.1
4811		4811	NID1	nidogen 1	NID	1	1q43
7756		7756	ZNF207	zinc finger protein 207	BuGZ	17	17q11.2
3576		3576	CXCL8	chemokine (C-X-C motif) ligand 8	GCP-1|GCP1|IL8|LECT|LUCT|LYNAP|MDNCF|MONAP|NAF|NAP-1|NAP1	4	4q13-q21
2633		2633	GBP1	guanylate binding protein 1, interferon-inducible	-	1	1p22.2
11117		11117	EMILIN1	elastin microfibril interfacer 1	EMI|EMILIN|gp115	2	2p23.3-p23.2
1933		1933	EEF1B2	eukaryotic translation elongation factor 1 beta 2	EEF1B|EEF1B1|EF1B	2	2q33.3
5627		5627	PROS1	protein S (alpha)	PROS|PS21|PS22|PS23|PS24|PS25|PSA|THPH5|THPH6	3	3q11.2
9810		9810	RNF40	ring finger protein 40, E3 ubiquitin protein ligase	BRE1B|RBP95|STARING	16	16p11.2-p11.1
22906		22906	TRAK1	trafficking protein, kinesin binding 1	MILT1|OIP106	3	3p22.1
11343		11343	MGLL	monoglyceride lipase	HU-K5|HUK5|MAGL|MGL	3	3q21.3
4189		4189	DNAJB9	DnaJ (Hsp40) homolog, subfamily B, member 9	ERdj4|MDG-1|MDG1|MST049|MSTP049	7	7q31|14q24.2-q24.3
390		390	RND3	Rho family GTPase 3	ARHE|Rho8|RhoE|memB	2	2q23.3
1535		1535	CYBA	cytochrome b-245, alpha polypeptide	p22-PHOX	16	16q24
29072		29072	SETD2	SET domain containing 2	HBP231|HIF-1|HIP-1|HSPC069|HYPB|KMT3A|SET2|p231HBP	3	3p21.31
629		629	CFB	complement factor B	AHUS4|ARMD14|BF|BFD|CFAB|CFBD|FB|FBI12|GBG|H2-Bf|PBF2	6	6p21.3
23213		23213	SULF1	sulfatase 1	HSULF-1|SULF-1	8	8q13.2
563		563	AZGP1	alpha-2-glycoprotein 1, zinc-binding	ZA2G|ZAG	7	7q22.1
11341		11341	SCRG1	stimulator of chondrogenesis 1	SCRG-1	4	4q34.1
57178		57178	ZMIZ1	zinc finger, MIZ-type containing 1	MIZ|RAI17|TRAFIP10|ZIMP10|hZIMP10	10	10q22.3
283450		283450	HECTD4	HECT domain containing E3 ubiquitin protein ligase 4	C12orf51|POTAGE	12	12q24.13
7140		7140	TNNT3	troponin T type 3 (skeletal, fast)	TNTF	11	11p15.5
25999		25999	CLIP3	CAP-GLY domain containing linker protein 3	CLIPR-59|CLIPR59|RSNL1	19	19q13.12
9592		9592	IER2	immediate early response 2	ETR101	19	19p13.2
7422		7422	VEGFA	vascular endothelial growth factor A	MVCD1|VEGF|VPF	6	6p12
6348		6348	CCL3	chemokine (C-C motif) ligand 3	G0S19-1|LD78ALPHA|MIP-1-alpha|MIP1A|SCYA3	17	17q12
4680		4680	CEACAM6	carcinoembryonic antigen-related cell adhesion molecule 6 (non-specific cross reacting antigen)	CD66c|CEAL|NCA	19	19q13.2
522		522	ATP5J	ATP synthase, H+ transporting, mitochondrial Fo complex, subunit F6	ATP5|ATP5A|ATPM|CF6|F6	21	21q21.1
6427		6427	SRSF2	serine/arginine-rich splicing factor 2	PR264|SC-35|SC35|SFRS2|SFRS2A|SRp30b	17	17q25.1
857		857	CAV1	caveolin 1, caveolae protein, 22kDa	BSCL3|CGL3|LCCNS|MSTP085|PPH3|VIP21	7	7q31.1
7263		7263	TST	thiosulfate sulfurtransferase (rhodanese)	RDS	22	22q13.1
4357		4357	MPST	mercaptopyruvate sulfurtransferase	MST|TST2|TUM1	22	22q13.1
22913		22913	RALY	RALY heterogeneous nuclear ribonucleoprotein	HNRPCL2|P542	20	20q11.21-q11.23
4493		4493	MT1E	metallothionein 1E	MT-1E|MT-IE|MT1|MTD	16	16q13
1192		1192	CLIC1	chloride intracellular channel 1	G6|NCC27	6	6p21.3
1832		1832	DSP	desmoplakin	DCWHKTA|DP|DPI|DPII	6	6p24
826		826	CAPNS1	calpain, small subunit 1	CALPAIN4|CANP|CANPS|CAPN4|CDPS|CSS1	19	19q13.12
440387		440387	CTRB2	chymotrypsinogen B2	-	16	16q23.1
23208		23208	SYT11	synaptotagmin XI	SYT12|sytXI	1	1q21.2
1809		1809	DPYSL3	dihydropyrimidinase-like 3	CRMP-4|CRMP4|DRP-3|DRP3|LCRMP|ULIP|ULIP-1	5	5q32
11185		11185	INMT	indolethylamine N-methyltransferase	TEMT	7	7p14.3
65108		65108	MARCKSL1	MARCKS-like 1	F52|MACMARCKS|MLP|MLP1|MRP	1	1p35.1
2971		2971	GTF3A	general transcription factor IIIA	AP2|TFIIIA	13	13q12.3-q13.1
1039		1039	CDR2	cerebellar degeneration-related protein 2, 62kDa	CDR62|Yo	16	16p12.3
23647		23647	ARFIP2	ADP-ribosylation factor interacting protein 2	POR1	11	11p15
5569		5569	PKIA	protein kinase (cAMP-dependent, catalytic) inhibitor alpha	PRKACN1	8	8q21.12
6566		6566	SLC16A1	solute carrier family 16 (monocarboxylate transporter), member 1	HHF7|MCT|MCT1|MCT1D	1	1p12
5996		5996	RGS1	regulator of G-protein signaling 1	1R20|BL34|HEL-S-87|IER1|IR20	1	1q31
9555		9555	H2AFY	H2A histone family, member Y	H2A.y|H2A/y|H2AF12M|H2AFJ|MACROH2A1.1|mH2A1|macroH2A1.2	5	5q31.1
10979		10979	FERMT2	fermitin family member 2	KIND2|MIG2|PLEKHC1|UNC112|UNC112B|mig-2	14	14q22.1
2628		2628	GATM	glycine amidinotransferase (L-arginine:glycine amidinotransferase)	AGAT|AT|CCDS3	15	15q21.1
4200		4200	ME2	malic enzyme 2, NAD(+)-dependent, mitochondrial	ODS1	18	18q21
7414		7414	VCL	vinculin	CMD1W|CMH15|HEL114|MV|MVCL	10	10q22.2
23518		23518	R3HDM1	R3H domain containing 1	R3HDM	2	2q21.3
3295		3295	HSD17B4	hydroxysteroid (17-beta) dehydrogenase 4	DBP|MFE-2|MPF-2|PRLTS1|SDR8C1	5	5q21
8404		8404	SPARCL1	SPARC-like 1 (hevin)	MAST 9|MAST9|PIG33|SC1	4	4q22.1
1831		1831	TSC22D3	TSC22 domain family, member 3	DIP|DSIPI|GILZ|TSC-22R|hDIP	X	Xq22.3
10935		10935	PRDX3	peroxiredoxin 3	AOP-1|AOP1|HBC189|MER5|PRO1748|SP-22|prx-III	10	10q25-q26
1490		1490	CTGF	connective tissue growth factor	CCN2|HCS24|IGFBP8|NOV2	6	6q23.1
977		977	CD151	CD151 molecule (Raph blood group)	GP27|MER2|PETA-3|RAPH|SFA1|TSPAN24	11	11p15.5
1284		1284	COL4A2	collagen, type IV, alpha 2	ICH|POREN2	13	13q34
929		929	CD14	CD14 molecule	-	5	5q31.1
2592		2592	GALT	galactose-1-phosphate uridylyltransferase	-	9	9p13
5034		5034	P4HB	prolyl 4-hydroxylase, beta polypeptide	CLCRP1|DSI|ERBA2L|GIT|P4Hbeta|PDI|PDIA1|PHDB|PO4DB|PO4HB|PROHB	17	17q25
5834		5834	PYGB	phosphorylase, glycogen; brain	GPBB	20	20p11.21
1727		1727	CYB5R3	cytochrome b5 reductase 3	B5R|DIA1	22	22q13.2
2354		2354	FOSB	FBJ murine osteosarcoma viral oncogene homolog B	AP-1|G0S3|GOS3|GOSB	19	19q13.32
440		440	ASNS	asparagine synthetase (glutamine-hydrolyzing)	ASNSD|TS11	7	7q21.3
6351		6351	CCL4	chemokine (C-C motif) ligand 4	ACT2|AT744.1|G-26|HC21|LAG-1|LAG1|MIP-1-beta|MIP1B|MIP1B1|SCYA2|SCYA4	17	17q12
5216		5216	PFN1	profilin 1	ALS18	17	17p13.3
6734		6734	SRPR	signal recognition particle receptor (docking protein)	DP|Sralpha	11	11q24.2
276		276	AMY1A	amylase, alpha 1A (salivary)	AMY1	1	1p21
347		347	APOD	apolipoprotein D	-	3	3q29
6876		6876	TAGLN	transgelin	SM22|SMCC|TAGLN1|WS3-10	11	11q23.2
10397		10397	NDRG1	N-myc downstream regulated 1	CAP43|CMT4D|DRG-1|DRG1|GC4|HMSNL|NDR1|NMSL|PROXY1|RIT42|RTP|TARG1|TDD5	8	8q24.3
10962		10962	MLLT11	myeloid/lymphoid or mixed-lineage leukemia; translocated to, 11	AF1Q	1	1q21
1859		1859	DYRK1A	dual-specificity tyrosine-(Y)-phosphorylation regulated kinase 1A	DYRK|DYRK1|HP86|MNB|MNBH|MRD7	21	21q22.13
7791		7791	ZYX	zyxin	ESP-2|HED-2	7	7q32
1912		1912	PHC2	polyhomeotic homolog 2 (Drosophila)	EDR2|HPH2|PH2	1	1p34.3
25875		25875	LETMD1	LETM1 domain containing 1	1110019O13Rik|HCCR-1|HCCR-2|HCCR1|HCRR-2	12	12q13.12
1314		1314	COPA	coatomer protein complex, subunit alpha	AILJK|HEP-COP	1	1q23.2
1009		1009	CDH11	cadherin 11, type 2, OB-cadherin (osteoblast)	CAD11|CDHOB|OB|OSF-4	16	16q21
8775		8775	NAPA	N-ethylmaleimide-sensitive factor attachment protein, alpha	SNAPA	19	19q13.33
6515		6515	SLC2A3	solute carrier family 2 (facilitated glucose transporter), member 3	GLUT3	12	12p13.3
7345		7345	UCHL1	ubiquitin carboxyl-terminal esterase L1 (ubiquitin thiolesterase)	HEL-117|NDGOA|PARK5|PGP 9.5|PGP9.5|PGP95|Uch-L1	4	4p14
6429		6429	SRSF4	serine/arginine-rich splicing factor 4	SFRS4|SRP75	1	1p35.3
5159		5159	PDGFRB	platelet-derived growth factor receptor, beta polypeptide	CD140B|IBGC4|IMF1|JTK12|PDGFR|PDGFR-1|PDGFR1	5	5q33.1
259		259	AMBP	alpha-1-microglobulin/bikunin precursor	A1M|EDC1|HCP|HI30|IATIL|ITI|ITIL|ITILC|UTI	9	9q32-q33
25874		25874	MPC2	mitochondrial pyruvate carrier 2	BRP44	1	1q24
4681		4681	NBL1	neuroblastoma 1, DAN family BMP antagonist	D1S1733E|DAN|DAND1|NB|NO3	1	1p36.13
3512		3512	JCHAIN	joining chain of multimeric IgA and IgM	IGCJ|IGJ|JCH	4	4q21
5104		5104	SERPINA5	serpin peptidase inhibitor, clade A (alpha-1 antiproteinase, antitrypsin), member 5	PAI-3|PAI3|PCI|PCI-B|PLANH3|PROCI	14	14q32.1
832		832	CAPZB	capping protein (actin filament) muscle Z-line, beta	CAPB|CAPPB|CAPZ	1	1p36.1
4599		4599	MX1	MX dynamin-like GTPase 1	IFI-78K|IFI78|MX|MxA	21	21q22.3
216		216	ALDH1A1	aldehyde dehydrogenase 1 family, member A1	ALDC|ALDH-E1|ALDH1|ALDH11|HEL-9|HEL-S-53e|HEL12|PUMB1|RALDH1	9	9q21.13
5320		5320	PLA2G2A	phospholipase A2, group IIA (platelets, synovial fluid)	MOM1|PLA2|PLA2B|PLA2L|PLA2S|PLAS1|sPLA2	1	1p35
3006		3006	HIST1H1C	histone cluster 1, H1c	H1.2|H1C|H1F2|H1s-1	6	6p21.3
1401		1401	CRP	C-reactive protein, pentraxin-related	PTX1	1	1q23.2
3936		3936	LCP1	lymphocyte cytosolic protein 1 (L-plastin)	CP64|HEL-S-37|L-PLASTIN|LC64P|LPL|PLS2	13	13q14.3
9516		9516	LITAF	lipopolysaccharide-induced TNF factor	PIG7|SIMPLE|TP53I7	16	16p13.13
1316		1316	KLF6	Kruppel-like factor 6	BCD1|CBA1|COPEB|CPBP|GBF|PAC1|ST12|ZF9	10	10p15
79026		79026	AHNAK	AHNAK nucleoprotein	AHNAKRS	11	11q12.2
4837		4837	NNMT	nicotinamide N-methyltransferase	-	11	11q23.1
27230		27230	SERP1	stress-associated endoplasmic reticulum protein 1	RAMP4	3	3q25.1
3122		3122	HLA-DRA	major histocompatibility complex, class II, DR alpha	HLA-DRA1|MLRW	6	6p21.3
2997		2997	GYS1	glycogen synthase 1 (muscle)	GSY|GYS	19	19q13.3
143		143	PARP4	poly (ADP-ribose) polymerase family, member 4	ADPRTL1|ARTD4|PARP-4|PARPL|PH5P|VAULT3|VPARP|VWA5C|p193	13	13q11
2146		2146	EZH2	enhancer of zeste 2 polycomb repressive complex 2 subunit	ENX-1|ENX1|EZH1|EZH2b|KMT6|KMT6A|WVS|WVS2	7	7q35-q36
2771		2771	GNAI2	guanine nucleotide binding protein (G protein), alpha inhibiting activity polypeptide 2	GIP|GNAI2B|H_LUCA15.1|H_LUCA16.1	3	3p21.31
5328		5328	PLAU	plasminogen activator, urokinase	ATF|BDPLT5|QPD|UPA|URK|u-PA	10	10q22.2
3486		3486	IGFBP3	insulin-like growth factor binding protein 3	BP-53|IBP3	7	7p12.3
3248		3248	HPGD	hydroxyprostaglandin dehydrogenase 15-(NAD)	15-PGDH|PGDH|PGDH1|PHOAR1|SDR36C1	4	4q34-q35
5341		5341	PLEK	pleckstrin	P47	2	2p13.3
1786		1786	DNMT1	DNA (cytosine-5-)-methyltransferase 1	ADCADN|AIM|CXXC9|DNMT|HSN1E|MCMT	19	19p13.2
3710		3710	ITPR3	inositol 1,4,5-trisphosphate receptor, type 3	IP3R|IP3R3	6	6p21
3108		3108	HLA-DMA	major histocompatibility complex, class II, DM alpha	D6S222E|DMA|HLADM|RING6	6	6p21.3
813		813	CALU	calumenin	-	7	7q32.1
4061		4061	LY6E	lymphocyte antigen 6 complex, locus E	RIG-E|RIGE|SCA-2|SCA2|TSA-1	8	8q24.3
23187		23187	PHLDB1	pleckstrin homology-like domain, family B, member 1	LL5A	11	11q23.3
6231		6231	RPS26	ribosomal protein S26	DBA10|S26	12	12q13
3106		3106	HLA-B	major histocompatibility complex, class I, B	AS|HLAB|SPDA1	6	6p21.3
730		730	C7	complement component 7	-	5	5p13
5175		5175	PECAM1	platelet/endothelial cell adhesion molecule 1	CD31|CD31/EndoCAM|GPIIA'|PECA1|PECAM-1|endoCAM	17	17q23.3
301		301	ANXA1	annexin A1	ANX1|LPC1	9	9q21.13
4629		4629	MYH11	myosin, heavy chain 11, smooth muscle	AAT4|FAA4|SMHC|SMMHC	16	16p13.11
9902		9902	MRC2	mannose receptor, C type 2	CD280|CLEC13E|ENDO180|UPARAP	17	17q23.2
23186		23186	RCOR1	REST corepressor 1	COREST|RCOR	14	14q32.31
22937		22937	SCAP	SREBF chaperone	-	3	3p21.31
5064		5064	PALM	paralemmin	-	19	19p13.3
1653		1653	DDX1	DEAD (Asp-Glu-Ala-Asp) box helicase 1	DBP-RB|UKVH5d	2	2p24
3910		3910	LAMA4	laminin, alpha 4	CMD1JJ|LAMA3|LAMA4*-1	6	6q21
211		211	ALAS1	5'-aminolevulinate synthase 1	ALAS|ALAS-H|ALAS3|ALASH|MIG4	3	3p21.1
9590		9590	AKAP12	A kinase (PRKA) anchor protein 12	AKAP250|SSeCKS	6	6q24-q25
10994		10994	ILVBL	ilvB (bacterial acetolactate synthase)-like	209L8|AHAS|ILV2H	19	19p13.1
5876		5876	RABGGTB	Rab geranylgeranyltransferase, beta subunit	GGTB	1	1p31
4208		4208	MEF2C	myocyte enhancer factor 2C	C5DELq14.3|DEL5q14.3	5	5q14.3
3329		3329	HSPD1	heat shock 60kDa protein 1 (chaperonin)	CPN60|GROEL|HLD4|HSP-60|HSP60|HSP65|HuCHA60|SPG13	2	2q33.1
11222		11222	MRPL3	mitochondrial ribosomal protein L3	COXPD9|MRL3|RPML3	3	3q21-q23
7514		7514	XPO1	exportin 1	CRM1|emb|exp1	2	2p15
27044		27044	SND1	staphylococcal nuclease and tudor domain containing 1	TDRD11|p100	7	7q31.3
23429		23429	RYBP	RING1 and YY1 binding protein	AAP1|DEDAF|YEAF1	3	3p13
55233		55233	MOB1A	MOB kinase activator 1A	C2orf6|MATS1|MOB1|MOBK1B|MOBKL1B|Mob4B	2	2p13.1
292		292	SLC25A5	solute carrier family 25 (mitochondrial carrier; adenine nucleotide translocator), member 5	2F1|AAC2|ANT2|T2|T3	X	Xq24
3959		3959	LGALS3BP	lectin, galactoside-binding, soluble, 3 binding protein	90K|BTBD17B|CyCAP|M2BP|MAC-2-BP|TANGO10B|gp90	17	17q25
7805		7805	LAPTM5	lysosomal protein transmembrane 5	CLAST6	1	1p34
2012		2012	EMP1	epithelial membrane protein 1	CL-20|EMP-1|TMP	12	12p12.3
3064		3064	HTT	huntingtin	HD|IT15	4	4p16.3
4350		4350	MPG	N-methylpurine DNA glycosylase	AAG|ADPG|APNG|CRA36.1|MDG|Mid1|PIG11|PIG16|anpg	16	16p13.3
25803		25803	SPDEF	SAM pointed domain containing ETS transcription factor	PDEF|bA375E1.3	6	6p21.3
664		664	BNIP3	BCL2/adenovirus E1B 19kDa interacting protein 3	NIP3	10	10q26.3
2201		2201	FBN2	fibrillin 2	CCA|DA9|EOMD	5	5q23-q31
57509		57509	MTUS1	microtubule associated tumor suppressor 1	ATBP|ATIP|ICIS|MP44|MTSG1	8	8p22
103		103	ADAR	adenosine deaminase, RNA-specific	ADAR1|AGS6|DRADA|DSH|DSRAD|G1P1|IFI-4|IFI4|K88DSRBP|P136	1	1q21.3
3184		3184	HNRNPD	heterogeneous nuclear ribonucleoprotein D (AU-rich element RNA binding protein 1, 37kDa)	AUF1|AUF1A|HNRPD|P37|hnRNPD0	4	4q21
973		973	CD79A	CD79a molecule, immunoglobulin-associated alpha	IGA|MB-1	19	19q13.2
5339		5339	PLEC	plectin	EBS1|EBSO|HD1|LGMD2Q|PCN|PLEC1|PLEC1b|PLTN	8	8q24
55885		55885	LMO3	LIM domain only 3 (rhombotin-like 2)	RBTN3|RBTNL2|RHOM3|Rhom-3	12	12p12.3
1839		1839	HBEGF	heparin-binding EGF-like growth factor	DTR|DTS|DTSF|HEGFL	5	5q23
4060		4060	LUM	lumican	LDC|SLRR2D	12	12q21.33
60343		60343	FAM3A	family with sequence similarity 3, member A	2.19|DLD|DXS560S|XAP-7	X	Xq28
1501		1501	CTNND2	catenin (cadherin-associated protein), delta 2	GT24|NPRAP	5	5p15.2
2162		2162	F13A1	coagulation factor XIII, A1 polypeptide	F13A	6	6p25.3-p24.3
3148		3148	HMGB2	high mobility group box 2	HMG2	4	4q31
23176		23176	SEPT8	septin 8	SEP2	5	5q31
1293		1293	COL6A3	collagen, type VI, alpha 3	DYT27	2	2q37
2317		2317	FLNB	filamin B, beta	ABP-278|ABP-280|AOI|FH1|FLN-B|FLN1L|LRS1|SCT|TABP|TAP	3	3p14.3
4853		4853	NOTCH2	notch 2	AGS2|HJCYS|hN2	1	1p13-p11
6275		6275	S100A4	S100 calcium binding protein A4	18A2|42A|CAPL|FSP1|MTS1|P9KA|PEL98	1	1q21
93487		93487	MAPK1IP1L	mitogen-activated protein kinase 1 interacting protein 1-like	C14orf32|MISS|c14_5346	14	14q22.3
3115		3115	HLA-DPB1	major histocompatibility complex, class II, DP beta 1	DPB1|HLA-DP|HLA-DP1B|HLA-DPB	6	6p21.3
9538		9538	EI24	etoposide induced 2.4	EPG4|PIG8|TP53I8	11	11q24
23345		23345	SYNE1	spectrin repeat containing, nuclear envelope 1	8B|ARCA1|C6orf98|CPG2|EDMD4|MYNE1|Nesp1|SCAR8|dJ45H2.2	6	6q25
9962		9962	SLC23A2	solute carrier family 23 (ascorbic acid transporter), member 2	NBTL1|SLC23A1|SVCT2|YSPL2	20	20p13
4192		4192	MDK	midkine (neurite growth-promoting factor 2)	ARAP|MK|NEGF2	11	11p11.2
5054		5054	SERPINE1	serpin peptidase inhibitor, clade E (nexin, plasminogen activator inhibitor type 1), member 1	PAI|PAI-1|PAI1|PLANH1	7	7q22.1
633		633	BGN	biglycan	DSPG1|PG-S1|PGI|SLRR1A	X	Xq28
6382		6382	SDC1	syndecan 1	CD138|SDC|SYND1|syndecan	2	2p24.1
4615		4615	MYD88	myeloid differentiation primary response 88	MYD88D	3	3p22
963		963	CD53	CD53 molecule	MOX44|TSPAN25	1	1p13
10457		10457	GPNMB	glycoprotein (transmembrane) nmb	HGFIN|NMB	7	7p15
4938		4938	OAS1	2'-5'-oligoadenylate synthetase 1, 40/46kDa	IFI-4|OIAS|OIASI	12	12q24.2
822		822	CAPG	capping protein (actin filament), gelsolin-like	AFCP|HEL-S-66|MCP	2	2p11.2
10092		10092	ARPC5	actin related protein 2/3 complex, subunit 5, 16kDa	ARC16|dJ127C7.3|p16-Arc	1	1q25.3
7052		7052	TGM2	transglutaminase 2	G-ALPHA-h|GNAH|HEL-S-45|TG2|TGC	20	20q12
5730		5730	PTGDS	prostaglandin D2 synthase 21kDa (brain)	L-PGDS|LPGDS|PDS|PGD2|PGDS|PGDS2	9	9q34.2-q34.3
6744		6744	SSFA2	sperm specific antigen 2	CS-1|CS1|KRAP|SPAG13	2	2q31.3
1290		1290	COL5A2	collagen, type V, alpha 2	EDSC	2	2q14-q32
2274		2274	FHL2	four and a half LIM domains 2	AAG11|DRAL|FHL-2|SLIM-3|SLIM3	2	2q12.2
1306		1306	COL15A1	collagen, type XV, alpha 1	-	9	9q21-q22
4312		4312	MMP1	matrix metallopeptidase 1	CLG|CLGN	11	11q22.3
2194		2194	FASN	fatty acid synthase	FAS|OA-519|SDR27X1	17	17q25
5601		5601	MAPK9	mitogen-activated protein kinase 9	JNK-55|JNK2|JNK2A|JNK2ALPHA|JNK2B|JNK2BETA|PRKM9|SAPK|SAPK1a|p54a|p54aSAPK	5	5q35
9636		9636	ISG15	ISG15 ubiquitin-like modifier	G1P2|IFI15|IMD38|IP17|UCRP|hUCRP	1	1p36.33
558		558	AXL	AXL receptor tyrosine kinase	ARK|JTK11|Tyro7|UFO	19	19q13.1
10549		10549	PRDX4	peroxiredoxin 4	AOE37-2|AOE372|HEL-S-97n|PRX-4	X	Xp22.11
4779		4779	NFE2L1	nuclear factor, erythroid 2-like 1	LCR-F1|NRF1|TCF11	17	17q21.3
1528		1528	CYB5A	cytochrome b5 type A (microsomal)	CYB5|MCB5	18	18q23
272		272	AMPD3	adenosine monophosphate deaminase 3	-	11	11p15
1513		1513	CTSK	cathepsin K	CTS02|CTSO|CTSO1|CTSO2|PKND|PYCD	1	1q21
7103		7103	TSPAN8	tetraspanin 8	CO-029|TM4SF3	12	12q14.1-q21.1
6897		6897	TARS	threonyl-tRNA synthetase	ThrRS	5	5p13.2
875		875	CBS	cystathionine-beta-synthase	HIP4	21	21q22.3
10540		10540	DCTN2	dynactin 2 (p50)	DCTN50|DYNAMITIN|HEL-S-77|RBP50	12	12q13.3
7135		7135	TNNI1	troponin I type 1 (skeletal, slow)	SSTNI|TNN1	1	1q31.3
90411		90411	MCFD2	multiple coagulation factor deficiency 2	F5F8D|F5F8D2|LMAN1IP|SDNSF	2	2p21
23165		23165	NUP205	nucleoporin 205kDa	C7orf14	7	7q33
1207		1207	CLNS1A	chloride channel, nucleotide-sensitive, 1A	CLCI|CLNS1B|ICln	11	11q13.5-q14
5350		5350	PLN	phospholamban	CMD1P|CMH18|PLB	6	6q22.1
3479		3479	IGF1	insulin-like growth factor 1 (somatomedin C)	IGF-I|IGF1A|IGFI	12	12q23.2
2114		2114	ETS2	v-ets avian erythroblastosis virus E26 oncogene homolog 2	ETS2IT1	21	21q22.2
3988		3988	LIPA	lipase A, lysosomal acid, cholesterol esterase	CESD|LAL	10	10q23.2-q23.3
104		104	ADARB1	adenosine deaminase, RNA-specific, B1	ADAR2|DRABA2|DRADA2|RED1	21	21q22.3
4854		4854	NOTCH3	notch 3	CADASIL|CASIL|IMF2	19	19p13.2-p13.1
11118		11118	BTN3A2	butyrophilin, subfamily 3, member A2	BT3.2|BTF4|BTN3.2|CD277	6	6p22.1
10252		10252	SPRY1	sprouty RTK signaling antagonist 1	hSPRY1	4	4q28.1
3491		3491	CYR61	cysteine-rich, angiogenic inducer, 61	CCN1|GIG1|IGFBP10	1	1p22.3
4035		4035	LRP1	low density lipoprotein receptor-related protein 1	A2MR|APOER|APR|CD91|IGFBP3R|LRP|LRP1A|TGFBR5	12	12q13.3
54726		54726	OTUD4	OTU deubiquitinase 4	DUBA6|HIN1|HSHIN1	4	4q31.21
2939		2939	GSTA2	glutathione S-transferase alpha 2	GST2|GSTA2-2|GTA2|GTH2	6	6p12.1
79987		79987	SVEP1	sushi, von Willebrand factor type A, EGF and pentraxin domain containing 1	C9orf13|CCP22|POLYDOM|SEL-OB|SELOB	9	9q32
7086		7086	TKT	transketolase	HEL107|TK|TKT1	3	3p14.3
2052		2052	EPHX1	epoxide hydrolase 1, microsomal (xenobiotic)	EPHX|EPOX|HYL1|MEH	1	1q42.1
1650		1650	DDOST	dolichyl-diphosphooligosaccharide--protein glycosyltransferase subunit (non-catalytic)	AGER1|CDG1R|OKSWcl45|OST|OST48|WBP1	1	1p36.1
7139		7139	TNNT2	troponin T type 2 (cardiac)	CMD1D|CMH2|CMPD2|LVNC6|RCM3|TnTC|cTnT	1	1q32
713		713	C1QB	complement component 1, q subcomponent, B chain	-	1	1p36.12
23516		23516	SLC39A14	solute carrier family 39 (zinc transporter), member 14	LZT-Hs4|NET34|ZIP14|cig19	8	8p21.3
11075		11075	STMN2	stathmin 2	SCG10|SCGN10	8	8q21.13
7050		7050	TGIF1	TGFB-induced factor homeobox 1	HPE4|TGIF	18	18p11.3
5754		5754	PTK7	protein tyrosine kinase 7 (inactive)	CCK-4|CCK4	6	6p21.1-p12.2
10551		10551	AGR2	anterior gradient 2, protein disulphide isomerase family member	AG2|GOB-4|HAG-2|HEL-S-116|PDIA17|XAG-2	7	7p21.3
3113		3113	HLA-DPA1	major histocompatibility complex, class II, DP alpha 1	DP(W3)|DP(W4)|HLA-DP1A|HLADP|HLASB|PLT1	6	6p21.3
11073		11073	TOPBP1	topoisomerase (DNA) II binding protein 1	TOP2BP1	3	3q22.1
5393		5393	EXOSC9	exosome component 9	PM/Scl-75|PMSCL1|RRP45|Rrp45p|p5|p6	4	4q27
10430		10430	TMEM147	transmembrane protein 147	NIFIE14	19	19q13.1
6651		6651	SON	SON DNA binding protein	BASS1|C21orf50|DBP-5|NREBP|SON3	21	21q22.11
10484		10484	SEC23A	Sec23 homolog A (S. cerevisiae)	CLSD	14	14q21.1
7408		7408	VASP	vasodilator-stimulated phosphoprotein	-	19	19q13.32
22974		22974	TPX2	TPX2, microtubule-associated	C20orf1|C20orf2|DIL-2|DIL2|FLS353|GD:C20orf1|HCA519|HCTP4|REPP86|p100	20	20q11.2
78987		78987	CRELD1	cysteine-rich with EGF-like domains 1	AVSD2|CIRRIN	3	3p25.3
4501		4501	MT1X	metallothionein 1X	MT-1l|MT1	16	16q13
7220		7220	TRPC1	transient receptor potential cation channel, subfamily C, member 1	HTRP-1|TRP1	3	3q23
10398		10398	MYL9	myosin, light chain 9, regulatory	LC20|MLC-2C|MLC2|MRLC1|MYRL2	20	20q11.23
5546		5546	PRCC	papillary renal cell carcinoma (translocation-associated)	RCCP1|TPRC	1	1q21.1
10912		10912	GADD45G	growth arrest and DNA-damage-inducible, gamma	CR6|DDIT2|GADD45gamma|GRP17	9	9q22.1-q22.2
23480		23480	SEC61G	Sec61 gamma subunit	SSS1	7	7p11.2
56998		56998	CTNNBIP1	catenin, beta interacting protein 1	ICAT	1	1p36.22
5214		5214	PFKP	phosphofructokinase, platelet	ATP-PFK|PFK-C|PFK-P|PFKF	10	10p15.3-p15.2
5553		5553	PRG2	proteoglycan 2, bone marrow (natural killer cell activator, eosinophil granule major basic protein)	BMPG|MBP|MBP1	11	11q12
2521		2521	FUS	FUS RNA binding protein	ALS6|ETM4|FUS1|HNRNPP2|POMP75|TLS	16	16p11.2
2014		2014	EMP3	epithelial membrane protein 3	YMP	19	19q13.3
51149		51149	C5orf45	chromosome 5 open reading frame 45	-	5	5q35.3
51761		51761	ATP8A2	ATPase, aminophospholipid transporter, class I, type 8A, member 2	ATP|ATPIB|CAMRQ4|IB|ML-1	13	13q12
92482		92482	BBIP1	BBSome interacting protein 1	BBIP10|BBS18|NCRNA00081|bA348N5.3	10	10q25.2
27250		27250	PDCD4	programmed cell death 4 (neoplastic transformation inhibitor)	H731	10	10q24
56951		56951	C5orf15	chromosome 5 open reading frame 15	HTGN29|KCT2	5	5q31.1
400961		400961	PAIP2B	poly(A) binding protein interacting protein 2B	-	2	2p13.3
6236		6236	RRAD	Ras-related associated with diabetes	RAD|RAD1|REM3	16	16q22
9260		9260	PDLIM7	PDZ and LIM domain 7 (enigma)	LMP1|LMP3	5	5q35.3
3166		3166	HMX1	H6 family homeobox 1	H6|NKX5-3	4	4p16.1
51341		51341	ZBTB7A	zinc finger and BTB domain containing 7A	FBI-1|FBI1|LRF|ZBTB7|ZNF857A|pokemon	19	19p13.3
8507		8507	ENC1	ectodermal-neural cortex 1 (with BTB domain)	CCL28|ENC-1|KLHL35|KLHL37|NRPB|PIG10|TP53I10	5	5q13
23336		23336	SYNM	synemin, intermediate filament protein	DMN|SYN	15	15q26.3
23127		23127	COLGALT2	collagen beta(1-O)galactosyltransferase 2	C1orf17|GLT25D2	1	1q25
201229		201229	LYRM9	LYR motif containing 9	C17orf108|HSD24	17	17q11.2
9244		9244	CRLF1	cytokine receptor-like factor 1	CISS|CISS1|CLF|CLF-1|NR6|zcytor5	19	19p12
6166		6166	RPL36AL	ribosomal protein L36a-like	RPL36A	14	14q21
1153		1153	CIRBP	cold inducible RNA binding protein	CIRP	19	19p13.3
220965		220965	FAM13C	family with sequence similarity 13, member C	FAM13C1	10	10q21.1
26286		26286	ARFGAP3	ADP-ribosylation factor GTPase activating protein 3	ARFGAP1	22	22q13.2
64061		64061	TSPYL2	TSPY-like 2	CDA1|CINAP|CTCL|DENTT|HRIHFB2216|NP79|SE204|TSPX	X	Xp11.2
78992		78992	YIPF2	Yip1 domain family, member 2	FinGER2	19	19p13.2
2026		2026	ENO2	enolase 2 (gamma, neuronal)	HEL-S-279|NSE	12	12p13
1644		1644	DDC	dopa decarboxylase (aromatic L-amino acid decarboxylase)	AADC	7	7p12.2
1506		1506	CTRL	chymotrypsin-like	CTRL1	16	16q22.1
7087		7087	ICAM5	intercellular adhesion molecule 5, telencephalin	TLCN|TLN	19	19p13.2
7357		7357	UGCG	UDP-glucose ceramide glucosyltransferase	GCS|GLCT1	9	9q31
1040		1040	CDS1	CDP-diacylglycerol synthase (phosphatidate cytidylyltransferase) 1	CDS	4	4q21.23
9013		9013	TAF1C	TATA box binding protein (TBP)-associated factor, RNA polymerase I, C, 110kDa	MGC:39976|SL1|TAFI110|TAFI95	16	16q24
10040		10040	TOM1L1	target of myb1 like 1 membrane trafficking protein	OK/KNS-CL.3|SRCASM	17	17q23.2
2487		2487	FRZB	frizzled-related protein	FRE|FRITZ|FRP-3|FRZB-1|FRZB-PEN|FRZB1|FZRB|OS1|SFRP3|SRFP3|hFIZ	2	2q32.1
55794		55794	DDX28	DEAD (Asp-Glu-Ala-Asp) box polypeptide 28	MDDX28	16	16q22.1
9688		9688	NUP93	nucleoporin 93kDa	NIC96	16	16q13
1628		1628	DBP	D site of albumin promoter (albumin D-box) binding protein	DABP	19	19q13.3
6658		6658	SOX3	SRY (sex determining region Y)-box 3	GHDX|MRGH|PHP|PHPX|SOXB	X	Xq27.1
55374		55374	TMCO6	transmembrane and coiled-coil domains 6	PRO1580	5	5q31.3
7846		7846	TUBA1A	tubulin, alpha 1a	B-ALPHA-1|LIS3|TUBA3	12	12q13.12
526		526	ATP6V1B2	ATPase, H+ transporting, lysosomal 56/58kDa, V1 subunit B2	ATP6B1B2|ATP6B2|HO57|VATB|VPP3|Vma2	8	8p21.3
2308		2308	FOXO1	forkhead box O1	FKH1|FKHR|FOXO1A	13	13q14.1
113		113	ADCY7	adenylate cyclase 7	AC7	16	16q12.1
6645		6645	SNTB2	syntrophin, beta 2 (dystrophin-associated protein A1, 59kDa, basic component 2)	D16S2531E|EST25263|SNT2B2|SNT3|SNTL	16	16q22.1
8445		8445	DYRK2	dual-specificity tyrosine-(Y)-phosphorylation regulated kinase 2	-	12	12q15
1808		1808	DPYSL2	dihydropyrimidinase-like 2	CRMP-2|CRMP2|DHPRP2|DRP-2|DRP2|N2A3|ULIP-2|ULIP2	8	8p22-p21
51663		51663	ZFR	zinc finger RNA binding protein	SPG71|ZFR1	5	5p13.3
27338		27338	UBE2S	ubiquitin-conjugating enzyme E2S	E2-EPF|E2EPF|EPF5	19	19q13.43
5283		5283	PIGH	phosphatidylinositol glycan anchor biosynthesis, class H	GPI-H	14	14q24.1
10211		10211	FLOT1	flotillin 1	-	6	6p21.3
3880		3880	KRT19	keratin 19, type I	CK19|K19|K1CS	17	17q21.2
146542		146542	ZNF688	zinc finger protein 688	-	16	16p11.2
285282		285282	RABL3	RAB, member of RAS oncogene family-like 3	-	3	3q13.33
26118		26118	WSB1	WD repeat and SOCS box containing 1	SWIP1|WSB-1	17	17q11.1
51232		51232	CRIM1	cysteine rich transmembrane BMP regulator 1 (chordin-like)	CRIM-1|S52	2	2p21
486		486	FXYD2	FXYD domain containing ion transport regulator 2	ATP1G1|HOMG2	11	11q23
8131		8131	NPRL3	NPR3-like, GATOR1 complex subunit	C16orf35|CGTHBA|HS-40|MARE|NPR3|RMD11	16	16p13.3
24		24	ABCA4	ATP-binding cassette, sub-family A (ABC1), member 4	ABC10|ABCR|ARMD2|CORD3|FFM|RMP|RP19|STGD|STGD1	1	1p22
5994		5994	RFXAP	regulatory factor X-associated protein	-	13	13q14
1038		1038	CDR1	cerebellar degeneration-related protein 1, 34kDa	CDR|CDR34|CDR62A	X	Xq27.1
2869		2869	GRK5	G protein-coupled receptor kinase 5	GPRK5	10	10q26.11
2662		2662	GDF10	growth differentiation factor 10	BMP-3b|BMP3B	10	10q11.22
5270		5270	SERPINE2	serpin peptidase inhibitor, clade E (nexin, plasminogen activator inhibitor type 1), member 2	GDN|GDNPF|PI-7|PI7|PN-1|PN1|PNI	2	2q36.1
1936		1936	EEF1D	eukaryotic translation elongation factor 1 delta (guanine nucleotide exchange protein)	EF-1D|EF1D|FP1047	8	8q24.3
9479		9479	MAPK8IP1	mitogen-activated protein kinase 8 interacting protein 1	IB1|JIP-1|JIP1|PRKM8IP	11	11p11.2
64777		64777	RMND5B	required for meiotic nuclear division 5 homolog B (S. cerevisiae)	GID2|GID2B	5	5q35.3
79191		79191	IRX3	iroquois homeobox 3	IRX-1|IRXB1	16	16q12.2
5664		5664	PSEN2	presenilin 2	AD3L|AD4|CMD1V|PS2|STM2	1	1q42.13
6480		6480	ST6GAL1	ST6 beta-galactosamide alpha-2,6-sialyltranferase 1	SIAT1|ST6GalI|ST6N	3	3q27.3
6781		6781	STC1	stanniocalcin 1	STC	8	8p21.2
57149		57149	LYRM1	LYR motif containing 1	A211C6.1	16	16p11.2
4094		4094	MAF	v-maf avian musculoaponeurotic fibrosarcoma oncogene homolog	AYGRP|CCA4|CTRCT21|c-MAF	16	16q22-q23
10981		10981	RAB32	RAB32, member RAS oncogene family	-	6	6q24.3
130074		130074	FAM168B	family with sequence similarity 168, member B	MANI	2	2q21.1
4071		4071	TM4SF1	transmembrane 4 L six family member 1	H-L6|L6|M3S1|TAAL6	3	3q21-q25
8905		8905	AP1S2	adaptor-related protein complex 1, sigma 2 subunit	DC22|MRX59|MRXS21|MRXS5|MRXSF|PGS|SIGMA1B	X	Xp22.2
5134		5134	PDCD2	programmed cell death 2	RP8|ZMYND7	6	6q27
414		414	ARSD	arylsulfatase D	ASD	X	Xp22.3
317662		317662	FAM149B1	family with sequence similarity 149, member B1	KIAA0974	10	10q22.2
26051		26051	PPP1R16B	protein phosphatase 1, regulatory subunit 16B	ANKRD4|TIMAP	20	20q11.23
2237		2237	FEN1	flap structure-specific endonuclease 1	FEN-1|MF1|RAD2	11	11q12
2517		2517	FUCA1	fucosidase, alpha-L- 1, tissue	FUCA	1	1p34
2533		2533	FYB	FYN binding protein	ADAP|PRO0823|SLAP-130|SLAP130	5	5p13.1
2619		2619	GAS1	growth arrest-specific 1	-	9	9q21.3-q22
1406		1406	CRX	cone-rod homeobox	CORD2|CRD|LCA7|OTX3	19	19q13.3
8574		8574	AKR7A2	aldo-keto reductase family 7, member A2	AFAR|AFAR1|AFB1-AR1|AKR7	1	1p36.13
6422		6422	SFRP1	secreted frizzled-related protein 1	FRP|FRP-1|FRP1|FrzA|SARP2	8	8p11.21
83700		83700	JAM3	junctional adhesion molecule 3	JAM-2|JAM-3|JAM-C|JAMC	11	11q25
2697		2697	GJA1	gap junction protein, alpha 1, 43kDa	AVSD3|CMDR|CX43|EKVP|GJAL|HLHS1|HSS|ODDD	6	6q22.31
2200		2200	FBN1	fibrillin 1	ACMICD|ECTOL1|FBN|GPHYSD2|MASS|MFS1|OCTD|SGS|SSKS|WMS|WMS2	15	15q21.1
2273		2273	FHL1	four and a half LIM domains 1	FHL-1|FHL1A|FHL1B|FLH1A|KYOT|SLIM|SLIM-1|SLIM1|SLIMMER|XMPMA	X	Xq26
5069		5069	PAPPA	pregnancy-associated plasma protein A, pappalysin 1	ASBABP2|DIPLA1|IGFBP-4ase|PAPA|PAPP-A|PAPPA1	9	9q33.2
2202		2202	EFEMP1	EGF containing fibulin-like extracellular matrix protein 1	DHRD|DRAD|FBLN3|FBNL|FIBL-3|MLVT|MTLV|S1-5	2	2p16
2022		2022	ENG	endoglin	END|HHT1|ORW1	9	9q34.11
483		483	ATP1B3	ATPase, Na+/K+ transporting, beta 3 polypeptide	ATPB-3|CD298	3	3q23
10952		10952	SEC61B	Sec61 beta subunit	-	9	9q22.33
678		678	ZFP36L2	ZFP36 ring finger protein-like 2	BRF2|ERF-2|ERF2|RNF162C|TIS11D	2	2p22.3-p21
23180		23180	RFTN1	raftlin, lipid raft linker 1	MIG2|PIB10|PIG9|RAFTLIN	3	3p24.3
10575		10575	CCT4	chaperonin containing TCP1, subunit 4 (delta)	CCT-DELTA|Cctd|SRB	2	2p15
10409		10409	BASP1	brain abundant, membrane attached signal protein 1	CAP-23|CAP23|NAP-22|NAP22	5	5p15.1
2934		2934	GSN	gelsolin	ADF|AGEL	9	9q33
9899		9899	SV2B	synaptic vesicle glycoprotein 2B	HsT19680	15	15q26.1
4067		4067	LYN	LYN proto-oncogene, Src family tyrosine kinase	JTK8|p53Lyn|p56Lyn	8	8q13
6206		6206	RPS12	ribosomal protein S12	S12	6	6q23.2
6001		6001	RGS10	regulator of G-protein signaling 10	-	10	10q25
4017		4017	LOXL2	lysyl oxidase-like 2	LOR2|WS9-14	8	8p21.3
6659		6659	SOX4	SRY (sex determining region Y)-box 4	EVI16	6	6p22.3
109		109	ADCY3	adenylate cyclase 3	AC3	2	2p23.3
11041		11041	B4GAT1	beta-1,4-glucuronyltransferase 1	B3GN-T1|B3GNT1|B3GNT6|BETA3GNTI|MDDGA13|iGAT|iGNT	11	11q13.2
3292		3292	HSD17B1	hydroxysteroid (17-beta) dehydrogenase 1	EDH17B2|EDHB17|HSD17|SDR28C1	17	17q11-q21
9123		9123	SLC16A3	solute carrier family 16 (monocarboxylate transporter), member 3	MCT 3|MCT 4|MCT-3|MCT-4|MCT3|MCT4	17	17q25
4170		4170	MCL1	myeloid cell leukemia 1	BCL2L3|EAT|MCL1-ES|MCL1L|MCL1S|Mcl-1|TM|bcl2-L-3|mcl1/EAT	1	1q21
240		240	ALOX5	arachidonate 5-lipoxygenase	5-LO|5-LOX|5LPG|LOG5	10	10q11.2
3643		3643	INSR	insulin receptor	CD220|HHF5	19	19p13.3-p13.2
114034		114034	TOE1	target of EGR1, member 1 (nuclear)	-	1	1p33
4756		4756	NEO1	neogenin 1	IGDCC2|NGN|NTN1R2	15	15q22.3-q23
55062		55062	WIPI1	WD repeat domain, phosphoinositide interacting 1	ATG18|ATG18A|WIPI49	17	17q24.2
2353		2353	FOS	FBJ murine osteosarcoma viral oncogene homolog	AP-1|C-FOS|p55	14	14q24.3
3490		3490	IGFBP7	insulin-like growth factor binding protein 7	AGM|FSTL2|IBP-7|IGFBP-7|IGFBP-7v|IGFBPRP1|MAC25|PSF|RAMSVPS|TAF	4	4q12
1870		1870	E2F2	E2F transcription factor 2	E2F-2	1	1p36
5606		5606	MAP2K3	mitogen-activated protein kinase kinase 3	MAPKK3|MEK3|MKK3|PRKMK3|SAPKK-2|SAPKK2	17	17q11.2
2023		2023	ENO1	enolase 1, (alpha)	ENO1L1|MPB1|NNE|PPH	1	1p36.2
6134		6134	RPL10	ribosomal protein L10	AUTSX5|DXS648|DXS648E|L10|NOV|QM	X	Xq28
597		597	BCL2A1	BCL2-related protein A1	ACC-1|ACC-2|ACC1|ACC2|BCL2L5|BFL1|GRS|HBPA1	15	15q24.3
638		638	BIK	BCL2-interacting killer (apoptosis-inducing)	BIP1|BP4|NBK	22	22q13.31
2113		2113	ETS1	v-ets avian erythroblastosis virus E26 oncogene homolog 1	ETS-1|EWSR2|c-ets-1|p54	11	11q23.3
397		397	ARHGDIB	Rho GDP dissociation inhibitor (GDI) beta	D4|GDIA2|GDID4|LYGDI|Ly-GDI|RAP1GN1|RhoGDI2	12	12p12.3
2277		2277	FIGF	c-fos induced growth factor (vascular endothelial growth factor D)	VEGF-D|VEGFD	X	Xp22.31
4842		4842	NOS1	nitric oxide synthase 1 (neuronal)	IHPS1|N-NOS|NC-NOS|NOS|bNOS|nNOS	12	12q24.22
900		900	CCNG1	cyclin G1	CCNG	5	5q32-q34
23650		23650	TRIM29	tripartite motif containing 29	ATDC	11	11q23.3
7015		7015	TERT	telomerase reverse transcriptase	CMM9|DKCA2|DKCB4|EST2|PFBMFT1|TCS1|TP2|TRT|hEST2|hTRT	5	5p15.33
5888		5888	RAD51	RAD51 recombinase	BRCC5|HRAD51|HsRad51|HsT16930|MRMV2|RAD51A|RECA	15	15q15.1
2248		2248	FGF3	fibroblast growth factor 3	HBGF-3|INT2	11	11q13
7048		7048	TGFBR2	transforming growth factor, beta receptor II (70/80kDa)	AAT3|FAA3|LDS1B|LDS2|LDS2B|MFS2|RIIC|TAAD2|TGFR-2|TGFbeta-RII	3	3p22
388		388	RHOB	ras homolog family member B	ARH6|ARHB|MST081|MSTP081|RHOH6	2	2p24
2072		2072	ERCC4	excision repair cross-complementation group 4	ERCC11|FANCQ|RAD1|XPF	16	16p13.12
2339		2339	FNTA	farnesyltransferase, CAAX box, alpha	FPTA|PGGT1A|PTAR2	8	8p11
23649		23649	POLA2	polymerase (DNA directed), alpha 2, accessory subunit	-	11	11q13.1
10987		10987	COPS5	COP9 signalosome subunit 5	CSN5|JAB1|MOV-34|SGN5	8	8q13.1
1777		1777	DNASE2	deoxyribonuclease II, lysosomal	DNASE2A|DNL|DNL2	19	19p13.2
3489		3489	IGFBP6	insulin-like growth factor binding protein 6	IBP6	12	12q13
330		330	BIRC3	baculoviral IAP repeat containing 3	AIP1|API2|CIAP2|HAIP1|HIAP1|MALT2|MIHC|RNF49|c-IAP2	11	11q22
5243		5243	ABCB1	ATP-binding cassette, sub-family B (MDR/TAP), member 1	ABC20|CD243|CLCS|GP170|MDR1|P-GP|PGY1	7	7q21.12
7076		7076	TIMP1	TIMP metallopeptidase inhibitor 1	CLGI|EPA|EPO|HCI|TIMP	X	Xp11.3-p11.23
1580		1580	CYP4B1	cytochrome P450, family 4, subfamily B, polypeptide 1	CYPIVB1|P-450HP	1	1p33
1937		1937	EEF1G	eukaryotic translation elongation factor 1 gamma	EF1G|GIG35	11	11q12.3
6189		6189	RPS3A	ribosomal protein S3A	FTE1|MFTL|S3A	4	4q31.2-q31.3
11040		11040	PIM2	Pim-2 proto-oncogene, serine/threonine kinase	-	X	Xp11.23
1004		1004	CDH6	cadherin 6, type 2, K-cadherin (fetal kidney)	CAD6|KCAD	5	5p13.3
7010		7010	TEK	TEK tyrosine kinase, endothelial	CD202B|TIE-2|TIE2|VMCM|VMCM1	9	9p21
1033		1033	CDKN3	cyclin-dependent kinase inhibitor 3	CDI1|CIP2|KAP|KAP1	14	14q22
3455		3455	IFNAR2	interferon (alpha, beta and omega) receptor 2	IFN-R|IFN-alpha-REC|IFNABR|IFNARB	21	21q22.11
7132		7132	TNFRSF1A	tumor necrosis factor receptor superfamily, member 1A	CD120a|FPF|MS5|TBP1|TNF-R|TNF-R-I|TNF-R55|TNFAR|TNFR1|TNFR1-d2|TNFR55|TNFR60|p55|p55-R|p60	12	12p13.2
1850		1850	DUSP8	dual specificity phosphatase 8	C11orf81|HB5|HVH-5|HVH8	11	11p15.5
3443		3443	IFNA6	interferon, alpha 6	IFN-alphaK	9	9p22
3561		3561	IL2RG	interleukin 2 receptor, gamma	CD132|CIDX|IL-2RG|IMD4|P64|SCIDX|SCIDX1	X	Xq13.1
1909		1909	EDNRA	endothelin receptor type A	ET-A|ETA|ETA-R|ETAR|ETRA|MFDA|hET-AR	4	4q31.22
3702		3702	ITK	IL2-inducible T-cell kinase	EMT|LPFS1|LYK|PSCTK2	5	5q31-q32
4321		4321	MMP12	matrix metallopeptidase 12	HME|ME|MME|MMP-12	11	11q22.3
5806		5806	PTX3	pentraxin 3, long	TNFAIP5|TSG-14	3	3q25
4052		4052	LTBP1	latent transforming growth factor beta binding protein 1	-	2	2p22-p21
1562		1562	CYP2C18	cytochrome P450, family 2, subfamily C, polypeptide 18	CPCI|CYP2C|CYP2C17|P450-6B/29C|P450IIC17	10	10q24
3428		3428	IFI16	interferon, gamma-inducible protein 16	IFNGIP1|PYHIN2	1	1q22
4792		4792	NFKBIA	nuclear factor of kappa light polypeptide gene enhancer in B-cells inhibitor, alpha	IKBA|MAD-3|NFKBI	14	14q13
5782		5782	PTPN12	protein tyrosine phosphatase, non-receptor type 12	PTP-PEST|PTPG1	7	7q11.23
2059		2059	EPS8	epidermal growth factor receptor pathway substrate 8	DFNB102	12	12p12.3
8543		8543	LMO4	LIM domain only 4	-	1	1p22.3
10631		10631	POSTN	periostin, osteoblast specific factor	OSF-2|OSF2|PDLPOSTN|PN|periostin	13	13q13.3
6503		6503	SLA	Src-like-adaptor	SLA1|SLAP	8	8q24
6352		6352	CCL5	chemokine (C-C motif) ligand 5	D17S136E|RANTES|SCYA5|SIS-delta|SISd|TCP228|eoCP	17	17q12
3560		3560	IL2RB	interleukin 2 receptor, beta	CD122|IL15RB|P70-75	22	22q13.1
3554		3554	IL1R1	interleukin 1 receptor, type I	CD121A|D2S1473|IL-1R-alpha|IL1R|IL1RA|P80	2	2q12
7045		7045	TGFBI	transforming growth factor, beta-induced, 68kDa	BIGH3|CDB1|CDG2|CDGG1|CSD|CSD1|CSD2|CSD3|EBMD|LCD1	5	5q31
5803		5803	PTPRZ1	protein tyrosine phosphatase, receptor-type, Z polypeptide 1	HPTPZ|HPTPzeta|PTP-ZETA|PTP18|PTPRZ|PTPZ|R-PTP-zeta-2|RPTPB|RPTPbeta|phosphacan	7	7q31.3
4504		4504	MT3	metallothionein 3	GIF|GIFB|GRIF|ZnMT3	16	16q13
8529		8529	CYP4F2	cytochrome P450, family 4, subfamily F, polypeptide 2	CPF2	19	19p13.12
1440		1440	CSF3	colony stimulating factor 3 (granulocyte)	C17orf33|CSF3OS|GCSF	17	17q11.2-q12
4921		4921	DDR2	discoidin domain receptor tyrosine kinase 2	MIG20a|NTRKR3|TKT|TYRO10	1	1q23.3
6452		6452	SH3BP2	SH3-domain binding protein 2	3BP-2|3BP2|CRBM|CRPM|RES4-23	4	4p16.3
1844		1844	DUSP2	dual specificity phosphatase 2	PAC-1|PAC1	2	2q11
5583		5583	PRKCH	protein kinase C, eta	PKC-L|PKCL|PRKCL|nPKC-eta	14	14q23.1
7317		7317	UBA1	ubiquitin-like modifier activating enzyme 1	A1S9|A1S9T|A1ST|AMCX1|CFAP124|GXP1|POC20|SMAX2|UBA1A|UBE1|UBE1X	X	Xp11.23
2042		2042	EPHA3	EPH receptor A3	EK4|ETK|ETK1|HEK|HEK4|TYRO4	3	3p11.2
8870		8870	IER3	immediate early response 3	DIF-2|DIF2|GLY96|IEX-1|IEX-1L|IEX1|PRG1	6	6p21.3
10903		10903	MTMR11	myotubularin related protein 11	CRA	1	1q21.2
3456		3456	IFNB1	interferon, beta 1, fibroblast	IFB|IFF|IFNB	9	9p21
5717		5717	PSMD11	proteasome (prosome, macropain) 26S subunit, non-ATPase, 11	Rpn6|S9|p44.5	17	17q11.2
72		72	ACTG2	actin, gamma 2, smooth muscle, enteric	ACT|ACTA3|ACTE|ACTL3|ACTSG|VSCM	2	2p13.1
2636		2636	GBX1	gastrulation brain homeobox 1	Huh-17	7	7q36.1
6574		6574	SLC20A1	solute carrier family 20 (phosphate transporter), member 1	GLVR1|Glvr-1|PIT1|PiT-1	2	2q13
1236		1236	CCR7	chemokine (C-C motif) receptor 7	BLR2|CC-CKR-7|CCR-7|CD197|CDw197|CMKBR7|EBI1	17	17q12-q21.2
5196		5196	PF4	platelet factor 4	CXCL4|PF-4|SCYB4	4	4q12-q21
1544		1544	CYP1A2	cytochrome P450, family 1, subfamily A, polypeptide 2	CP12|P3-450|P450(PA)	15	15q24.1
5743		5743	PTGS2	prostaglandin-endoperoxide synthase 2 (prostaglandin G/H synthase and cyclooxygenase)	COX-2|COX2|GRIPGHS|PGG/HS|PGHS-2|PHS-2|hCox-2	1	1q25.2-q25.3
3459		3459	IFNGR1	interferon gamma receptor 1	CD119|IFNGR|IMD27A|IMD27B	6	6q23.3
3091		3091	HIF1A	hypoxia inducible factor 1, alpha subunit (basic helix-loop-helix transcription factor)	HIF-1A|HIF-1alpha|HIF1|HIF1-ALPHA|MOP1|PASD8|bHLHe78	14	14q23.2
7531		7531	YWHAE	tyrosine 3-monooxygenase/tryptophan 5-monooxygenase activation protein, epsilon	14-3-3E|HEL2|KCIP-1|MDCR|MDS	17	17p13.3
10519		10519	CIB1	calcium and integrin binding 1 (calmyrin)	CIB|CIBP|KIP1|PRKDCIP|SIP2-28	15	15q25.3-q26
2056		2056	EPO	erythropoietin	EP|MVCD2	7	7q22
7850		7850	IL1R2	interleukin 1 receptor, type II	CD121b|CDw121b|IL-1R-2|IL-1RT-2|IL-1RT2|IL1R2c|IL1RB	2	2q12
1843		1843	DUSP1	dual specificity phosphatase 1	CL100|HVH1|MKP-1|MKP1|PTPN10	5	5q34
9104		9104	RGN	regucalcin	GNL|HEL-S-41|RC|SMP30	X	Xp11.3
2280		2280	FKBP1A	FK506 binding protein 1A, 12kDa	FKBP-12|FKBP-1A|FKBP1|FKBP12|PKC12|PKCI2|PPIASE	20	20p13
4495		4495	MT1G	metallothionein 1G	MT1|MT1K	16	16q13
1811		1811	SLC26A3	solute carrier family 26 (anion exchanger), member 3	CLD|DRA	7	7q31
1880		1880	GPR183	G protein-coupled receptor 183	EBI2	13	13q32.3
10487		10487	CAP1	CAP, adenylate cyclase-associated protein 1 (yeast)	CAP|CAP1-PEN	1	1p34.2
4583		4583	MUC2	mucin 2, oligomeric mucus/gel-forming	MLP|MUC-2|SMUC	11	11p15.5
5319		5319	PLA2G1B	phospholipase A2, group IB (pancreas)	PLA2|PLA2A|PPLA2	12	12q24.31
4600		4600	MX2	MX dynamin-like GTPase 2	MXB	21	21q22.3
3694		3694	ITGB6	integrin, beta 6	AI1H	2	2q24.2
5268		5268	SERPINB5	serpin peptidase inhibitor, clade B (ovalbumin), member 5	PI5|maspin	18	18q21.33
7057		7057	THBS1	thrombospondin 1	THBS|THBS-1|TSP|TSP-1|TSP1	15	15q15
7185		7185	TRAF1	TNF receptor-associated factor 1	EBI6|MGC:10353	9	9q33-q34
5874		5874	RAB27B	RAB27B, member RAS oncogene family	C25KG	18	18q21.2
3960		3960	LGALS4	lectin, galactoside-binding, soluble, 4	GAL4|L36LBP	19	19q13.2
5281		5281	PIGF	phosphatidylinositol glycan anchor biosynthesis, class F	-	2	2p21-p16
3026		3026	HABP2	hyaluronan binding protein 2	FSAP|HABP|HGFAL|PHBP	10	10q25.3
4675		4675	NAP1L3	nucleosome assembly protein 1-like 3	MB20|NPL3	X	Xq21.3-q22
94015		94015	TTYH2	tweety family member 2	C17orf29	17	17q25.1
7201		7201	TRHR	thyrotropin-releasing hormone receptor	TRH-R	8	8q23
3337		3337	DNAJB1	DnaJ (Hsp40) homolog, subfamily B, member 1	HSPF1|Hdj1|Hsp40|RSPH16B|Sis1	19	19p13.2
22795		22795	NID2	nidogen 2 (osteonidogen)	NID-2	14	14q22.1
5654		5654	HTRA1	HtrA serine peptidase 1	ARMD7|CARASIL|HtrA|L56|ORF480|PRSS11	10	10q26.3
11214		11214	AKAP13	A kinase (PRKA) anchor protein 13	AKAP-13|AKAP-Lbc|ARHGEF13|BRX|HA-3|Ht31|LBC|PRKA13|PROTO-LB|PROTO-LBC|c-lbc|p47	15	15q24-q25
6678		6678	SPARC	secreted protein, acidic, cysteine-rich (osteonectin)	BM-40|ON	5	5q31.3-q32
8519		8519	IFITM1	interferon induced transmembrane protein 1	9-27|CD225|DSPA2a|IFI17|LEU13	11	11p15.5
54		54	ACP5	acid phosphatase 5, tartrate resistant	SPENCDI|TRAP	19	19p13.2
4317		4317	MMP8	matrix metallopeptidase 8	CLG1|HNC|MMP-8|PMNL-CL	11	11q22.3
183		183	AGT	angiotensinogen (serpin peptidase inhibitor, clade A, member 8)	ANHU|SERPINA8	1	1q42.2
3659		3659	IRF1	interferon regulatory factor 1	IRF-1|MAR	5	5q31.1
7852		7852	CXCR4	chemokine (C-X-C motif) receptor 4	CD184|D2S201E|FB22|HM89|HSY3RR|LAP-3|LAP3|LCR1|LESTR|NPY3R|NPYR|NPYRL|NPYY3R|WHIM|WHIMS	2	2q21
7058		7058	THBS2	thrombospondin 2	TSP2	6	6q27
4316		4316	MMP7	matrix metallopeptidase 7	MMP-7|MPSL1|PUMP-1	11	11q22.2
10544		10544	PROCR	protein C receptor, endothelial	CCCA|CCD41|EPCR	20	20q11.2
348		348	APOE	apolipoprotein E	AD2|APO-E|LDLCQ5|LPG	19	19q13.2
5197		5197	PF4V1	platelet factor 4 variant 1	CXCL4L1|CXCL4V1|PF4-ALT|PF4A|SCYB4V1	4	4q12-q21
1901		1901	S1PR1	sphingosine-1-phosphate receptor 1	CD363|CHEDG1|D1S3362|ECGF1|EDG-1|EDG1|S1P1	1	1p21
7128		7128	TNFAIP3	tumor necrosis factor, alpha-induced protein 3	A20|OTUD7C|TNFA1P2	6	6q23
3008		3008	HIST1H1E	histone cluster 1, H1e	H1.4|H1E|H1F4|H1s-4|dJ221C16.5	6	6p21.3
3912		3912	LAMB1	laminin, beta 1	CLM|LIS5	7	7q22
2492		2492	FSHR	follicle stimulating hormone receptor	FSHRO|LGR1|ODG1	2	2p21-p16
6716		6716	SRD5A2	steroid-5-alpha-reductase, alpha polypeptide 2 (3-oxo-5 alpha-steroid delta 4-dehydrogenase alpha 2)	-	2	2p23
7376		7376	NR1H2	nuclear receptor subfamily 1, group H, member 2	LXR-b|LXRB|NER|NER-I|RIP15|UNR	19	19q13.3
2352		2352	FOLR3	folate receptor 3 (gamma)	FR-G|FR-gamma|gamma-hFR	11	11q13
6822		6822	SULT2A1	sulfotransferase family, cytosolic, 2A, dehydroepiandrosterone (DHEA)-preferring, member 1	DHEA-ST|DHEAS|HST|ST2|ST2A1|ST2A3|STD|hSTa	19	19q13.3
6827		6827	SUPT4H1	suppressor of Ty 4 homolog 1 (S. cerevisiae)	SPT4|SPT4H|SUPT4H	17	17q22
4824		4824	NKX3-1	NK3 homeobox 1	BAPX2|NKX3|NKX3.1|NKX3A	8	8p21.2
4860		4860	PNP	purine nucleoside phosphorylase	NP|PRO1837|PUNP	14	14q13.1
3627		3627	CXCL10	chemokine (C-X-C motif) ligand 10	C7|IFI10|INP10|IP-10|SCYB10|crg-2|gIP-10|mob-1	4	4q21
3566		3566	IL4R	interleukin 4 receptor	CD124|IL-4RA|IL4RA	16	16p12.1-p11.2
10581		10581	IFITM2	interferon induced transmembrane protein 2	1-8D|DSPA2c	11	11p15.5
3222		3222	HOXC5	homeobox C5	CP11|HOX3|HOX3D	12	12q13.3
2130		2130	EWSR1	EWS RNA-binding protein 1	EWS|EWS-FLI1|bK984G1.4	22	22q12.2
3429		3429	IFI27	interferon, alpha-inducible protein 27	FAM14D|ISG12|ISG12A|P27	14	14q32
1233		1233	CCR4	chemokine (C-C motif) receptor 4	CC-CKR-4|CD194|CKR4|CMKBR4|ChemR13|HGCN:14099|K5-5	3	3p24
607		607	BCL9	B-cell CLL/lymphoma 9	LGS	1	1q21
4752		4752	NEK3	NIMA-related kinase 3	HSPK36	13	13q14.13
7162		7162	TPBG	trophoblast glycoprotein	5T4|5T4AG|M6P1|WAIF1	6	6q14-q15
100037417		100037417	DDTL	D-dopachrome tautomerase-like	KB-226F1.2	22	22q11.23
10512		10512	SEMA3C	sema domain, immunoglobulin domain (Ig), short basic domain, secreted, (semaphorin) 3C	SEMAE|SemE	7	7q21-q31
2765		2765	GML	glycosylphosphatidylinositol anchored molecule like	LY6DL	8	8q24.3
5167		5167	ENPP1	ectonucleotide pyrophosphatase/phosphodiesterase 1	ARHR2|COLED|M6S1|NPP1|NPPS|PC-1|PCA1|PDNP1	6	6q22-q23
2281		2281	FKBP1B	FK506 binding protein 1B, 12.6 kDa	FKBP12.6|FKBP1L|OTK4|PKBP1L|PPIase	2	2p23.3
5641		5641	LGMN	legumain	AEP|LGMN1|PRSC1	14	14q32.1
1510		1510	CTSE	cathepsin E	CATE	1	1q31
5530		5530	PPP3CA	protein phosphatase 3, catalytic subunit, alpha isozyme	CALN|CALNA|CALNA1|CCN1|CNA1|PPP2B	4	4q24
9585		9585	KIF20B	kinesin family member 20B	CT90|KRMP1|MPHOSPH1|MPP-1|MPP1	10	10q23.31
8969		8969	HIST1H2AG	histone cluster 1, H2ag	H2A.1b|H2A/p|H2AFP|H2AG|pH2A/f	6	6p22.1
100133941		100133941	CD24	CD24 molecule	CD24A	6	6q21
150		150	ADRA2A	adrenoceptor alpha 2A	ADRA2|ADRA2R|ADRAR|ALPHA2AAR|ZNF32	10	10q25.2
6402		6402	SELL	selectin L	CD62L|LAM1|LECAM1|LEU8|LNHR|LSEL|LYAM1|PLNHR|TQ1	1	1q24.2
3816		3816	KLK1	kallikrein 1	KLKR|Klk6|hK1	19	19q13.3
3915		3915	LAMC1	laminin, gamma 1 (formerly LAMB2)	LAMB2	1	1q31
187		187	APLNR	apelin receptor	AGTRL1|APJ|APJR|HG11	11	11q12
838		838	CASP5	caspase 5, apoptosis-related cysteine peptidase	ICE(rel)III|ICEREL-III|ICH-3	11	11q22.2-q22.3
8111		8111	GPR68	G protein-coupled receptor 68	GPR12A|OGR1	14	14q31
1044		1044	CDX1	caudal type homeobox 1	-	5	5q32
3635		3635	INPP5D	inositol polyphosphate-5-phosphatase, 145kDa	SHIP|SHIP-1|SHIP1|SIP-145|hp51CN|p150Ship	2	2q37.1
1016		1016	CDH18	cadherin 18, type 2	CDH14|CDH14L|CDH24	5	5p14.3
10212		10212	DDX39A	DEAD (Asp-Glu-Ala-Asp) box polypeptide 39A	BAT1|BAT1L|DDX39|DDXL|URH49	19	19p13.12
1075		1075	CTSC	cathepsin C	CPPI|DPP-I|DPP1|DPPI|HMS|JP|JPD|PALS|PDON1|PLS	11	11q14.2
7060		7060	THBS4	thrombospondin 4	TSP-4|TSP4	5	5q13
864		864	RUNX3	runt-related transcription factor 3	AML2|CBFA3|PEBP2aC	1	1p36
282808		282808	RAB40AL	RAB40A, member RAS oncogene family-like	MRXSMP|RAR2|RLGP	X	Xq22.2
1087		1087	CEACAM7	carcinoembryonic antigen-related cell adhesion molecule 7	CGM2	19	19q13.2
1001		1001	CDH3	cadherin 3, type 1, P-cadherin (placental)	CDHP|HJMD|PCAD	16	16q22.1
3630		3630	INS	insulin	IDDM|IDDM1|IDDM2|ILPR|IRDN|MODY10	11	11p15.5

## Sheet: Cellular component
Analysis: Cellular component
Dataset name: DEGs in pancreatic cancer
Number of genes in the dataset: 1977
Number of genes in the dataset (which are available in Cellular component database) :1855
Number of genes in background: 14553
Is analysis quantitative: No
						Corrected p-values
Cellular component	No. of genes in the dataset	No. of genes in the background dataset	Percentage of genes	Fold enrichment	P-value (Hypergeometric test)	Bonferroni method	BH method	Q-value (Storey-Tibshirani method)	genes mapped (from input data set)
Plasma membrane	606	3479	32.6685	1.36657	2.44881e-20	1.91987e-17	4.79967e-18	1.82988e-17	ACTB; ADRB3; GPR15; OR5I1; CEACAM5; SHC1; RIT2; HDLBP; TPT1; GRM7; PDPN; NEU3; GRIN2D; SHH; ENTPD2; P2RX3; DRP2; ADAM10; ADGRB3; TULP3; ADAM21; NPHS1; GUCY2D; GFRA3; UGT1A10; DOC2B; HAS1; GRPR; TFPI; TNFRSF11A; ATP12A; CLCN1; GRM2; TRPA1; UNC93A; SPTBN2; ATP8B1; AQP8; CFL1; RPL29; TMPRSS6; CXCR3; NAALADL1; NCLN; GLRA2; MS4A2; OPRD1; SLC1A2; B2M; PDE3A; CD74; BMPR1B; CHRNB3; CD93; GRIA3; GP9; TNFS…
ER-Golgi intermediate compartment	5	30	0.269542	1.30972	0.334016	1	1	1	FN1; NUCB2; ANPEP; NUCB1; P4HB;
Integral to membrane	125	1702	6.73854	0.576221	1	1	1	1	MGAT5; MBTPS2; OR2J2; GRM7; ADAM10; ADGRB3; CACNA1G; UNC93A; TRAF3IP3; TMPRSS6; NAALADL1; B3GALT5; CD74; CHRNB3; SLC22A1; ELOVL5; GPR37L1; GPR20; DBH; SMO; FAM65B; P2RY14; RARRES1; APLP2; NMBR; TMEM110; GRIK5; SLC4A7; ATP8A1; ADAMDEC1; PVRL1; ADAM22; SNX29; ZNF365; EVI2A; FUT7; NTRK1; NKG7; TMEM5; BTN3A3; ADGRG2; PRPH2; ERAP1; CHRNA7; CLDN10; KIAA0319; PAQR3; FAP; CSPG5; ST7; CA9; DOK5; XK; SEL1L…
Calcium- and calmodulin-dependent protein kinase complex	1	4	0.0539084	1.97598	0.420431	1	1	1	CAMK2A;
Integral to plasma membrane	194	934	10.4582	1.62959	7.94859e-13	6.23169e-10	8.90242e-11	3.39406e-10	ADRB3; GPR15; CEACAM5; GRM7; PDPN; NEU3; ABCD2; P2RX3; NPHS1; GUCY2D; HAS1; GRPR; CLCN1; GRM2; TRPA1; ATP8B1; AQP8; CXCR3; GLRA2; MS4A2; OPRD1; GP9; TNFSF11; SLC22A1; SLC17A4; C9; KCNJ2; SLC12A3; PTH2R; LHCGR; TNFSF4; GPR20; CD28; SCTR; MMP24; SCNN1G; P2RX1; NMBR; NCR1; CD70; TMPRSS2; DCLK1; GRM5; SLC4A4; SLC10A2; SLC22A6; ADORA2B; SCN2A; GABRG2; NTRK1; TRPV6; NKG7; TMEM5; NCKAP1L; LY75; PTCH1; I…
Golgi aparatus	142	897	7.65499	1.24202	0.0030922	1	0.0825506	0.314725	ACTB; MGAT5; MBTPS2; CEL; ADAM10; SPTBN2; B3GALT5; F13B; CD74; CD93; KCNJ2; CH25H; GOLGA2; KIF1C; FUT7; NTRK1; LTF; PARD6A; ASGR2; FGD1; SLC35A3; ACRV1; RSAD2; APBA3; HLA-DOB; B3GALT2; BEST1; PLA2G5; ARHGAP4; RAB36; CSPG5; METTL21B; FUT1; HLA-G; MYOC; PASK; GRB14; PCSK5; SECTM1; ABCG1; CSDC2; CHSY1; HLA-DMB; RAB11FIP3; F2R; AP3S2; SORL1; ICA1; VTI1B; LCK; CHN2; RASGRP1; AP4M1; GNAI1; ADAM19; ST3G…
Nucleus	715	5847	38.5445	0.959367	0.940958	1	1	1	STAT1; GAPDH; ACTB; ASCL2; UTF1; RUNX1; RIT2; TMSB10; PGK1; HDLBP; KMT2D; HIST1H4K; RPS2; RPS25; TPT1; EIF4EBP1; TBX6; MT1F; MT1A; SOX1; CCL27; RBMS1; HBB; HSPA1A; HIST1H2AD; ZNF10; FN1; HIST1H2AI; PRDM1; FOXH1; ADAM10; TULP3; CACNA1G; EMX2; KIF17; HIST1H2AH; ZFHX2; PYGO1; MLLT1; CRYGD; ZNF33B; TEF; NCK2; SPINK4; HIST1H1D; PROP1; RBMS3; RPS13; AIF1; MYCL; DDX27; ZNF280A; CFL1; RPL29; NR2E1; OGG1;…
Perinuclear region of cytoplasm	18	119	0.97035	1.18724	0.25357	1	1	1	HSPA1A; YWHAB; XRCC3; INHBB; TNFSF12; PTPRM; NEDD4; CYFIP2; P2RX4; SEPT9; MYO6; CLIC4; SLC11A2; HMGB2; S100A4; STMN2; RAD51; CDKN3;
Actin cytoskeleton	22	132	1.18598	1.30804	0.112563	1	0.82589	1	HAP1; AKAP2; LSP1; ARPC1B; FSCN1; ACTN1; MYH9; TLN2; HAX1; SVIL; ABLIM1; CALD1; FLNA; CLIC4; CAPZB; FLNB; ARPC5; FHL2; VASP; PDLIM7; FYB; GSN;
Ribonucleoprotein complex	18	65	0.97035	2.1734	0.000966799	0.75797	0.0303188	0.115591	ACTB; HSPA1A; RPS5; RPL5; RPS4X; RPS7; DDX5; RPS6; RPL7; RPL4; PABPC4; RPL22; HSPA8; PARP4; DDX1; XPO1; HNRNPD; RPS3A;
Heterogeneous nuclear ribonucleoprotein complex	2	17	0.107817	0.92704	0.657141	1	1	1	RALY; HNRNPD;
Nucleolus	166	1257	8.94879	1.0361	0.317773	1	1	1	STAT1; GAPDH; ACTB; HDLBP; RPL8; HIST1H4K; RPS2; RPS18; RPL18; RPS10; RPS25; TPT1; HSPA1A; RPL30; RPL3; ZFHX2; RPL15; RPL27A; RPS5; RPL17; HIST1H1D; RPS13; DDX27; RPL37; RPL34; RPL5; RPL29; RPL24; NCLN; RPS17; RPS4X; RPS7; DDX5; RPS6; HIST1H2BL; RPL7; RPL9; RPS24; HABP4; RPL4; OASL; RUNX2; APOBEC3G; ZNF22; PHLDA1; LIAS; LTF; RSL1D1; NKRF; DDX51; OAS2; RGS6; HIST1H4C; WDHD1; PCGF1; PHF8; S100A9; R…
Mitochondrion	181	1259	9.75741	1.12792	0.0398748	1	0.529593	1	GAPDH; ACTB; HAP1; PGK1; RPL8; RPS2; RPL18; TPT1; MT1A; GLUD2; HSPA1A; PLA2G15; RPL27A; RPL34; CFL1; RPL29; OGG1; RPL7; RPL9; ABAT; PTRF; BAAT; NR4A1; TUBA1B; YWHAB; AK4; IDH2; CYP11B2; TRIAP1; APOBEC3G; DHRS2; SNN; LIAS; TRPV6; XRCC3; ACAP1; ACADL; NCKAP1L; BCAT1; ALDH1B1; HCCS; ERAP1; ASPA; NUPL1; NTHL1; MYOC; ACADSB; BCAT2; 445347; CRAT; TXNRD2; MTIF2; RPL11; SEPT4; PTPRCAP; DNM1; ALDH6A1; MTF…
Cytosolic small ribosomal subunit	18	36	0.97035	3.92371	6.7556e-08	5.29639e-05	5.88488e-06	2.24362e-05	HBA1; RPS2; RPS18; RPS10; RPS25; RPS5; RPS13; RPS27A; RPS17; RPS4X; RPS7; RPS6; RPS24; RPS4Y1; RPS29; RPS26; RPS12; RPS3A;
Cytosol	209	1178	11.2668	1.39195	1.72858e-07	0.000135521	1.35521e-05	5.16675e-05	ACTB; SHC1; RPL8; RPS2; RPS18; RPL18; RPS10; RPS25; EIF4EBP1; HSPA1A; RPL30; RPL3; PDE1C; RPL15; RPL27A; RPS5; RPL17; CKM; RPS13; SPTBN2; RPL37; RPL34; CFL1; RPL5; RPL29; RPL24; AKR1D1; RPS27A; RPS17; RPS4X; RPS7; ALOX12; RPS6; RPL7; KCNJ2; RPL9; RASSF9; BAAT; TUBA1B; RPS24; SULT1A4; YWHAB; CH25H; PKM; CD28; HABP4; RPL4; TCP10; S100A7; APOBEC3G; PER2; AKR1C4; AKR7A3; PDE1A; SERPINB8; PRKAB2; GZMB…
Mitochondrial nucleoid	3	31	0.161725	0.761502	0.774743	1	1	1	CPS1; SLC25A5; DDX28;
Ribosome	45	144	2.42588	2.45201	4.39437e-09	3.44518e-06	4.30648e-07	1.64185e-06	HDLBP; RPS2; RPS18; RPL18; RPS10; RPS25; RPL3; RPL15; RPL27A; RPS5; RPL17; RPS13; RPL37; RPL34; RPL5; RPL24; RPS27A; RPS17; RPS4X; RPS7; RPS6; RPL7; RPL9; RPS24; RPL4; RSL1D1; RPL3L; RPL11; RRS1; SKIV2L; RPL39; RPL36A; RPS4Y1; RPL35; MRPL40; RPL22; RPS29; SERP1; RPS26; MRPL3; TARS; RPL36AL; RPS12; RPL10; RPS3A;
Membrane fraction	57	346	3.07278	1.29261	0.0243948	1	0.383199	1	ATP8B1; SLC1A2; SLC22A1; SLC17A4; SLC12A3; DBH; SLC22A6; NLRP1; NCKAP1L; BEST1; SLC16A4; CSPG5; PLCE1; FUT1; SELP; CA4; UGT2B7; NT5E; GPR137B; RASGRP1; DEGS1; HMOX1; CD52; RGS19; SLC33A1; TPST2; CEACAM1; CDH5; OLR1; SELPLG; SLC22A3; SLCO2A1; ARF6; ICMT; SPTAN1; FOLR2; DPM1; INSIG1; CLIC1; SLC16A1; CD151; PLEK; HLA-B; EMP1; SLC23A2; LRP1; STMN2; UGCG; SNTB2; FLOT1; ABCA4; ENG; SLC16A3; ABCB1; SLC2…
Cytoplasm	825	5684	44.4744	1.1387	2.04702e-07	0.000160486	1.45896e-05	5.56232e-05	STAT1; GAPDH; ACTB; DAB2; IL1RN; ASCL2; HAP1; MSI1; MBTPS2; GPR15; SHC1; RIT2; ARHGAP1; TMSB10; PGK1; HDLBP; HIST1H4K; HBA1; RPS2; KRT83; SERPINB13; TPT1; KRT33A; EIF4EBP1; MT1F; MT1A; CCL27; HBB; GLUD2; HSPA1A; RPL30; RPL3; RLN2; KIF17; ZFHX2; PDE1C; CTPS1; TFPI; TNFRSF11A; CKM; PAGE1; TGM5; NCK2; SPINK4; ALOX12B; GSTA1; RBMS3; SPTBN2; AIF1; CFL1; RPL29; CXCR3; AKR1D1; OGG1; RPS27A; DMC1; OPRD1;…
Exosomes	413	2043	22.2642	1.58598	3.92531e-25	3.07744e-22	1.53872e-22	5.8664e-22	GAPDH; ACTB; IL1RN; PGLYRP1; CEACAM5; ARHGAP1; CEL; PGK1; RPL8; HIST1H4K; HBA1; RPS2; SERPINB13; RPS18; RPS25; HBB; HSPA1A; HIST1H2AD; RPL30; FN1; RPL3; DOCK10; ADAM10; NPHS1; HIST1H2AH; RPL15; RPS5; PDIA2; GSTA1; RPS13; RPL34; CFL1; RPL5; RPL24; RPS27A; FCN2; RPS4X; B2M; RPS7; DDX5; CD74; GMDS; ALOX12; C9; HIST1H2BL; F11; SLC12A3; PTRF; UPK3A; RASSF9; NEBL; TUBA1B; SLPI; HLA-E; YWHAB; PKM; MMP24…
Perinuclear region	25	131	1.34771	1.49767	0.0244387	1	0.383199	1	KCNJ2; PKM; TRIAP1; MAP1A; GABRG2; PTPN22; ITGAL; ARHGAP4; GRIA2; ABCG1; DIO2; DNM1; CHN2; AP4M1; SEPT11; MAP4K4; FAT1; LPCAT4; VOPP1; CD151; KLF6; HTT; SEC61G; GJA1; TTYH2;
Midbody	2	19	0.107817	0.829508	0.717141	1	1	1	RAB11FIP3; CLIC4;
Chromatin	3	32	0.161725	0.737713	0.793217	1	1	1	NEDD4; JUNB; MAF;
Oncostatin-M receptor complex	1	3	0.0539084	2.63246	0.335744	1	1	1	OSMR;
Lysosome	267	1620	14.3935	1.29305	2.13763e-06	0.0016759	0.000119707	0.000456386	GAPDH; ACTB; DAB2; ARHGAP1; PGK1; HBA1; TPT1; GALE; HBB; HSPA1A; RPL30; FN1; ADAM10; PLA2G15; TFPI; ATP8B1; CFL1; RPL5; NCLN; RPS27A; RPS7; RPL9; PTRF; YWHAB; IDH2; PKM; APLP2; ALB; S100A7; CST7; ATP8A1; DHRS2; LYZ; GNS; SERPINA1; TRPV6; PRTN3; ELANE; LTF; SLC27A2; ERLIN2; IAPP; S100A11; ACRV1; IL1RAP; HLA-DOB; RAB4A; SLC16A4; OAS2; ERAP1; CSTA; FAP; RP2; ALDH3B1; SEL1L; S100A8; KCNN4; BCAT2; CHS…
Endoplasmic reticulum	177	1104	9.54178	1.25786	0.000541982	0.424914	0.0193143	0.073636	HAP1; CEL; HSPA1A; FN1; SHH; NPHS1; UGT1A10; PDIA2; UGT2B15; B3GALT5; NCLN; F13B; CD74; KCNJ2; UPK3A; CH25H; S100A7; GRIK5; MICB; KIF1C; SERPINA1; NTRK1; TRPV6; ALOX5AP; LTF; DPEP1; SLC27A2; HSD17B6; NRXN2; ERLIN2; ASGR2; FMO5; RSAD2; HLA-DOB; BEST1; OAS2; ERAP1; HLA-G; XK; GRB14; CTSW; GRIA2; ABCG1; UGT2B7; DLG3; HLA-DMB; CRAT; ICA1; TBXAS1; HMOX1; ADAM19; PCYT2; TMEM187; SLC33A1; TPST2; TM7SF2;…
Mitochondrial inner membrane presequence translocase complex	1	9	0.0539084	0.879434	0.706986	1	1	1	SLC25A6;
Secretory granule	10	50	0.539084	1.5703	0.0968535	1	0.82589	1	DEFA4; GZMK; CPA3; LTF; IAPP; GP2; PCSK5; ICA1; LCN2; HSPD1;
Nucleosome	8	44	0.431267	1.42787	0.191205	1	1	1	HIST1H4K; HIST1H2AD; HIST1H1D; HIST1H2BL; HIST1H4C; H2AFY; HIST1H1C; HIST1H1E;
Axonemal dynein complex	1	10	0.0539084	0.791578	0.744358	1	1	1	DNAH9;
Endosome	43	303	2.31806	1.11357	0.246237	1	1	1	HAP1; CD74; RASSF9; LHCGR; SMO; NTRK1; ACAP1; S100A11; RAB4A; BDKRB2; TCL1A; GRB14; HLA-DMB; RAB11FIP3; F2R; AP3S2; GBA; VTI1B; VPS37A; PTP4A3; SNX13; ARF6; ITGB5; SLC39A8; FYN; ITM2A; CTSS; IFITM3; KIAA0368; VOPP1; SLC11A2; CD14; HLA-DMA; GPNMB; DCTN2; LRP1; EPHX1; TOM1L1; ATP6V1B2; TIMP1; TRHR; IFI27; CTSE;
Cell surface	51	205	2.74933	1.95203	1.46464e-06	0.00114828	8.83293e-05	0.000336757	ADAM10; CD74; GRIA3; SCNN1G; AREG; ELANE; ACVR2B; SLIT2; ANXA9; TLR2; ABCG1; SFRP4; VCAM1; PROM1; SRPX; DNM1; AOC3; THBD; RAMP1; CD69; TYROBP; DMD; PLAUR; PVRL2; ITGB1; PLAT; HSPA8; CLIC4; TSPAN1; GDI2; SLC11A2; SULF1; VEGFA; CD14; P4HB; PLAU; HSPD1; HBEGF; SEPT8; NOTCH2; ST6GAL1; SFRP1; GJA1; ENG; ABCB1; TIMP1; TEK; PTPRZ1; CXCR4; ENPP1; CD24;
Very-low-density lipoprotein particle	3	14	0.161725	1.68552	0.260655	1	1	1	APOC4; APOC1; APOE;
Mitochondrial intermembrane space	3	12	0.161725	1.96621	0.189631	1	1	1	HSD3B1; STAR; GATM;
Oligosaccharyltransferase complex	1	9	0.0539084	0.879434	0.706986	1	1	1	DDOST;
Extracellular	458	1825	24.69	1.96887	2.07407e-54	1.62607e-51	1.62607e-51	6.19942e-51	GAPDH; ACTB; MGAT5; GNRH2; MMP20; IL1RN; RNASE1; SERPINI2; CEACAM5; IL23A; ARHGAP1; TFF3; CELA2B; CEL; PGK1; XCL2; HDLBP; HBA1; TPT1; CFHR4; PCOLCE; SCGB1D1; CCL27; VCAN; HBB; FN1; SHH; RLN2; FGF6; NPHS1; PLA2G15; NRTN; PDE1C; TFPI; WFDC8; CKM; COL3A1; TEF; SPINK4; PLA2G10; GSTA1; CFL1; NXPH4; GAST; FCN2; PDC; F13B; B2M; CHRNB3; TNFSF11; CRYGA; CST1; C8G; C9; F11; PNLIPRP2; ANGPTL7; SLC12A3; SLPI…
Kinetochore	10	90	0.539084	0.872469	0.725933	1	1	1	NDC80; MED1; ZWINT; KIF2C; TOP2A; NDEL1; XPO1; DCTN2; FLOT1; PSEN2;
Extracellular region	122	442	6.57682	2.16556	1.71539e-17	1.34487e-14	2.24144e-15	8.54553e-15	PGLYRP1; CELA2B; CEL; FN1; RLN2; FGF6; TFPI; PLA2G10; NXPH4; F13B; B2M; TNFSF11; C8G; F11; PNLIPRP2; COL1A2; DBH; HABP4; ESM1; ALB; S100A7; LHB; COL1A1; SERPINA1; ELANE; CLEC11A; MASP2; C5; BCHE; INHBB; CD27; ERAP1; PLA2G5; SMPDL3A; CPN2; C8A; CXCL13; IGFBP5; RFNG; RNASE6; CCL19; CCL21; LOXL1; KLK10; LAMA2; LAMB3; F2; SERPINA7; CXCL9; CHRDL1; LAMA3; TG; COL4A1; C1R; IFI30; SERPING1; C1S; SERPINF1…
Golgi transport complex	2	9	0.107817	1.75016	0.321496	1	1	1	COG5; COG4;
Integrin complex	8	22	0.431267	2.85509	0.00419171	1	0.0995849	0.379669	ITGA1; ITGAL; ITGA2; ITGB2; MYH9; ITGA5; ITGB1; ITGB6;
Internal side of plasma membrane	1	8	0.0539084	0.989226	0.664154	1	1	1	GEM;
Nuclear pore	2	42	0.107817	0.375362	0.976892	1	1	1	KPNA1; NUP205;
Membrane	54	350	2.91105	1.2106	0.0772841	1	0.800499	1	HAS1; F11; ART4; PVRL1; HLA-DQB1; TGFBRAP1; TMEM5; APBA3; OAS2; SLIT2; FAP; C8A; ITGA2; SRPX; NT5E; BST1; AOC3; HMOX1; ATP2B1; MYOF; HSD11B1; TCIRG1; ITGA7; P2RX4; ANPEP; THY1; ITGA5; ITGB5; ATP2A2; STOM; SLC25A6; ITGB1; TNC; TPP1; MFGE8; CAV1; SLC16A1; CD151; PDGFRB; SERPINA5; MRC2; LRP1; FRZB; ENG; ATP1B3; SLC16A3; MCL1; INSR; EDNRA; IL1R1; TGFBI; CIB1; ENPP1; CD24;
PML body	6	37	0.32345	1.27398	0.330512	1	1	1	CHEK2; ELF4; ISG20; SRSF2; TOPBP1; RAD51;
Extracellular space	125	404	6.73854	2.4275	1.75469e-22	1.37568e-19	4.5856e-20	1.74827e-19	MMP20; IL1RN; TPT1; PCOLCE; SCGB1D1; VCAN; FN1; SHH; TFPI; COL3A1; F11; PNLIPRP2; COL1A2; EDDM3A; ASIP; ALB; CXCL3; CRISP1; AREG; COL1A1; LYZ; TAC1; SERPINA1; C5; FGFBP1; CRISP2; MIA; SLIT2; PRSS3; SELP; PNLIPRP1; CCL20; MYOC; ADIPOQ; C8A; SECTM1; SFRP4; VCAM1; MMP9; COL6A2; SERPINA4; SEMG2; SERPINB1; SFN; PGC; HMOX1; ADAM9; NUCB2; F3; SCG2; CXCL2; F2; SERPINA7; CXCL9; LTBP2; IL6; TNFAIP2; MMP2; …
Extracellular matrix	53	120	2.85714	3.46535	1.40234e-17	1.09944e-14	2.19888e-15	8.38325e-15	PCOLCE; VCAN; FN1; COL3A1; SLPI; COL1A2; COL1A1; PRTN3; COL8A1; ACAN; COL6A2; F3; LOXL1; LTBP2; MFAP4; AEBP1; COL4A1; SERPING1; COMP; SERPINF1; MATN2; TNC; HSPG2; LGALS1; FMOD; PLAT; COL14A1; MFGE8; SPON1; NID1; EMILIN1; COL4A2; LGALS3BP; LUM; COL6A3; SERPINE1; BGN; COL5A2; COL15A1; VASP; SERPINE2; SFRP1; FBN1; EFEMP1; IGFBP7; TGFBR2; LTBP1; POSTN; TGFBI; THBS1; NID2; HTRA1; LAMC1;
Receptor complex	5	11	0.269542	3.56991	0.00794904	1	0.164001	0.625257	ADRB3; BMPR1B; SMAD3; TGFBR2; ADRA2A;
Endoplasmic reticulum membrane	23	150	1.23989	1.20338	0.200005	1	1	1	SHC1; GRM5; ERLIN2; GJB1; DIO2; DEGS1; SLC33A1; TM7SF2; HSD11B1; HSD3B1; AADAC; HERPUD1; ATP2A2; CYP1B1; ACO1; TAPBP; DPM1; INSIG1; CYP4B1; CYP2C18; CYP4F2; CYP1A2; PIGF;
Ubiquitin ligase complex	1	43	0.0539084	0.184229	0.997183	1	1	1	RNF40;
Nucleoplasm	59	449	3.18059	1.03104	0.42135	1	1	1	HIST1H4K; RPS2; OGG1; TAF4B; PTRF; NR4A1; MYOD1; CDC25A; PRKAB2; UBE2D1; ORC5; TNPO2; SMAD3; PRM1; CCNO; POT1; ANXA9; HIST1H4C; NTHL1; WDHD1; GEMIN2; TBP; E2F3; CAMK2A; DBF4; ZNF217; RPL11; ISG20; CCNB1; MAPK7; CASP6; ORC4; WEE1; MCM6; TOP2A; KPNA2; KPNA1; DUSP6; MEF2A; MYO6; CTCF; MEF2C; XPO1; RYBP; MPG; HMGB2; MAPK9; EXOSC9; TAF1C; FOXO1; E2F2; TERT; RAD51; ERCC4; POLA2; IFI16; CIB1; SUPT4H1; K…
NuA4 histone acetyltransferase complex	2	14	0.107817	1.12555	0.548688	1	1	1	ACTB; TRRAP;
Dendrite	3	27	0.161725	0.874276	0.687072	1	1	1	GRM7; AP4M1; APOE;
Nuclear speck	4	31	0.215633	1.01449	0.570067	1	1	1	HSPA1A; PRPF19; SRSF2; MEF2C;
F-actin capping protein complex	2	6	0.107817	2.62378	0.171937	1	1	1	CAPZB; CAPG;
Centrosome	120	656	6.469	1.4352	2.0652e-05	0.0161911	0.00107941	0.00411526	GAPDH; ACTB; ARHGAP1; PGK1; RPL8; HIST1H4K; RPS2; RPS18; RPL18; RPL30; RPL3; RPS5; RPL17; RPS13; RPL34; CFL1; RPL5; RPL29; RPL24; RPS27A; RPS17; RPS4X; RPS7; DDX5; RPS6; CETN1; HIST1H2BL; RPL7; RPL9; TUBA1B; RPS24; YWHAB; IDH2; RPL4; MTUS2; ZNF365; DDX6; SLC27A2; CHEK2; BTRC; PARP3; HIST1H4C; KIF11; RAB11FIP3; CAMK2A; RPL11; DOCK2; LCK; MYOF; PSMD6; CCNB1; SFI1; LMNB1; TUBGCP3; TUBB4A; CORO1A; MY…
Low-density lipoprotein particle	1	6	0.0539084	1.31842	0.558804	1	1	1	APOE;
Soluble fraction	36	180	1.9407	1.5694	0.00377179	1	0.0924089	0.35231	GNRH2; CRYGD; DBH; BTC; NTS; SH2D2A; LHB; CRYBA1; IAPP; PDE4D; IL1RAP; SELP; CXCL13; EPHX2; CRHBP; PDE4B; FARS2; CXCL2; F2; CD55; GCG; HAX1; TPP1; CLIC4; ADM; CCL3; CLIC1; ASNS; COPA; PLEK; HTT; STMN2; GRK5; PTPN12; EPHA3; AGT;
Nuclear envelope	16	71	0.862534	1.7688	0.0153734	1	0.276572	1	DHRS2; ALOX5AP; NUPL1; BNIP2; MYOF; BNIP1; LMNB1; BNIP3L; HAX1; CLIC1; XPO1; BNIP3; SYNE1; NUP205; NUP93; ALOX5;
Integral to Golgi membrane	1	19	0.0539084	0.416817	0.925161	1	1	1	B4GAT1;
Focal adhesion	13	45	0.700809	2.26764	0.00315882	1	0.0825506	0.314725	S100A7; AFAP1; DLC1; ACTN1; ITGA5; TLN1; ITGB1; VCL; ZYX; SDC1; FHL2; VASP; PDLIM7;
Gap junction	1	7	0.0539084	1.13034	0.615064	1	1	1	GJA4;
Cytoskeleton	81	427	4.36658	1.48836	0.000133782	0.104885	0.00582697	0.0222154	GAPDH; ACTB; HAP1; ARHGAP1; TPT1; KIF17; NCK2; CFL1; RPS27A; DNAH9; B2M; GP9; NEBL; TPM2; YWHAB; ALB; AAK1; MAP2; GAS2; OSMR; ITGA2; SEPT4; AIM1; DNM1; HMHA1; CNN1; SEPT11; KIF2C; FCER1G; MACF1; CORO1A; ACTC1; ACTN1; MYH9; ARHGDIA; STOM; SLC25A6; PPP1R12A; DMD; MSN; SEPT9; CALD1; TLN1; FLNA; TSPO; ITGB1; TPM4; COL14A1; LDB3; EMILIN1; DSP; VCL; CYB5R3; PFN1; CAPZB; AHNAK; GNAI2; HLA-B; PECAM1; SLC…
Apical plasma membrane	6	42	0.32345	1.12235	0.449953	1	1	1	ATP8B1; TCIRG1; SLC11A2; CAV1; SLC23A2; TEK;
Intracellular	17	151	0.916442	0.883701	0.744484	1	1	1	IL1RN; CD74; HSD17B6; METTL21B; CLIC2; PROSC; LGALS1; HSPA8; SERPINA3; CLIC4; SAT1; CAV1; TGM2; WSB1; SFRP1; EEF1G; PNP;
Cell-cell junction	9	38	0.485175	1.85966	0.045674	1	0.534454	1	EPB41L3; COL17A1; PTPRM; PTPRU; CDH5; CLDN5; ITGA5; PVRL2; CLIC4;
Trans-Golgi network	3	31	0.161725	0.761502	0.774743	1	1	1	KIAA0368; SLC11A2; WIPI1;
Mitochondrial small ribosomal subunit	1	17	0.0539084	0.465826	0.901664	1	1	1	MRPS18B;
Nuclear envelope lumen	1	1	0.0539084	7.84525	0.127465	1	0.82589	1	ALOX5;
Platelet alpha granule lumen	12	35	0.6469	2.69127	0.00087446	0.685577	0.0285657	0.108907	FN1; ALB; SERPINA1; SERPING1; VEGFA; IGF1; FIGF; PF4; THBS1; SPARC; THBS2; THBS4;
Mediator complex	1	23	0.0539084	0.344359	0.956659	1	1	1	MED1;
Voltage-gated calcium channel complex	5	20	0.269542	1.96425	0.101278	1	0.82589	1	CACNA1G; CACNA1B; CACNA1S; CACNA1D; CACNB2;
Microtubule	17	129	0.916442	1.0344	0.480983	1	1	1	KIF14; KIF11; DNM1; SEPT11; GAS8; TUBA3D; TUBB4A; MACF1; CCT8; CEP57; BICD2; SEPT9; TPX2; TUBA1A; SNTB2; DPYSL2; CCT4;
Striated muscle thin filament	1	4	0.0539084	1.97598	0.420431	1	1	1	TNNT2;
Ruffle	8	24	0.431267	2.61726	0.00763687	1	0.161819	0.616938	S100A11; INPP5J; ARF6; MYH9; ITGA5; ITGB1; MYO6; ARFIP2;
Cilium	2	10	0.107817	1.57532	0.370637	1	1	1	RPGRIP1; BBIP1;
Connexon complex	2	5	0.107817	3.14749	0.124851	1	0.82589	1	GJB1; GJA1;
Insoluble fraction	3	13	0.161725	1.81508	0.224596	1	1	1	PDE4D; S100A12; PDE4B;
Caveola	8	24	0.431267	2.61726	0.00763687	1	0.161819	0.616938	PTRF; IRS1; F2R; DLC1; CAV1; FLOT1; INSR; TGFBR2;
Cytoplasmic membrane-bounded vesicle	5	19	0.269542	2.06758	0.0844192	1	0.817094	1	MYO6; KIAA0368; PALM; ARHGDIB; CXCR4;
Peroxisomal membrane	1	13	0.0539084	0.609047	0.83024	1	1	1	SLC27A2;
Pre-autophagosomal structure membrane	1	2	0.0539084	3.94214	0.238691	1	1	1	WIPI1;
Fanconi anaemia nuclear complex	1	4	0.0539084	1.97598	0.420431	1	1	1	APITD1;
Endosome membrane	4	27	0.215633	1.16473	0.457235	1	1	1	PIKFYVE; INSR; WIPI1; RHOB;
Integrator complex	1	13	0.0539084	0.609047	0.83024	1	1	1	INTS10;
Stress fiber	6	16	0.32345	2.94503	0.0109183	1	0.213998	0.81587	SEPT11; MYH9; SEPT9; TPM4; FERMT2; ZYX;
Nuclear matrix	3	37	0.161725	0.638049	0.867521	1	1	1	OGG1; CLIC4; ALOX5;
Proteinaceous extracellular matrix	21	70	1.13208	2.35436	0.000110626	0.0867308	0.00510181	0.0194507	VCAN; FN1; DMP1; MATN3; ADAMTS3; COL6A2; LTBP2; COMP; MATN2; FBLN2; FMOD; COL14A1; VEGFA; CTGF; FBN2; BGN; SFRP1; FBN1; EFEMP1; LTBP1; SPARC;
Cytoplasmic microtubule	1	8	0.0539084	0.989226	0.664154	1	1	1	MTUS2;
Sarcoplasmic reticulum membrane	2	6	0.107817	2.62378	0.171937	1	1	1	RYR2; ATP2A2;
Centriolar satellite	2	8	0.107817	1.96866	0.271438	1	1	1	ALDOB; FLOT1;
Nuclear outer membrane	1	7	0.0539084	1.13034	0.615064	1	1	1	GUCY2D;
Synaptosome	1	3	0.0539084	2.63246	0.335744	1	1	1	CYFIP2;
Protein complex	10	65	0.539084	1.20798	0.312425	1	1	1	ALB; CORO1A; MYH9; TOP2A; PRKAR1A; VCL; SERPINA5; HMGB2; DDOST; PSEN2;
Histone methyltransferase complex	2	11	0.107817	1.43224	0.41828	1	1	1	KMT2D; WDR82;
Apical part of cell	6	13	0.32345	3.62413	0.00328097	1	0.0829768	0.31635	AQP8; VCAM1; CA2; MSN; CLIC4; SLC11A2;
Microvillus	4	11	0.215633	2.85735	0.0414515	1	0.529593	1	VCAM1; MSN; CLIC4; TEK;
Eukaryotic translation initiation factor 3 complex	1	15	0.0539084	0.527895	0.870794	1	1	1	COPS5;
Spindle	3	30	0.161725	0.786877	0.754936	1	1	1	KIF11; NEDD9; TUBGCP3;
Mitochondrial respiratory chain complex I	1	46	0.0539084	0.172217	0.998132	1	1	1	NDUFB5;
Transcription factor complex	5	43	0.269542	0.91385	0.655758	1	1	1	FOXH1; FOXF2; FOXF1; LEF1; HIF1A;
Filopodium	2	10	0.107817	1.57532	0.370637	1	1	1	VCAM1; MSN;
Nuclear membrane	10	78	0.539084	1.00668	0.543277	1	1	1	GRM5; ALOX5AP; HAX1; TMEM97; MYO6; CAPG; NUP205; NUP93; PSEN2; ALOX5;
Myosin complex	1	10	0.0539084	0.791578	0.744358	1	1	1	FILIP1L;
Late endosome	3	40	0.161725	0.590207	0.899812	1	1	1	KIAA0368; SLC11A2; CD151;
Proteasome complex	5	34	0.269542	1.15568	0.440398	1	1	1	PSMD6; PSMB9; PSMB8; KIAA0368; PSMD11;
AP-type membrane coat adaptor complex	3	5	0.161725	4.71341	0.016933	1	0.276572	1	AP4M1; AP3M2; AP1S2;
Cell cortex	6	20	0.32345	2.35632	0.0338436	1	0.482425	1	GRM7; CYTIP; NEDD4; ARF6; MACF1; ARFIP2;
Early endosome membrane	3	7	0.161725	3.36864	0.0486721	1	0.561161	1	B2M; PIKFYVE; HLA-A;
Chylomicron	2	8	0.107817	1.96866	0.271438	1	1	1	APOC1; APOE;
Spindle pole	4	24	0.215633	1.31026	0.366602	1	1	1	CETN1; KIF11; CCNB1; TPX2;
Histone deacetylase complex	1	21	0.0539084	0.377139	0.943046	1	1	1	ZNF217;
Ruffle membrane	4	11	0.215633	2.85735	0.0414515	1	0.529593	1	AIF1; ITGA5; ITGB1; PLEK;
Nicotinic acetylcholine-gated receptor-channel complex	2	11	0.107817	1.43224	0.41828	1	1	1	CHRNB3; CHRNA7;
Mitochondrial outer membrane	4	29	0.215633	1.08443	0.515176	1	1	1	MAOA; TSPO; CYB5A; MCL1;
Synaptic vesicle	2	24	0.107817	0.656766	0.829395	1	1	1	SV2C; RGS1;
Microsome	19	156	1.02426	0.955952	0.620786	1	1	1	CFL1; SLC27A2; FMO5; OAS2; GRB14; GPRC5A; HMOX1; HSD3B1; AADAC; SSR4; ATP2A2; CHN1; TAPBP; COPA; DDOST; SEC61G; CDS1; INSR; CYP1A2;
Lamellipodium	4	23	0.215633	1.36721	0.335998	1	1	1	FAP; PTPRM; CORO1A; SPRY1;
Microtubule cytoskeleton	8	47	0.431267	1.33675	0.244502	1	1	1	KIF2C; CEP57; SPTAN1; CLIC4; IGBP1; NDRG1; TPX2; DPYSL2;
Intracellular membrane-bounded organelle	24	127	1.2938	1.48307	0.0300895	1	0.436855	1	RUNX1; ARHGAP1; SPINK4; DMC1; CPA3; NEUROD1; GZMB; CSDC2; BNIP2; BNIP1; NAB1; MMP2; GRN; CTSS; TLN1; ME2; LITAF; MEF2C; LGALS3BP; CBS; ATP6V1B2; FLOT1; LYN; LGMN;
Cell junction	5	38	0.269542	1.03406	0.542293	1	1	1	PVRL1; PARD6A; CDH5; P2RX4; PDLIM7;
Cis-Golgi network	1	9	0.0539084	0.879434	0.706986	1	1	1	SCFD1;
Lysosomal membrane	1	14	0.0539084	0.565574	0.851898	1	1	1	SLC11A2;
Mitochondrial matrix	11	79	0.592992	1.09323	0.426087	1	1	1	ALDH3B1; HSD17B8; HIBCH; FARS2; ECI1; HAGH; ATP5F1; CPS1; TST; ALAS1; HSPD1;
Membrane raft	13	36	0.700809	2.8344	0.000300646	0.235706	0.0117853	0.0449317	PIKFYVE; LCK; TNFRSF1B; CD48; THY1; CD55; STOM; CAV1; FLOT1; LYN; TEK; TNFRSF1A; CD24;
Mitochondrial alpha-ketoglutarate dehydrogenase complex	1	4	0.0539084	1.97598	0.420431	1	1	1	BCKDK;
Condensed chromosome	2	10	0.107817	1.57532	0.370637	1	1	1	CTCF; HMGB2;
Collagen type V	1	3	0.0539084	2.63246	0.335744	1	1	1	COL5A2;
Centriole	3	22	0.161725	1.07288	0.544783	1	1	1	SFI1; TUBGCP3; TOP2A;
Axon	2	27	0.107817	0.583819	0.875715	1	1	1	SCN2A; NDEL1;
COPI vesicle coat	1	6	0.0539084	1.31842	0.558804	1	1	1	COPA;
Peroxisome	17	111	0.916442	1.20212	0.244772	1	1	1	ABCD2; BAAT; PHLDA1; SLC27A2; PEX11A; PEX7; EPHX2; CRAT; PHYH; PEX2; PSMD6; AOC1; BBOX1; ACOX2; HSD17B4; HSPD1; LAPTM5;
Muscle thin filament tropomyosin	2	4	0.107817	3.93241	0.0816836	1	0.800499	1	TPM2; TPM4;
Cilium axoneme	1	5	0.0539084	1.58158	0.494326	1	1	1	DNAH9;
Endoplasmic reticulum lumen	3	24	0.161725	0.983515	0.60603	1	1	1	ERAP1; PTGIS; PTGS2;
Rough endoplasmic reticulum	2	5	0.107817	3.14749	0.124851	1	0.82589	1	TMEM97; PTGDS;
MLL1 complex	1	27	0.0539084	0.293362	0.974904	1	1	1	HCFC1;
THO complex part of transcription export complex	1	5	0.0539084	1.58158	0.494326	1	1	1	THOC5;
Pseudopodium	1	5	0.0539084	1.58158	0.494326	1	1	1	ACTN1;
Golgi membrane	15	55	0.808625	2.14065	0.0029311	1	0.0820707	0.312896	MGAT5; B2M; GOLGA2; CSPG5; ICA1; ST3GAL5; B3GAT3; STX10; SCAMP5; ACO1; TAPBP; HLA-A; BET1; CAV1; GJA1;
Endocytic vesicle	1	16	0.0539084	0.494922	0.88728	1	1	1	DNM1;
Voltage-gated potassium channel complex	5	42	0.269542	0.935603	0.634564	1	1	1	KCNA1; HCN2; KCNN4; KCNQ2; KCNK1;
STAGA complex	1	12	0.0539084	0.659758	0.805417	1	1	1	TRRAP;
Brush border	2	12	0.107817	1.31298	0.46401	1	1	1	TCIRG1; CLIC1;
Polysome	2	7	0.107817	2.24949	0.221243	1	1	1	RPS4X; RPS4Y1;
Coated pit	2	13	0.107817	1.21206	0.50754	1	1	1	DAB2; HSPD1;
Recycling endosome	2	10	0.107817	1.57532	0.370637	1	1	1	RAB11FIP3; SLC11A2;
External side of plasma membrane	9	35	0.485175	2.01901	0.0279881	1	0.421974	1	TNFRSF11A; CD28; SELP; ABCG1; VCAM1; NRCAM; ENG; TGFBR2; THBS1;
Eukaryotic translation initiation factor 4F complex	2	9	0.107817	1.75016	0.321496	1	1	1	EIF4H; EIF4G1;
Pre-autophagosomal structure	1	2	0.0539084	3.94214	0.238691	1	1	1	WIPI1;
Collagen type III	1	1	0.0539084	7.84525	0.127465	1	0.82589	1	COL3A1;
Calcineurin complex	1	2	0.0539084	3.94214	0.238691	1	1	1	PPP3CA;
Spliceosomal complex	3	46	0.161725	0.51324	0.943992	1	1	1	GEMIN2; SF3B3; RBM5;
Clathrin-coated vesicle	1	19	0.0539084	0.416817	0.925161	1	1	1	HAX1;
Cell-cell adherens junction	4	13	0.215633	2.4181	0.0730813	1	0.795774	1	PVRL1; PTPRM; VCL; ZYX;
High-density lipoprotein particle	3	11	0.161725	2.14479	0.156241	1	0.987845	1	APOC4; APOC1; APOE;
Endomembrane system	1	5	0.0539084	1.58158	0.494326	1	1	1	RAC3;
Basolateral plasma membrane	9	40	0.485175	1.7667	0.0608783	1	0.681837	1	CEACAM5; SLC22A6; BEST1; ERBB4; CAV1; SLC23A2; TEK; ENPP1; ADRA2A;
Integral to endoplasmic reticulum membrane	2	31	0.107817	0.508512	0.919518	1	1	1	BNIP1; TAP1;
Uropod	1	1	0.0539084	7.84525	0.127465	1	0.82589	1	MYH9;
Early endosome	6	69	0.32345	0.683233	0.888507	1	1	1	KIAA0368; SLC11A2; TRAK1; PRDX3; CD151; HSPD1;
Mitochondrial inner membrane	8	58	0.431267	1.08327	0.463582	1	1	1	HCCS; SLC25A16; HSD3B1; UCP2; SLC25A6; ATP5F1; ATP5J; SLC25A5;
SNARE complex	2	9	0.107817	1.75016	0.321496	1	1	1	BNIP1; SCAMP5;
6-phosphofructokinase complex	1	3	0.0539084	2.63246	0.335744	1	1	1	PFKP;
Intermediate-density lipoprotein particle	1	4	0.0539084	1.97598	0.420431	1	1	1	APOE;
Hemoglobin complex	4	10	0.215633	3.1428	0.0292688	1	0.432957	1	HBA1; HBB; HBZ; CYB5R3;
Unconventional myosin complex	2	7	0.107817	2.24949	0.221243	1	1	1	MYO1F; MYO6;
Transcription factor TFIID complex	1	17	0.0539084	0.465826	0.901664	1	1	1	TBP;
SUN-KASH complex	1	5	0.0539084	1.58158	0.494326	1	1	1	SYNE1;
Heterotrimeric G-protein complex	3	11	0.161725	2.14479	0.156241	1	0.987845	1	GNA15; GNAI1; RGS19;
Paraferritin complex	1	1	0.0539084	7.84525	0.127465	1	0.82589	1	SLC11A2;
Spindle microtubule	2	24	0.107817	0.656766	0.829395	1	1	1	KIF11; PARP4;
Cytoplasmic vesicle	27	160	1.45553	1.32429	0.076596	1	0.800499	1	PGK1; DOC2B; SPTBN2; GPR37L1; DBH; VNN2; CST7; AP3B2; SEL1L; RAB11FIP3; FGFR3; DNM1; VTI1B; GPRC5A; SERPINI1; SCAMP5; REG1A; STOM; KIAA0368; SLC11A2; SYT11; SEPT8; SEC23A; SV2B; SERPINB5; TRHR; CXCR4;
Nuclear inner membrane	2	10	0.107817	1.57532	0.370637	1	1	1	SMAD3; PSEN2;
ESC/E(Z) complex	1	9	0.0539084	0.879434	0.706986	1	1	1	EZH2;
Cytosolic large ribosomal subunit	17	36	0.916442	3.70585	4.49437e-07	0.000352359	2.93632e-05	0.000111948	RPL8; RPL18; RPL30; RPL3; RPL27A; RPL37; RPL34; RPL5; RPL29; RPL24; RPL7; RPL4; RPL11; RPL39; RPL35; RPL22; RPL10;
Microfibril	2	3	0.107817	5.23885	0.044583	1	0.529593	1	MFAP4; FBN1;
Transport vesicle	3	21	0.161725	1.12395	0.512154	1	1	1	TMEM187; BGN; YIPF2;
Golgi lumen	2	11	0.107817	1.43224	0.41828	1	1	1	PCSK5; TPST2;
Stored secretory granule	6	19	0.32345	2.48027	0.026467	1	0.406866	1	CPA3; ELANE; LTF; CYBA; VEGFA; THBS1;
Platelet alpha granule membrane	3	11	0.161725	2.14479	0.156241	1	0.987845	1	GP9; SELP; PECAM1;
Muscle myosin complex	2	15	0.107817	1.05056	0.587353	1	1	1	MYH11; MYL9;
Activin responsive factor complex	1	3	0.0539084	2.63246	0.335744	1	1	1	FOXH1;
Arp2/3 protein complex	2	7	0.107817	2.24949	0.221243	1	1	1	ARPC1B; ARPC5;
Intermediate filament	3	36	0.161725	0.655768	0.85487	1	1	1	KRT17; SYNM; KRT19;
NADPH oxidase complex	2	8	0.107817	1.96866	0.271438	1	1	1	CYBB; CYBA;
Spectrin	2	9	0.107817	1.75016	0.321496	1	1	1	SPTBN2; SPTAN1;
Inclusion body	1	6	0.0539084	1.31842	0.558804	1	1	1	HSPA1A;
Actin filament	5	24	0.269542	1.63701	0.18298	1	1	1	AIF1; GAS2; ACTC1; DMD; PALLD;
Transcription factor TFTC complex	1	14	0.0539084	0.565574	0.851898	1	1	1	TRRAP;
Telomerase holoenzyme complex	1	6	0.0539084	1.31842	0.558804	1	1	1	TERT;
T cell receptor complex	4	12	0.215633	2.61944	0.0560705	1	0.637091	1	CD247; CD3G; SYK; CD3D;
Apolipoprotein B mRNA editing enzyme complex	1	4	0.0539084	1.97598	0.420431	1	1	1	APOBEC3G;
Annulate lamellae	1	2	0.0539084	3.94214	0.238691	1	1	1	XPO1;
Endocytic vesicle membrane	4	22	0.215633	1.42932	0.305501	1	1	1	GRIA3; GRIA2; CAMK2A; GRIA1;
Extrinsic to external side of plasma membrane	1	3	0.0539084	2.63246	0.335744	1	1	1	SERPINE2;
Extrinsic to membrane	7	13	0.377358	4.22715	0.000459731	0.360429	0.0171633	0.0654353	GFRA3; CNTFR; GFRA2; BST1; PLAUR; FOLR3; GML;
Chromosome	2	59	0.107817	0.267225	0.996955	1	1	1	MCM6; H2AFY;
Aggresome	1	6	0.0539084	1.31842	0.558804	1	1	1	UBD;
IkappaB kinase complex	2	8	0.107817	1.96866	0.271438	1	1	1	IKBKG; PRDX3;
Golgi-associated vesicle	1	6	0.0539084	1.31842	0.558804	1	1	1	ADAM10;
Microtubule associated complex	6	24	0.32345	1.96376	0.075752	1	0.800499	1	MAP2; MAP1A; MAP1B; PEA15; RABGAP1; FNTA;
DNA-directed RNA polymerase II, holoenzyme	1	5	0.0539084	1.58158	0.494326	1	1	1	MYO6;
Intrinsic to internal side of plasma membrane	1	3	0.0539084	2.63246	0.335744	1	1	1	RASA3;
Condensed nuclear chromosome	2	12	0.107817	1.31298	0.46401	1	1	1	DMC1; RRS1;
Others	13	51	0.700809	2.00091	0.0099536	1	0.200093	0.762857	PGK1; DBH; CST7; SERPINA1; LTF; AP3B2; CTSS; LCN2; CHGB; RNF40; HSPD1; SEC23A; GAS1;
Cornified envelope	4	19	0.215633	1.65489	0.216792	1	1	1	SPRR2D; CSTA; DSP; ANXA1;
ATP-binding cassette (ABC) transporter complex	1	7	0.0539084	1.13034	0.615064	1	1	1	ABCD2;
Dynactin complex	2	4	0.107817	3.93241	0.0816836	1	0.800499	1	ACTR1B; DCTN2;
Integral to membrane of membrane fraction	1	8	0.0539084	0.989226	0.664154	1	1	1	CD70;
Late endosome membrane	1	2	0.0539084	3.94214	0.238691	1	1	1	SLC11A2;
Platelet dense tubular network membrane	1	3	0.0539084	2.63246	0.335744	1	1	1	ITPR3;
Fibrinogen complex	4	7	0.215633	4.48779	0.00668727	1	0.149795	0.571095	FN1; FGL2; FGL1; THBS1;
Synapse	4	33	0.215633	0.953027	0.621301	1	1	1	GRIA2; CYFIP2; TLN2; ARHGEF7;
Barr body	1	3	0.0539084	2.63246	0.335744	1	1	1	H2AFY;
Anaphase-promoting complex	1	18	0.0539084	0.439961	0.914213	1	1	1	UBE2S;
Platelet alpha granule	2	10	0.107817	1.57532	0.370637	1	1	1	SERPINE2; THBS1;
RNA-induced silencing complex	1	3	0.0539084	2.63246	0.335744	1	1	1	TARBP2;
Nuclear chromosome	2	17	0.107817	0.92704	0.657141	1	1	1	TOP2A; GBX1;
Neuron projection	2	12	0.107817	1.31298	0.46401	1	1	1	RAC3; NRCAM;
Troponin complex	5	8	0.269542	4.90695	0.00134175	1	0.0404591	0.154251	TNNI3; TNNC2; TNNT3; TNNI1; TNNT2;
Lipopolysaccharide receptor complex	2	5	0.107817	3.14749	0.124851	1	0.82589	1	LY96; HSPD1;
Collagen type IV	3	5	0.161725	4.71341	0.016933	1	0.276572	1	COL4A3; COL4A4; COL4A2;
Cleavage furrow	2	7	0.107817	2.24949	0.221243	1	1	1	RAB11FIP3; MYH9;
Neuronal cell body	2	8	0.107817	1.96866	0.271438	1	1	1	RAC3; APOE;
Chromatin remodeling complex	1	8	0.0539084	0.989226	0.664154	1	1	1	KIF11;
Apical membrane	1	16	0.0539084	0.494922	0.88728	1	1	1	PARD6A;
Clathrin coat of trans-Golgi network vesicle	1	3	0.0539084	2.63246	0.335744	1	1	1	AP1S1;
Integral to peroxisomal membrane	2	11	0.107817	1.43224	0.41828	1	1	1	PEX11A; PEX2;
Laminin-2 complex	1	1	0.0539084	7.84525	0.127465	1	0.82589	1	LAMB1;
Small ribosomal subunit	8	13	0.431267	4.83016	4.87266e-05	0.0382017	0.0023876	0.00910278	RPS18; RPS25; RPS27A; RPS4X; RPS6; RPS24; RPS29; RPS26;
Costamere	5	6	0.269542	6.53988	0.000179645	0.140842	0.00741272	0.0282611	SVIL; DMD; VCL; SYNM; KRT19;
Sarcomere	4	15	0.215633	2.0959	0.113815	1	0.82589	1	TNNI3; ACTC1; SYNE1; TNNT2;
Laminin-10 complex	2	3	0.107817	5.23885	0.044583	1	0.529593	1	LAMB1; LAMC1;
Protein-DNA complex	1	5	0.0539084	1.58158	0.494326	1	1	1	LEF1;
Alphav-beta3 integrin-vitronectin complex	1	3	0.0539084	2.63246	0.335744	1	1	1	ITGA5;
Integral to mitochondrial outer membrane	1	6	0.0539084	1.31842	0.558804	1	1	1	BNIP3;
Basement membrane	9	21	0.485175	3.36438	0.000605539	0.474743	0.020641	0.0786941	COL4A3; LAMA2; EFEMP2; LAMA4; FBN1; NID2; LAMB1; LAMC1; THBS4;
Interleukin-6 receptor complex	1	3	0.0539084	2.63246	0.335744	1	1	1	IL6;
Peroxisomal matrix	4	11	0.215633	2.85735	0.0414515	1	0.529593	1	BAAT; SLC27A2; HSD17B4; HSPD1;
Growth cone	1	8	0.0539084	0.989226	0.664154	1	1	1	RAC3;
Lamin fiLament	1	3	0.0539084	2.63246	0.335744	1	1	1	LMNB1;
Kinesin complex	2	9	0.107817	1.75016	0.321496	1	1	1	KIF11; KIF2C;
Golgi-associated vesicle membrane	2	5	0.107817	3.14749	0.124851	1	0.82589	1	CSPG5; GJA1;
Sarcolemma	4	8	0.215633	3.92752	0.0120328	1	0.23009	0.877223	ALOX12; DMD; ITGB1; NOS1;
THO complex	1	5	0.0539084	1.58158	0.494326	1	1	1	THOC5;
Adherens junction	2	6	0.107817	2.62378	0.171937	1	1	1	PVRL1; SYNM;
Dystrophin-associated glycoprotein complex	3	10	0.161725	2.35906	0.124935	1	0.82589	1	SGCA; DMD; SNTB2;
Golgi trans cisterna	1	3	0.0539084	2.63246	0.335744	1	1	1	AP4M1;
Axin-APC-beta-catenin-GSK3B complex	1	6	0.0539084	1.31842	0.558804	1	1	1	CTNNBIP1;
Recycling endosome membrane	1	7	0.0539084	1.13034	0.615064	1	1	1	SCAMP5;
Pericentriolar material	1	5	0.0539084	1.58158	0.494326	1	1	1	LCK;
Eukaryotic translation initiation factor 2 complex	1	2	0.0539084	3.94214	0.238691	1	1	1	EIF2S2;
PR-DUB complex	1	2	0.0539084	3.94214	0.238691	1	1	1	BAP1;
Chromosome, centromeric region	3	19	0.161725	1.2422	0.443423	1	1	1	NDC80; KIF2C; CTCF;
Proteasome regulatory particle	1	8	0.0539084	0.989226	0.664154	1	1	1	PSMD13;
Collagen type XIV	1	1	0.0539084	7.84525	0.127465	1	0.82589	1	COL14A1;
Cortical actin cytoskeleton	2	5	0.107817	3.14749	0.124851	1	0.82589	1	SHROOM2; CORO1A;
Neurofilament cytoskeleton	1	1	0.0539084	7.84525	0.127465	1	0.82589	1	SYNM;
Cell leading edge	2	6	0.107817	2.62378	0.171937	1	1	1	MYH9; CXCR4;
Filamentous actin	3	9	0.161725	2.62089	0.0962349	1	0.82589	1	RAC3; CORO1A; MYO6;
Phagocytic vesicle	1	4	0.0539084	1.97598	0.420431	1	1	1	CORO1A;
Sodium:potassium-exchanging ATPase complex	2	6	0.107817	2.62378	0.171937	1	1	1	FXYD2; ATP1B3;
Fibrillar collagen	1	2	0.0539084	3.94214	0.238691	1	1	1	LUM;
AP-1 adaptor complex	1	5	0.0539084	1.58158	0.494326	1	1	1	AP1S1;
PCAF complex	1	6	0.0539084	1.31842	0.558804	1	1	1	TRRAP;
Condensin complex	1	5	0.0539084	1.58158	0.494326	1	1	1	SMC4;
Nuclear telomere cap complex	1	8	0.0539084	0.989226	0.664154	1	1	1	POT1;
CUL4 RING ubiquitin ligase complex	1	11	0.0539084	0.719682	0.776966	1	1	1	DCAF4;
Nuclear exosome (RNase complex)	1	2	0.0539084	3.94214	0.238691	1	1	1	EXOSC9;
Complement component C1 complex	1	2	0.0539084	3.94214	0.238691	1	1	1	C1QB;
Chromosome, telomeric region	4	17	0.215633	1.84947	0.162312	1	1	1	CHEK2; POT1; RAD17; ERCC4;
I band	1	6	0.0539084	1.31842	0.558804	1	1	1	CACNA1S;
Actomyosin, actin part	1	1	0.0539084	7.84525	0.127465	1	0.82589	1	ACTC1;
Mitochondrial membrane	3	56	0.161725	0.421607	0.979866	1	1	1	ACTN1; BNIP3; MCL1;
Sarcoplasmic reticulum	9	32	0.485175	2.20824	0.0157664	1	0.276572	1	CACNA1S; CA4; CASQ2; RYR2; ATP2A2; SYNE1; PLN; NOS1; FKBP1A;
Condensed chromosome kinetochore	1	7	0.0539084	1.13034	0.615064	1	1	1	NDC80;
Mitochondrial respiratory chain	1	8	0.0539084	0.989226	0.664154	1	1	1	UQCRB;
Tubulin complex	1	2	0.0539084	3.94214	0.238691	1	1	1	TPT1;
MLL5-L complex	2	8	0.107817	1.96866	0.271438	1	1	1	ACTB; HCFC1;
Toll-like receptor 1-Toll-like receptor 2 protein complex	1	2	0.0539084	3.94214	0.238691	1	1	1	TLR2;
Nuclear heterochromatin	1	5	0.0539084	1.58158	0.494326	1	1	1	FOXC1;
MHC class I peptide loading complex	1	1	0.0539084	7.84525	0.127465	1	0.82589	1	TAPBP;
Multivesicular body	1	4	0.0539084	1.97598	0.420431	1	1	1	TPT1;
Basal lamina	1	7	0.0539084	1.13034	0.615064	1	1	1	COL4A4;
Transcription factor TFIIA complex	1	3	0.0539084	2.63246	0.335744	1	1	1	TBP;
Intermediate filament cytoskeleton	1	11	0.0539084	0.719682	0.776966	1	1	1	KRT17;
Nuclear origin of replication recognition complex	1	2	0.0539084	3.94214	0.238691	1	1	1	ORC5;
Transcription export complex	1	8	0.0539084	0.989226	0.664154	1	1	1	THOC5;
I-kappaB/NF-kappaB complex	1	3	0.0539084	2.63246	0.335744	1	1	1	NFKBIA;
Acrosome	1	11	0.0539084	0.719682	0.776966	1	1	1	EPPIN;
Desmosome	1	11	0.0539084	0.719682	0.776966	1	1	1	COL17A1;
Nuclear chromosome, telomeric region	1	12	0.0539084	0.659758	0.805417	1	1	1	ERCC4;
Postsynaptic membrane	1	7	0.0539084	1.13034	0.615064	1	1	1	SYNE1;
Laminin-1 complex	2	3	0.107817	5.23885	0.044583	1	0.529593	1	LAMB1; LAMC1;
Collagen type VI	1	2	0.0539084	3.94214	0.238691	1	1	1	COL6A3;
Cytoplasmic part	1	8	0.0539084	0.989226	0.664154	1	1	1	IKBKG;
Zymogen granule	11	34	0.592992	2.53973	0.00242338	1	0.0703679	0.268279	CLPS; ELANE; DPEP1; SMPDL3A; CTRC; CPA2; PNLIP; CPA1; P4HB; DCTN2; RAB27B;
WASH complex	1	7	0.0539084	1.13034	0.615064	1	1	1	CAPZB;
Mitochondrial proton-transporting ATP synthase complex	2	18	0.107817	0.875566	0.688329	1	1	1	ATP5F1; ATP5J;
Stress granule	3	8	0.161725	2.94809	0.0706557	1	0.780198	1	DDX6; MBNL1; DDX1;
T-tubule	1	1	0.0539084	7.84525	0.127465	1	0.82589	1	CACNA1S;
Eukaryotic translation elongation factor 1 complex	2	3	0.107817	5.23885	0.044583	1	0.529593	1	EEF1B2; EEF1D;
Cell projection	5	41	0.269542	0.958417	0.612586	1	1	1	KIF17; DNAH9; TEKT2; ARF6; FLNA;
Signal recognition particle receptor complex	1	2	0.0539084	3.94214	0.238691	1	1	1	SRPR;
Hydrogen:potassium-exchanging ATPase complex	1	1	0.0539084	7.84525	0.127465	1	0.82589	1	ATP12A;
Membrane attack complex	2	2	0.107817	7.84525	0.0162397	1	0.276572	1	C8A; C7;
Outer kinetochore of condensed nuclear chromosome	2	3	0.107817	5.23885	0.044583	1	0.529593	1	NDC80; CCNB1;
Vacuole	2	4	0.107817	3.93241	0.0816836	1	0.800499	1	CD74; SLC11A2;
Small nuclear ribonucleoprotein complex	1	16	0.0539084	0.494922	0.88728	1	1	1	SF3B3;
Autophagic vacuole membrane	1	3	0.0539084	2.63246	0.335744	1	1	1	WIPI1;
Synaptonemal complex	1	4	0.0539084	1.97598	0.420431	1	1	1	SYCP2;
Collagen type I	2	2	0.107817	7.84525	0.0162397	1	0.276572	1	COL1A2; COL1A1;
Microtubule organizing center	2	10	0.107817	1.57532	0.370637	1	1	1	ALDOB; FLOT1;
Replication fork	1	3	0.0539084	2.63246	0.335744	1	1	1	BCL6;
Collagen type XI	2	2	0.107817	7.84525	0.0162397	1	0.276572	1	COL11A2; COL11A1;
Origin recognition complex	2	6	0.107817	2.62378	0.171937	1	1	1	ORC5; ORC4;
Trans-Golgi network membrane	1	3	0.0539084	2.63246	0.335744	1	1	1	SCAMP5;
Actomyosin contractile ring	1	3	0.0539084	2.63246	0.335744	1	1	1	MYH9;
TAP complex	2	3	0.107817	5.23885	0.044583	1	0.529593	1	TAP1; TAPBP;
Immunological synapse	4	7	0.215633	4.48779	0.00668727	1	0.149795	0.571095	GZMB; ITGAL; GZMA; MYH9;
ER to Golgi transport vesicle	1	2	0.0539084	3.94214	0.238691	1	1	1	KIAA0368;
Platelet dense granule membrane	1	5	0.0539084	1.58158	0.494326	1	1	1	SELP;
Unknown membrane (None)	1	4	0.0539084	1.97598	0.420431	1	1	1	SEPT4;
Golgi vesicle	1	6	0.0539084	1.31842	0.558804	1	1	1	HAX1;
Mitochondrial large ribosomal subunit	1	8	0.0539084	0.989226	0.664154	1	1	1	MRPL3;
Laminin-8 complex	1	1	0.0539084	7.84525	0.127465	1	0.82589	1	LAMB1;
Vesicle (None)	2	13	0.107817	1.21206	0.50754	1	1	1	GBA; CEACAM1;
Platelet dense tubular network	1	2	0.0539084	3.94214	0.238691	1	1	1	F2R;
Coated vesicle	1	3	0.0539084	2.63246	0.335744	1	1	1	HSPD1;
Neuromuscular junction	1	2	0.0539084	3.94214	0.238691	1	1	1	ITGB1;
Collagen type IX	1	3	0.0539084	2.63246	0.335744	1	1	1	COL9A3;
Chromaffin granule	1	3	0.0539084	2.63246	0.335744	1	1	1	DBH;
Vesicular fraction	1	3	0.0539084	2.63246	0.335744	1	1	1	OPRD1;
ACF complex	1	1	0.0539084	7.84525	0.127465	1	0.82589	1	BAZ1A;
Secretory granule membrane	1	4	0.0539084	1.97598	0.420431	1	1	1	ICA1;
Basal part of cell	1	4	0.0539084	1.97598	0.420431	1	1	1	SLC11A2;
Collagen	2	4	0.107817	3.93241	0.0816836	1	0.800499	1	COL10A1; COL14A1;
Ndc80 complex	1	4	0.0539084	1.97598	0.420431	1	1	1	NDC80;
Trans-Golgi network transport vesicle membrane	1	1	0.0539084	7.84525	0.127465	1	0.82589	1	RASSF9;
Polar microtubule	1	4	0.0539084	1.97598	0.420431	1	1	1	TUBGCP3;
Collagen type VIII	1	1	0.0539084	7.84525	0.127465	1	0.82589	1	COL8A1;
Intrinsic to membrane	1	3	0.0539084	2.63246	0.335744	1	1	1	BNIP3L;
Calcium channel complex	2	7	0.107817	2.24949	0.221243	1	1	1	RYR2; FKBP1B;
Dolichol-phosphate-mannose synthase complex	1	3	0.0539084	2.63246	0.335744	1	1	1	DPM1;
Insulin receptor complex	1	2	0.0539084	3.94214	0.238691	1	1	1	INSR;
4-aminobutyrate transaminase complex	1	1	0.0539084	7.84525	0.127465	1	0.82589	1	ABAT;
Lipid particle	2	4	0.107817	3.93241	0.0816836	1	0.800499	1	PLIN2; CAV1;
Cyclin-dependent protein kinase activating kinase holoenzyme complex	1	6	0.0539084	1.31842	0.558804	1	1	1	HSPD1;
Clathrin-coated endocytic vesicle	1	3	0.0539084	2.63246	0.335744	1	1	1	MYO6;
Laminin-11 complex	1	3	0.0539084	2.63246	0.335744	1	1	1	LAMC1;
Signalosome	2	3	0.107817	5.23885	0.044583	1	0.529593	1	COPS2; COPS5;
Heterochromatin	1	3	0.0539084	2.63246	0.335744	1	1	1	MECP2;
Nucleotide-excision repair complex	1	3	0.0539084	2.63246	0.335744	1	1	1	ERCC4;
MMXD complex	1	5	0.0539084	1.58158	0.494326	1	1	1	SLC25A5;
COPI-coated vesicle	1	1	0.0539084	7.84525	0.127465	1	0.82589	1	AP3B2;
Chromatin assembly complex	1	6	0.0539084	1.31842	0.558804	1	1	1	NAP1L3;
Phagocytic cup	1	1	0.0539084	7.84525	0.127465	1	0.82589	1	CORO1A;
Collagen type XVI	1	1	0.0539084	7.84525	0.127465	1	0.82589	1	COL16A1;
Collagen type XIII	1	1	0.0539084	7.84525	0.127465	1	0.82589	1	COL13A1;
Voltage-gated sodium channel complex	1	4	0.0539084	1.97598	0.420431	1	1	1	SCN2B;
Extacellular	1	1	0.0539084	7.84525	0.127465	1	0.82589	1	SCGN;
Perinuclear vesicle (None)	1	5	0.0539084	1.58158	0.494326	1	1	1	FGFR3;
Collagen type XV	1	1	0.0539084	7.84525	0.127465	1	0.82589	1	COL15A1;
Apicolateral plasma membrane	1	1	0.0539084	7.84525	0.127465	1	0.82589	1	NEDD4;
DNA topoisomerase complex (ATP-hydrolyzing)	1	1	0.0539084	7.84525	0.127465	1	0.82589	1	TOP2A;
Viral integration complex	1	1	0.0539084	7.84525	0.127465	1	0.82589	1	TOP2A;
Nuclear periphery	1	3	0.0539084	2.63246	0.335744	1	1	1	HTT;
Plasma membrane part	1	2	0.0539084	3.94214	0.238691	1	1	1	BST2;
Eosinophil	1	1	0.0539084	7.84525	0.127465	1	0.82589	1	PRG2;
Sec61 translocon complex	1	1	0.0539084	7.84525	0.127465	1	0.82589	1	SSR4;
Cell	1	2	0.0539084	3.94214	0.238691	1	1	1	NPY;
Cell-substrate junction	1	1	0.0539084	7.84525	0.127465	1	0.82589	1	VCL;
Dense-core vesicle (None)	1	1	0.0539084	7.84525	0.127465	1	0.82589	1	OPRD1;

## Sheet: Molecular function
Analysis: Molecular function
Dataset name: DEGs in pancreatic cancer
Number of genes in the dataset: 1977
Number of genes in the dataset (which are available in Molecular function database) :1957
Number of genes in background: 18125
Is analysis quantitative: No
						Corrected p-values
Molecular function	No. of genes in the dataset	No. of genes in the background dataset	Percentage of genes	Fold enrichment	P-value (Hypergeometric test)	Bonferroni method	BH method	Q-value (Storey-Tibshirani method)	genes mapped (from input data set)
Molecular function unknown	298	5685	15.2274	0.485495	1	1	1	1	KIAA0101; ZNF749; PGLYRP1; WSCD2; MAGEA12; MN1; SCGB1D1; MT1A; DOCK10; XYLB; RFPL1; MAGEB3; CCDC181; UNC93A; SV2C; PDC; ZFR2; ELOVL5; RPGRIP1; LUZP2; IFRD1; PTPN20; DCAF4; FCMR; HABP4; FAM65B; EDDM3A; CXorf23; TFF2; TCP10; MAGEA2B; ASIP; FAM149A; CRISP1; TMEM110; VNN2; CCDC57; TTC30A; PPP1R12B; CNIH3; LRRC48; MISP; SNX29; PIWIL1; LEFTY1; MTUS2; SNN; ZNF365; TAC1; RBFA; EXOC6B; OLFML1; PRKAB2; TRI…
Protease inhibitor activity	27	94	1.37966	2.66094	1.32743e-06	0.000297343	4.24776e-05	0.000117181	SERPINI2; SERPINB13; TFPI; WFDC8; SPINK4; CST1; SLPI; SPP2; CST7; SERPINB8; SERPINA1; EPPIN; SPINK1; CSTA; SERPINA4; SERPINB1; SERPINA7; SERPINI1; SERPING1; SERPINA3; ITIH1; SERPINB6; PROS1; SERPINA5; SERPINE1; SERPINE2; SERPINB5;
Acyltransferase activity	7	80	0.35769	0.811445	0.774165	1	1	1	BAAT; CRAT; GCAT; GAMT; LPCAT4; LPCAT1; SAT1;
Deacetylase activity	1	14	0.0510986	0.66768	0.798149	1	1	1	AADAC;
Cell adhesion molecule activity	53	356	2.70823	1.37905	0.00976739	1	0.115152	0.317665	CEACAM5; NPHS1; FCN2; ESM1; PVRL1; LSAMP; CLDN18; PRPH2; CRISP2; AJAP1; SELP; ITGBL1; CLEC2B; CDH17; THEMIS2; IGFBP5; VCAM1; DLG3; PTPRU; AOC3; CHL1; ITGA7; CDH5; NRCAM; NEDD9; ITGB2; CLDN5; ITGB5; IGFBP4; FAT1; TNC; CLDN3; MFGE8; CLDN4; AZGP1; CEACAM6; ZYX; CDH11; PECAM1; LAMA4; CTNND2; SVEP1; CRELD1; ICAM5; JAM3; IGFBP7; IGFBP6; CDH6; POSTN; LGALS4; SELL; CDH18; CDH3;
Ligase activity	16	112	0.817578	1.32379	0.149173	1	0.618791	1	CTPS1; PFAS; OAS2; ACSM3; FARS2; PTGIS; PCCA; MTHFS; SARS; CPS1; ASNS; GYS1; OAS1; PTGDS; TARS; BIRC3;
Transaminase activity	6	23	0.306592	2.41904	0.0316037	1	0.221226	0.610285	TGM5; ABAT; BCAT1; BCAT2; CCBL2; TGM2;
Transporter activity	68	576	3.47471	1.09352	0.232022	1	0.764306	1	HDLBP; HBA1; CFHR4; MT1F; HBB; ABCD2; DOC2B; ATP12A; SLC12A3; RASSF9; ALB; APOC4; SEC14L5; SLC4A7; SLC10A2; TCN1; LTF; TNPO2; AP3B2; CRIP1; SLC43A1; SLC7A7; AP4M1; COG5; NXT2; SLC19A2; RAMP1; STX10; TCIRG1; AP1S1; HBZ; AP3M2; SCAMP5; UCP2; SLC22A3; SLCO2A1; SNX13; ARF6; RBP1; COG4; CEP57; TAP1; KPNA2; SLC25A6; KPNA1; SLC1A4; ATP5F1; APOC1; SLC7A5; PEA15; LCN2; SEC63; SLC11A2; MT1E; APOD; COPA; XP…
Translation regulator activity	9	101	0.459888	0.826125	0.775317	1	1	1	EIF4EBP1; MTIF2; EIF2S2; PRKRIR; EIF4H; EIF4G1; KIAA0368; EEF1B2; EEF1G;
ATPase activity	13	111	0.664282	1.08543	0.42204	1	1	1	ENTPD2; ATP8B1; ATP8A1; ATP2B1; ATP5J; ATP8A2; TSPYL2; FXYD2; ABCA4; ATP1B3; RAD51; ENPP1; KIF20B;
Protein-tyrosine kinase activity	6	38	0.306592	1.46441	0.22236	1	0.743412	1	LCK; SYK; FYN; DYRK2; LYN; ITK;
Catalytic activity	87	532	4.44558	1.51473	4.97639e-05	0.0111471	0.00111471	0.00307509	GAPDH; PGK1; GLUD2; CKM; AKR1D1; F11; AK4; IDH2; CYP11B2; CH25H; PKM; DBH; ART4; AKR1C4; GNS; DGKG; AKR1B10; ACADL; FMO5; ALDH1B1; CYP21A2; TDO2; INPP5J; CCNO; PARP3; SMPDL3A; CA9; ACADSB; ALDH3B1; CA4; DHRS12; HSD17B8; TXNRD2; HGD; SPR; ALDH6A1; PHYH; PAH; NUAK1; HMOX1; TM7SF2; HSD11B1; CA12; IMPA2; LOXL1; MOXD1; AOC1; PCK2; ACADM; AOX1; KHK; CA3; CYBB; QPRT; ALDH1L1; BBOX1; ACOX2; LOX; UQCRB; I…
Transferase activity	19	156	0.970874	1.12853	0.324164	1	0.943022	1	UGT1A10; HAS1; UGT2B15; F13B; FUT1; UGT2B7; CHSY1; SLC33A1; B3GAT3; HMBS; NAMPT; RABGGTB; F13A1; COLGALT2; UGCG; PIGH; B4GAT1; FNTA; PIGF;
GTPase activator activity	23	144	1.17527	1.47982	0.0356538	1	0.238077	0.65677	ARHGAP1; RASA3; STARD8; RGS11; ARHGAP25; ARHGAP4; RGS6; DOCK4; RAB11FIP3; BNIP2; CHN2; RGS19; SRGAP2; DLC1; ABR; ASAP2; CHN1; RGS16; RGS5; RABGAP1; RGS1; ARFGAP3; RGS10;
Oxidoreductase activity	16	161	0.817578	0.920924	0.675288	1	1	1	ALOX12B; DHRS2; AKR7A3; DIO2; DEGS1; FDX1; CRYZ; ACADS; COX5B; CYP1B1; COX6A1; TXNL1; NDUFB5; GLRX; CYB5A; NOS1;
Ion channel activity	5	66	0.255493	0.702932	0.853819	1	1	1	TRPA1; FXYD1; KCTD12; PLN; TRPC1;
Hydrolase activity	23	203	1.17527	1.04975	0.436115	1	1	1	NEU3; LYZ; BCHE; MPPED1; PDE6A; ASPA; ENTPD3; CD38; ENTPD5; EPHX2; NT5E; BST1; HIBCH; PADI2; GLS2; AOAH; HAGH; AHCY; ENTPD1; DPYSL3; MPG; EPHX1; FUCA1;
Isomerase activity	8	45	0.408789	1.6482	0.106526	1	0.483716	1	PDIA2; TBXAS1; HSD3B1; ECI1; ACO1; P4HB; FKBP1A; FKBP1B;
Serine-type peptidase activity	29	98	1.48186	2.74134	2.71843e-07	6.08927e-05	1.21785e-05	3.35963e-05	CELA2B; TMPRSS6; TPSD1; TMPRSS2; GZMK; PRTN3; ELANE; GZMB; MASP2; PRSS16; FAP; KLK11; PRSS3; CTRC; GZMA; PCSK5; KLK10; HPN; PREPL; CTSA; PRSS23; SERPINF1; TPP1; PLAT; PLAU; CTRL; HABP2; HTRA1; KLK1;
Acid phosphatase activity	1	12	0.0510986	0.778867	0.746284	1	1	1	ACP5;
Receptor binding	21	129	1.07307	1.5083	0.0361367	1	0.238077	0.65677	SHH; NXPH4; TNFSF11; TNFSF4; NMU; LY96; CD70; ACRV1; INHBB; TNFSF12; SLIT2; DKK1; SELPLG; TG; LGALS1; EFNB2; DKK3; MTUS1; WIPI1; TGFBI; SEMA3C;
Structural molecule activity	29	269	1.48186	0.998768	0.532982	1	1	1	MYH15; CRYBB3; CRYGD; CRYGA; TEKT2; TUBA1B; GOLGA2; CRYBA1; RP2; EPB41L3; COL17A1; SEMG2; COG5; TNNI3; LMNB1; TUBA3D; FSCN1; MYH9; DMD; SEMG1; LAMC2; CAV1; ARFIP2; MYH11; FBN2; TNNI1; TNNT2; ENC1; ACTG2;
Structural constituent of cytoskeleton	22	137	1.12417	1.48783	0.0372436	1	0.238359	0.657548	ACTB; HAP1; KRT83; KRT33A; TPM2; ABLIM3; PLS1; TUBB4A; ACTC1; MSN; ACTA2; SPTAN1; TPM4; ACTR1B; KRT17; DSP; FERMT2; CAPZB; SYNM; TUBA1A; KRT19; GSN;
Chromatin binding	1	13	0.0510986	0.719001	0.773696	1	1	1	NDC80;
Cytoskeletal protein binding	33	218	1.68625	1.40234	0.0286973	1	0.214273	0.591105	TMSB10; DRP2; SPTBN2; CFL1; NEBL; AAK1; VIL1; MAP2; MAP1A; GAS2; MAP1B; CNN1; TUBGCP3; MACF1; CORO1A; ARPC1B; ACTN1; TLN2; SVIL; ABLIM1; CALD1; TLN1; TNNT3; CLIP3; VCL; PFN1; TAGLN; FLNB; CAPG; ARPC5; STMN2; VASP; DPYSL2;
Receptor signaling protein serine/threonine kinase activity	5	14	0.255493	3.31196	0.0126727	1	0.129031	0.355952	BMPR1B; AMHR2; ACVR2B; ADRBK2; TGFBR2;
Deaminase activity	4	19	0.204394	1.95365	0.141656	1	0.598699	1	GNPDA1; ADAR; AMPD3; ADARB1;
Metallopeptidase activity	22	101	1.12417	2.01809	0.000984088	0.220436	0.0169566	0.0467773	MMP20; MBTPS2; ADAM10; ADAM21; MMP24; ADAMTS2; ADAMDEC1; ADAM22; ADAM28; ADAMTS3; ADAM23; ADAM8; MMP9; ADAM19; ADAM9; MMP2; ANPEP; MMP1; PAPPA; MMP12; MMP8; MMP7;
Adenylate cyclase activity	2	10	0.102197	1.85972	0.294887	1	0.869141	1	ADCY7; ADCY3;
Peptide hormone	11	45	0.562085	2.2655	0.00714065	1	0.0940885	0.259557	RLN2; GAST; PPY; NTS; LHB; IAPP; PENK; GCG; PTH; ADM; AGT;
G-protein coupled receptor activity	43	736	2.19724	0.541216	0.999999	1	1	1	ADRB3; GPR15; OR5I1; OR2J2; GRM7; GRPR; GRM2; CXCR3; OPRD1; GPR37L1; PTH2R; LHCGR; GPR20; SCTR; P2RY14; NMBR; GRM5; ADORA2B; ADGRG2; BDKRB2; GPR17; CX3CR1; CELSR1; F2R; C3AR1; GPR137B; GABBR1; FZD7; GPRC5A; ADGRG6; AGTR1; GPR37; EDNRA; CCR7; GPR183; TRHR; CXCR4; S1PR1; FSHR; CCR4; ADRA2A; APLNR; GPR68;
Cytoskeletal anchoring activity	8	39	0.408789	1.9017	0.0535948	1	0.333479	0.91995	MTUS2; AKAP3; AKAP2; AFAP1; SGCA; FLNA; AKAP12; PLEC;
Lipid transporter activity	2	9	0.102197	2.06612	0.252815	1	0.809007	1	ABCG1; PLIN2;
Protein serine/threonine kinase activity	30	301	1.53296	0.923358	0.707233	1	1	1	DCLK1; BMP2K; STK17B; CHEK2; MAPKAPK3; PASK; CAMK2A; STK3; MAPK13; ROCK1; MAPK7; MAP4K4; STK19; MAPK6; CSNK2A2; RPS6KB1; CDK19; STK25; TRIB2; PRKAR1A; MYLK; SIK1; MKNK1; DYRK1A; MAPK9; GRK5; MAP2K3; PIM2; PRKCH; NEK3;
Lyase activity	2	21	0.102197	0.886044	0.678669	1	1	1	HCCS; ALDOB;
Transcription regulator activity	70	832	3.5769	0.779322	0.99164	1	1	1	ZNF10; FOXH1; TULP3; ZFHX2; PYGO1; ZNF280A; MXD1; HIC1; ZIC2; PTRF; ZNF345; TRIM52; OASL; ALPK3; KDM4C; SNAPC1; POU2AF1; NFKBIL1; FOXF2; AHDC1; NKRF; MDFI; SMAD3; ZNF264; ARID5B; MED1; SSBP2; TRRAP; MNT; ZEB2; SP110; APITD1; TRIM22; ZNF32; ARID5A; ZNF593; NAB1; TSC22D1; AEBP1; TAX1BP3; HOPX; PRRX1; PTTG1; MORF4L2; SPEN; COPS2; PQBP1; VOPP1; CTCF; TRAK1; TSC22D3; LETMD1; EZH2; RCOR1; SND1; RYBP; L…
Extracellular matrix structural constituent	60	166	3.06592	3.34792	3.93861e-18	8.82248e-16	8.82248e-16	2.43381e-15	PCOLCE; VCAN; FN1; COL3A1; ANGPTL7; COL1A2; COL4A3; DMP1; COL1A1; COL4A4; MATN3; COL8A1; COL10A1; COL13A1; ACAN; FGL2; COL11A2; COL6A2; COL16A1; COL9A3; MFAP5; LAMA2; LAMB3; COL11A1; LTBP2; LAMA3; REG1A; MFAP4; COL4A1; COMP; SRGN; MATN2; FBLN2; HSPG2; FMOD; COL14A1; SPON1; EFEMP2; NID1; EMILIN1; CTGF; COL4A2; LGALS3BP; LUM; COL6A3; BGN; COL5A2; COL15A1; CYR61; FBN1; EFEMP1; TIMP1; LTBP1; THBS1; N…
Receptor activity	71	361	3.628	1.82174	3.76766e-07	8.43956e-05	1.40659e-05	3.88029e-05	FCGR3B; GRIN2D; ADGRB3; GFRA3; TNFRSF11A; MS4A2; UPK3A; CNTFR; CD28; AGTR2; NCR1; GRIK5; TNFRSF21; KLRB1; MICB; CD86; LILRB4; ITGA1; NRXN2; ASGR2; LY75; PTCH1; IL1RAP; ITGAL; CD27; CD3G; TLR2; MARCO; GABRP; CD2; MS4A1; ITGA2; ADGRB2; THBD; TNFRSF1B; FCGR2A; ADGRE5; IL10RA; FCER1G; FCGR3A; FCGR1A; OLR1; CD69; LST1; CD48; TYROBP; ITGA5; IFNGR2; PLAUR; PLXNC1; TSPO; ITGB1; FOLR2; NISCH; RARRES2; TNF…
Glucosidase activity	1	9	0.0510986	1.0382	0.64248	1	1	1	GBA;
Ligand-dependent nuclear receptor activity	8	35	0.408789	2.11897	0.0300536	1	0.217161	0.599071	NR2E1; RORC; NR4A1; NR5A2; NR4A3; NR4A2; NR2F2; NR1H2;
Transcription factor activity	110	842	5.62085	1.21004	0.0191676	1	0.172045	0.474612	STAT1; ASCL2; UTF1; RUNX1; KMT2D; TBX6; SOX1; PRDM1; EMX2; MLLT1; TEF; PROP1; MYCL; NKX2-8; ZNF267; TAF4B; PHOX2B; SIX6; POU3F4; ZNF711; MYOD1; RUNX2; AIRE; MNDA; NR5A2; PHLDA1; ZNF239; ZIC1; MAFF; NEUROD1; ETV1; PPARG; FOXA1; PPARD; PHTF1; EGR2; FOXF1; IRF9; HOXB2; IKZF1; TWIST1; EGR3; MEOX2; FOXC1; SOX15; ZNF195; FLI1; TBP; E2F3; ELF4; ZNF217; CREM; OSR2; RFX5; KLF7; HOXB5; FOXM1; TFDP2; RNF24;…
Defense/immunity protein activity	7	61	0.35769	1.06415	0.492379	1	1	1	TFF3; DEFA4; LGALS2; DEFB1; HTN3; AMBP; PTX3;
Receptor signaling complex scaffold activity	49	322	2.50383	1.40962	0.0084685	1	0.105386	0.290722	DAB2; AIF1; YWHAB; CRKL; SH2D2A; LY86; PACSIN2; SOCS7; PARD6A; GPRASP1; APBA3; TCL1A; LCP2; SASH3; DOK5; GRB14; SIT1; TBKBP1; IRS1; AP3S2; SFN; GAB2; CBLB; PLEKHM1; IKBKG; SH3BGR; SKAP2; BNIP1; AFAP1; HOMER2; SH3BP5; SH2B3; DVL3; GRB2; MARCKSL1; NAPA; MYD88; PDLIM7; TOM1L1; SNTB2; FYB; BCL2A1; BIK; ARHGDIB; EPS8; SLA; SH3BP2; YWHAE; TRAF1;
Calcium ion binding	30	185	1.53296	1.5023	0.0151863	1	0.147901	0.408007	TPT1; CETN1; S100A7; SCGN; S100A11; S100A12; ANXA9; REPS2; S100A8; S100A9; AIM1; NUCB2; S100A2; LSP1; CASQ2; RCVRN; S100A10; NUCB1; TNNC2; S100P; SYT11; SPARCL1; LCP1; PLEK; CALU; ANXA1; S100A4; STC1; CIB1; RGN;
Hydro-lyase activity	4	7	0.204394	5.298	0.00362356	0.811678	0.0507299	0.139946	GMDS; SDS; PCBD1; CBS;
Aldehyde dehydrogenase activity	1	1	0.0510986	9.26158	0.107972	1	0.483716	1	ALDH1A1;
Transmembrane receptor protein tyrosine kinase activity	14	56	0.715381	2.31664	0.0020424	0.457497	0.0326783	0.0901479	NTRK1; GFRA2; EPHB6; FGFR3; FCGR2B; TYRO3; ERBB4; PDGFRB; AXL; PTK7; INSR; TEK; DDR2; EPHA3;
Lipase activity	10	19	0.510986	4.87682	7.75157e-06	0.00173635	0.000192928	0.00053222	CEL; ALOX12; PNLIPRP2; CLPS; PNLIPRP1; PNLIP; LPL; MGLL; LIPA; ALOX5;
Enzyme activator activity	1	4	0.0510986	2.33272	0.366866	1	0.98307	1	ALOX5AP;
Carboxy-lyase activity	2	20	0.102197	0.930324	0.652058	1	1	1	ME2; DDC;
Ubiquitin-specific protease activity	25	377	1.27747	0.614393	0.99804	1	1	1	RPS27A; UHRF2; RNF216; UBE2D1; PACRG; BTRC; UBD; NEDD4; PSMD6; UCHL3; PSMB9; BAP1; RNF44; PSMB8; PSMD13; KDM2A; UBQLN2; TRIM38; RNF40; PHC2; UCHL1; UBE2S; COPS5; UBA1; PSMD11;
Amylase activity	1	5	0.0510986	1.86711	0.435242	1	1	1	AMY1A;
Ribonuclease activity	3	48	0.153296	0.580657	0.90343	1	1	1	RNASE1; RNASE6; EXOSC9;
Growth factor activity	19	110	0.970874	1.60042	0.0260481	1	0.201199	0.555036	FGF6; NRTN; BTC; AREG; FGF13; CLEC11A; NOV; MIA; TYMP; IGFBP2; GRN; GMFG; VEGFA; HBEGF; IGF1; GDF10; FIGF; FGF3; INS;
ATP binding	3	6	0.153296	4.6385	0.0195514	1	0.172045	0.474612	MKNK1; SLC25A5; TPX2;
Binding	2	22	0.102197	0.845787	0.703593	1	1	1	SEL1L; FGFR3;
DNA repair protein	4	57	0.204394	0.651446	0.876929	1	1	1	OGG1; DCLRE1A; PRPF19; ERCC4;
Protein binding	25	182	1.27747	1.27263	0.1239	1	0.544187	1	SHC1; GP9; SMO; APLP2; ST7; PEX7; PEX2; ING1; BNIP3L; MCM6; UBE2L6; BICD2; PLSCR1; BET1; INSIG1; ATP5J; NBL1; AHNAK; FHL2; GADD45G; CTNNBIP1; FRZB; PSEN2; PPP1R16B; MCL1;
RNA binding	31	366	1.58406	0.784683	0.941535	1	1	1	RNASE1; MSI1; RBMS3; DDX5; DAZL; APOBEC3G; DDX6; CSDC2; ISG20; TARBP2; AUH; SKIV2L; PARK7; SART3; QKI; PUM1; ZFP36; PABPC4; ZC3H14; TIAL1; SUGP2; TDRD3; RBM5; TIA1; MBNL1; RALY; SRSF4; DDX1; CIRBP; DDX28; EWSR1;
Water channel activity	2	14	0.102197	1.32875	0.455819	1	1	1	PDPN; AQP8;
GTPase activity	29	222	1.48186	1.21021	0.161676	1	0.646702	1	RIT2; RAB40A; RHOH; DIRAS3; RAB4A; RAB40C; RAB36; RAC3; GNA15; DNM1; GBP2; RAC2; GNAI1; SEPT11; GEM; RIT1; RRAS; RHOBTB3; GBP1; RND3; MX1; GNAI2; SEPT8; RRAD; RABL3; RAB32; RHOB; MX2; RAB27B;
Methyltransferase activity	6	59	0.306592	0.943266	0.623962	1	1	1	GNMT; SMYD5; METTL7A; ICMT; INMT; NNMT;
DNA binding	52	654	2.65713	0.736525	0.994506	1	1	1	HIST1H4K; RBMS1; HIST1H2AD; HIST1H2AI; HIST1H2AH; HIST1H1D; DMC1; SHOX; HIST1H2BL; NUPR1; ZNF165; ZNF423; PER2; ZNF22; SYCP2; XRCC3; ORC5; FAM50A; CHD1; PRM1; POT1; ZNF35; HIST1H4C; WDHD1; ZNF510; PHF8; ZBED4; ESRRG; KDM5C; THAP3; CHD2; ORC4; ZNF32; BAZ1A; ARID5A; BCL6; DEDD; ZCCHC24; MECP2; ZNF207; SETD2; CDR2; H2AFY; HIST1H1C; HTT; TOPBP1; RFXAP; PDCD2; TOE1; RAD51; HIST1H1E; HIST1H2AG;
Chaperone activity	11	126	0.562085	0.809222	0.812652	1	1	1	HSPA1A; AIPL1; TGFBRAP1; FGFBP1; CCT6B; CCT8; TAPBP; DNAJB9; SCAP; CCT4; MCL1;
Auxiliary transport protein activity	30	333	1.53296	0.83463	0.876804	1	1	1	SLC1A2; SLC17A4; SLC8A2; SLC4A4; SLC22A6; TRPV6; SLC27A2; SLC35A3; BEST1; SLC16A4; GJB1; XK; GJA4; SLC25A16; SLC12A5; ABCA8; SSR4; ATP2A2; TRAM2; SLC39A8; SCFD1; GDI2; SLC16A1; SLC2A3; NUP93; GJA1; SEC61B; SV2B; SLC16A3; SLC20A1;
Ion transporter activity	1	23	0.0510986	0.406528	0.927895	1	1	1	SLC22A1;
Motor activity	12	79	0.613183	1.40782	0.141025	1	0.598699	1	KIF17; KIF14; DNAH9; MYO1F; KIF1C; MYOC; KIF11; ELMO1; GAS8; KIF2C; MYO6; DCTN2;
MHC class I receptor activity	18	37	0.919775	4.50692	8.63388e-09	1.93399e-06	9.66995e-07	2.6676e-06	PAGE1; B2M; CD74; HLA-E; HLA-DQB1; HLA-F; HLA-DOB; HLA-G; HLA-DMB; HLA-DRB4; HMHA1; HLA-A; HLA-DQA1; HLA-DRA; HLA-DMA; HLA-B; HLA-DPB1; HLA-DPA1;
MHC class II receptor activity	18	38	0.919775	4.38835	1.47494e-08	3.30387e-06	1.10129e-06	3.03807e-06	PAGE1; B2M; CD74; HLA-E; HLA-DQB1; HLA-F; HLA-DOB; HLA-G; HLA-DMB; HLA-DRB4; HMHA1; HLA-A; HLA-DQA1; HLA-DRA; HLA-DMA; HLA-B; HLA-DPB1; HLA-DPA1;
Peptide binding	1	6	0.0510986	1.55644	0.496237	1	1	1	CAPNS1;
Kinase binding	1	16	0.0510986	0.584272	0.839415	1	1	1	CCNB1;
Voltage-gated ion channel activity	14	130	0.715381	0.998037	0.546097	1	1	1	CACNA1G; CLCN1; CHRNB3; SCN9A; KCNA1; CACNA1B; HCN2; CACNA1S; SCN2B; SCN2A; CACNA1D; CHRNA7; CACNB2; KCNQ2;
Complement activity	13	28	0.664282	4.30179	2.04072e-06	0.000457122	5.71402e-05	0.00015763	CD93; C8G; C9; C5; C8A; C1R; CD55; C1S; C2; CFB; CRP; C7; C1QB;
Antigen binding	4	42	0.204394	0.88405	0.67849	1	1	1	MXRA8; JCHAIN; BTN3A2; PROCR;
Complement receptor activity	1	5	0.0510986	1.86711	0.435242	1	1	1	CR2;
Cysteine-type peptidase activity	10	46	0.510986	2.01496	0.0227756	1	0.182205	0.502638	CTH; CAPN5; CASP1; CTSW; CASP6; CTSS; CTSK; LGMN; CASP5; CTSC;
Structural constituent of ribosome	41	152	2.09504	2.49864	1.97107e-08	4.4152e-06	1.1038e-06	3.04499e-06	RPL8; RPS2; RPS18; RPL18; RPS10; RPS25; RPL30; RPL3; RPL15; RPL27A; RPS5; RPL17; RPS13; RPL37; RPL34; RPL5; RPL29; RPL24; RPS17; RPS4X; RPS7; RPS6; RPL7; RPL9; RPS24; RPL4; RPL11; RPL39; RPL36A; RPS4Y1; RPL35; MRPS18B; MRPL40; RPL22; RPS29; RPS26; MRPL3; RPL36AL; RPS12; RPL10; RPS3A;
Hormone activity	4	25	0.204394	1.48496	0.281525	1	0.866779	1	GNRH2; UCN; CHGB; IGF1;
Peptidase activity	7	58	0.35769	1.11918	0.438104	1	1	1	NCLN; DPEP1; CELA2A; CPA2; F2; CELA3A; PMPCB;
Transcription factor binding	1	10	0.0510986	0.934485	0.681102	1	1	1	MAFF;
Heat shock protein activity	5	27	0.255493	1.7179	0.159999	1	0.646702	1	CRYAA; CRYAB; HSPA8; HSPD1; DNAJB1;
Protein kinase binding	1	5	0.0510986	1.86711	0.435242	1	1	1	PKIA;
Kinase regulator activity	5	23	0.255493	2.01654	0.0947108	1	0.483716	1	TRAF3IP3; CDK5R1; DBF4; SH3BP5; CCNG1;
T cell receptor activity	4	9	0.204394	4.12197	0.010921	1	0.116491	0.321358	CD247; 445347; CD3D; CD53;
Cation channel activity	1	5	0.0510986	1.86711	0.435242	1	1	1	MS4A1;
Phosphatase regulator activity	2	16	0.102197	1.16276	0.528128	1	1	1	PHACTR1; PPP1R12A;
B cell receptor activity	3	5	0.153296	5.56434	0.0106248	1	0.116491	0.321358	CD180; CD79B; CD79A;
Protein tyrosine/serine/threonine phosphatase activity	6	37	0.306592	1.50397	0.204513	1	0.715393	1	CDC25A; DUSP6; CDKN3; DUSP8; DUSP2; DUSP1;
Kinase activity	1	14	0.0510986	0.66768	0.798149	1	1	1	PKM;
Enzyme inhibitor activity	1	8	0.0510986	1.16782	0.599184	1	1	1	TRIAP1;
Nucleotidyltransferase activity	3	11	0.153296	2.532	0.107227	1	0.483716	1	PCYT2; GALT; CDS1;
Guanyl-nucleotide exchange factor activity	11	112	0.562085	0.910365	0.675549	1	1	1	FGD1; PLCE1; RASGRP1; ARHGEF10; RGL1; DOCK9; RABIF; CYTH1; ARHGEF7; EEF1D; AKAP13;
Lipid kinase activity	1	35	0.0510986	0.267186	0.98174	1	1	1	PIKFYVE;
Intracellular ligand-gated ion channel activity	10	30	0.510986	3.08925	0.000826621	0.185163	0.0154303	0.0425666	SCNN1G; SCNN1D; GLRB; CLIC2; KCNN4; SCNN1A; RYR2; CLIC4; CLIC1; ITPR3;
Extracellular ligand-gated ion channel activity	8	41	0.408789	1.80896	0.0688394	1	0.40579	1	P2RX3; GLRA2; GRIA3; P2RX1; GABRG2; GRIA2; GRIA1; P2RX4;
Phospholipase activity	7	45	0.35769	1.44243	0.207592	1	0.715393	1	PLA2G15; PLA2G10; PLCH2; PLA2G7; PLA2G5; PLA2G2A; PLA2G1B;
Protein threonine/tyrosine kinase activity	3	28	0.153296	0.995265	0.595198	1	1	1	TRIB1; MAP3K8; WEE1;
Phosphoric diester hydrolase activity	9	29	0.459888	2.87649	0.0026263	0.588291	0.0392194	0.108193	PDE1C; PDE3A; PDE6C; PDE1A; PDE4D; PDE1B; PDE4B; PDE9A; ENPP2;
Cytokine activity	19	107	0.970874	1.64529	0.0199696	1	0.172045	0.474612	IL1RN; IL23A; IL9; LEP; SCGB1A1; GH2; SECTM1; CCL19; TNFRSF11B; IL6; IFI6; CXCL8; CCL3; MDK; ISG15; IFNA6; CSF3; IFNB1; EPO;
Carboxypeptidase activity	4	21	0.204394	1.76768	0.185036	1	0.70251	1	CPA3; AGTPBP1; CPB1; CPA1;
Enzyme regulator activity	1	13	0.0510986	0.719001	0.773696	1	1	1	CPN2;
Transmembrane receptor activity	11	52	0.562085	1.96058	0.0211287	1	0.17529	0.483562	IL18R1; IL7R; EVI2A; OSMR; SORL1; CRLF1; IL2RG; IL2RB; IL1R1; IFNGR1; IL4R;
Aspartic-type signal peptidase activity	2	7	0.102197	2.6556	0.169774	1	0.667182	1	PGC; CTSE;
Galactosyltransferase activity	3	38	0.153296	0.733422	0.793402	1	1	1	B3GALT5; B3GALT2; DDOST;
Deoxyribonuclease activity	3	17	0.153296	1.63888	0.275955	1	0.866779	1	NTHL1; FEN1; DNASE2;
Helicase activity	3	25	0.153296	1.11465	0.516113	1	1	1	DDX27; DDX51; DDX39A;
DNA-methyltransferase activity	1	4	0.0510986	2.33272	0.366866	1	0.98307	1	DNMT1;
DNA-directed DNA polymerase activity	2	20	0.102197	0.930324	0.652058	1	1	1	PAPD7; POLA2;
Aminopeptidase activity	1	29	0.0510986	0.322447	0.96371	1	1	1	ERAP1;
Channel regulator activity	1	6	0.0510986	1.55644	0.496237	1	1	1	STOM;
Ribonucleoprotein	5	41	0.255493	1.13144	0.458638	1	1	1	GEMIN2; RRS1; IMP4; SF3B3; SRSF2;
Protein tyrosine phosphatase activity	3	25	0.153296	1.11465	0.516113	1	1	1	PTPN22; PTP4A3; PTPN12;
Cofactor binding	1	1	0.0510986	9.26158	0.107972	1	0.483716	1	F3;
Growth factor binding	1	8	0.0510986	1.16782	0.599184	1	1	1	IGFBP3;
Nucleocytoplasmic transporter activity	1	2	0.0510986	4.65383	0.204292	1	0.715393	1	FUS;
Fucosyltransferase activity	1	11	0.0510986	0.849609	0.715553	1	1	1	FUT7;
Racemase and epimerase activity	3	11	0.153296	2.532	0.107227	1	0.483716	1	GALE; HSD17B6; PROSC;
Amidinotransferase activity	1	3	0.0510986	3.10771	0.290216	1	0.866779	1	GATM;
Phosphorylase activity	3	20	0.153296	1.39317	0.368651	1	0.98307	1	PYGL; PYGB; PNP;
GTP binding	2	8	0.102197	2.32407	0.210893	1	0.715757	1	SEPT4; SEPT9;
Signal transducer activity	5	31	0.255493	1.49631	0.238629	1	0.774679	1	NCK2; RARRES1; EI24; TSPAN8; SPRY1;
Peroxidase activity	5	20	0.255493	2.31887	0.0569951	1	0.345051	0.951875	GPX2; PRDX1; PRDX3; PRDX4; PTGS2;
Chemokine activity	16	53	0.817578	2.79717	9.65745e-05	0.0216327	0.00196661	0.00542518	XCL2; CCL27; CXCL3; CCL8; CCL20; CXCL13; CCL18; CCL21; CXCL2; CXCL9; CCL2; CCL4; CCL5; PF4; PF4V1; CXCL10;
Glutathione transferase activity	4	21	0.204394	1.76768	0.185036	1	0.70251	1	GSTA1; GSTA4; GSTM3; GSTA2;
Guanylate cyclase activity	1	8	0.0510986	1.16782	0.599184	1	1	1	GUCY2D;
Complement binding	1	3	0.0510986	3.10771	0.290216	1	0.866779	1	CFH;
MRNA binding	1	4	0.0510986	2.33272	0.366866	1	0.98307	1	HNRNPD;
Immunoglobulin binding	1	2	0.0510986	4.65383	0.204292	1	0.715393	1	MSMB;
Lipid phosphatase activity	2	28	0.102197	0.664612	0.821171	1	1	1	MTMR11; INPP5D;
Inward rectifier channel	2	14	0.102197	1.32875	0.455819	1	1	1	KCNJ2; KCNK1;
Sulfotransferase activity	7	53	0.35769	1.22474	0.346347	1	0.982047	1	SULT1A4; LIAS; UST; TPST2; TST; MPST; SULT2A1;
Glucosyltransferase activity	1	2	0.0510986	4.65383	0.204292	1	0.715393	1	MGAT5;
Protein serine/threonine phosphatase activity	4	44	0.204394	0.843875	0.714001	1	1	1	PPEF2; PPM1E; PPP6C; PPP3CA;
Lipid binding	2	11	0.102197	1.69081	0.336589	1	0.966615	1	SFTPC; DKK3;
Receptor signaling protein tyrosine phosphatase activity	4	16	0.204394	2.31973	0.0857904	1	0.483716	1	PTPRE; PTPRM; PTPRC; PTPRZ1;
Coreceptor activity	1	1	0.0510986	9.26158	0.107972	1	0.483716	1	PVRL2;
Receptor signaling protein activity	1	4	0.0510986	2.33272	0.366866	1	0.98307	1	SFRP4;
Sialyltransferase activity	2	19	0.102197	0.979263	0.623717	1	1	1	ST3GAL5; ST6GAL1;
Transferase activity, transferring aldehyde or ketonic groups	1	3	0.0510986	3.10771	0.290216	1	0.866779	1	TKT;
RNA-directed DNA polymerase activity	1	1	0.0510986	9.26158	0.107972	1	0.483716	1	TERT;
DNA topoisomerase activity	1	6	0.0510986	1.55644	0.496237	1	1	1	TOP2A;
Mannosyltransferase activity	1	10	0.0510986	0.934485	0.681102	1	1	1	DPM1;
Oxidative phosphorylation uncoupler activity	1	1	0.0510986	9.26158	0.107972	1	0.483716	1	SLC25A14;
Caspase activator activity	1	7	0.0510986	1.33441	0.550648	1	1	1	RASSF2;
Protein domain specific binding	1	6	0.0510986	1.55644	0.496237	1	1	1	ELMO1;
Dipeptidase activity	1	1	0.0510986	9.26158	0.107972	1	0.483716	1	NAALADL1;
Structural constituent of chromatin	1	2	0.0510986	4.65383	0.204292	1	0.715393	1	SMC4;
Coenzyme binding	1	1	0.0510986	9.26158	0.107972	1	0.483716	1	ILVBL;

## Sheet: Biological process
Analysis: Biological process
Dataset name: DEGs in pancreatic cancer
Number of genes in the dataset: 1977
Number of genes in the dataset (which are available in Biological process database) :1957
Number of genes in background: 18124
Is analysis quantitative: No
						Corrected p-values
Biological process	No. of genes in the dataset	No. of genes in the background dataset	Percentage of genes	Fold enrichment	P-value (Hypergeometric test)	Bonferroni method	BH method	Q-value (Storey-Tibshirani method)	genes mapped (from input data set)
Biological_process unknown	189	4731	9.65764	0.369992	1	1	1	1	KIAA0101; ZNF749; WSCD2; SCGB1D1; DOCK10; RFPL1; CCDC181; UNC93A; MYCL; NAALADL1; ZFR2; ELOVL5; RPGRIP1; LUZP2; PTPN20; DCAF4; EDDM3A; CXorf23; TCP10; MAGEA2B; FAM149A; TMEM110; CCDC57; TTC30A; LRRC48; MISP; LEFTY1; MTUS2; SNN; ZNF365; RBFA; EVI2A; OLFML1; TRIM15; FAM155B; NKG7; AHDC1; RSL1D1; ACAP1; TMEM5; CRLF3; B9D1; ERLIN2; NCKAP1L; C5orf22; ARHGAP25; VWA5A; RPL3L; INTS10; BTN3A3; CEP170B; NP…
Protein metabolism	205	1323	10.4752	1.43507	3.29094e-08	5.85788e-06	1.95263e-06	8.08386e-06	MGAT5; MMP20; SERPINI2; MBTPS2; CELA2B; RPL8; RPS2; SERPINB13; RPS18; RPL18; RPS10; RPS25; EIF4EBP1; NEU3; HSPA1A; RPL30; RPL3; ADAM10; ADAM21; RPL15; RPL27A; RPS5; RPL17; TFPI; WFDC8; SPINK4; RPS13; RPL37; RPL34; RPL5; RPL29; RPL24; TMPRSS6; NAALADL1; NCLN; RPS27A; RPS17; F13B; RPS4X; RPS7; RPS6; CST1; F11; RPL7; RPL9; SLPI; RPS24; TPSD1; MMP24; CTH; RPL4; AIPL1; UHRF2; ADAMTS2; SPP2; ART4; CST7…
Metabolism	236	1683	12.0593	1.29869	8.94632e-06	0.00159245	0.000227492	0.000941817	GAPDH; CEL; PGK1; GALE; MT1A; GLUD2; XYLB; PLA2G15; UGT1A10; PDE1C; HAS1; CTPS1; CKM; PDIA2; TGM5; ALOX12B; PLA2G10; GSTA1; UGT2B15; ATP8B1; AKR1D1; PDE3A; PDE6C; GMDS; ALOX12; PNLIPRP2; GNMT; ABAT; BAAT; AK4; IDH2; CYP11B2; CH25H; PKM; CLPS; DHRS2; AKR1C4; AKR7A3; LYZ; GNS; FUT7; LIAS; DGKG; PLA2G7; PFAS; AKR1B10; HSD17B6; ACADL; BCHE; IAPP; FMO5; BCAT1; MPPED1; ALDH1B1; CYP21A2; B3GALT2; PDE6A;…
Energy pathways	234	1633	11.9571	1.32711	2.03258e-06	0.000361799	6.02998e-05	0.000249641	GAPDH; CEL; PGK1; MT1A; GLUD2; XYLB; PLA2G15; UGT1A10; PDE1C; HAS1; CTPS1; CKM; PDIA2; TGM5; ALOX12B; PLA2G10; GSTA1; UGT2B15; ATP8B1; AKR1D1; PDE3A; PDE6C; GMDS; ALOX12; PNLIPRP2; GNMT; ABAT; BAAT; AK4; IDH2; CYP11B2; CH25H; PKM; CLPS; DHRS2; AKR1C4; AKR7A3; LYZ; GNS; FUT7; LIAS; DGKG; PLA2G7; PFAS; AKR1B10; HSD17B6; ACADL; BCHE; IAPP; FMO5; BCAT1; MPPED1; ALDH1B1; CYP21A2; B3GALT2; PDE6A; TDO2;…
Cell growth and/or maintenance	187	1125	9.55544	1.53946	6.20678e-10	1.10481e-07	5.52403e-08	2.28695e-07	ACTB; HAP1; TMSB10; KRT83; TPT1; KRT33A; PCOLCE; VCAN; FN1; DRP2; CRYBB3; KIF17; CRYGD; COL3A1; SPTBN2; CFL1; KIF14; DNAH9; MYO1F; CRYGA; TEKT2; ANGPTL7; NUPR1; NEBL; TUBA1B; COL1A2; TPM2; HABP4; FAM65B; TFF2; COL4A3; DMP1; VIL1; MAP2; GOLGA2; PLCH2; COL1A1; COL4A4; MAP1A; KIF1C; MATN3; CRYBA1; COL8A1; CLDN18; COL10A1; COL13A1; ACAN; FGL2; ABLIM3; PLS1; RP2; EVI2B; MYOC; KIF11; AKAP3; MAP1B; EPB4…
Transport	141	1215	7.20491	1.07481	0.185938	1	1	1	HDLBP; HBA1; PDPN; MT1F; HBB; ABCD2; P2RX3; DOC2B; ATP12A; CLCN1; TRPA1; AQP8; GLRA2; SLC1A2; GRIA3; SLC17A4; SLC8A2; KCNJ2; SLC12A3; RASSF9; SCN9A; SCNN1G; P2RX1; KCNA1; CACNA1B; ALB; APOC4; SCNN1D; HCN2; CACNA1S; SCN2B; SEC14L5; SLC4A7; AAK1; ATP8A1; SLC4A4; SLC10A2; TCN1; SLC22A6; SCN2A; GABRG2; TRPV6; LTF; GPRASP1; SLC27A2; SLC35A3; TNPO2; AP3B2; SLC16A4; GJB1; CACNB2; GLRB; CLIC2; XK; GJA4; …
Cell communication	487	3713	24.885	1.21471	3.30458e-07	5.88215e-05	1.17643e-05	4.87042e-05	DAB2; ADRB3; IL1RN; GPR15; OR5I1; OR2J2; SHC1; RIT2; ARHGAP1; MN1; XCL2; GRIN2D; SHH; ENTPD2; RLN2; FGF6; ADGRB3; TULP3; NPHS1; PPEF2; GUCY2D; GFRA3; NRTN; GRPR; TNFRSF11A; GRM2; TRAF3IP3; AIF1; CXCR3; NXPH4; NR2E1; GAST; MS4A2; OPRD1; PDC; BMPR1B; CHRNB3; TNFSF11; CETN1; AMHR2; GPR37L1; TRIB1; UPK3A; PTH2R; NR4A1; LHCGR; TNFSF4; PPY; GPR20; CNTFR; RASA3; SCTR; PTPRE; DBH; SMO; P2RY14; RAB40A; NM…
Signal transduction	517	3934	26.418	1.2171	8.99551e-08	1.6012e-05	4.003e-06	1.65724e-05	DAB2; ADRB3; GNRH2; IL1RN; GPR15; OR5I1; OR2J2; SHC1; RIT2; ARHGAP1; MN1; XCL2; GRM7; GRIN2D; SHH; ENTPD2; RLN2; FGF6; ADGRB3; TULP3; NPHS1; PPEF2; GUCY2D; GFRA3; NRTN; GRPR; TNFRSF11A; GRM2; NCK2; TRAF3IP3; AIF1; CXCR3; NXPH4; NR2E1; GAST; MS4A2; OPRD1; PDC; BMPR1B; CHRNB3; TNFSF11; CETN1; AMHR2; GPR37L1; TRIB1; UPK3A; PTH2R; NR4A1; LHCGR; TNFSF4; YWHAB; PPY; GPR20; CNTFR; RASA3; IFRD1; SCTR; PT…
Regulation of nucleobase, nucleoside, nucleotide and nucleic acid metabolism	260	2828	13.2856	0.851472	0.998955	1	1	1	STAT1; RNASE1; ASCL2; UTF1; MSI1; RUNX1; KMT2D; HIST1H4K; TBX6; SOX1; RBMS1; HIST1H2AD; ZNF10; HIST1H2AI; PRDM1; FOXH1; EMX2; HIST1H2AH; ZFHX2; PYGO1; MLLT1; TEF; HIST1H1D; PROP1; RBMS3; MYCL; DDX27; ZNF280A; NKX2-8; MXD1; ZNF267; DMC1; HIC1; DDX5; PHOX2B; ZIC2; RORC; HIST1H2BL; PTRF; ZNF345; TRIM52; SIX6; POU3F4; ZNF711; MYOD1; ZNF165; DAZL; OASL; RUNX2; ALPK3; AIRE; APOBEC3G; ZNF423; KDM4C; MND…
RNA metabolism	2	26	0.102197	0.715677	0.787632	1	1	1	QKI; ADARB1;
Lipid storage	1	2	0.0510986	4.65357	0.204303	1	1	1	PLIN2;
Lipid transport	2	7	0.102197	2.65546	0.169789	1	1	1	ABCG1; PLIN2;
Regulation of physiological process	2	5	0.102197	3.71552	0.0933705	1	0.768806	1	PPY; ADM;
Regulation of cell cycle	9	57	0.459888	1.46364	0.157055	1	1	1	CHEK2; PARP3; ST7; RAD17; APITD1; GRB2; NBL1; MAPK9; CCNG1;
Vesicle-mediated transport	3	17	0.153296	1.63879	0.275984	1	1	1	SEPT11; BICD2; SEPT8;
Regulation of blood pressure	1	3	0.0510986	3.10754	0.29023	1	1	1	AGTR1;
Homeostasis	1	3	0.0510986	3.10754	0.29023	1	1	1	AGTR1;
Regulation of cell proliferation	5	23	0.255493	2.01643	0.0947282	1	0.768806	1	SHOX; AIM1; MAPK7; DLC1; TGFBR2;
Amino acid and derivative metabolism	1	4	0.0510986	2.33259	0.366883	1	1	1	ALAS1;
Immune response	136	576	6.94941	2.18676	3.32119e-19	5.91171e-17	5.91171e-17	2.44745e-16	PGLYRP1; CEACAM5; IL23A; TFF3; MAGEA12; FCGR3B; CFHR4; CCL27; MAGEB3; PAGE1; DEFA4; FCN2; B2M; CD74; CD93; GP9; C8G; C9; IL18R1; HLA-E; CD28; CXCL3; IL9; NCR1; CD70; PVRL1; MICB; IL7R; CD86; LILRB4; HLA-DQB1; CD247; ALOX5AP; HLA-F; LGALS2; C5; LY75; IL1RAP; ITGAL; RSAD2; HLA-DOB; CD27; IFIT3; CD3G; OAS2; CYTIP; DEFB1; SASH3; MARCO; HLA-G; CCL20; CD180; CD2; C8A; HLA-DMB; CD37; HLA-DRB4; PTPRCAP; …
Aldehyde metabolism	1	1	0.0510986	9.26107	0.107978	1	0.768806	1	ALDH1A1;
Physiological process	1	4	0.0510986	2.33259	0.366883	1	1	1	LHB;
Anti-apoptosis	10	32	0.510986	2.89607	0.00145205	0.258464	0.032308	0.133755	TAF4B; RORC; TRIAP1; HAX1; IFI6; NAMPT; IGF1; MCL1; IER3; RGN;
Proteolysis and peptidolysis	2	16	0.102197	1.1627	0.528159	1	1	1	HPN; UBA1;
Ion transport	3	48	0.153296	0.580625	0.903451	1	1	1	CACNA1G; GRIA3; SLC22A1;
Regulation of biological process	1	4	0.0510986	2.33259	0.366883	1	1	1	PTH;
Cell cycle	3	22	0.153296	1.26651	0.429464	1	1	1	SEPT11; ZWINT; GAS7;
Apoptosis	32	220	1.63516	1.34742	0.0495987	1	0.630612	1	SHOX; NR4A1; FCMR; NLRP1; GAS2; CASP1; PHLDA2; SEPT4; MAPK7; CASP6; BNIP1; RASSF2; DLC1; BNIP3L; BCL6; DEDD; GRB2; VOPP1; TNFRSF10B; MKNK1; IGFBP3; HSPD1; BNIP3; MAPK9; PDCD4; PSEN2; PDCD2; SFRP1; MCL1; BCL2A1; BIK; CASP5;
Regulation of gene expression, epigenetic	8	66	0.408789	1.12379	0.421092	1	1	1	CREM; RFX5; SP110; HOPX; BCL6; MBNL1; TSC22D3; MAF;
Regulation of immune response	4	8	0.204394	4.63632	0.00663104	1	0.131147	0.542949	TAC1; BCL6; HSPD1; TGFBR2;
Regulation of cell growth	3	21	0.153296	1.32679	0.399289	1	1	1	ING1; DLC1; TSC22D1;
Protein folding	4	16	0.204394	2.31961	0.0858042	1	0.768806	1	AIPL1; TAPBP; CAPNS1; HSPD1;
Cell motility	5	20	0.255493	2.31874	0.0570064	1	0.676476	1	MYH15; PTP4A3; SEC16A; CD151; IGF1;
Cytoskeleton organization and biogenesis	3	21	0.153296	1.32679	0.399289	1	1	1	MTUS2; ELMO1; VASP;
Synaptic transmission	1	4	0.0510986	2.33259	0.366883	1	1	1	GRM7;
Cell adhesion	5	54	0.255493	0.859063	0.706856	1	1	1	PVRL1; AJAP1; ITGBL1; COL17A1; SDC1;
Cell proliferation	6	39	0.306592	1.42679	0.240733	1	1	1	TXNRD2; PTP4A3; SEPT9; TMEM97; IGF1; IL4R;
Cell differentiation	1	29	0.0510986	0.32243	0.963717	1	1	1	MEOX1;
DNA repair	5	58	0.255493	0.799827	0.764739	1	1	1	OGG1; TRIAP1; XRCC3; CCNO; MPG;
Protein modification	3	20	0.153296	1.39309	0.368685	1	1	1	B3GALT5; ICMT; FNTA;
Xenobiotic metabolism	1	6	0.0510986	1.55635	0.496257	1	1	1	SULT1A4;
DNA replication	2	13	0.102197	1.4308	0.417363	1	1	1	ORC5; ORC4;
Cell development	1	13	0.0510986	0.718961	0.773716	1	1	1	CRELD1;
Neurogenesis	1	7	0.0510986	1.33433	0.550669	1	1	1	RFNG;
Regulation of signal transduction	3	24	0.153296	1.16101	0.488001	1	1	1	FCGR2B; ARHGEF7; IL1R2;
Cell-cell signaling	1	16	0.0510986	0.58424	0.839432	1	1	1	EXOC6B;
Enzyme linked receptor protein signaling pathway	1	1	0.0510986	9.26107	0.107978	1	0.768806	1	FGFR3;
Cellular morphogenesis during differentiation	1	3	0.0510986	3.10754	0.29023	1	1	1	FGFR3;
RNA localization	1	2	0.0510986	4.65357	0.204303	1	1	1	FUS;
Lipid metabolism	6	33	0.306592	1.68613	0.139156	1	0.952685	1	PIKFYVE; GBA; DEGS1; INSIG1; MGLL; IGF1;
Cell migration	3	15	0.153296	1.85715	0.215527	1	1	1	VNN2; ELMO1; HAX1;
Chromosome organization and biogenesis	1	4	0.0510986	2.33259	0.366883	1	1	1	SMC4;
Wound healing	1	3	0.0510986	3.10754	0.29023	1	1	1	IGF1;
Immune cell migration	1	1	0.0510986	9.26107	0.107978	1	0.768806	1	ITGB1;
Regulation of translation	2	13	0.102197	1.4308	0.417363	1	1	1	PUM1; MKNK1;
Cellular defense response	1	4	0.0510986	2.33259	0.366883	1	1	1	SFTPB;
Cell surface receptor linked signal transduction	1	8	0.0510986	1.16775	0.599205	1	1	1	SDC1;
Cytoskeletal anchoring	1	4	0.0510986	2.33259	0.366883	1	1	1	PLEC;
Chromosome segregation	1	7	0.0510986	1.33433	0.550669	1	1	1	NDC80;
Transcription	2	46	0.102197	0.404581	0.965901	1	1	1	PPARD; ZNF207;
Cell recognition	1	4	0.0510986	2.33259	0.366883	1	1	1	NRXN2;
CGMP-mediated signaling	1	2	0.0510986	4.65357	0.204303	1	1	1	PDE9A;
Transmembrane receptor protein tyrosine kinase signaling pathway	2	2	0.102197	9.26107	0.011654	1	0.188583	0.780733	NTRK1; DDR2;
Cell organization and biogenesis	2	7	0.102197	2.65546	0.169789	1	1	1	LPCAT1; PIGF;
Muscle contraction	3	5	0.153296	5.56404	0.0106265	1	0.188583	0.780733	FXYD1; AHNAK; MYL9;
Embryonic development	1	11	0.0510986	0.849562	0.715574	1	1	1	ST6GAL1;
Skeletal development	1	4	0.0510986	2.33259	0.366883	1	1	1	SHOX;
Lymphocyte activation	1	1	0.0510986	9.26107	0.107978	1	0.768806	1	ST6GAL1;
Lymphocyte proliferation	1	1	0.0510986	9.26107	0.107978	1	0.768806	1	ST6GAL1;
Muscle development	1	5	0.0510986	1.867	0.435261	1	1	1	TAGLN;
Protein transport	1	11	0.0510986	0.849562	0.715574	1	1	1	SEC16A;
Synaptic vesicle transport	2	3	0.102197	6.1843	0.0324476	1	0.444282	1	HAP1; SV2C;
Cell death	3	6	0.153296	4.63824	0.0195544	1	0.290057	1	TXNRD2; RASSF2; WIPI1;
ER organization and biogenesis	1	1	0.0510986	9.26107	0.107978	1	0.768806	1	SEC16A;
Golgi organization and biogenesis	1	1	0.0510986	9.26107	0.107978	1	0.768806	1	COG5;
Spindle assembly	1	2	0.0510986	4.65357	0.204303	1	1	1	TPX2;
Regulation of exocytosis	1	5	0.0510986	1.867	0.435261	1	1	1	SEPT8;

## Sheet: Biological pathway
Analysis: Biological pathway
Dataset name: DEGs in pancreatic cancer
Number of genes in the dataset: 1977
Number of genes in the dataset (which are available in Biological pathway database) :1071
Number of genes in background: 6290
Is analysis quantitative: No
						Corrected p-values
Biological pathway	No. of genes in the dataset	No. of genes in the background dataset	Percentage of genes	Fold enrichment	P-value (Hypergeometric test)	Bonferroni method	BH method	Q-value (Storey-Tibshirani method)	genes mapped (from input data set)
The role of Nef in HIV-1 replication and disease pathogenesis	9	27	0.840336	1.95911	0.0296373	1	0.331779	1	B2M; CD28; CD247; DOCK2; LCK; ELMO1; AP1S1; FYN; AP1S2;
Vif-mediated degradation of APOBEC3G	8	69	0.746965	0.681676	0.920356	1	1	1	RPS27A; APOBEC3G; UBE2D1; PSMD6; PSMB9; PSMB8; PSMD13; PSMD11;
APOBEC3G mediated resistance to HIV-1 infection	1	5	0.0933707	1.18397	0.606865	1	1	1	APOBEC3G;
Nuclear import of Rev protein	3	30	0.280112	0.589058	0.906299	1	1	1	NUPL1; NUP205; NUP93;
Interactions of Rev with host cellular proteins	4	33	0.373483	0.713439	0.837666	1	1	1	NUPL1; XPO1; NUP205; NUP93;
Nef mediated downregulation of MHC class I complex cell surface expression	3	9	0.280112	1.962	0.186658	1	1	1	B2M; AP1S1; AP1S2;
Nef Mediated CD4 Down-regulation	1	9	0.0933707	0.658346	0.813826	1	1	1	LCK;
Nef-mediates down modulation of cell surface receptors by recruiting them to clathrin adapters	5	20	0.466853	1.47044	0.245147	1	1	1	B2M; CD28; LCK; AP1S1; AP1S2;
Nef mediated downregulation of CD28 cell surface expression	1	2	0.0933707	2.95109	0.311571	1	1	1	CD28;
Nef and signal transduction	5	8	0.466853	3.67336	0.00504619	1	0.078664	0.248113	CD247; DOCK2; LCK; ELMO1; FYN;
Developmental Biology	104	432	9.71055	1.41397	6.79022e-05	0.113261	0.00149027	0.00470045	RPL8; RPS2; RPS18; RPL18; RPS10; RPS25; RPL30; RPL3; FOXH1; CACNA1G; NRTN; RPL15; RPL27A; RPS5; RPL17; NCK2; RPS13; SPTBN2; RPL37; RPL34; CFL1; RPL5; RPL29; RPL24; RPS27A; RPS17; RPS4X; RPS7; RPS6; RPL7; RPL9; RPS24; YWHAB; MYOD1; RPL4; CACNA1S; LEP; LEFTY1; CDK5R1; NEUROD1; NTRK1; PPARG; ITGA1; EGR2; IAPP; RPL3L; CACNA1D; ACVR2B; ABLIM3; SLIT2; CACNB2; ADIPOQ; DLG3; RPL11; BNIP2; MED1; RAC2; CHL…
Vpu mediated degradation of CD4	8	67	0.746965	0.702022	0.904229	1	1	1	RPS27A; UBE2D1; BTRC; PSMD6; PSMB9; PSMB8; PSMD13; PSMD11;
MicroRNA (miRNA) Biogenesis	1	22	0.0933707	0.2695	0.983657	1	1	1	TARBP2;
Regulatory RNA pathways	1	22	0.0933707	0.2695	0.983657	1	1	1	TARBP2;
Sema4D in semaphorin signaling	8	27	0.746965	1.74167	0.0747103	1	0.627629	1	RAC2; ROCK1; RRAS; MYH9; PTPRC; MYH11; MYL9; RHOB;
Sema4D mediated inhibition of cell attachment and migration	1	8	0.0933707	0.740537	0.775562	1	1	1	RRAS;
Sema4D induced cell migration and growth-cone collapse	6	22	0.560224	1.60366	0.15807	1	0.962749	1	RAC2; ROCK1; MYH9; MYH11; MYL9; RHOB;
SEMA3A-Plexin repulsion signaling by inhibiting Integrin adhesion	3	14	0.280112	1.26179	0.43527	1	1	1	RRAS; FYN; TLN1;
Axon guidance	44	219	4.10831	1.18017	0.128807	1	0.895663	1	CACNA1G; NRTN; NCK2; SPTBN2; CFL1; YWHAB; CACNA1S; CDK5R1; NTRK1; ITGA1; CACNA1D; ABLIM3; SLIT2; CACNB2; DLG3; RAC2; CHL1; ROCK1; SRGAP2; NRCAM; CSNK2A2; RRAS; TYROBP; MYH9; ABLIM1; FYN; PTPRC; TLN1; PLXNC1; ITGB1; SPTAN1; GRB2; DPYSL3; MYH11; VASP; TRPC1; MYL9; DPYSL2; NEO1; RHOB; CAP1; LAMB1; CD24; LAMC1;
Semaphorin interactions	18	64	1.68067	1.65243	0.0178471	1	0.227243	0.716745	CFL1; CDK5R1; ITGA1; RAC2; ROCK1; RRAS; TYROBP; MYH9; FYN; PTPRC; TLN1; PLXNC1; ITGB1; DPYSL3; MYH11; MYL9; DPYSL2; RHOB;
NCAM signaling for neurite out-growth	11	57	1.02708	1.13421	0.375905	1	1	1	CACNA1G; NRTN; SPTBN2; YWHAB; CACNA1S; CACNA1D; CACNB2; FYN; TLN1; SPTAN1; GRB2;
Other semaphorin interactions	4	16	0.373483	1.47099	0.284466	1	1	1	ITGA1; TYROBP; PLXNC1; ITGB1;
CRMPs in Sema3A signaling	4	16	0.373483	1.47099	0.284466	1	1	1	CDK5R1; FYN; DPYSL3; DPYSL2;
Sema3A PAK dependent Axon repulsion	2	15	0.186741	0.786454	0.752311	1	1	1	CFL1; FYN;
CHL1 interactions	1	5	0.0933707	1.18397	0.606865	1	1	1	CHL1;
Signal transduction by L1	2	35	0.186741	0.33718	0.988259	1	1	1	CSNK2A2; RHOB;
CDO in myogenesis	5	24	0.466853	1.22547	0.389117	1	1	1	MYOD1; BNIP2; MEF2A; MEF2C; NEO1;
Myogenesis	5	24	0.466853	1.22547	0.389117	1	1	1	MYOD1; BNIP2; MEF2A; MEF2C; NEO1;
NrCAM interactions	2	7	0.186741	1.68398	0.340345	1	1	1	DLG3; NRCAM;
Neurofascin interactions	1	9	0.0933707	0.658346	0.813826	1	1	1	NRCAM;
Regulation of gene expression in endocrine-committed (NEUROG3+) progenitor cells	1	5	0.0933707	1.18397	0.606865	1	1	1	NEUROD1;
Regulation of beta-cell development	43	108	4.01494	2.33864	1.25783e-08	2.09806e-05	1.31129e-06	4.13591e-06	RPL8; RPS2; RPS18; RPL18; RPS10; RPS25; RPL30; RPL3; RPL15; RPL27A; RPS5; RPL17; RPS13; RPL37; RPL34; RPL5; RPL29; RPL24; RPS27A; RPS17; RPS4X; RPS7; RPS6; RPL7; RPL9; RPS24; RPL4; NEUROD1; IAPP; RPL3L; RPL11; RPL39; RPL36A; RPS4Y1; RPL35; RPL22; RPS29; RPS26; FOXO1; RPS12; RPL10; RPS3A; INS;
Netrin mediated repulsion signals	1	15	0.0933707	0.395183	0.939388	1	1	1	TLN1;
Signaling by Robo receptor	5	23	0.466853	1.27873	0.352519	1	1	1	NCK2; SLIT2; SRGAP2; VASP; CAP1;
Role of second messengers in netrin-1 signaling	1	10	0.0933707	0.592577	0.845571	1	1	1	TRPC1;
Inactivation of Cdc42 and Rac	2	8	0.186741	1.47374	0.406609	1	1	1	SLIT2; SRGAP2;
Regulation of Commissural axon pathfinding by Slit and Robo	1	4	0.0933707	1.47923	0.526127	1	1	1	SLIT2;
Role of Abl in Robo-Slit signaling	2	9	0.186741	1.31017	0.469452	1	1	1	SLIT2; CAP1;
Activation of Rac	2	8	0.186741	1.47374	0.406609	1	1	1	NCK2; SLIT2;
Recycling pathway of L1	3	32	0.280112	0.552254	0.928038	1	1	1	NTRK1; TLN1; DPYSL2;
L1CAM interactions	13	79	1.21382	0.967059	0.601043	1	1	1	SPTBN2; NTRK1; DLG3; CHL1; NRCAM; CSNK2A2; TLN1; SPTAN1; DPYSL2; RHOB; LAMB1; CD24; LAMC1;
Interaction between L1 and Ankyrins	3	12	0.280112	1.47191	0.335367	1	1	1	SPTBN2; NRCAM; SPTAN1;
Signal amplification	3	16	0.280112	1.10416	0.529012	1	1	1	GNA15; GNAI1; GNAI2;
Platelet Adhesion to exposed collagen	8	13	0.746965	3.61587	0.000395299	0.659359	0.00759025	0.0239403	GP9; COL1A2; COL1A1; ITGA2; FCER1G; FYN; ITGB1; LYN;
Platelet sensitization by LDL	1	8	0.0933707	0.740537	0.775562	1	1	1	PECAM1;
Reduction of cytosolic Ca++ levels	3	10	0.280112	1.766	0.234789	1	1	1	SLC8A2; ATP2B1; ATP2A2;
Elevation of cytosolic Ca2+ levels	1	6	0.0933707	0.986972	0.673858	1	1	1	P2RX1;
Platelet calcium homeostasis	4	16	0.373483	1.47099	0.284466	1	1	1	SLC8A2; P2RX1; ATP2B1; ATP2A2;
Nitric oxide stimulates guanylate cyclase	1	12	0.0933707	0.493897	0.893756	1	1	1	NOS1;
GP1b-IX-V activation signalling	2	9	0.186741	1.31017	0.469452	1	1	1	GP9; FLNA;
Platelet activation, signaling and aggregation	31	138	2.89449	1.31962	0.0580297	1	0.534771	1	SHC1; CFL1; GP9; HABP4; DGKG; LCP2; GNA15; SELP; F2R; RAC2; LCK; GNAI1; SYK; FCER1G; F2; FYN; TLN1; FLNA; GRB2; MGLL; VCL; PFN1; GNAI2; IGFBP3; PLEK; CALU; LYN; RHOB; PRKCH; CAP1; ADRA2A;
Transcriptional Regulation of White Adipocyte Differentiation	10	69	0.933707	0.851883	0.760241	1	1	1	LEP; PPARG; EGR2; ADIPOQ; MED1; KLF5; CEBPB; NR2F2; CDK19; LPL;
Regulation of Signaling by NODAL	1	4	0.0933707	1.47923	0.526127	1	1	1	LEFTY1;
Elongation arrest and recovery	1	31	0.0933707	0.191283	0.996977	1	1	1	SUPT4H1;
Amyloids	1	2	0.0933707	2.95109	0.311571	1	1	1	HSPG2;
Regulation of gene expression in beta cells	43	98	4.01494	2.57725	3.36639e-10	5.61514e-07	8.02163e-08	2.53009e-07	RPL8; RPS2; RPS18; RPL18; RPS10; RPS25; RPL30; RPL3; RPL15; RPL27A; RPS5; RPL17; RPS13; RPL37; RPL34; RPL5; RPL29; RPL24; RPS27A; RPS17; RPS4X; RPS7; RPS6; RPL7; RPL9; RPS24; RPL4; NEUROD1; IAPP; RPL3L; RPL11; RPL39; RPL36A; RPS4Y1; RPL35; RPL22; RPS29; RPS26; FOXO1; RPS12; RPL10; RPS3A; INS;
Signaling by NODAL	3	16	0.280112	1.10416	0.529012	1	1	1	FOXH1; LEFTY1; ACVR2B;
AKT-mediated inactivation of FOXO1A	1	3	0.0933707	1.97066	0.428827	1	1	1	FOXO1;
Hemostasis	86	375	8.02988	1.34699	0.00149906	1	0.0263203	0.0830164	SHC1; HBB; FN1; TFPI; CFL1; F13B; GP9; F11; SLC8A2; COL1A2; HABP4; P2RX1; COL1A1; MAFF; DGKG; ITGAL; LCP2; GNA15; SELP; GRB14; KIF11; CD2; ITGA2; F2R; RAC2; LCK; THBD; GNAI1; ATP2B1; F3; KIF2C; SYK; FCER1G; WEE1; CD58; F2; OLR1; SELPLG; DOCK9; ITGB2; CD48; SH2B3; ITGA5; SERPING1; ATP2A2; FYN; PLAUR; PRKAR1A; TLN1; FLNA; ITGB1; PLAT; GRB2; PROS1; MGLL; CAV1; SLC16A1; VCL; PFN1; CAPZB; GNAI2; PLAU;…
APC-Cdc20 mediated degradation of Nek2A	2	23	0.186741	0.513023	0.922223	1	1	1	RPS27A; UBE2D1;
Platelet homeostasis	6	40	0.560224	0.882193	0.698134	1	1	1	SLC8A2; P2RX1; ATP2B1; ATP2A2; PECAM1; NOS1;
Tie2 Signaling	4	18	0.373483	1.30764	0.368045	1	1	1	SHC1; GRB14; GRB2; TEK;
Cell surface interactions at the vascular wall	31	72	2.89449	2.5291	1.71441e-07	0.000285964	1.29984e-05	4.0998e-05	SHC1; FN1; ITGAL; SELP; GRB14; CD2; THBD; FCER1G; CD58; F2; OLR1; SELPLG; ITGB2; CD48; ITGA5; FYN; ITGB1; GRB2; PROS1; CAV1; SLC16A1; PECAM1; MMP1; JAM3; LYN; SLC16A3; TEK; PF4; PF4V1; SELL; INPP5D;
Dissolution of Fibrin Clot	5	10	0.466853	2.93942	0.0168345	1	0.221082	0.697311	PLAUR; PLAT; PLAU; IGFBP3; SERPINE1;
Platelet degranulation	10	28	0.933707	2.09884	0.0134871	1	0.178544	0.563142	CFL1; HABP4; SELP; TLN1; FLNA; VCL; PFN1; PLEK; CALU; CAP1;
Arachidonate production from DAG	1	3	0.0933707	1.97066	0.428827	1	1	1	MGLL;
Response to elevated platelet cytosolic Ca2+	10	39	0.933707	1.50701	0.113853	1	0.836596	1	CFL1; HABP4; SELP; TLN1; FLNA; VCL; PFN1; PLEK; CALU; CAP1;
Intrinsic Pathway	5	18	0.466853	1.63374	0.179268	1	0.996729	1	GP9; F11; F2; SERPING1; IGFBP3;
Common Pathway	8	16	0.746965	2.93832	0.00244144	1	0.0411346	0.129742	F13B; THBD; F2; PROS1; IGFBP3; F13A1; PF4; PF4V1;
Formation of Fibrin Clot (Clotting Cascade)	13	33	1.21382	2.31467	0.00187396	1	0.03256	0.102697	TFPI; F13B; GP9; F11; THBD; F3; F2; SERPING1; PROS1; IGFBP3; F13A1; PF4; PF4V1;
Extrinsic Pathway	2	5	0.186741	2.35622	0.203176	1	1	1	TFPI; F3;
Effects of PIP2 hydrolysis	3	20	0.280112	0.88344	0.686945	1	1	1	DGKG; MGLL; PRKCH;
Adrenaline signalling through Alpha-2 adrenergic receptor	1	3	0.0933707	1.97066	0.428827	1	1	1	ADRA2A;
p130Cas linkage to MAPK signaling for integrins	1	10	0.0933707	0.592577	0.845571	1	1	1	TLN1;
ADP signalling through P2Y purinoceptor 12	2	6	0.186741	1.96417	0.271903	1	1	1	GNAI1; GNAI2;
ADP signalling through P2Y purinoceptor 1	1	10	0.0933707	0.592577	0.845571	1	1	1	GNA15;
Thromboxane signalling through TP receptor	1	8	0.0933707	0.740537	0.775562	1	1	1	GNA15;
Thrombin signalling through proteinase activated receptors (PARs)	4	17	0.373483	1.38452	0.326094	1	1	1	GNA15; F2R; F2; IGFBP3;
GPVI-mediated activation cascade	8	27	0.746965	1.74167	0.0747103	1	0.627629	1	LCP2; RAC2; LCK; SYK; FCER1G; FYN; LYN; RHOB;
Platelet Aggregation (Plug Formation)	7	29	0.653595	1.41915	0.212962	1	1	1	SHC1; GP9; SYK; F2; TLN1; GRB2; ADRA2A;
Integrin alphaIIb beta3 signaling	4	20	0.373483	1.17694	0.45099	1	1	1	SHC1; SYK; TLN1; GRB2;
GRB2:SOS provides linkage to MAPK signaling for Intergrins	2	10	0.186741	1.17929	0.528118	1	1	1	TLN1; GRB2;
Mitotic Telophase /Cytokinesis	1	18	0.0933707	0.329356	0.965431	1	1	1	UBE2D1;
Mitotic Metaphase/Anaphase Transition	1	22	0.0933707	0.2695	0.983657	1	1	1	UBE2D1;
Mitotic Prometaphase	7	99	0.653595	0.415812	0.998961	1	1	1	UBE2D1; NDC80; ZWINT; APITD1; KIF2C; NDEL1; XPO1;
Mitotic Prophase	6	62	0.560224	0.569207	0.965189	1	1	1	SFI1; TUBB4A; CEP57; DCTN2; TUBA1A; YWHAE;
Golgi Cisternae Pericentriolar Stack Reorganization	6	62	0.560224	0.569207	0.965189	1	1	1	SFI1; TUBB4A; CEP57; DCTN2; TUBA1A; YWHAE;
Mitotic M-M/G1 phases	26	242	2.42764	0.631197	0.998024	1	1	1	RPS27A; UBE2D1; ORC5; NDC80; E2F3; DBF4; PSMD6; ZWINT; APITD1; ORC4; SFI1; KIF2C; PSMB9; TUBB4A; CEP57; MCM6; PSMB8; PSMD13; NDEL1; XPO1; DCTN2; TUBA1A; E2F2; POLA2; PSMD11; YWHAE;
M Phase	13	158	1.21382	0.48356	0.999597	1	1	1	UBE2D1; NDC80; ZWINT; APITD1; SFI1; KIF2C; TUBB4A; CEP57; NDEL1; XPO1; DCTN2; TUBA1A; YWHAE;
DNA Replication	27	261	2.52101	0.60775	0.99929	1	1	1	RPS27A; UBE2D1; ORC5; NDC80; E2F3; DBF4; PSMD6; ZWINT; APITD1; ORC4; SFI1; KIF2C; PSMB9; TUBB4A; CEP57; MCM6; PSMB8; PSMD13; NDEL1; XPO1; DCTN2; TUBA1A; FEN1; E2F2; POLA2; PSMD11; YWHAE;
Post-Elongation Processing of the Transcript	2	43	0.186741	0.274463	0.99686	1	1	1	SRSF2; SRSF4;
Post-Elongation Processing of Intron-Containing pre-mRNA	2	34	0.186741	0.347094	0.986192	1	1	1	SRSF2; SRSF4;
mRNA 3'-end processing	2	34	0.186741	0.347094	0.986192	1	1	1	SRSF2; SRSF4;
PECAM1 interactions	2	7	0.186741	1.68398	0.340345	1	1	1	PECAM1; INPP5D;
Basigin interactions	4	9	0.373483	2.61383	0.0513465	1	0.486279	1	CAV1; SLC16A1; MMP1; SLC16A3;
Factors involved in megakaryocyte development and platelet production	13	119	1.21382	0.642025	0.977161	1	1	1	HBB; MAFF; KIF11; KIF2C; WEE1; DOCK9; SH2B3; PRKAR1A; CAPZB; RCOR1; IFNA6; IFNB1; IRF1;
Kinesins	2	21	0.186741	0.56186	0.895024	1	1	1	KIF11; KIF2C;
Netrin-1 signaling	6	45	0.560224	0.784194	0.802206	1	1	1	ABLIM3; SLIT2; ABLIM1; TLN1; TRPC1; NEO1;
DCC mediated attractive signaling	2	10	0.186741	1.17929	0.528118	1	1	1	ABLIM3; ABLIM1;
NCAM1 interactions	5	23	0.466853	1.27873	0.352519	1	1	1	CACNA1G; NRTN; CACNA1S; CACNA1D; CACNB2;
RAF/MAP kinase cascade	1	11	0.0933707	0.538756	0.871908	1	1	1	YWHAB;
RAF activation	1	5	0.0933707	1.18397	0.606865	1	1	1	YWHAB;
MEK activation	1	7	0.0933707	0.846177	0.729443	1	1	1	YWHAB;
RAF phosphorylates MEK	1	7	0.0933707	0.846177	0.729443	1	1	1	YWHAB;
Serotonin clearance from the synaptic cleft	1	2	0.0933707	2.95109	0.311571	1	1	1	MAOA;
Enzymatic degradation of Dopamine by monoamine oxidase	1	2	0.0933707	2.95109	0.311571	1	1	1	MAOA;
Enzymatic degradation of dopamine by COMT	1	2	0.0933707	2.95109	0.311571	1	1	1	MAOA;
Dopamine clearance from the synaptic cleft	1	3	0.0933707	1.97066	0.428827	1	1	1	MAOA;
Metabolism of serotonin	1	2	0.0933707	2.95109	0.311571	1	1	1	MAOA;
Neurotransmitter Receptor Binding And Downstream Transmission In The Postsynaptic Cell	10	89	0.933707	0.66047	0.952226	1	1	1	GRIN2D; GABRG2; CAMK2A; GABBR1; GNAI1; RRAS; MYO6; GNAI2; ADCY7; ADCY3;
Glutamate Binding, Activation of AMPA Receptors and Synaptic Plasticity	2	21	0.186741	0.56186	0.895024	1	1	1	CAMK2A; MYO6;
Trafficking of AMPA receptors	2	21	0.186741	0.56186	0.895024	1	1	1	CAMK2A; MYO6;
Activation of NMDA receptor upon glutamate binding and postsynaptic events	4	34	0.373483	0.692461	0.854634	1	1	1	GRIN2D; CAMK2A; RRAS; ADCY3;
Unblocking of NMDA receptor, glutamate binding and activation	2	11	0.186741	1.07218	0.582206	1	1	1	GRIN2D; CAMK2A;
Post NMDA receptor activation events	4	34	0.373483	0.692461	0.854634	1	1	1	GRIN2D; CAMK2A; RRAS; ADCY3;
Neuronal System	17	188	1.5873	0.531351	0.999483	1	1	1	GRIN2D; KCNJ2; ABAT; KCNA1; GABRG2; KCNN4; CAMK2A; GABBR1; GNAI1; KCNQ2; RRAS; MAOA; MYO6; HSPA8; GNAI2; ADCY7; ADCY3;
Smooth Muscle Contraction	12	24	1.12045	2.93771	0.000202679	0.338069	0.00412279	0.0130036	TPM2; ITGA1; ITGB5; CALD1; TLN1; ACTA2; MYLK; TPM4; VCL; MYH11; MYL9; ACTG2;
Striated Muscle Contraction	8	30	0.746965	1.56756	0.124385	1	0.882869	1	TPM2; TNNI3; DMD; TNNC2; TPM4; TNNT3; TNNI1; TNNT2;
Muscle contraction	18	50	1.68067	2.11502	0.000949829	1	0.0168544	0.0531603	TPM2; ITGA1; TNNI3; ITGB5; DMD; CALD1; TNNC2; TLN1; ACTA2; MYLK; TPM4; TNNT3; VCL; MYH11; TNNI1; TNNT2; MYL9; ACTG2;
Inactivation of APC/C via direct inhibition of the APC/C complex	1	18	0.0933707	0.329356	0.965431	1	1	1	UBE2D1;
Inhibition of the proteolytic activity of APC/C required for the onset of anaphase by mitotic spindle checkpoint components	1	18	0.0933707	0.329356	0.965431	1	1	1	UBE2D1;
Transmission across Chemical Synapses	13	121	1.21382	0.631413	0.980971	1	1	1	GRIN2D; ABAT; GABRG2; CAMK2A; GABBR1; GNAI1; RRAS; MAOA; MYO6; HSPA8; GNAI2; ADCY7; ADCY3;
Norepinephrine Neurotransmitter Release Cycle	1	11	0.0933707	0.538756	0.871908	1	1	1	MAOA;
Neurotransmitter Release Cycle	3	26	0.280112	0.679648	0.844292	1	1	1	ABAT; MAOA; HSPA8;
Degradation of GABA	1	2	0.0933707	2.95109	0.311571	1	1	1	ABAT;
Neurotransmitter Clearance In The Synaptic Cleft	1	6	0.0933707	0.986972	0.673858	1	1	1	MAOA;
GABA synthesis, release, reuptake and degradation	2	17	0.186741	0.693984	0.81244	1	1	1	ABAT; HSPA8;
CREB phosphorylation through the activation of Ras	3	28	0.280112	0.631119	0.878777	1	1	1	GRIN2D; CAMK2A; RRAS;
Ras activation uopn Ca2+ infux through NMDA receptor	2	17	0.186741	0.693984	0.81244	1	1	1	GRIN2D; CAMK2A;
Voltage gated Potassium channels	2	39	0.186741	0.302606	0.993902	1	1	1	KCNA1; KCNQ2;
Classical Kir channels	1	4	0.0933707	1.47923	0.526127	1	1	1	KCNJ2;
Activation of G protein gated Potassium channels	1	15	0.0933707	0.395183	0.939388	1	1	1	GABBR1;
G protein gated Potassium channels	1	15	0.0933707	0.395183	0.939388	1	1	1	GABBR1;
Inwardly rectifying K+ channels	2	23	0.186741	0.513023	0.922223	1	1	1	KCNJ2; GABBR1;
Potassium Channels	5	76	0.466853	0.387101	0.998009	1	1	1	KCNJ2; KCNA1; KCNN4; GABBR1; KCNQ2;
Ca2+ activated K+ channels	1	9	0.0933707	0.658346	0.813826	1	1	1	KCNN4;
Inhibition of adenylate cyclase pathway	4	13	0.373483	1.81019	0.167243	1	0.962749	1	GNAI1; GNAI2; ADCY7; ADCY3;
Activation of GABAB receptors	5	28	0.466853	1.05047	0.531274	1	1	1	GABBR1; GNAI1; GNAI2; ADCY7; ADCY3;
Inhibition of voltage gated Ca2+ channels via Gbeta/gamma subunits	1	15	0.0933707	0.395183	0.939388	1	1	1	GABBR1;
Adenylate cyclase inhibitory pathway	4	13	0.373483	1.81019	0.167243	1	0.962749	1	GNAI1; GNAI2; ADCY7; ADCY3;
GABA B receptor activation	5	28	0.466853	1.05047	0.531274	1	1	1	GABBR1; GNAI1; GNAI2; ADCY7; ADCY3;
GABA A receptor activation	1	5	0.0933707	1.18397	0.606865	1	1	1	GABRG2;
GABA receptor activation	6	36	0.560224	0.980188	0.592158	1	1	1	GABRG2; GABBR1; GNAI1; GNAI2; ADCY7; ADCY3;
CREB phosphorylation through the activation of Adenylate Cyclase	1	5	0.0933707	1.18397	0.606865	1	1	1	ADCY3;
CREB phosphorylation through the activation of CaMKII	2	15	0.186741	0.786454	0.752311	1	1	1	GRIN2D; CAMK2A;
Vpr-mediated nuclear import of PICs	4	31	0.373483	0.759452	0.798752	1	1	1	NUPL1; KPNA1; NUP205; NUP93;
Vpr-mediated induction of apoptosis by mitochondrial outer membrane permeabilization	2	3	0.186741	3.92182	0.0770585	1	0.627629	1	SLC25A6; SLC25A5;
Interactions of Vpr with host cellular proteins	6	34	0.560224	1.03783	0.532497	1	1	1	NUPL1; SLC25A6; KPNA1; SLC25A5; NUP205; NUP93;
Host Interactions of HIV factors	25	141	2.33427	1.04165	0.446318	1	1	1	RPS27A; B2M; CD28; APOBEC3G; CD247; UBE2D1; BTRC; NUPL1; DOCK2; LCK; PSMD6; ELMO1; AP1S1; PSMB9; SLC25A6; KPNA1; FYN; PSMB8; PSMD13; XPO1; SLC25A5; NUP205; NUP93; AP1S2; PSMD11;
Rev-mediated nuclear export of HIV-1 RNA	4	32	0.373483	0.735727	0.819069	1	1	1	NUPL1; XPO1; NUP205; NUP93;
Pausing and recovery of Tat-mediated HIV-1 elongation	1	30	0.0933707	0.197657	0.996353	1	1	1	SUPT4H1;
Pausing and recovery of HIV-1 elongation	1	31	0.0933707	0.191283	0.996977	1	1	1	SUPT4H1;
Tat-mediated HIV-1 elongation arrest and recovery	1	30	0.0933707	0.197657	0.996353	1	1	1	SUPT4H1;
Abortive elongation of HIV-1 transcript in the absence of Tat	1	23	0.0933707	0.257788	0.98645	1	1	1	SUPT4H1;
Formation of HIV-1 elongation complex in the absence of HIV-1 Tat	1	42	0.0933707	0.141197	0.999617	1	1	1	SUPT4H1;
HIV-1 elongation arrest and recovery	1	31	0.0933707	0.191283	0.996977	1	1	1	SUPT4H1;
HIV-1 Transcription Elongation	1	41	0.0933707	0.14464	0.999538	1	1	1	SUPT4H1;
Formation of the HIV-1 Early Elongation Complex	1	32	0.0933707	0.185308	0.997494	1	1	1	SUPT4H1;
Tat-mediated elongation of the HIV-1 transcript	1	41	0.0933707	0.14464	0.999538	1	1	1	SUPT4H1;
Formation of HIV-1 elongation complex containing HIV-1 Tat	1	41	0.0933707	0.14464	0.999538	1	1	1	SUPT4H1;
Transcription of the HIV genome	3	60	0.280112	0.294578	0.998843	1	1	1	TAF4B; TBP; SUPT4H1;
HIV-1 Transcription Initiation	2	39	0.186741	0.302606	0.993902	1	1	1	TAF4B; TBP;
RNA Polymerase II HIV-1 Promoter Escape	2	39	0.186741	0.302606	0.993902	1	1	1	TAF4B; TBP;
Late Phase of HIV Life Cycle	7	92	0.653595	0.447446	0.997446	1	1	1	TAF4B; NUPL1; TBP; XPO1; NUP205; NUP93; SUPT4H1;
Early Phase of HIV Life Cycle	1	11	0.0933707	0.538756	0.871908	1	1	1	FEN1;
HIV Life Cycle	8	103	0.746965	0.456679	0.998106	1	1	1	TAF4B; NUPL1; TBP; XPO1; NUP205; NUP93; FEN1; SUPT4H1;
HIV Infection	29	203	2.70775	0.839244	0.87673	1	1	1	RPS27A; TAF4B; B2M; CD28; APOBEC3G; CD247; UBE2D1; BTRC; NUPL1; TBP; DOCK2; LCK; PSMD6; ELMO1; AP1S1; PSMB9; SLC25A6; KPNA1; FYN; PSMB8; PSMD13; XPO1; SLC25A5; NUP205; NUP93; AP1S2; FEN1; PSMD11; SUPT4H1;
PLC-gamma1 signalling	4	30	0.373483	0.784759	0.776629	1	1	1	NTRK1; PRKAR1A; ADCY7; ADCY3;
PI3K/AKT activation	3	30	0.280112	0.589058	0.906299	1	1	1	NR4A1; NTRK1; IRS1;
Signalling to STAT3	1	3	0.0933707	1.97066	0.428827	1	1	1	NTRK1;
Signalling to ERK5	1	2	0.0933707	2.95109	0.311571	1	1	1	MAPK7;
Retrograde neurotrophin signalling	1	11	0.0933707	0.538756	0.871908	1	1	1	NTRK1;
Nuclear Events (kinase and transcription factor activation)	3	15	0.280112	1.17772	0.48316	1	1	1	MAPK7; MEF2A; MEF2C;
ERK/MAPK targets	3	12	0.280112	1.47191	0.335367	1	1	1	MAPK7; MEF2A; MEF2C;
Insulin receptor recycling	5	28	0.466853	1.05047	0.531274	1	1	1	IRS1; TCIRG1; ATP6V1B2; INSR; INS;
Signal attenuation	5	11	0.466853	2.67244	0.0266074	1	0.320724	1	SHC1; IRS1; GRB2; INSR; INS;
SOS-mediated signalling	3	15	0.280112	1.17772	0.48316	1	1	1	YWHAB; IRS1; GRB2;
p75 NTR receptor-mediated signalling	6	39	0.560224	0.904808	0.673473	1	1	1	RPS27A; ARHGDIA; MYD88; PSEN2; NFKBIA; YWHAE;
Signalling by NGF	20	143	1.86741	0.821748	0.863694	1	1	1	RIT2; RPS27A; NR4A1; YWHAB; NTRK1; MAPKAPK3; IRS1; MAPK7; RIT1; ARHGDIA; MEF2A; PRKAR1A; GRB2; MEF2C; MYD88; ADCY7; PSEN2; ADCY3; NFKBIA; YWHAE;
Cell death signalling via NRAGE, NRIF and NADE	3	21	0.280112	0.841392	0.719573	1	1	1	RPS27A; PSEN2; YWHAE;
NRIF signals cell death from the nucleus	2	14	0.186741	0.842589	0.716424	1	1	1	RPS27A; PSEN2;
mTOR signalling	5	27	0.466853	1.08936	0.496878	1	1	1	EIF4EBP1; RPS6; PRKAB2; RPS6KB1; EIF4G1;
S6K1-mediated signalling	4	11	0.373483	2.13902	0.101638	1	0.763662	1	EIF4EBP1; RPS6; RPS6KB1; EIF4G1;
mTORC1-mediated signalling	4	11	0.373483	2.13902	0.101638	1	0.763662	1	EIF4EBP1; RPS6; RPS6KB1; EIF4G1;
Release of eIF4E	1	6	0.0933707	0.986972	0.673858	1	1	1	EIF4EBP1;
S6K1 signalling	3	5	0.280112	3.52847	0.0375526	1	0.383392	1	RPS6; RPS6KB1; EIF4G1;
Regulation of AMPK activity via LKB1	1	16	0.0933707	0.3705	0.949733	1	1	1	PRKAB2;
Energy dependent regulation of mTOR by LKB1-AMPK	1	17	0.0933707	0.348718	0.958314	1	1	1	PRKAB2;
Regulation of Rheb GTPase activity by AMPK	1	10	0.0933707	0.592577	0.845571	1	1	1	PRKAB2;
Signalling to p38 via RIT and RIN	4	16	0.373483	1.47099	0.284466	1	1	1	RIT2; YWHAB; NTRK1; RIT1;
p38MAPK events	1	9	0.0933707	0.658346	0.813826	1	1	1	MAPKAPK3;
Signalling to RAS	4	21	0.373483	1.12092	0.491181	1	1	1	YWHAB; NTRK1; MAPKAPK3; GRB2;
Signalling to ERKs	6	30	0.560224	1.17616	0.404328	1	1	1	RIT2; YWHAB; NTRK1; MAPKAPK3; RIT1; GRB2;
NGF-independant TRKA activation	1	5	0.0933707	1.18397	0.606865	1	1	1	NTRK1;
TRKA activation by NGF	1	2	0.0933707	2.95109	0.311571	1	1	1	NTRK1;
Activation of TRKA receptors	1	6	0.0933707	0.986972	0.673858	1	1	1	NTRK1;
Frs2-mediated activation	2	19	0.186741	0.620972	0.859177	1	1	1	YWHAB; NTRK1;
ARMS-mediated activation	2	18	0.186741	0.655451	0.837322	1	1	1	YWHAB; NTRK1;
Prolonged ERK activation events	2	20	0.186741	0.589939	0.878314	1	1	1	YWHAB; NTRK1;
NF-kB is activated and signals survival	2	13	0.186741	0.907354	0.676259	1	1	1	RPS27A; NFKBIA;
Axonal growth stimulation	1	5	0.0933707	1.18397	0.606865	1	1	1	ARHGDIA;
p75NTR regulates axonogenesis	1	8	0.0933707	0.740537	0.775562	1	1	1	ARHGDIA;
NADE modulates death signalling	1	4	0.0933707	1.47923	0.526127	1	1	1	YWHAE;
p75NTR recruits signalling complexes	2	13	0.186741	0.907354	0.676259	1	1	1	RPS27A; MYD88;
p75NTR signals via NF-kB	3	16	0.280112	1.10416	0.529012	1	1	1	RPS27A; MYD88; NFKBIA;
Axonal growth inhibition (RHOA activation)	1	7	0.0933707	0.846177	0.729443	1	1	1	ARHGDIA;
Regulated proteolysis of p75NTR	1	9	0.0933707	0.658346	0.813826	1	1	1	PSEN2;
NGF signalling via TRKA from the plasma membrane	14	107	1.30719	0.768903	0.892739	1	1	1	RIT2; NR4A1; YWHAB; NTRK1; MAPKAPK3; IRS1; MAPK7; RIT1; MEF2A; PRKAR1A; GRB2; MEF2C; ADCY7; ADCY3;
FGFR2b ligand binding and activation	1	7	0.0933707	0.846177	0.729443	1	1	1	FGF3;
FGFR3 ligand binding and activation	1	2	0.0933707	2.95109	0.311571	1	1	1	FGFR3;
FGFR3b ligand binding and activation	1	2	0.0933707	2.95109	0.311571	1	1	1	FGFR3;
FGFR3c ligand binding and activation	1	2	0.0933707	2.95109	0.311571	1	1	1	FGFR3;
FGFR1 ligand binding and activation	1	7	0.0933707	0.846177	0.729443	1	1	1	FGF3;
FGFR1b ligand binding and activation	1	6	0.0933707	0.986972	0.673858	1	1	1	FGF3;
FGFR2 ligand binding and activation	1	7	0.0933707	0.846177	0.729443	1	1	1	FGF3;
AKT phosphorylates targets in the nucleus	1	4	0.0933707	1.47923	0.526127	1	1	1	NR4A1;
PIP3 activates AKT signaling	1	21	0.0933707	0.282327	0.98029	1	1	1	NR4A1;
FGFR ligand binding and activation	2	14	0.186741	0.842589	0.716424	1	1	1	FGFR3; FGF3;
EGFR downregulation	4	27	0.373483	0.871922	0.698773	1	1	1	RPS27A; ARHGEF7; GRB2; SPRY1;
Signaling by FGFR	11	95	1.02708	0.680575	0.946736	1	1	1	SHC1; RPS27A; NR4A1; YWHAB; FGFR3; PRKAR1A; GRB2; MKNK1; ADCY7; ADCY3; FGF3;
SHC1 events in EGFR signaling	3	16	0.280112	1.10416	0.529012	1	1	1	SHC1; YWHAB; GRB2;
GAB1 signalosome	2	32	0.186741	0.368781	0.980942	1	1	1	NR4A1; GRB2;
GRB2 events in EGFR signaling	2	15	0.186741	0.786454	0.752311	1	1	1	YWHAB; GRB2;
IRS activation	3	5	0.280112	3.52847	0.0375526	1	0.383392	1	IRS1; INSR; INS;
IRS-mediated signalling	8	51	0.746965	0.922221	0.658552	1	1	1	EIF4EBP1; RPS6; YWHAB; PRKAB2; IRS1; RPS6KB1; EIF4G1; GRB2;
PI3K Cascade	6	38	0.560224	0.928612	0.647559	1	1	1	EIF4EBP1; RPS6; PRKAB2; IRS1; RPS6KB1; EIF4G1;
PKB-mediated events	5	28	0.466853	1.05047	0.531274	1	1	1	EIF4EBP1; RPS6; PRKAB2; RPS6KB1; EIF4G1;
SHC-related events	5	16	0.466853	1.83783	0.121451	1	0.865731	1	SHC1; YWHAB; GRB2; INSR; INS;
SHC activation	3	3	0.280112	5.87297	0.004925	1	0.077499	0.244439	SHC1; INSR; INS;
SHC-mediated signalling	2	13	0.186741	0.907354	0.676259	1	1	1	YWHAB; GRB2;
IRS-related events	10	53	0.933707	1.10901	0.415638	1	1	1	EIF4EBP1; RPS6; YWHAB; PRKAB2; IRS1; RPS6KB1; EIF4G1; GRB2; INSR; INS;
Signaling by Insulin receptor	13	79	1.21382	0.967059	0.601043	1	1	1	SHC1; EIF4EBP1; RPS6; YWHAB; PRKAB2; IRS1; TCIRG1; RPS6KB1; EIF4G1; GRB2; ATP6V1B2; INSR; INS;
Insulin receptor signalling cascade	11	56	1.02708	1.15446	0.352628	1	1	1	SHC1; EIF4EBP1; RPS6; YWHAB; PRKAB2; IRS1; RPS6KB1; EIF4G1; GRB2; INSR; INS;
Spry regulation of FGF signaling	3	16	0.280112	1.10416	0.529012	1	1	1	RPS27A; GRB2; MKNK1;
PI-3K cascade	2	27	0.186741	0.437048	0.95795	1	1	1	NR4A1; GRB2;
Negative regulation of FGFR signaling	3	17	0.280112	1.03925	0.572494	1	1	1	RPS27A; GRB2; MKNK1;
Phospholipase C-mediated cascade	3	27	0.280112	0.654485	0.862481	1	1	1	PRKAR1A; ADCY7; ADCY3;
SHC-mediated cascade	2	6	0.186741	1.96417	0.271903	1	1	1	SHC1; GRB2;
Downstream signaling of activated FGFR	7	66	0.653595	0.623686	0.948123	1	1	1	SHC1; NR4A1; YWHAB; PRKAR1A; GRB2; ADCY7; ADCY3;
FRS2-mediated cascade	2	15	0.186741	0.786454	0.752311	1	1	1	YWHAB; GRB2;
Signaling by EGFR	11	98	1.02708	0.659743	0.959214	1	1	1	SHC1; ADAM10; RPS27A; NR4A1; YWHAB; ARHGEF7; PRKAR1A; GRB2; SPRY1; ADCY7; ADCY3;
Signal Transduction	168	1208	15.6863	0.816813	0.999539	1	1	1	STAT1; ADRB3; GNRH2; OR5I1; OR2J2; SHC1; RIT2; XCL2; GRM7; EIF4EBP1; CCL27; FN1; SHH; ADAM10; GRPR; GRM2; NCK2; CXCR3; RPS27A; OPRD1; PDE3A; BMPR1B; RPS6; PTH2R; NR4A1; LHCGR; COL1A2; YWHAB; PPY; SCTR; SMO; P2RY14; NMU; AGTR2; NMBR; NTS; LHB; GRM5; COL1A1; TAC1; PDE1A; ADORA2B; PRKAB2; NTRK1; DGKG; ITGA1; C5; UBE2D1; IAPP; PTCH1; PDE4D; ITGAL; NPY; PDE1B; MAPKAPK3; BTRC; BDKRB2; ACVR2B; RGS6; GPR…
PKA activation	3	19	0.280112	0.929913	0.651552	1	1	1	PRKAR1A; ADCY7; ADCY3;
PKA-mediated phosphorylation of CREB	3	20	0.280112	0.88344	0.686945	1	1	1	PRKAR1A; ADCY7; ADCY3;
DAG and IP3 signaling	3	27	0.280112	0.654485	0.862481	1	1	1	PRKAR1A; ADCY7; ADCY3;
EGFR interacts with phospholipase C-gamma	3	29	0.280112	0.609364	0.893332	1	1	1	PRKAR1A; ADCY7; ADCY3;
Calmodulin induced events	3	25	0.280112	0.706823	0.82405	1	1	1	PRKAR1A; ADCY7; ADCY3;
CaM pathway	3	25	0.280112	0.706823	0.82405	1	1	1	PRKAR1A; ADCY7; ADCY3;
CDC6 association with the ORC:origin complex	4	11	0.373483	2.13902	0.101638	1	0.763662	1	ORC5; E2F3; ORC4; E2F2;
Assembly of the ORC complex at the origin of replication	2	6	0.186741	1.96417	0.271903	1	1	1	ORC5; ORC4;
Assembly of the pre-replicative complex	12	83	1.12045	0.849709	0.77666	1	1	1	RPS27A; UBE2D1; ORC5; E2F3; PSMD6; ORC4; PSMB9; MCM6; PSMB8; PSMD13; E2F2; PSMD11;
DNA Replication Pre-Initiation	14	98	1.30719	0.839509	0.803994	1	1	1	RPS27A; UBE2D1; ORC5; E2F3; DBF4; PSMD6; ORC4; PSMB9; MCM6; PSMB8; PSMD13; E2F2; POLA2; PSMD11;
M/G1 Transition	14	98	1.30719	0.839509	0.803994	1	1	1	RPS27A; UBE2D1; ORC5; E2F3; DBF4; PSMD6; ORC4; PSMB9; MCM6; PSMB8; PSMD13; E2F2; POLA2; PSMD11;
Autodegradation of Cdh1 by Cdh1:APC/C	7	60	0.653595	0.686044	0.905633	1	1	1	RPS27A; UBE2D1; PSMD6; PSMB9; PSMB8; PSMD13; PSMD11;
APC/C:Cdc20 mediated degradation of Cyclin B	4	22	0.373483	1.07	0.530091	1	1	1	RPS27A; UBE2D1; CCNB1; PTTG1;
APC/C:Cdc20 mediated degradation of Securin	8	66	0.746965	0.712657	0.895178	1	1	1	RPS27A; UBE2D1; PSMD6; PSMB9; PTTG1; PSMB8; PSMD13; PSMD11;
Conversion from APC/C:Cdc20 to APC/C:Cdh1 in late anaphase	1	16	0.0933707	0.3705	0.949733	1	1	1	UBE2D1;
APC/C:Cdh1 mediated degradation of Cdc20 and other APC/C:Cdh1 targeted proteins in late mitosis/early G1	8	69	0.746965	0.681676	0.920356	1	1	1	RPS27A; UBE2D1; PSMD6; PSMB9; PTTG1; PSMB8; PSMD13; PSMD11;
Loss of Nlp from mitotic centrosomes	6	61	0.560224	0.578537	0.961039	1	1	1	SFI1; TUBB4A; CEP57; DCTN2; TUBA1A; YWHAE;
Regulation of mitotic cell cycle	11	81	1.02708	0.79819	0.836293	1	1	1	RPS27A; PER2; UBE2D1; BTRC; PSMD6; CCNB1; PSMB9; PTTG1; PSMB8; PSMD13; PSMD11;
Recruitment of NuMA to mitotic centrosomes	2	12	0.186741	0.982903	0.631574	1	1	1	CCNB1; TUBGCP3;
Loss of proteins required for interphase microtubule organizationÃÂ from the centrosome	6	61	0.560224	0.578537	0.961039	1	1	1	SFI1; TUBB4A; CEP57; DCTN2; TUBA1A; YWHAE;
Phosphorylation of Emi1	2	20	0.186741	0.589939	0.878314	1	1	1	UBE2D1; CCNB1;
APC/C-mediated degradation of cell cycle proteins	11	81	1.02708	0.79819	0.836293	1	1	1	RPS27A; PER2; UBE2D1; BTRC; PSMD6; CCNB1; PSMB9; PTTG1; PSMB8; PSMD13; PSMD11;
Regulation of APC/C activators between G1/S and early anaphase	10	78	0.933707	0.753601	0.876915	1	1	1	RPS27A; PER2; UBE2D1; BTRC; PSMD6; CCNB1; PSMB9; PSMB8; PSMD13; PSMD11;
APC/C:Cdc20 mediated degradation of mitotic proteins	9	71	0.840336	0.745183	0.87565	1	1	1	RPS27A; UBE2D1; PSMD6; CCNB1; PSMB9; PTTG1; PSMB8; PSMD13; PSMD11;
Phosphorylation of the APC/C	2	18	0.186741	0.655451	0.837322	1	1	1	UBE2D1; CCNB1;
Activation of APC/C and APC/C:Cdc20 mediated degradation of mitotic proteins	9	72	0.840336	0.734835	0.885639	1	1	1	RPS27A; UBE2D1; PSMD6; CCNB1; PSMB9; PTTG1; PSMB8; PSMD13; PSMD11;
SCF-beta-TrCP mediated degradation of Emi1	9	70	0.840336	0.755827	0.864961	1	1	1	RPS27A; PER2; UBE2D1; BTRC; PSMD6; PSMB9; PSMB8; PSMD13; PSMD11;
Ubiquitin-dependent degradation of Cyclin D	7	66	0.653595	0.623686	0.948123	1	1	1	RPS27A; UBE2D1; PSMD6; PSMB9; PSMB8; PSMD13; PSMD11;
Ubiquitin-dependent degradation of Cyclin D1	7	66	0.653595	0.623686	0.948123	1	1	1	RPS27A; UBE2D1; PSMD6; PSMB9; PSMB8; PSMD13; PSMD11;
Mitotic G2-G2/M phases	13	99	1.21382	0.771713	0.882594	1	1	1	CDC25A; UBE2D1; E2F3; CCNB1; SFI1; WEE1; TUBGCP3; TUBB4A; CEP57; XPO1; DCTN2; TUBA1A; YWHAE;
G2 Phase	1	3	0.0933707	1.97066	0.428827	1	1	1	E2F3;
G2/M Transition	12	96	1.12045	0.734657	0.912055	1	1	1	CDC25A; UBE2D1; CCNB1; SFI1; WEE1; TUBGCP3; TUBB4A; CEP57; XPO1; DCTN2; TUBA1A; YWHAE;
Cyclin A/B1 associated events during G2/M transition	4	14	0.373483	1.68099	0.20443	1	1	1	CDC25A; CCNB1; WEE1; XPO1;
Cyclin B2 mediated events	2	6	0.186741	1.96417	0.271903	1	1	1	CDC25A; CCNB1;
Polo-like kinase mediated events	2	18	0.186741	0.655451	0.837322	1	1	1	UBE2D1; WEE1;
Recruitment of mitotic centrosome proteins and complexes	8	70	0.746965	0.67194	0.927503	1	1	1	CCNB1; SFI1; TUBGCP3; TUBB4A; CEP57; DCTN2; TUBA1A; YWHAE;
Centrosome maturation	8	70	0.746965	0.67194	0.927503	1	1	1	CCNB1; SFI1; TUBGCP3; TUBB4A; CEP57; DCTN2; TUBA1A; YWHAE;
E2F-enabled inhibition of pre-replication complex formation	4	10	0.373483	2.35271	0.0743544	1	0.627629	1	CDC25A; ORC5; CCNB1; ORC4;
Inhibition of replication initiation of damaged DNA by Rb/E2F1	1	8	0.0933707	0.740537	0.775562	1	1	1	POLA2;
E2F mediated regulation of DNA replication	5	28	0.466853	1.05047	0.531274	1	1	1	CDC25A; ORC5; CCNB1; ORC4; POLA2;
SCF(Skp2)-mediated degradation of p27/p21	7	67	0.653595	0.614379	0.953244	1	1	1	RPS27A; UBE2D1; PSMD6; PSMB9; PSMB8; PSMD13; PSMD11;
Cyclin E associated events during G1/S transition	9	78	0.840336	0.678316	0.932544	1	1	1	RPS27A; CDC25A; UBE2D1; PSMD6; WEE1; PSMB9; PSMB8; PSMD13; PSMD11;
G1/S Transition	15	117	1.40056	0.753382	0.914978	1	1	1	RPS27A; CDC25A; UBE2D1; ORC5; DBF4; PSMD6; CCNB1; ORC4; WEE1; PSMB9; MCM6; PSMB8; PSMD13; POLA2; PSMD11;
S Phase	14	121	1.30719	0.679946	0.963974	1	1	1	RPS27A; CDC25A; UBE2D1; ORC5; PSMD6; ORC4; WEE1; PSMB9; MCM6; PSMB8; PSMD13; FEN1; POLA2; PSMD11;
Cyclin A:Cdk2-associated events at S phase entry	12	90	1.12045	0.783628	0.861563	1	1	1	RPS27A; CDC25A; UBE2D1; ORC5; PSMD6; ORC4; WEE1; PSMB9; MCM6; PSMB8; PSMD13; PSMD11;
G1 Phase	4	31	0.373483	0.759452	0.798752	1	1	1	RPS27A; E2F3; TFDP2; E2F2;
G0 and Early G1	4	21	0.373483	1.12092	0.491181	1	1	1	CDC25A; TFDP2; TOP2A; DYRK1A;
Transport of Mature mRNA Derived from an Intronless Transcript	3	35	0.280112	0.504931	0.952083	1	1	1	NUPL1; NUP205; NUP93;
Transport of the SLBP independent Mature mRNA	3	32	0.280112	0.552254	0.928038	1	1	1	NUPL1; NUP205; NUP93;
Mitotic G1-G1/S phases	20	140	1.86741	0.839355	0.838057	1	1	1	RPS27A; CDC25A; UBE2D1; ORC5; E2F3; DBF4; PSMD6; CCNB1; TFDP2; ORC4; WEE1; PSMB9; MCM6; TOP2A; PSMB8; PSMD13; DYRK1A; E2F2; POLA2; PSMD11;
Cell Cycle, Mitotic	37	317	3.45472	0.685652	0.99738	1	1	1	RPS27A; PER2; CDC25A; UBE2D1; ORC5; BTRC; NDC80; E2F3; DBF4; PSMD6; CCNB1; TFDP2; ZWINT; APITD1; ORC4; SFI1; KIF2C; WEE1; PSMB9; TUBGCP3; TUBB4A; CEP57; MCM6; TOP2A; PTTG1; PSMB8; PSMD13; NDEL1; DYRK1A; XPO1; DCTN2; TUBA1A; FEN1; E2F2; POLA2; PSMD11; YWHAE;
Transport of Mature mRNA derived from an Intron-Containing Transcript	5	51	0.466853	0.57682	0.950131	1	1	1	NUPL1; SRSF2; SRSF4; NUP205; NUP93;
Transport of Mature Transcript to Cytoplasm	5	55	0.466853	0.534877	0.968996	1	1	1	NUPL1; SRSF2; SRSF4; NUP205; NUP93;
Transport of the SLBP Dependant Mature mRNA	3	33	0.280112	0.535524	0.937075	1	1	1	NUPL1; NUP205; NUP93;
Transport of Mature mRNAs Derived from Intronless Transcripts	3	36	0.280112	0.490909	0.958265	1	1	1	NUPL1; NUP205; NUP93;
Cyclin D associated events in G1	4	31	0.373483	0.759452	0.798752	1	1	1	RPS27A; E2F3; TFDP2; E2F2;
mRNA Splicing - Minor Pathway	2	42	0.186741	0.280997	0.996291	1	1	1	SF3B3; SRSF2;
mRNA Splicing - Major Pathway	6	107	0.560224	0.329843	0.999904	1	1	1	SF3B3; RBM5; SRSF2; SRSF4; HNRNPD; FUS;
mRNA Splicing	6	107	0.560224	0.329843	0.999904	1	1	1	SF3B3; RBM5; SRSF2; SRSF4; HNRNPD; FUS;
mRNA Editing	2	4	0.186741	2.94381	0.136927	1	0.895663	1	ADAR; ADARB1;
Processing of Capped Intron-Containing Pre-mRNA	9	138	0.840336	0.383418	0.999934	1	1	1	NUPL1; SF3B3; RBM5; SRSF2; SRSF4; HNRNPD; NUP205; FUS; NUP93;
C6 deamination of adenosine	2	2	0.186741	5.87297	0.0289695	1	0.328715	1	ADAR; ADARB1;
Formation of editosomes by ADAR proteins	2	2	0.186741	5.87297	0.0289695	1	0.328715	1	ADAR; ADARB1;
mRNA Editing: A to I Conversion	2	2	0.186741	5.87297	0.0289695	1	0.328715	1	ADAR; ADARB1;
Synthesis, Secretion, and Deacylation of Ghrelin	6	16	0.560224	2.20466	0.0412963	1	0.407587	1	LEP; PLA2G7; BCHE; GCG; IGF1; INS;
mRNA Processing	11	157	1.02708	0.41183	0.999942	1	1	1	NUPL1; SF3B3; RBM5; SRSF2; SRSF4; ADAR; HNRNPD; NUP205; ADARB1; FUS; NUP93;
Unfolded Protein Response	14	63	1.30719	1.30583	0.173566	1	0.974775	1	MBTPS2; SHC1; SULT1A4; HERPUD1; XBP1; TLN1; TPP1; CCL2; CXCL8; DNAJB9; ASNS; SRPR; TSPYL2; WIPI1;
Insulin Synthesis and Processing	46	132	4.29505	2.04693	4.4381e-07	0.000740276	3.08448e-05	9.72872e-05	RPL8; RPS2; RPS18; RPL18; RPS10; RPS25; RPL30; RPL3; RPL15; RPL27A; RPS5; RPL17; RPS13; RPL37; RPL34; RPL5; RPL29; RPL24; RPS27A; RPS17; RPS4X; RPS7; RPS6; RPL7; RPL9; RPS24; RPL4; RPL3L; RPL11; SSR4; GCG; RPL39; RPL36A; RPS4Y1; RPL35; RPL22; RPS29; SRPR; RPS26; DDOST; SEC61G; SEC61B; RPS12; RPL10; RPS3A; INS;
Activation of Chaperones by IRE1alpha	9	45	0.840336	1.17564	0.355132	1	1	1	SHC1; SULT1A4; XBP1; TLN1; TPP1; DNAJB9; SRPR; TSPYL2; WIPI1;
Activation of Chaperones by ATF6-alpha	1	9	0.0933707	0.658346	0.813826	1	1	1	MBTPS2;
Regulation of Insulin-like Growth Factor (IGF) Activity by Insulin-like Growth Factor Binding Proteins (IGFBPs)	9	14	0.840336	3.77698	0.000102906	0.171647	0.00222918	0.00703102	IGFBP5; F2; MMP2; IGFBP4; IGFBP2; IGFBP3; MMP1; PAPPA; IGFBP6;
PERK regulated gene expression	4	11	0.373483	2.13902	0.101638	1	0.763662	1	HERPUD1; CCL2; CXCL8; ASNS;
Extension of Telomeres	3	28	0.280112	0.631119	0.878777	1	1	1	FEN1; TERT; POLA2;
Telomere Extension By Telomerase	1	6	0.0933707	0.986972	0.673858	1	1	1	TERT;
Telomere C-strand (Lagging Strand) Synthesis	2	22	0.186741	0.536332	0.909577	1	1	1	FEN1; POLA2;
Telomere C-strand synthesis initiation	1	6	0.0933707	0.986972	0.673858	1	1	1	POLA2;
Telomere Maintenance	6	49	0.560224	0.720191	0.863488	1	1	1	HIST1H4K; POT1; HIST1H4C; FEN1; TERT; POLA2;
Diabetes pathways	72	216	6.72269	1.95784	2.21362e-09	3.69232e-06	4.10257e-07	1.29399e-06	MBTPS2; SHC1; RPL8; RPS2; RPS18; RPL18; RPS10; RPS25; RPL30; RPL3; RPL15; RPL27A; RPS5; RPL17; RPS13; RPL37; RPL34; RPL5; RPL29; RPL24; RPS27A; RPS17; RPS4X; RPS7; RPS6; RPL7; RPL9; RPS24; SULT1A4; RPL4; LEP; PLA2G7; BCHE; RPL3L; IGFBP5; RPL11; F2; SSR4; MMP2; GCG; HERPUD1; XBP1; IGFBP4; IGFBP2; RPL39; RPL36A; RPS4Y1; RPL35; TLN1; TPP1; RPL22; CCL2; RPS29; CXCL8; DNAJB9; ASNS; SRPR; IGFBP3; RPS26…
Polymerase switching on the C-strand of the telomere	1	14	0.0933707	0.42339	0.926916	1	1	1	POLA2;
Processive synthesis on the C-strand of the telomere	1	11	0.0933707	0.538756	0.871908	1	1	1	FEN1;
Removal of the Flap Intermediate from the C-strand	1	10	0.0933707	0.592577	0.845571	1	1	1	FEN1;
Packaging Of Telomere Ends	3	21	0.280112	0.841392	0.719573	1	1	1	HIST1H4K; POT1; HIST1H4C;
Processive synthesis on the lagging strand	2	15	0.186741	0.786454	0.752311	1	1	1	FEN1; POLA2;
Removal of the Flap Intermediate	2	14	0.186741	0.842589	0.716424	1	1	1	FEN1; POLA2;
Polymerase switching	1	14	0.0933707	0.42339	0.926916	1	1	1	POLA2;
Lagging Strand Synthesis	2	20	0.186741	0.589939	0.878314	1	1	1	FEN1; POLA2;
Nucleosome assembly	2	35	0.186741	0.33718	0.988259	1	1	1	HIST1H4K; HIST1H4C;
Deposition of New CENPA-containing Nucleosomes at the Centromere	2	35	0.186741	0.33718	0.988259	1	1	1	HIST1H4K; HIST1H4C;
Removal of licensing factors from origins	10	85	0.933707	0.691547	0.93157	1	1	1	RPS27A; UBE2D1; ORC5; PSMD6; ORC4; PSMB9; MCM6; PSMB8; PSMD13; PSMD11;
Chromosome Maintenance	6	69	0.560224	0.51147	0.984632	1	1	1	HIST1H4K; POT1; HIST1H4C; FEN1; TERT; POLA2;
Regulation of DNA replication	12	88	1.12045	0.801436	0.840364	1	1	1	RPS27A; UBE2D1; ORC5; E2F3; PSMD6; ORC4; PSMB9; MCM6; PSMB8; PSMD13; E2F2; PSMD11;
Association of licensing factors with the pre-replicative complex	5	15	0.466853	1.96027	0.096403	1	0.747908	1	RPS27A; ORC5; E2F3; ORC4; E2F2;
CDT1 association with the CDC6:ORC:origin complex	9	74	0.840336	0.714977	0.903634	1	1	1	RPS27A; UBE2D1; ORC5; PSMD6; ORC4; PSMB9; PSMB8; PSMD13; PSMD11;
Activation of the pre-replicative complex	5	30	0.466853	0.980459	0.59662	1	1	1	ORC5; DBF4; ORC4; MCM6; POLA2;
Synthesis of DNA	12	109	1.12045	0.647045	0.970872	1	1	1	RPS27A; UBE2D1; ORC5; PSMD6; ORC4; PSMB9; MCM6; PSMB8; PSMD13; FEN1; POLA2; PSMD11;
DNA replication initiation	1	6	0.0933707	0.986972	0.673858	1	1	1	POLA2;
Switching of origins to a post-replicative state	10	83	0.933707	0.708209	0.918617	1	1	1	RPS27A; UBE2D1; ORC5; PSMD6; ORC4; PSMB9; MCM6; PSMB8; PSMD13; PSMD11;
Orc1 removal from chromatin	10	83	0.933707	0.708209	0.918617	1	1	1	RPS27A; UBE2D1; ORC5; PSMD6; ORC4; PSMB9; MCM6; PSMB8; PSMD13; PSMD11;
CDK-mediated phosphorylation and removal of Cdc6	7	66	0.653595	0.623686	0.948123	1	1	1	RPS27A; UBE2D1; PSMD6; PSMB9; PSMB8; PSMD13; PSMD11;
DNA strand elongation	3	31	0.280112	0.570063	0.917822	1	1	1	MCM6; FEN1; POLA2;
Unwinding of DNA	1	11	0.0933707	0.538756	0.871908	1	1	1	MCM6;
Leading Strand Synthesis	1	14	0.0933707	0.42339	0.926916	1	1	1	POLA2;
Mature Notch receptor traffics to plasma membrane	2	4	0.186741	2.94381	0.136927	1	0.895663	1	NOTCH2; NOTCH3;
Notch receptor binds with a ligand	2	8	0.186741	1.47374	0.406609	1	1	1	NOTCH2; NOTCH3;
Transport of Notch receptor precursor to golgi	2	4	0.186741	2.94381	0.136927	1	0.895663	1	NOTCH2; NOTCH3;
Maturation of Notch precursor via proteolytic cleavage	2	5	0.186741	2.35622	0.203176	1	1	1	NOTCH2; NOTCH3;
Signaling by Notch	4	21	0.373483	1.12092	0.491181	1	1	1	ADAM10; NOTCH2; NOTCH3; PSEN2;
Signaling by BMP	4	19	0.373483	1.23885	0.409821	1	1	1	BMPR1B; UBE2D1; ACVR2B; CHRDL1;
Signaling by TGF beta	3	13	0.280112	1.35877	0.385804	1	1	1	UBE2D1; NOTCH3; TGFBR2;
Signaling by Rho GTPases	4	8	0.373483	2.94015	0.0328689	1	0.351444	1	ARHGDIA; GDI2; ARHGDIB; RHOB;
Rho GTPase cycle	4	8	0.373483	2.94015	0.0328689	1	0.351444	1	ARHGDIA; GDI2; ARHGDIB; RHOB;
Chemokine receptors bind chemokines	16	42	1.49393	2.23819	0.000891426	1	0.0159882	0.050428	XCL2; CCL27; CXCR3; CCL20; CX3CR1; CXCL13; CCL19; CCL21; CXCL9; CCL2; CCL3; CCL4; CCL5; CCR7; CXCL10; CCR4;
Tachykinin receptors bind tachykinins	1	5	0.0933707	1.18397	0.606865	1	1	1	TAC1;
Signaling by GPCR	90	800	8.40336	0.660774	1	1	1	1	ADRB3; GNRH2; OR5I1; OR2J2; XCL2; GRM7; CCL27; SHH; GRPR; GRM2; CXCR3; OPRD1; PDE3A; PTH2R; LHCGR; PPY; SCTR; SMO; P2RY14; NMU; AGTR2; NMBR; NTS; LHB; GRM5; TAC1; PDE1A; ADORA2B; DGKG; C5; IAPP; PTCH1; PDE4D; NPY; PDE1B; BDKRB2; RGS6; GPR17; GNA15; CCL20; CX3CR1; CXCL13; F2R; C3AR1; GABBR1; RAC2; FZD7; PDE4B; GNAI1; RGS19; ROCK1; ADGRE5; RAMP1; CCL19; CCL21; F2; CXCL9; AGTR1; PENK; CD55; GCG; PRK…
GPCR ligand binding	66	336	6.16246	1.15376	0.109402	1	0.811037	1	ADRB3; GNRH2; XCL2; GRM7; CCL27; SHH; GRPR; GRM2; CXCR3; OPRD1; PTH2R; LHCGR; PPY; SCTR; SMO; P2RY14; NMU; AGTR2; NMBR; NTS; LHB; GRM5; TAC1; ADORA2B; C5; IAPP; PTCH1; NPY; BDKRB2; GPR17; CCL20; CX3CR1; CXCL13; F2R; C3AR1; GABBR1; FZD7; ADGRE5; RAMP1; CCL19; CCL21; F2; CXCL9; AGTR1; PENK; CD55; GCG; CCL2; PTH; ADM; CXCL8; CCL3; CCL4; ANXA1; EDNRA; CCL5; CCR7; TRHR; AGT; S1PR1; FSHR; CXCL10; CCR4;…
Class A/1 (Rhodopsin-like receptors)	49	274	4.57516	1.05045	0.37515	1	1	1	ADRB3; GNRH2; XCL2; CCL27; GRPR; CXCR3; OPRD1; LHCGR; PPY; P2RY14; NMU; AGTR2; NMBR; NTS; LHB; TAC1; ADORA2B; C5; NPY; BDKRB2; GPR17; CCL20; CX3CR1; CXCL13; F2R; C3AR1; CCL19; CCL21; F2; CXCL9; AGTR1; PENK; CCL2; CXCL8; CCL3; CCL4; ANXA1; EDNRA; CCL5; CCR7; TRHR; AGT; S1PR1; FSHR; CXCL10; CCR4; ADRA2A; APLNR; GPR68;
Peptide ligand-binding receptors	38	167	3.54809	1.33664	0.0326118	1	0.351444	1	XCL2; CCL27; GRPR; CXCR3; OPRD1; PPY; NMU; AGTR2; NMBR; NTS; TAC1; C5; NPY; BDKRB2; CCL20; CX3CR1; CXCL13; F2R; C3AR1; CCL19; CCL21; F2; CXCL9; AGTR1; PENK; CCL2; CXCL8; CCL3; CCL4; ANXA1; EDNRA; CCL5; CCR7; TRHR; AGT; CXCL10; CCR4; APLNR;
Receptor-ligand binding initiates the second proteolytic cleavage of Notch receptor	3	9	0.280112	1.962	0.186658	1	1	1	ADAM10; NOTCH2; NOTCH3;
A third proteolytic cleavage releases NICD	3	8	0.280112	2.20695	0.141554	1	0.90737	1	NOTCH2; NOTCH3; PSEN2;
NICD traffics to nucleus	2	11	0.186741	1.07218	0.582206	1	1	1	NOTCH2; NOTCH3;
Signaling by PDGF	9	78	0.840336	0.678316	0.932544	1	1	1	NCK2; NR4A1; YWHAB; PRKAR1A; GRB2; PDGFRB; NOTCH3; ADCY7; ADCY3;
Downstream signal transduction	8	75	0.746965	0.62715	0.955475	1	1	1	NCK2; NR4A1; YWHAB; PRKAR1A; GRB2; PDGFRB; ADCY7; ADCY3;
Signaling by SCF-KIT	8	66	0.746965	0.712657	0.895178	1	1	1	STAT1; NR4A1; YWHAB; MMP9; PTPRU; GAB2; SH2B3; GRB2;
ERKs are inactivated	1	3	0.0933707	1.97066	0.428827	1	1	1	MAPK7;
Regulation of KIT signaling	1	9	0.0933707	0.658346	0.813826	1	1	1	SH2B3;
G alpha (i) signalling events	8	31	0.746965	1.51701	0.144022	1	0.913419	1	RGS6; GNAI1; RGS19; RGS1; GNAI2; ADCY7; RGS10; ADCY3;
G alpha (s) signalling events	9	31	0.840336	1.7064	0.0679276	1	0.61245	1	PDE3A; PDE1A; PDE4D; PDE1B; PDE4B; GNAI1; GNAI2; ADCY7; ADCY3;
GPCR downstream signaling	33	530	3.08123	0.365779	1	1	1	1	OR5I1; OR2J2; GRPR; PDE3A; NMBR; PDE1A; DGKG; PDE4D; PDE1B; BDKRB2; RGS6; GPR17; GNA15; F2R; RAC2; PDE4B; GNAI1; RGS19; ROCK1; AGTR1; MGLL; RGS1; GNAI2; ADCY7; GRK5; RGS10; ADCY3; RHOB; EDNRA; PRKCH; TRHR; ADRA2A; GPR68;
Class C/3 (Metabotropic glutamate/pheromone receptors)	4	15	0.373483	1.56899	0.243713	1	1	1	GRM7; GRM2; GRM5; GABBR1;
Glucagon-type ligand receptors	2	16	0.186741	0.737331	0.784211	1	1	1	SCTR; GCG;
Calcitonin-like ligand receptors	3	8	0.280112	2.20695	0.141554	1	0.90737	1	IAPP; RAMP1; ADM;
G alpha (12/13) signalling events	3	21	0.280112	0.841392	0.719573	1	1	1	RAC2; ROCK1; RHOB;
G alpha (q) signalling events	15	120	1.40056	0.734549	0.931877	1	1	1	GRPR; NMBR; DGKG; BDKRB2; GPR17; GNA15; F2R; RGS19; AGTR1; MGLL; GRK5; EDNRA; PRKCH; TRHR; GPR68;
G alpha (z) signalling events	5	22	0.466853	1.33683	0.31609	1	1	1	GNAI1; GNAI2; ADCY7; ADCY3; ADRA2A;
G-protein activation	2	13	0.186741	0.907354	0.676259	1	1	1	GNAI1; GNAI2;
Opioid Signalling	7	53	0.653595	0.776637	0.821673	1	1	1	PDE4D; PDE4B; GNAI1; PRKAR1A; GNAI2; ADCY7; ADCY3;
PLC beta mediated events	5	39	0.466853	0.754257	0.818085	1	1	1	GNAI1; PRKAR1A; GNAI2; ADCY7; ADCY3;
G-protein mediated events	5	40	0.466853	0.735406	0.835221	1	1	1	GNAI1; PRKAR1A; GNAI2; ADCY7; ADCY3;
Olfactory Signaling Pathway	2	349	0.186741	0.0338233	1	1	1	1	OR5I1; OR2J2;
Ca-dependent events	3	27	0.280112	0.654485	0.862481	1	1	1	PRKAR1A; ADCY7; ADCY3;
Adenylate cyclase activating pathway	2	10	0.186741	1.17929	0.528118	1	1	1	ADCY7; ADCY3;
Amine ligand-binding receptors	2	36	0.186741	0.327816	0.990024	1	1	1	ADRB3; ADRA2A;
Formyl peptide receptors bind formyl peptides and many other ligands	1	5	0.0933707	1.18397	0.606865	1	1	1	ANXA1;
Adrenoceptors	2	9	0.186741	1.31017	0.469452	1	1	1	ADRB3; ADRA2A;
Hormone ligand-binding receptors	4	10	0.373483	2.35271	0.0743544	1	0.627629	1	GNRH2; LHCGR; LHB; FSHR;
Eicosanoid ligand-binding receptors	1	15	0.0933707	0.395183	0.939388	1	1	1	GPR17;
Leukotriene receptors	1	5	0.0933707	1.18397	0.606865	1	1	1	GPR17;
P2Y receptors	2	11	0.186741	1.07218	0.582206	1	1	1	P2RY14; GPR17;
Nucleotide-like (purinergic) receptors	3	15	0.280112	1.17772	0.48316	1	1	1	P2RY14; ADORA2B; GPR17;
Lysosphingolipid and LPA receptors	1	8	0.0933707	0.740537	0.775562	1	1	1	S1PR1;
Adenosine P1 receptors	1	4	0.0933707	1.47923	0.526127	1	1	1	ADORA2B;
Class B/2 (Secretin family receptors)	13	47	1.21382	1.62534	0.0459345	1	0.448063	1	SHH; PTH2R; SCTR; SMO; IAPP; PTCH1; FZD7; ADGRE5; RAMP1; CD55; GCG; PTH; ADM;
Adaptive Immune System	53	237	4.94865	1.31356	0.0185691	1	0.234647	0.740095	SPTBN2; RPS27A; B2M; HLA-E; YWHAB; CD28; CD86; CD247; HLA-F; UBE2D1; ITGAL; CD3G; ERAP1; LCP2; HLA-G; VCAM1; LCK; FCGR2B; PSMD6; MAP3K8; IKBKG; FCGR3A; FCGR1A; ITGB2; CYBB; PSMB9; CD3D; TYROBP; TAP1; FYN; PTPRC; TAPBP; PSMB8; HLA-A; CTSS; PVRL2; PSMD13; ITGB1; SPTAN1; GRB2; HLA-B; PECAM1; SEC23A; VASP; SEC61G; FYB; SEC61B; ITK; NFKBIA; PSMD11; IFITM1; SELL; INPP5D;
TCR signaling	12	47	1.12045	1.50041	0.0909009	1	0.715201	1	CD247; CD3G; LCP2; LCK; IKBKG; CD3D; PTPRC; VASP; FYB; ITK; NFKBIA; INPP5D;
Phosphorylation of CD3 and TCR zeta chains	5	9	0.466853	3.26566	0.00977188	1	0.133602	0.421394	CD247; CD3G; LCK; CD3D; PTPRC;
Translocation of ZAP-70 to Immunological synapse	4	7	0.373483	3.35957	0.0189575	1	0.237753	0.749894	CD247; CD3G; LCK; CD3D;
tRNA Aminoacylation	3	42	0.280112	0.420796	0.982203	1	1	1	FARS2; SARS; TARS;
Cytosolic tRNA aminoacylation	2	24	0.186741	0.491656	0.933189	1	1	1	SARS; TARS;
Mitochondrial tRNA aminoacylation	1	21	0.0933707	0.282327	0.98029	1	1	1	FARS2;
Immune System	122	522	11.3912	1.3727	6.49595e-05	0.108352	0.00146422	0.00461828	STAT1; IL1RN; SHC1; SPTBN2; RPS27A; B2M; C8G; C9; HLA-E; YWHAB; CD28; LY96; OASL; LY86; CD86; CD247; NLRP1; HLA-F; MASP2; C5; UBE2D1; IRF9; IL1RAP; ITGAL; IFIT3; CD3G; MAPKAPK3; OAS2; ERAP1; BTRC; LCP2; CASP1; TLR2; GH2; HLA-G; CD180; C8A; IRS1; VCAM1; GBP2; LCK; ISG20; FCGR2B; PSMD6; MAP3K8; GAB2; MAPK7; IKBKG; SYK; FCGR3A; FCGR1A; ITGB2; CYBB; PSMB9; IL6; CD3D; TYROBP; C1R; IFI30; TAP1; FYN; C1…
RNA Polymerase II Transcription	5	101	0.466853	0.291294	0.999948	1	1	1	TAF4B; TBP; SRSF2; SRSF4; SUPT4H1;
Nuclear Receptor transcription pathway	1	1	0.0933707	5.87297	0.17027	1	0.962749	1	MED1;
Formation and Maturation of mRNA Transcript	12	185	1.12045	0.381246	0.999995	1	1	1	TAF4B; NUPL1; TBP; SF3B3; RBM5; SRSF2; SRSF4; HNRNPD; NUP205; FUS; NUP93; SUPT4H1;
DARPP-32 events	3	18	0.280112	0.981546	0.613384	1	1	1	PDE4D; PDE4B; PRKAR1A;
Signaling by Wnt	8	75	0.746965	0.62715	0.955475	1	1	1	RPS27A; UBE2D1; BTRC; PSMD6; PSMB9; PSMB8; PSMD13; PSMD11;
Degradation of beta-catenin by the destruction complex	8	75	0.746965	0.62715	0.955475	1	1	1	RPS27A; UBE2D1; BTRC; PSMD6; PSMB9; PSMB8; PSMD13; PSMD11;
Integrin cell surface interactions	25	72	2.33427	2.03976	0.000202626	0.337979	0.00412279	0.0130036	SHC1; FN1; COL1A2; COL1A1; ITGA1; ITGAL; VCAM1; ITGA2; SYK; ITGA7; LAMA2; ITGB2; ITGA5; ITGB5; TLN1; ITGB1; TNC; GRB2; PECAM1; JAM3; FBN1; ITGB6; THBS1; LAMB1; LAMC1;
Gene Expression	64	378	5.97572	0.994494	0.543067	1	1	1	RPL8; RPS2; RPS18; RPL18; RPS10; RPS25; EIF4EBP1; RPL30; RPL3; RPL15; RPL27A; RPS5; RPL17; RPS13; RPL37; RPL34; RPL5; RPL29; RPL24; RPS27A; RPS17; TAF4B; RPS4X; RPS7; RPS6; RPL7; RPL9; RPS24; RPL4; RPL3L; NUPL1; TBP; RPL11; MED1; FARS2; EIF2S2; RPL39; RPL36A; EIF4H; RPS4Y1; RPL35; SF3B3; RBM5; EIF4G1; RPL22; SARS; RPS29; EEF1B2; SRSF2; SRSF4; RPS26; HNRNPD; NOTCH2; TARS; NUP205; NOTCH3; FUS; NUP9…
Generic Transcription Pathway	3	35	0.280112	0.504931	0.952083	1	1	1	MED1; NOTCH2; NOTCH3;
Notch-HLH transcription pathway	2	11	0.186741	1.07218	0.582206	1	1	1	NOTCH2; NOTCH3;
Cleavage of Growing Transcript in the Termination Region	2	43	0.186741	0.274463	0.99686	1	1	1	SRSF2; SRSF4;
RNA Polymerase II Transcription Termination	2	43	0.186741	0.274463	0.99686	1	1	1	SRSF2; SRSF4;
Formation of RNA Pol II elongation complex	1	42	0.0933707	0.141197	0.999617	1	1	1	SUPT4H1;
RNA Polymerase II Transcription Initiation And Promoter Clearance	2	39	0.186741	0.302606	0.993902	1	1	1	TAF4B; TBP;
RNA Polymerase II Transcription Initiation	2	39	0.186741	0.302606	0.993902	1	1	1	TAF4B; TBP;
RNA Polymerase II Pre-transcription Events	3	58	0.280112	0.304734	0.998417	1	1	1	TAF4B; TBP; SUPT4H1;
RNA Polymerase II Transcription Pre-Initiation And Promoter Opening	2	39	0.186741	0.302606	0.993902	1	1	1	TAF4B; TBP;
RNA Polymerase II Transcription Elongation	1	42	0.0933707	0.141197	0.999617	1	1	1	SUPT4H1;
Formation of the Early Elongation Complex	1	32	0.0933707	0.185308	0.997494	1	1	1	SUPT4H1;
RNA Polymerase II Promoter Escape	2	39	0.186741	0.302606	0.993902	1	1	1	TAF4B; TBP;
Pyruvate metabolism and Citric Acid (TCA) cycle	1	31	0.0933707	0.191283	0.996977	1	1	1	IDH2;
The citric acid (TCA) cycle and respiratory electron transport	8	118	0.746965	0.398631	0.999721	1	1	1	IDH2; UQCRB; COX5B; COX6A1; ATP5F1; NDUFB5; COX7C; ATP5J;
Pyrimidine salvage reactions	1	7	0.0933707	0.846177	0.729443	1	1	1	TYMP;
Synthesis and interconversion of nucleotide di- and triphosphates	2	16	0.186741	0.737331	0.784211	1	1	1	CTPS1; GLRX;
Pyrimidine catabolism	2	10	0.186741	1.17929	0.528118	1	1	1	NT5E; TYMP;
Purine salvage	1	7	0.0933707	0.846177	0.729443	1	1	1	PNP;
Purine ribonucleoside monophosphate biosynthesis	2	7	0.186741	1.68398	0.340345	1	1	1	PFAS; PPAT;
Pyrimidine metabolism	2	22	0.186741	0.536332	0.909577	1	1	1	NT5E; TYMP;
Purine catabolism	2	11	0.186741	1.07218	0.582206	1	1	1	NT5E; PNP;
Mineralocorticoid biosynthesis	3	5	0.280112	3.52847	0.0375526	1	0.383392	1	CYP11B2; LHB; CYP21A2;
Androgen biosynthesis	2	8	0.186741	1.47374	0.406609	1	1	1	LHB; SRD5A2;
Pregnenolone biosynthesis	1	4	0.0933707	1.47923	0.526127	1	1	1	STAR;
Glucocorticoid biosynthesis	2	5	0.186741	2.35622	0.203176	1	1	1	CYP21A2; HSD11B1;
Vitamin A uptake in enterocytes	2	7	0.186741	1.68398	0.340345	1	1	1	CLPS; PNLIP;
Estrogen biosynthesis	1	2	0.0933707	2.95109	0.311571	1	1	1	HSD17B1;
Vitamin D (calciferol) metabolism	1	7	0.0933707	0.846177	0.729443	1	1	1	LGMN;
Base Excision Repair	5	19	0.466853	1.54779	0.211383	1	1	1	OGG1; CCNO; NTHL1; MPG; FEN1;
DNA Repair	8	106	0.746965	0.443755	0.998695	1	1	1	OGG1; RPS27A; CCNO; NTHL1; MPG; FEN1; RAD51; ERCC4;
Amino acid and oligopeptide SLC transporters	5	48	0.466853	0.612864	0.929693	1	1	1	SLC1A2; SLC43A1; SLC7A7; SLC1A4; SLC7A5;
Sphingolipid metabolism	1	29	0.0933707	0.204471	0.995601	1	1	1	DEGS1;
Prostanoid metabolism	5	13	0.466853	2.26161	0.0552353	1	0.511847	1	TBXAS1; PTGIS; ZFP36; ALOX5; PTGS2;
Leukotriene synthesis	2	9	0.186741	1.31017	0.469452	1	1	1	ZFP36; ALOX5;
Cholesterol biosynthesis	1	20	0.0933707	0.296437	0.97623	1	1	1	TM7SF2;
Bile acid and bile salt metabolism	9	27	0.840336	1.95911	0.0296373	1	0.331779	1	AKR1D1; BAAT; CH25H; ALB; AKR1C4; SLC10A2; SLC27A2; ACOX2; HSD17B4;
Synthesis of bile acids and bile salts	7	19	0.653595	2.16568	0.031039	1	0.342868	1	AKR1D1; BAAT; CH25H; AKR1C4; SLC27A2; ACOX2; HSD17B4;
Synthesis of bile acids and bile salts via 7alpha-hydroxycholesterol	6	15	0.560224	2.35154	0.030019	1	0.333811	1	AKR1D1; BAAT; AKR1C4; SLC27A2; ACOX2; HSD17B4;
Synthesis of bile acids and bile salts via 24-hydroxycholesterol	3	10	0.280112	1.766	0.234789	1	1	1	AKR1D1; AKR1C4; SLC27A2;
Synthesis of bile acids and bile salts via 27-hydroxycholesterol	2	6	0.186741	1.96417	0.271903	1	1	1	AKR1D1; AKR1C4;
Metabolism of steroid hormones and vitamins A and D	10	32	0.933707	1.83656	0.0349007	1	0.370792	1	CYP11B2; CLPS; LHB; CYP21A2; PNLIP; HSD11B1; STAR; HSD17B1; SRD5A2; LGMN;
Recycling of bile acids and salts	3	11	0.280112	1.6056	0.28472	1	1	1	BAAT; ALB; SLC10A2;
Alpha-oxidation of phytanate	2	4	0.186741	2.94381	0.136927	1	0.895663	1	SLC27A2; PHYH;
Beta-oxidation of pristanoyl-CoA	3	8	0.280112	2.20695	0.141554	1	0.90737	1	CRAT; ACOX2; HSD17B4;
Regulation of Lipid Metabolism by Peroxisome proliferator-activated receptor alpha (PPARalpha)	8	32	0.746965	1.46962	0.165079	1	0.962749	1	TNFRSF21; PEX11A; ACADM; RGL1; PLIN2; FHL2; FASN; SULT2A1;
Peroxisomal lipid metabolism	5	20	0.466853	1.47044	0.245147	1	1	1	SLC27A2; CRAT; PHYH; ACOX2; HSD17B4;
Propionyl-CoA catabolism	1	4	0.0933707	1.47923	0.526127	1	1	1	PCCA;
Beta-oxidation of very long chain fatty acids	2	6	0.186741	1.96417	0.271903	1	1	1	CRAT; HSD17B4;
mitochondrial fatty acid beta-oxidation of unsaturated fatty acids	3	6	0.280112	2.94137	0.0657231	1	0.595795	1	ACADL; ACADM; ECI1;
Assembly of the RAD51-ssDNA nucleoprotein complex	1	5	0.0933707	1.18397	0.606865	1	1	1	RAD51;
Formation of incision complex in GG-NER	1	20	0.0933707	0.296437	0.97623	1	1	1	ERCC4;
Nucleotide Excision Repair	1	49	0.0933707	0.12103	0.999897	1	1	1	ERCC4;
Global Genomic NER (GG-NER)	1	33	0.0933707	0.179694	0.997923	1	1	1	ERCC4;
Homologous Recombination Repair	1	22	0.0933707	0.2695	0.983657	1	1	1	RAD51;
Double-Strand Break Repair	1	27	0.0933707	0.219611	0.993598	1	1	1	RAD51;
Homologous recombination repair of replication-independent double-strand breaks	1	22	0.0933707	0.2695	0.983657	1	1	1	RAD51;
Homologous DNA pairing and strand exchange	1	7	0.0933707	0.846177	0.729443	1	1	1	RAD51;
Presynaptic phase of homologous DNA pairing and strand exchange	1	6	0.0933707	0.986972	0.673858	1	1	1	RAD51;
Removal of DNA patch containing abasic residue	5	17	0.466853	1.72978	0.149175	1	0.928447	1	OGG1; CCNO; NTHL1; MPG; FEN1;
Resolution of AP sites via the multiple-nucleotide patch replacement pathway	5	17	0.466853	1.72978	0.149175	1	0.928447	1	OGG1; CCNO; NTHL1; MPG; FEN1;
Recognition and association of DNA glycosylase with site containing an affected pyrimidine	2	5	0.186741	2.35622	0.203176	1	1	1	CCNO; NTHL1;
Depyrimidination	2	5	0.186741	2.35622	0.203176	1	1	1	CCNO; NTHL1;
Depurination	2	3	0.186741	3.92182	0.0770585	1	0.627629	1	OGG1; MPG;
Base-Excision Repair, AP Site Formation	4	8	0.373483	2.94015	0.0328689	1	0.351444	1	OGG1; CCNO; NTHL1; MPG;
Cleavage of the damaged purine	2	3	0.186741	3.92182	0.0770585	1	0.627629	1	OGG1; MPG;
Recognition and association of DNA glycosylase with site containing an affected purine	2	3	0.186741	3.92182	0.0770585	1	0.627629	1	OGG1; MPG;
Resolution of Abasic Sites (AP sites)	5	19	0.466853	1.54779	0.211383	1	1	1	OGG1; CCNO; NTHL1; MPG; FEN1;
Resolution of AP sites via the single-nucleotide replacement pathway	4	12	0.373483	1.96092	0.132779	1	0.895663	1	OGG1; CCNO; NTHL1; MPG;
Base-free sugar-phosphate removal via the single-nucleotide replacement pathway	4	10	0.373483	2.35271	0.0743544	1	0.627629	1	OGG1; CCNO; NTHL1; MPG;
Displacement of DNA glycosylase by APE1	4	9	0.373483	2.61383	0.0513465	1	0.486279	1	OGG1; CCNO; NTHL1; MPG;
Cleavage of the damaged pyrimidine	2	5	0.186741	2.35622	0.203176	1	1	1	CCNO; NTHL1;
Metabolism	140	823	13.0719	0.999106	0.521871	1	1	1	RPL8; RPS2; RPS18; RPL18; RPS10; RPS25; HSPA1A; RPL30; RPL3; RPL15; RPL27A; RPS5; RPL17; CTPS1; GSTA1; RPS13; RPL37; RPL34; RPL5; RPL29; RPL24; RPS27A; RPS17; RPS4X; RPS7; RPS6; RPL7; RPL9; RPS24; SULT1A4; YWHAB; IDH2; CYP11B2; DBH; RPL4; LHB; LEP; DDX6; PRKAB2; PFAS; UBE2D1; BCAT1; RPL3L; CYP21A2; INHBB; TDO2; MAPKAPK3; NUPL1; ACADSB; BCAT2; GEMIN2; HGD; NT5E; RPL11; SPR; ALDH6A1; SLC25A16; PAH;…
L13a-mediated translational silencing of Ceruloplasmin expression	42	102	3.92157	2.41862	5.67893e-09	9.47246e-06	7.89372e-07	2.48975e-06	RPL8; RPS2; RPS18; RPL18; RPS10; RPS25; RPL30; RPL3; RPL15; RPL27A; RPS5; RPL17; RPS13; RPL37; RPL34; RPL5; RPL29; RPL24; RPS27A; RPS17; RPS4X; RPS7; RPS6; RPL7; RPL9; RPS24; RPL4; RPL3L; RPL11; EIF2S2; RPL39; RPL36A; EIF4H; RPS4Y1; RPL35; EIF4G1; RPL22; RPS29; RPS26; RPS12; RPL10; RPS3A;
Tetrahydrobiopterin (BH4) synthesis, recycling, salvage and regulation	1	12	0.0933707	0.493897	0.893756	1	1	1	SPR;
NOSTRIN mediated eNOS trafficking	1	4	0.0933707	1.47923	0.526127	1	1	1	CAV1;
Purine metabolism	4	24	0.373483	0.980867	0.603146	1	1	1	PFAS; NT5E; PPAT; PNP;
Metabolism of nucleotides	7	58	0.653595	0.709697	0.885994	1	1	1	CTPS1; PFAS; NT5E; TYMP; GLRX; PPAT; PNP;
eNOS activation and regulation	2	18	0.186741	0.655451	0.837322	1	1	1	SPR; CAV1;
Metabolism of nitric oxide	2	18	0.186741	0.655451	0.837322	1	1	1	SPR; CAV1;
eNOS activation	1	9	0.0933707	0.658346	0.813826	1	1	1	CAV1;
3' -UTR-mediated translational regulation	42	102	3.92157	2.41862	5.67893e-09	9.47246e-06	7.89372e-07	2.48975e-06	RPL8; RPS2; RPS18; RPL18; RPS10; RPS25; RPL30; RPL3; RPL15; RPL27A; RPS5; RPL17; RPS13; RPL37; RPL34; RPL5; RPL29; RPL24; RPS27A; RPS17; RPS4X; RPS7; RPS6; RPL7; RPL9; RPS24; RPL4; RPL3L; RPL11; EIF2S2; RPL39; RPL36A; EIF4H; RPS4Y1; RPL35; EIF4G1; RPL22; RPS29; RPS26; RPS12; RPL10; RPS3A;
Regulation of the Fanconi anemia pathway	1	8	0.0933707	0.740537	0.775562	1	1	1	RPS27A;
Fanconi Anemia pathway	1	22	0.0933707	0.2695	0.983657	1	1	1	RPS27A;
Dual incision reaction in TC-NER	1	28	0.0933707	0.211771	0.994693	1	1	1	ERCC4;
Formation of transcription-coupled NER (TC-NER) repair complex	1	28	0.0933707	0.211771	0.994693	1	1	1	ERCC4;
Transcription-coupled NER (TC-NER)	1	44	0.0933707	0.134781	0.999737	1	1	1	ERCC4;
Dual incision reaction in GG-NER	1	20	0.0933707	0.296437	0.97623	1	1	1	ERCC4;
Stabilization of p53	7	69	0.653595	0.596573	0.962147	1	1	1	RPS27A; UBE2D1; PSMD6; PSMB9; PSMB8; PSMD13; PSMD11;
p53-Dependent G1 DNA Damage Response	7	72	0.653595	0.57172	0.972646	1	1	1	RPS27A; UBE2D1; PSMD6; PSMB9; PSMB8; PSMD13; PSMD11;
p53-Dependent G1/S DNA damage checkpoint	7	72	0.653595	0.57172	0.972646	1	1	1	RPS27A; UBE2D1; PSMD6; PSMB9; PSMB8; PSMD13; PSMD11;
G1/S DNA Damage Checkpoints	9	76	0.840336	0.696164	0.919188	1	1	1	RPS27A; CDC25A; UBE2D1; CHEK2; PSMD6; PSMB9; PSMB8; PSMD13; PSMD11;
Cell Cycle Checkpoints	16	118	1.49393	0.796765	0.873887	1	1	1	RPS27A; CDC25A; UBE2D1; CHEK2; ORC5; DBF4; RAD17; PSMD6; CCNB1; ORC4; WEE1; PSMB9; MCM6; PSMB8; PSMD13; PSMD11;
Pausing and recovery of elongation	1	31	0.0933707	0.191283	0.996977	1	1	1	SUPT4H1;
N-Glycan antennae elongation	2	9	0.186741	1.31017	0.469452	1	1	1	MGAT5; ST6GAL1;
Autodegradation of the E3 ubiquitin ligase COP1	7	68	0.653595	0.605345	0.957907	1	1	1	RPS27A; UBE2D1; PSMD6; PSMB9; PSMB8; PSMD13; PSMD11;
G2/M DNA damage checkpoint	7	29	0.653595	1.41915	0.212962	1	1	1	CHEK2; ORC5; DBF4; CCNB1; ORC4; WEE1; MCM6;
G2/M Checkpoints	9	43	0.840336	1.23031	0.303871	1	1	1	CDC25A; CHEK2; ORC5; DBF4; RAD17; CCNB1; ORC4; WEE1; MCM6;
G2/M DNA replication checkpoint	2	4	0.186741	2.94381	0.136927	1	0.895663	1	CCNB1; WEE1;
Chk1/Chk2(Cds1) mediated inactivation of Cyclin B:Cdk1 complex	2	5	0.186741	2.35622	0.203176	1	1	1	CCNB1; WEE1;
p53-Independent G1/S DNA damage checkpoint	9	70	0.840336	0.755827	0.864961	1	1	1	RPS27A; CDC25A; UBE2D1; CHEK2; PSMD6; PSMB9; PSMB8; PSMD13; PSMD11;
Ubiquitin Mediated Degradation of Phosphorylated Cdc25A	9	69	0.840336	0.76678	0.853545	1	1	1	RPS27A; CDC25A; UBE2D1; CHEK2; PSMD6; PSMB9; PSMB8; PSMD13; PSMD11;
p53-Independent DNA Damage Response	9	70	0.840336	0.755827	0.864961	1	1	1	RPS27A; CDC25A; UBE2D1; CHEK2; PSMD6; PSMB9; PSMB8; PSMD13; PSMD11;
Activation of ATR in response to replication stress	6	37	0.560224	0.953703	0.620434	1	1	1	CDC25A; ORC5; DBF4; RAD17; ORC4; MCM6;
Mitotic Spindle Checkpoint	1	19	0.0933707	0.312031	0.971334	1	1	1	UBE2D1;
Synthesis of substrates in N-glycan biosythesis	1	16	0.0933707	0.3705	0.949733	1	1	1	DPM1;
Biosynthesis of the N-glycan precursor (dolichol lipid-linked oligosaccharide, LLO) and transfer to a nascent protein	1	30	0.0933707	0.197657	0.996353	1	1	1	DPM1;
Post-translational modification: synthesis of GPI-anchored proteins	4	26	0.373483	0.905444	0.668862	1	1	1	PLAUR; DPM1; PIGH; PIGF;
Removal of aminoterminal propeptides from gamma-carboxylated proteins	3	10	0.280112	1.766	0.234789	1	1	1	F2; PROS1; NOTCH3;
Asparagine N-linked glycosylation	6	77	0.560224	0.458337	0.994286	1	1	1	MGAT5; DPM1; MCFD2; DDOST; SEC23A; ST6GAL1;
Attachment of GPI anchor to uPAR	1	7	0.0933707	0.846177	0.729443	1	1	1	PLAUR;
Synthesis of glycosylphosphatidylinositol (GPI)	2	17	0.186741	0.693984	0.81244	1	1	1	PIGH; PIGF;
Synthesis of dolichyl-phosphate mannose	1	3	0.0933707	1.97066	0.428827	1	1	1	DPM1;
N-glycan antennae elongation in the medial/trans-Golgi	2	12	0.186741	0.982903	0.631574	1	1	1	MGAT5; ST6GAL1;
Transport to the Golgi and subsequent modification	4	28	0.373483	0.840793	0.726689	1	1	1	MGAT5; MCFD2; SEC23A; ST6GAL1;
Folding of actin by CCT/TriC	3	9	0.280112	1.962	0.186658	1	1	1	ACTB; CCT8; CCT4;
Association of TriC/CCT with target proteins during biosynthesis	2	9	0.186741	1.31017	0.469452	1	1	1	CCT8; CCT4;
Post-chaperonin tubulin folding pathway	1	12	0.0933707	0.493897	0.893756	1	1	1	TUBB4A;
Post-translational protein modification	12	114	1.12045	0.618668	0.981695	1	1	1	MGAT5; F2; PLAUR; DPM1; PROS1; MCFD2; NOTCH3; DDOST; SEC23A; PIGH; ST6GAL1; PIGF;
Prefoldin mediated transfer of substrate to CCT/TriC	2	14	0.186741	0.842589	0.716424	1	1	1	CCT8; CCT4;
Formation of tubulin folding intermediates by CCT/TriC	2	8	0.186741	1.47374	0.406609	1	1	1	CCT8; CCT4;
Post-translational modification: gamma carboxylation and hypusine formation	3	14	0.280112	1.26179	0.43527	1	1	1	F2; PROS1; NOTCH3;
Gamma-carboxylation, transport, and amino-terminal cleavage of proteins	3	12	0.280112	1.47191	0.335367	1	1	1	F2; PROS1; NOTCH3;
Gamma-carboxylation of protein precursors	2	9	0.186741	1.31017	0.469452	1	1	1	F2; PROS1;
Transport of gamma-carboxylated protein precursors from the endoplasmic reticulum to the Golgi apparatus	2	8	0.186741	1.47374	0.406609	1	1	1	F2; PROS1;
Cooperation of Prefoldin and TriC/CCT in actin and tubulin folding	3	15	0.280112	1.17772	0.48316	1	1	1	ACTB; CCT8; CCT4;
Chaperonin-mediated protein folding	3	16	0.280112	1.10416	0.529012	1	1	1	ACTB; CCT8; CCT4;
Eukaryotic Translation Termination	39	82	3.64146	2.79362	1.17231e-10	1.95541e-07	3.91081e-08	1.2335e-07	RPL8; RPS2; RPS18; RPL18; RPS10; RPS25; RPL30; RPL3; RPL15; RPL27A; RPS5; RPL17; RPS13; RPL37; RPL34; RPL5; RPL29; RPL24; RPS27A; RPS17; RPS4X; RPS7; RPS6; RPL7; RPL9; RPS24; RPL4; RPL3L; RPL11; RPL39; RPL36A; RPS4Y1; RPL35; RPL22; RPS29; RPS26; RPS12; RPL10; RPS3A;
Protein folding	4	28	0.373483	0.840793	0.726689	1	1	1	ACTB; TUBB4A; CCT8; CCT4;
Eukaryotic Translation Elongation	42	85	3.92157	2.90229	4.53571e-12	7.56556e-09	3.78278e-09	1.19312e-08	RPL8; RPS2; RPS18; RPL18; RPS10; RPS25; RPL30; RPL3; RPL15; RPL27A; RPS5; RPL17; RPS13; RPL37; RPL34; RPL5; RPL29; RPL24; RPS27A; RPS17; RPS4X; RPS7; RPS6; RPL7; RPL9; RPS24; RPL4; RPL3L; RPL11; RPL39; RPL36A; RPS4Y1; RPL35; RPL22; RPS29; EEF1B2; RPS26; EEF1D; RPS12; RPL10; EEF1G; RPS3A;
Peptide chain elongation	39	82	3.64146	2.79362	1.17231e-10	1.95541e-07	3.91081e-08	1.2335e-07	RPL8; RPS2; RPS18; RPL18; RPS10; RPS25; RPL30; RPL3; RPL15; RPL27A; RPS5; RPL17; RPS13; RPL37; RPL34; RPL5; RPL29; RPL24; RPS27A; RPS17; RPS4X; RPS7; RPS6; RPL7; RPL9; RPS24; RPL4; RPL3L; RPL11; RPL39; RPL36A; RPS4Y1; RPL35; RPL22; RPS29; RPS26; RPS12; RPL10; RPS3A;
Recycling of eIF2:GDP	1	8	0.0933707	0.740537	0.775562	1	1	1	EIF2S2;
Ribosomal scanning and start codon recognition	20	54	1.86741	2.17586	0.000326873	0.545225	0.00649077	0.0204725	RPS2; RPS18; RPS10; RPS25; RPS5; RPS13; RPS27A; RPS17; RPS4X; RPS7; RPS6; RPS24; EIF2S2; EIF4H; RPS4Y1; EIF4G1; RPS29; RPS26; RPS12; RPS3A;
GTP hydrolysis and joining of the 60S ribosomal subunit	42	103	3.92157	2.39514	8.045e-09	1.34191e-05	8.94604e-07	2.82166e-06	RPL8; RPS2; RPS18; RPL18; RPS10; RPS25; RPL30; RPL3; RPL15; RPL27A; RPS5; RPL17; RPS13; RPL37; RPL34; RPL5; RPL29; RPL24; RPS27A; RPS17; RPS4X; RPS7; RPS6; RPL7; RPL9; RPS24; RPL4; RPL3L; RPL11; EIF2S2; RPL39; RPL36A; EIF4H; RPS4Y1; RPL35; EIF4G1; RPL22; RPS29; RPS26; RPS12; RPL10; RPS3A;
Translation initiation complex formation	20	54	1.86741	2.17586	0.000326873	0.545225	0.00649077	0.0204725	RPS2; RPS18; RPS10; RPS25; RPS5; RPS13; RPS27A; RPS17; RPS4X; RPS7; RPS6; RPS24; EIF2S2; EIF4H; RPS4Y1; EIF4G1; RPS29; RPS26; RPS12; RPS3A;
Activation of the mRNA upon binding of the cap-binding complex and eIFs, and subsequent binding to 43S	21	55	1.96078	2.24307	0.000141401	0.235858	0.00298554	0.00941665	RPS2; RPS18; RPS10; RPS25; EIF4EBP1; RPS5; RPS13; RPS27A; RPS17; RPS4X; RPS7; RPS6; RPS24; EIF2S2; EIF4H; RPS4Y1; EIF4G1; RPS29; RPS26; RPS12; RPS3A;
Formation of the ternary complex, and subsequently, the 43S complex	18	47	1.68067	2.24999	0.000400445	0.667942	0.00759025	0.0239403	RPS2; RPS18; RPS10; RPS25; RPS5; RPS13; RPS27A; RPS17; RPS4X; RPS7; RPS6; RPS24; EIF2S2; RPS4Y1; RPS29; RPS26; RPS12; RPS3A;
Translation	46	117	4.29505	2.30934	6.25244e-09	1.04291e-05	8.02236e-07	2.53032e-06	RPL8; RPS2; RPS18; RPL18; RPS10; RPS25; EIF4EBP1; RPL30; RPL3; RPL15; RPL27A; RPS5; RPL17; RPS13; RPL37; RPL34; RPL5; RPL29; RPL24; RPS27A; RPS17; RPS4X; RPS7; RPS6; RPL7; RPL9; RPS24; RPL4; RPL3L; RPL11; EIF2S2; RPL39; RPL36A; EIF4H; RPS4Y1; RPL35; EIF4G1; RPL22; RPS29; EEF1B2; RPS26; EEF1D; RPS12; RPL10; EEF1G; RPS3A;
Eukaryotic Translation Initiation	43	110	4.01494	2.29612	2.40061e-08	4.00422e-05	2.22457e-06	7.01647e-06	RPL8; RPS2; RPS18; RPL18; RPS10; RPS25; EIF4EBP1; RPL30; RPL3; RPL15; RPL27A; RPS5; RPL17; RPS13; RPL37; RPL34; RPL5; RPL29; RPL24; RPS27A; RPS17; RPS4X; RPS7; RPS6; RPL7; RPL9; RPS24; RPL4; RPL3L; RPL11; EIF2S2; RPL39; RPL36A; EIF4H; RPS4Y1; RPL35; EIF4G1; RPL22; RPS29; RPS26; RPS12; RPL10; RPS3A;
Cap-dependent Translation Initiation	43	110	4.01494	2.29612	2.40061e-08	4.00422e-05	2.22457e-06	7.01647e-06	RPL8; RPS2; RPS18; RPL18; RPS10; RPS25; EIF4EBP1; RPL30; RPL3; RPL15; RPL27A; RPS5; RPL17; RPS13; RPL37; RPL34; RPL5; RPL29; RPL24; RPS27A; RPS17; RPS4X; RPS7; RPS6; RPL7; RPL9; RPS24; RPL4; RPL3L; RPL11; EIF2S2; RPL39; RPL36A; EIF4H; RPS4Y1; RPL35; EIF4G1; RPL22; RPS29; RPS26; RPS12; RPL10; RPS3A;
Formation of a pool of free 40S subunits	39	92	3.64146	2.49	7.49406e-09	1.25001e-05	8.92864e-07	2.81617e-06	RPL8; RPS2; RPS18; RPL18; RPS10; RPS25; RPL30; RPL3; RPL15; RPL27A; RPS5; RPL17; RPS13; RPL37; RPL34; RPL5; RPL29; RPL24; RPS27A; RPS17; RPS4X; RPS7; RPS6; RPL7; RPL9; RPS24; RPL4; RPL3L; RPL11; RPL39; RPL36A; RPS4Y1; RPL35; RPL22; RPS29; RPS26; RPS12; RPL10; RPS3A;
Influenza Virus Induced Apoptosis	1	2	0.0933707	2.95109	0.311571	1	1	1	SLC25A6;
Metabolism of proteins	62	259	5.78898	1.40606	0.00233937	1	0.039817	0.125586	ACTB; MGAT5; RPL8; RPS2; RPS18; RPL18; RPS10; RPS25; EIF4EBP1; RPL30; RPL3; RPL15; RPL27A; RPS5; RPL17; RPS13; RPL37; RPL34; RPL5; RPL29; RPL24; RPS27A; RPS17; RPS4X; RPS7; RPS6; RPL7; RPL9; RPS24; RPL4; RPL3L; RPL11; F2; TUBB4A; EIF2S2; CCT8; RPL39; RPL36A; PLAUR; EIF4H; RPS4Y1; RPL35; EIF4G1; RPL22; DPM1; RPS29; EEF1B2; PROS1; RPS26; MCFD2; NOTCH3; DDOST; SEC23A; PIGH; EEF1D; ST6GAL1; CCT4; RPS…
Host Interactions with Influenza Factors	1	5	0.0933707	1.18397	0.606865	1	1	1	SLC25A6;
Viral RNP Complexes in the Host Cell Nucleus	1	2	0.0933707	2.95109	0.311571	1	1	1	HSPA1A;
NEP/NS2 Interacts with the Cellular Export Machinery	4	29	0.373483	0.81181	0.752628	1	1	1	NUPL1; XPO1; NUP205; NUP93;
Viral mRNA Translation	39	82	3.64146	2.79362	1.17231e-10	1.95541e-07	3.91081e-08	1.2335e-07	RPL8; RPS2; RPS18; RPL18; RPS10; RPS25; RPL30; RPL3; RPL15; RPL27A; RPS5; RPL17; RPS13; RPL37; RPL34; RPL5; RPL29; RPL24; RPS27A; RPS17; RPS4X; RPS7; RPS6; RPL7; RPL9; RPS24; RPL4; RPL3L; RPL11; RPL39; RPL36A; RPS4Y1; RPL35; RPL22; RPS29; RPS26; RPS12; RPL10; RPS3A;
Export of Viral Ribonucleoproteins from Nucleus	5	31	0.466853	0.948842	0.627302	1	1	1	HSPA1A; NUPL1; XPO1; NUP205; NUP93;
Influenza Viral RNA Transcription and Replication	39	98	3.64146	2.33756	6.11006e-08	0.000101916	5.36399e-06	1.69185e-05	RPL8; RPS2; RPS18; RPL18; RPS10; RPS25; RPL30; RPL3; RPL15; RPL27A; RPS5; RPL17; RPS13; RPL37; RPL34; RPL5; RPL29; RPL24; RPS27A; RPS17; RPS4X; RPS7; RPS6; RPL7; RPL9; RPS24; RPL4; RPL3L; RPL11; RPL39; RPL36A; RPS4Y1; RPL35; RPL22; RPS29; RPS26; RPS12; RPL10; RPS3A;
Influenza Life Cycle	45	135	4.20168	1.95795	2.41252e-06	0.00402408	0.000134136	0.000423077	RPL8; RPS2; RPS18; RPL18; RPS10; RPS25; HSPA1A; RPL30; RPL3; RPL15; RPL27A; RPS5; RPL17; RPS13; RPL37; RPL34; RPL5; RPL29; RPL24; RPS27A; RPS17; RPS4X; RPS7; RPS6; RPL7; RPL9; RPS24; RPL4; RPL3L; NUPL1; RPL11; KPNA1; RPL39; RPL36A; RPS4Y1; RPL35; RPL22; RPS29; RPS26; XPO1; NUP205; NUP93; RPS12; RPL10; RPS3A;
Transport of Ribonucleoproteins into the Host Nucleus	4	29	0.373483	0.81181	0.752628	1	1	1	NUPL1; KPNA1; NUP205; NUP93;
Influenza Infection	46	140	4.29505	1.92997	2.9231e-06	0.00487573	0.000157282	0.00049608	RPL8; RPS2; RPS18; RPL18; RPS10; RPS25; HSPA1A; RPL30; RPL3; RPL15; RPL27A; RPS5; RPL17; RPS13; RPL37; RPL34; RPL5; RPL29; RPL24; RPS27A; RPS17; RPS4X; RPS7; RPS6; RPL7; RPL9; RPS24; RPL4; RPL3L; NUPL1; RPL11; SLC25A6; KPNA1; RPL39; RPL36A; RPS4Y1; RPL35; RPL22; RPS29; RPS26; XPO1; NUP205; NUP93; RPS12; RPL10; RPS3A;
Meiotic Synapsis	6	47	0.560224	0.750831	0.835125	1	1	1	HIST1H4K; SYCP2; POT1; HIST1H4C; LMNB1; SYNE1;
Meiotic Recombination	4	42	0.373483	0.560595	0.943438	1	1	1	HIST1H4K; DMC1; HIST1H4C; RAD51;
Meiosis	8	72	0.746965	0.653277	0.940144	1	1	1	HIST1H4K; DMC1; SYCP2; POT1; HIST1H4C; LMNB1; SYNE1; RAD51;
Activated AMPK stimulates fatty-acid oxidation in muscle	1	18	0.0933707	0.329356	0.965431	1	1	1	PRKAB2;
Endosomal Sorting Complex Required For Transport (ESCRT)	2	28	0.186741	0.421445	0.96404	1	1	1	RPS27A; VPS37A;
Regulation of gap junction activity	1	2	0.0933707	2.95109	0.311571	1	1	1	GJA1;
c-src mediated regulation of Cx43 function and closure of gap junctions	1	2	0.0933707	2.95109	0.311571	1	1	1	GJA1;
Oligomerization of connexins into connexons	2	3	0.186741	3.92182	0.0770585	1	0.627629	1	GJB1; GJA1;
Microtubule-dependent trafficking of connexons from Golgi to the plasma membrane	1	1	0.0933707	5.87297	0.17027	1	0.962749	1	GJA1;
Transport of connexons to the plasma membrane	1	2	0.0933707	2.95109	0.311571	1	1	1	GJA1;
Gap junction trafficking and regulation	2	6	0.186741	1.96417	0.271903	1	1	1	GJB1; GJA1;
Gap junction trafficking	2	5	0.186741	2.35622	0.203176	1	1	1	GJB1; GJA1;
Gap junction assembly	2	4	0.186741	2.94381	0.136927	1	0.895663	1	GJB1; GJA1;
Transport of connexins along the secretory pathway	1	1	0.0933707	5.87297	0.17027	1	0.962749	1	GJA1;
trans-Golgi Network Vesicle Budding	5	33	0.466853	0.891354	0.684243	1	1	1	AP1S1; PUM1; HSPA8; NAPA; AP1S2;
Clathrin derived vesicle budding	5	33	0.466853	0.891354	0.684243	1	1	1	AP1S1; PUM1; HSPA8; NAPA; AP1S2;
Golgi Associated Vesicle Biogenesis	5	27	0.466853	1.08936	0.496878	1	1	1	AP1S1; PUM1; HSPA8; NAPA; AP1S2;
Lysosome Vesicle Biogenesis	3	15	0.280112	1.17772	0.48316	1	1	1	AP1S1; HSPA8; AP1S2;
Aromatic amines can be N-hydroxylated or N-dealkylated by CYP1A2	1	1	0.0933707	5.87297	0.17027	1	0.962749	1	CYP1A2;
Fatty acids	1	3	0.0933707	1.97066	0.428827	1	1	1	CYP4B1;
Eicosanoids	3	5	0.280112	3.52847	0.0375526	1	0.383392	1	TBXAS1; PTGIS; CYP4F2;
Amine Oxidase reactions	1	4	0.0933707	1.47923	0.526127	1	1	1	MAOA;
COX reactions	1	1	0.0933707	5.87297	0.17027	1	0.962749	1	PTGS2;
Monoamines are oxidized to aldehydes by MAOA and MAOB, producing NH3 and H2O2	1	2	0.0933707	2.95109	0.311571	1	1	1	MAOA;
Cytosolic sulfonation of small molecules	2	7	0.186741	1.68398	0.340345	1	1	1	SULT1A4; SULT2A1;
Phase II conjugation	8	39	0.746965	1.20591	0.341986	1	1	1	GSTA1; SULT1A4; GSTA4; AHCY; NNMT; GSTA2; CYP1A2; SULT2A1;
Ethanol oxidation	1	4	0.0933707	1.47923	0.526127	1	1	1	ALDH1A1;
Glutathione conjugation	3	15	0.280112	1.17772	0.48316	1	1	1	GSTA1; GSTA4; GSTA2;
Methylation	3	6	0.280112	2.94137	0.0657231	1	0.595795	1	AHCY; NNMT; CYP1A2;
Bile salt and organic anion SLC transporters	2	12	0.186741	0.982903	0.631574	1	1	1	SLC16A1; SLC16A3;
ER to Golgi Transport	1	9	0.0933707	0.658346	0.813826	1	1	1	SEC23A;
Membrane Trafficking	11	84	1.02708	0.769687	0.868917	1	1	1	RPS27A; GJB1; VPS37A; AP1S1; PUM1; HSPA8; COPA; NAPA; SEC23A; AP1S2; GJA1;
COPII (Coat Protein 2) Mediated Vesicle Transport	1	9	0.0933707	0.658346	0.813826	1	1	1	SEC23A;
Golgi to ER Retrograde Transport	1	10	0.0933707	0.592577	0.845571	1	1	1	COPA;
COPI Mediated Transport	1	10	0.0933707	0.592577	0.845571	1	1	1	COPA;
Regulation of Insulin Secretion	5	48	0.466853	0.612864	0.929693	1	1	1	LEP; GCG; PRKAR1A; ADRA2A; INS;
Inhibition of Insulin Secretion by Adrenaline/Noradrenaline	1	2	0.0933707	2.95109	0.311571	1	1	1	ADRA2A;
Glyoxylate metabolism	1	5	0.0933707	1.18397	0.606865	1	1	1	GRHPR;
Integration of energy metabolism	10	83	0.933707	0.708209	0.918617	1	1	1	LEP; PRKAB2; GCG; PRKAR1A; FASN; TKT; ADCY7; ADCY3; ADRA2A; INS;
Peptide hormone biosynthesis	2	15	0.186741	0.786454	0.752311	1	1	1	LHB; INHBB;
Glycoprotein hormones	2	13	0.186741	0.907354	0.676259	1	1	1	LHB; INHBB;
Serotonin and melatonin biosynthesis	1	5	0.0933707	1.18397	0.606865	1	1	1	DDC;
Catecholamine biosynthesis	2	4	0.186741	2.94381	0.136927	1	0.895663	1	DBH; DDC;
Amine-derived hormones	2	14	0.186741	0.842589	0.716424	1	1	1	DBH; DDC;
Interconversion of polyamines	1	3	0.0933707	1.97066	0.428827	1	1	1	SAT1;
Regulation of ornithine decarboxylase (ODC)	7	70	0.653595	0.588052	0.965996	1	1	1	RPS27A; UBE2D1; PSMD6; PSMB9; PSMB8; PSMD13; PSMD11;
Creatine metabolism	2	3	0.186741	3.92182	0.0770585	1	0.627629	1	GAMT; GATM;
Metabolism of polyamines	1	15	0.0933707	0.395183	0.939388	1	1	1	SAT1;
Carnitine synthesis	1	4	0.0933707	1.47923	0.526127	1	1	1	BBOX1;
Phenylalanine and tyrosine catabolism	3	9	0.280112	1.962	0.186658	1	1	1	HGD; PAH; PCBD1;
Urea cycle	1	9	0.0933707	0.658346	0.813826	1	1	1	CPS1;
Tryptophan catabolism	2	11	0.186741	1.07218	0.582206	1	1	1	TDO2; CCBL2;
ChREBP activates metabolic gene expression	1	6	0.0933707	0.986972	0.673858	1	1	1	FASN;
Heme degradation	1	3	0.0933707	1.97066	0.428827	1	1	1	HMOX1;
Biological oxidations	19	98	1.77404	1.13912	0.304031	1	1	1	GSTA1; SULT1A4; CYP11B2; CYP21A2; TBXAS1; PTGIS; CYP1B1; GSTA4; AHCY; MAOA; ALDH1A1; NNMT; GSTA2; CYP4B1; CYP2C18; CYP4F2; CYP1A2; PTGS2; SULT2A1;
Metabolism of porphyrins	2	10	0.186741	1.17929	0.528118	1	1	1	HMOX1; HMBS;
Heme biosynthesis	1	7	0.0933707	0.846177	0.729443	1	1	1	HMBS;
Endogenous sterols	3	15	0.280112	1.17772	0.48316	1	1	1	CYP11B2; CYP21A2; CYP1B1;
Phase 1 - Functionalization of compounds	12	60	1.12045	1.17538	0.31825	1	1	1	CYP11B2; CYP21A2; TBXAS1; PTGIS; CYP1B1; MAOA; ALDH1A1; CYP4B1; CYP2C18; CYP4F2; CYP1A2; PTGS2;
Cytochrome P450 - arranged by substrate type	9	48	0.840336	1.10218	0.433545	1	1	1	CYP11B2; CYP21A2; TBXAS1; PTGIS; CYP1B1; CYP4B1; CYP2C18; CYP4F2; CYP1A2;
AMPK inhibits chREBP transcriptional activation activity	1	5	0.0933707	1.18397	0.606865	1	1	1	PRKAB2;
Regulation of Insulin Secretion by Glucagon-like Peptide-1	2	16	0.186741	0.737331	0.784211	1	1	1	GCG; PRKAR1A;
Incretin Synthesis, Secretion, and Inactivation	2	21	0.186741	0.56186	0.895024	1	1	1	LEP; GCG;
Synthesis, Secretion, and Inactivation of Glucagon-like Peptide-1 (GLP-1)	2	18	0.186741	0.655451	0.837322	1	1	1	LEP; GCG;
Synthesis, Secretion, and Inactivation of Glucose-dependent Insulinotropic Polypeptide (GIP)	1	13	0.0933707	0.455934	0.911881	1	1	1	GCG;
Glucagon signaling in metabolic regulation	4	33	0.373483	0.713439	0.837666	1	1	1	GCG; PRKAR1A; ADCY7; ADCY3;
PKA activation in glucagon signalling	3	17	0.280112	1.03925	0.572494	1	1	1	PRKAR1A; ADCY7; ADCY3;
Insulin effects increased synthesis of Xylulose-5-Phosphate	1	2	0.0933707	2.95109	0.311571	1	1	1	TKT;
Nonsense-Mediated Decay	40	104	3.73483	2.25918	1.2518e-07	0.0002088	9.94287e-06	3.13607e-05	RPL8; RPS2; RPS18; RPL18; RPS10; RPS25; RPL30; RPL3; RPL15; RPL27A; RPS5; RPL17; RPS13; RPL37; RPL34; RPL5; RPL29; RPL24; RPS27A; RPS17; RPS4X; RPS7; RPS6; RPL7; RPL9; RPS24; RPL4; RPL3L; RPL11; RPL39; RPL36A; RPS4Y1; RPL35; EIF4G1; RPL22; RPS29; RPS26; RPS12; RPL10; RPS3A;
Stabilization of mRNA by HuR	1	8	0.0933707	0.740537	0.775562	1	1	1	XPO1;
Destabilization of mRNA by KSRP	2	19	0.186741	0.620972	0.859177	1	1	1	MAPKAPK3; EXOSC9;
Destabilization of mRNA by Butyrate Response Factor 1 (BRF1)	3	20	0.280112	0.88344	0.686945	1	1	1	YWHAB; ZFP36; EXOSC9;
Destabilization of mRNA by Tristetraprolin (TTP)	3	17	0.280112	1.03925	0.572494	1	1	1	YWHAB; ZFP36; EXOSC9;
Regulation of mRNA Stability by Proteins that Bind AU-rich Elements	16	104	1.49393	0.904012	0.712839	1	1	1	HSPA1A; RPS27A; YWHAB; UBE2D1; MAPKAPK3; PSMD6; PSMB9; ZFP36; PSMB8; PSMD13; EIF4G1; HSPA8; XPO1; HNRNPD; EXOSC9; PSMD11;
Destabilization of mRNA by AUF1 (hnRNP D0)	11	71	1.02708	0.910596	0.683692	1	1	1	HSPA1A; RPS27A; UBE2D1; PSMD6; PSMB9; PSMB8; PSMD13; EIF4G1; HSPA8; HNRNPD; PSMD11;
mRNA Decay by 3' to 5' Exoribonuclease	1	11	0.0933707	0.538756	0.871908	1	1	1	EXOSC9;
mRNA Decay by 5' to 3' Exoribonuclease	1	13	0.0933707	0.455934	0.911881	1	1	1	DDX6;
Deadenylation-dependent mRNA decay	3	46	0.280112	0.384213	0.990108	1	1	1	DDX6; EIF4G1; EXOSC9;
Deadenylation of mRNA	1	22	0.0933707	0.2695	0.983657	1	1	1	EIF4G1;
Metabolism of mRNA	55	234	5.13539	1.38059	0.00603567	1	0.0915228	0.288671	RPL8; RPS2; RPS18; RPL18; RPS10; RPS25; HSPA1A; RPL30; RPL3; RPL15; RPL27A; RPS5; RPL17; RPS13; RPL37; RPL34; RPL5; RPL29; RPL24; RPS27A; RPS17; RPS4X; RPS7; RPS6; RPL7; RPL9; RPS24; YWHAB; RPL4; DDX6; UBE2D1; RPL3L; MAPKAPK3; RPL11; PSMD6; PSMB9; ZFP36; RPL39; RPL36A; PSMB8; RPS4Y1; RPL35; PSMD13; EIF4G1; RPL22; HSPA8; RPS29; RPS26; XPO1; HNRNPD; EXOSC9; RPS12; RPL10; RPS3A; PSMD11;
Metabolism of RNA	60	281	5.60224	1.25418	0.0317767	1	0.348708	1	RPL8; RPS2; RPS18; RPL18; RPS10; RPS25; HSPA1A; RPL30; RPL3; RPL15; RPL27A; RPS5; RPL17; RPS13; RPL37; RPL34; RPL5; RPL29; RPL24; RPS27A; RPS17; RPS4X; RPS7; RPS6; RPL7; RPL9; RPS24; YWHAB; RPL4; DDX6; UBE2D1; RPL3L; MAPKAPK3; NUPL1; GEMIN2; RPL11; PSMD6; PSMB9; ZFP36; RPL39; RPL36A; PSMB8; RPS4Y1; RPL35; PSMD13; EIF4G1; RPL22; HSPA8; RPS29; RPS26; XPO1; HNRNPD; NUP205; CLNS1A; EXOSC9; NUP93; RPS…
Respiratory electron transport	5	76	0.466853	0.387101	0.998009	1	1	1	UQCRB; COX5B; COX6A1; NDUFB5; COX7C;
Formation of ATP by chemiosmotic coupling	2	15	0.186741	0.786454	0.752311	1	1	1	ATP5F1; ATP5J;
Citric acid cycle (TCA cycle)	1	19	0.0933707	0.312031	0.971334	1	1	1	IDH2;
Respiratory electron transport, ATP synthesis by chemiosmotic coupling, and heat production by uncoupling proteins.	7	91	0.653595	0.452363	0.997104	1	1	1	UQCRB; COX5B; COX6A1; ATP5F1; NDUFB5; COX7C; ATP5J;
Metabolism of amino acids and derivatives	29	188	2.70775	0.906201	0.752004	1	1	1	RPS27A; DBH; LHB; UBE2D1; BCAT1; INHBB; TDO2; ACADSB; BCAT2; HGD; ALDH6A1; PAH; PSMD6; HIBCH; GAMT; AUH; PSMB9; BBOX1; GRHPR; PSMB8; CCBL2; PSMD13; SAT1; PCBD1; CPS1; GATM; ASNS; DDC; PSMD11;
Branched-chain amino acid catabolism	6	17	0.560224	2.07505	0.0549153	1	0.511724	1	BCAT1; ACADSB; BCAT2; ALDH6A1; HIBCH; AUH;
Amino acid synthesis and interconversion (transamination)	1	10	0.0933707	0.592577	0.845571	1	1	1	ASNS;
Nicotinate metabolism	2	8	0.186741	1.47374	0.406609	1	1	1	QPRT; NAMPT;
Nicotinamide salvaging	1	2	0.0933707	2.95109	0.311571	1	1	1	NAMPT;
Vitamin B2 (riboflavin) metabolism	2	4	0.186741	2.94381	0.136927	1	0.895663	1	ACP5; ENPP1;
Vitamin B1 (thiamin) metabolism	1	4	0.0933707	1.47923	0.526127	1	1	1	SLC19A2;
Coenzyme A biosynthesis	1	6	0.0933707	0.986972	0.673858	1	1	1	SLC25A16;
Vitamin B5 (pantothenate) metabolism	2	9	0.186741	1.31017	0.469452	1	1	1	SLC25A16; FASN;
Nonsense Mediated Decay Enhanced by the Exon Junction Complex	40	104	3.73483	2.25918	1.2518e-07	0.0002088	9.94287e-06	3.13607e-05	RPL8; RPS2; RPS18; RPL18; RPS10; RPS25; RPL30; RPL3; RPL15; RPL27A; RPS5; RPL17; RPS13; RPL37; RPL34; RPL5; RPL29; RPL24; RPS27A; RPS17; RPS4X; RPS7; RPS6; RPL7; RPL9; RPS24; RPL4; RPL3L; RPL11; RPL39; RPL36A; RPS4Y1; RPL35; EIF4G1; RPL22; RPS29; RPS26; RPS12; RPL10; RPS3A;
Nonsense Mediated Decay Independent of the Exon Junction Complex	40	87	3.73483	2.70058	2.48362e-10	4.14267e-07	6.90446e-08	2.17773e-07	RPL8; RPS2; RPS18; RPL18; RPS10; RPS25; RPL30; RPL3; RPL15; RPL27A; RPS5; RPL17; RPS13; RPL37; RPL34; RPL5; RPL29; RPL24; RPS27A; RPS17; RPS4X; RPS7; RPS6; RPL7; RPL9; RPS24; RPL4; RPL3L; RPL11; RPL39; RPL36A; RPS4Y1; RPL35; EIF4G1; RPL22; RPS29; RPS26; RPS12; RPL10; RPS3A;
Metabolism of non-coding RNA	5	50	0.466853	0.588354	0.944009	1	1	1	NUPL1; GEMIN2; NUP205; CLNS1A; NUP93;
snRNP Assembly	5	50	0.466853	0.588354	0.944009	1	1	1	NUPL1; GEMIN2; NUP205; CLNS1A; NUP93;
Metabolism of vitamins and cofactors	11	47	1.02708	1.37548	0.164205	1	0.962749	1	SLC25A16; SLC19A2; QPRT; NAMPT; CYB5R3; SLC2A3; SLC23A2; FASN; CYB5A; ACP5; ENPP1;
Metabolism of water-soluble vitamins and cofactors	11	47	1.02708	1.37548	0.164205	1	0.962749	1	SLC25A16; SLC19A2; QPRT; NAMPT; CYB5R3; SLC2A3; SLC23A2; FASN; CYB5A; ACP5; ENPP1;
Vitamin C (ascorbate) metabolism	4	6	0.373483	3.91857	0.00938205	1	0.131506	0.414783	CYB5R3; SLC2A3; SLC23A2; CYB5A;
Xenobiotics	2	14	0.186741	0.842589	0.716424	1	1	1	CYP2C18; CYP1A2;
Glucose metabolism	4	36	0.373483	0.654002	0.884073	1	1	1	PGK1; PCK2; PYGL; PYGB;
Glycolysis	1	5	0.0933707	1.18397	0.606865	1	1	1	PGK1;
Glucose transport	3	38	0.280112	0.465079	0.968452	1	1	1	NUPL1; NUP205; NUP93;
Regulation of Glucokinase by Glucokinase Regulatory Protein	3	29	0.280112	0.609364	0.893332	1	1	1	NUPL1; NUP205; NUP93;
Hexose transport	3	40	0.280112	0.441831	0.976257	1	1	1	NUPL1; NUP205; NUP93;
BMAL1:CLOCK/NPAS2 Activates Gene Expression	4	23	0.373483	1.02349	0.567474	1	1	1	PER2; BHLHE40; SERPINE1; DBP;
Metabolism of carbohydrates	11	92	1.02708	0.702765	0.931045	1	1	1	PGK1; GALE; NUPL1; PCK2; PYGL; ALDOB; GALT; PYGB; NUP205; TKT; NUP93;
Circadian Clock	6	32	0.560224	1.10267	0.469472	1	1	1	RPS27A; PER2; BTRC; BHLHE40; SERPINE1; DBP;
Beta oxidation of octanoyl-CoA to hexanoyl-CoA	1	5	0.0933707	1.18397	0.606865	1	1	1	ACADM;
Beta oxidation of hexanoyl-CoA to butanoyl-CoA	1	5	0.0933707	1.18397	0.606865	1	1	1	ACADS;
Beta oxidation of butanoyl-CoA to acetyl-CoA	1	3	0.0933707	1.97066	0.428827	1	1	1	ACADS;
Import of palmitoyl-CoA into the mitochondrial matrix	1	8	0.0933707	0.740537	0.775562	1	1	1	PRKAB2;
mitochondrial fatty acid beta-oxidation of saturated fatty acids	3	8	0.280112	2.20695	0.141554	1	0.90737	1	ACADL; ACADM; ACADS;
Mitochondrial Fatty Acid Beta-Oxidation	5	14	0.466853	2.10018	0.074275	1	0.627629	1	ACADL; ACADM; PCCA; ECI1; ACADS;
Beta oxidation of myristoyl-CoA to lauroyl-CoA	1	3	0.0933707	1.97066	0.428827	1	1	1	ACADL;
Beta oxidation of decanoyl-CoA to octanoyl-CoA-CoA	1	5	0.0933707	1.18397	0.606865	1	1	1	ACADM;
Beta oxidation of lauroyl-CoA to decanoyl-CoA-CoA	1	5	0.0933707	1.18397	0.606865	1	1	1	ACADL;
Fatty Acyl-CoA Biosynthesis	2	18	0.186741	0.655451	0.837322	1	1	1	ELOVL5; FASN;
Synthesis of very long-chain fatty acyl-CoAs	1	14	0.0933707	0.42339	0.926916	1	1	1	ELOVL5;
Fatty acid, triacylglycerol, and ketone body metabolism	15	83	1.40056	1.06196	0.444634	1	1	1	ELOVL5; TNFRSF21; PRKAB2; ACADL; PEX11A; ACADM; RGL1; PCCA; ECI1; ACADS; LPIN2; PLIN2; FHL2; FASN; SULT2A1;
Triglyceride Biosynthesis	3	28	0.280112	0.631119	0.878777	1	1	1	ELOVL5; LPIN2; FASN;
Lipoprotein metabolism	7	27	0.653595	1.52423	0.162823	1	0.962749	1	ALB; ABCG1; LPL; HSPG2; P4HB; SDC1; APOE;
Hormone-sensitive lipase (HSL)-mediated triacylglycerol hydrolysis	2	12	0.186741	0.982903	0.631574	1	1	1	MGLL; CAV1;
HDL-mediated lipid transport	3	15	0.280112	1.17772	0.48316	1	1	1	ALB; ABCG1; APOE;
Chylomicron-mediated lipid transport	5	16	0.466853	1.83783	0.121451	1	0.865731	1	LPL; HSPG2; P4HB; SDC1; APOE;
Glycogen breakdown (glycogenolysis)	2	14	0.186741	0.842589	0.716424	1	1	1	PYGL; PYGB;
Gluconeogenesis	2	20	0.186741	0.589939	0.878314	1	1	1	PGK1; PCK2;
Pentose phosphate pathway (hexose monophosphate shunt)	1	6	0.0933707	0.986972	0.673858	1	1	1	TKT;
Fructose catabolism	1	1	0.0933707	5.87297	0.17027	1	0.962749	1	ALDOB;
Galactose catabolism	2	3	0.186741	3.92182	0.0770585	1	0.627629	1	GALE; GALT;
Cell-cell junction organization	9	45	0.840336	1.17564	0.355132	1	1	1	PVRL1; PARD6A; CLDN18; CDH5; PVRL2; CDH11; CDH6; CDH18; CDH3;
Cell-Cell communication	29	117	2.70775	1.45607	0.0200001	1	0.248956	0.78523	NPHS1; NCK2; SPTBN2; PVRL1; PARD6A; CLDN18; COL17A1; SKAP2; LAMB3; CDH5; LAMA3; TYROBP; ACTN1; FYN; PVRL2; FLNA; ITGB1; SPTAN1; GRB2; LAMC2; FERMT2; CD151; CDH11; PLEC; VASP; FYB; CDH6; CDH18; CDH3;
Cell junction organization	20	69	1.86741	1.70291	0.00915307	1	0.13049	0.411576	PVRL1; PARD6A; CLDN18; COL17A1; LAMB3; CDH5; LAMA3; ACTN1; PVRL2; FLNA; ITGB1; LAMC2; FERMT2; CD151; CDH11; PLEC; VASP; CDH6; CDH18; CDH3;
Transmembrane transport of small molecules	48	378	4.48179	0.74591	0.992929	1	1	1	ATP12A; ATP8B1; GLRA2; SLC1A2; SLC22A1; SLC8A2; SLC12A3; ALB; SLC4A7; ATP8A1; SLC4A4; SLC22A6; GABRG2; SLC35A3; GLRB; NUPL1; ABCG1; SLC43A1; SLC7A7; HMOX1; ATP2B1; SLC12A5; SLC33A1; ABCA8; TCIRG1; SLC22A3; SLCO2A1; ATP2A2; SLC39A8; SLC1A4; PRKAR1A; SLC7A5; SLC11A2; SLC16A1; SLC2A3; NUP205; SLC39A14; NUP93; ATP6V1B2; ADCY7; FXYD2; ABCA4; ATP1B3; ADCY3; SLC16A3; ABCB1; SLC20A1; SLC26A3;
Sodium/Calcium exchangers	1	9	0.0933707	0.658346	0.813826	1	1	1	SLC8A2;
Transport of inorganic cations/anions and amino acids/oligopeptides	12	94	1.12045	0.750286	0.897261	1	1	1	SLC1A2; SLC8A2; SLC12A3; SLC4A7; SLC4A4; SLC43A1; SLC7A7; SLC12A5; SLC1A4; SLC7A5; SLC20A1; SLC26A3;
Bicarbonate transporters	2	9	0.186741	1.31017	0.469452	1	1	1	SLC4A7; SLC4A4;
SLC-mediated transmembrane transport	28	247	2.61438	0.665973	0.995695	1	1	1	SLC1A2; SLC22A1; SLC8A2; SLC12A3; ALB; SLC4A7; SLC4A4; SLC22A6; SLC35A3; NUPL1; SLC43A1; SLC7A7; SLC12A5; SLC33A1; SLC22A3; SLCO2A1; SLC39A8; SLC1A4; SLC7A5; SLC11A2; SLC16A1; SLC2A3; NUP205; SLC39A14; NUP93; SLC16A3; SLC20A1; SLC26A3;
ABC-family proteins mediated transport	4	25	0.373483	0.941648	0.636971	1	1	1	ABCG1; ABCA8; ABCA4; ABCB1;
ABCA transporters in lipid homeostasis	1	9	0.0933707	0.658346	0.813826	1	1	1	ABCG1;
Cation-coupled Chloride cotransporters	2	7	0.186741	1.68398	0.340345	1	1	1	SLC12A3; SLC12A5;
Localization of the PINCH-ILK-PARVIN complex to focal adhesions	1	4	0.0933707	1.47923	0.526127	1	1	1	ITGB1;
Regulation of cytoskeletal remodeling and cell spreading by IPP complex components	1	8	0.0933707	0.740537	0.775562	1	1	1	ACTN1;
Type I hemidesmosome assembly	6	8	0.560224	4.40656	0.000492999	0.822323	0.00923958	0.0291424	COL17A1; LAMB3; LAMA3; LAMC2; CD151; PLEC;
Signal regulatory protein (SIRP) family interactions	4	11	0.373483	2.13902	0.101638	1	0.763662	1	SKAP2; TYROBP; GRB2; FYB;
Adherens junctions interactions	7	27	0.653595	1.52423	0.162823	1	0.962749	1	PVRL1; CDH5; PVRL2; CDH11; CDH6; CDH18; CDH3;
Nectin/Necl trans heterodimerization	2	7	0.186741	1.68398	0.340345	1	1	1	PVRL1; PVRL2;
Tight junction interactions	2	18	0.186741	0.655451	0.837322	1	1	1	PARD6A; CLDN18;
Cell-extracellular matrix interactions	5	16	0.466853	1.83783	0.121451	1	0.865731	1	ACTN1; FLNA; ITGB1; FERMT2; VASP;
Nephrin interactions	6	29	0.560224	1.2167	0.371446	1	1	1	NPHS1; NCK2; SPTBN2; ACTN1; FYN; SPTAN1;
Zinc transporters	2	17	0.186741	0.693984	0.81244	1	1	1	SLC39A8; SLC39A14;
Metal ion SLC transporters	3	25	0.280112	0.706823	0.82405	1	1	1	SLC39A8; SLC11A2; SLC39A14;
Proton-coupled monocarboxylate transport	2	4	0.186741	2.94381	0.136927	1	0.895663	1	SLC16A1; SLC16A3;
Zinc influx into cells by the SLC39 gene family	2	10	0.186741	1.17929	0.528118	1	1	1	SLC39A8; SLC39A14;
Multifunctional anion exchangers	1	7	0.0933707	0.846177	0.729443	1	1	1	SLC26A3;
Sodium-coupled phosphate cotransporters	1	5	0.0933707	1.18397	0.606865	1	1	1	SLC20A1;
Amino acid transport across the plasma membrane	4	31	0.373483	0.759452	0.798752	1	1	1	SLC43A1; SLC7A7; SLC1A4; SLC7A5;
Transport of glucose and other sugars, bile salts and organic acids, metal ions and amine compounds	9	94	0.840336	0.562871	0.986276	1	1	1	SLC22A1; SLC22A6; SLC22A3; SLC39A8; SLC11A2; SLC16A1; SLC2A3; SLC39A14; SLC16A3;
Facilitative Na+-independent glucose transporters	1	12	0.0933707	0.493897	0.893756	1	1	1	SLC2A3;
Transferrin endocytosis and recycling	2	27	0.186741	0.437048	0.95795	1	1	1	TCIRG1; ATP6V1B2;
Ion channel transport	10	46	0.933707	1.27773	0.248013	1	1	1	ATP12A; ATP8B1; GLRA2; ATP8A1; GABRG2; GLRB; ATP2B1; ATP2A2; FXYD2; ATP1B3;
Iron uptake and transport	4	37	0.373483	0.636331	0.896743	1	1	1	HMOX1; TCIRG1; SLC11A2; ATP6V1B2;
Regulation of Water Balance by Renal Aquaporins	3	24	0.280112	0.736262	0.8016	1	1	1	PRKAR1A; ADCY7; ADCY3;
Digestion of dietary lipid	4	4	0.373483	5.87297	0.000836631	1	0.0151685	0.0478427	CEL; PNLIPRP2; CLPS; PNLIP;
Lipid digestion, mobilization, and transport	13	46	1.21382	1.66067	0.0390953	1	0.392513	1	CEL; PNLIPRP2; ALB; CLPS; ABCG1; PNLIP; LPL; HSPG2; MGLL; CAV1; P4HB; SDC1; APOE;
Metabolism of lipids and lipoproteins	53	257	4.94865	1.21134	0.0717304	1	0.627629	1	CEL; AKR1D1; ELOVL5; PNLIPRP2; BAAT; CYP11B2; CH25H; ALB; CLPS; LHB; TNFRSF21; AKR1C4; SLC10A2; PRKAB2; SLC27A2; ACADL; CYP21A2; PEX11A; ABCG1; PNLIP; CRAT; PHYH; DEGS1; TBXAS1; TM7SF2; HSD11B1; PTGIS; ACADM; RGL1; PCCA; ECI1; ACOX2; ACADS; LPIN2; ZFP36; LPL; HSPG2; STAR; PLIN2; MGLL; CAV1; HSD17B4; P4HB; SDC1; FHL2; FASN; HSD17B1; ALOX5; PTGS2; APOE; SRD5A2; SULT2A1; LGMN;
Ligand-gated ion channel transport	3	17	0.280112	1.03925	0.572494	1	1	1	GLRA2; GABRG2; GLRB;
Ion transport by P-type ATPases	7	29	0.653595	1.41915	0.212962	1	1	1	ATP12A; ATP8B1; ATP8A1; ATP2B1; ATP2A2; FXYD2; ATP1B3;
Organic cation/anion/zwitterion transport	3	12	0.280112	1.47191	0.335367	1	1	1	SLC22A1; SLC22A6; SLC22A3;
Organic cation transport	2	7	0.186741	1.68398	0.340345	1	1	1	SLC22A1; SLC22A3;
Organic anion transport	1	5	0.0933707	1.18397	0.606865	1	1	1	SLC22A6;
Transport of vitamins, nucleosides, and related molecules	4	30	0.373483	0.784759	0.776629	1	1	1	ALB; SLC35A3; SLC33A1; SLCO2A1;
Aquaporin-mediated transport	3	27	0.280112	0.654485	0.862481	1	1	1	PRKAR1A; ADCY7; ADCY3;
Transport of nucleotide sugars	1	8	0.0933707	0.740537	0.775562	1	1	1	SLC35A3;
Transport of organic anions	2	10	0.186741	1.17929	0.528118	1	1	1	ALB; SLCO2A1;
PD-1 signaling	4	12	0.373483	1.96092	0.132779	1	0.895663	1	CD247; CD3G; LCK; CD3D;
Class I MHC mediated antigen processing & presentation	22	101	2.05415	1.27972	0.126829	1	0.895663	1	RPS27A; B2M; HLA-E; HLA-F; UBE2D1; ERAP1; HLA-G; PSMD6; FCGR1A; CYBB; PSMB9; TAP1; TAPBP; PSMB8; HLA-A; CTSS; PSMD13; HLA-B; SEC23A; SEC61G; SEC61B; PSMD11;
Antigen processing: Ubiquitination & Proteasome degradation	7	69	0.653595	0.596573	0.962147	1	1	1	RPS27A; UBE2D1; PSMD6; PSMB9; PSMB8; PSMD13; PSMD11;
CD28 co-stimulation	9	36	0.840336	1.46947	0.146184	1	0.923615	1	SPTBN2; CD28; CD86; LCK; MAP3K8; FYN; SPTAN1; GRB2; PECAM1;
CD28 dependent PI3K/Akt signaling	4	17	0.373483	1.38452	0.326094	1	1	1	CD28; LCK; MAP3K8; FYN;
CD28 dependent Vav1 pathway	6	18	0.560224	1.95983	0.0709332	1	0.627629	1	SPTBN2; CD28; LCK; FYN; SPTAN1; GRB2;
CTLA4 inhibitory signaling	1	5	0.0933707	1.18397	0.606865	1	1	1	PECAM1;
Generation of second messenger molecules	8	19	0.746965	2.47462	0.00889132	1	0.128801	0.40625	CD247; CD3G; LCP2; LCK; CD3D; VASP; FYB; ITK;
Downstream TCR signaling	7	32	0.653595	1.28615	0.296678	1	1	1	CD247; CD3G; LCK; IKBKG; CD3D; NFKBIA; INPP5D;
Costimulation by the CD28 family	12	52	1.12045	1.35617	0.162564	1	0.962749	1	SPTBN2; CD28; CD86; CD247; CD3G; LCK; MAP3K8; CD3D; FYN; SPTAN1; GRB2; PECAM1;
Stimulation of the cell death response by PAK-2p34	1	3	0.0933707	1.97066	0.428827	1	1	1	SPTAN1;
Transcription	11	178	1.02708	0.363246	0.999996	1	1	1	HIST1H4K; TAF4B; PTRF; SNAPC1; HIST1H4C; TBP; SRSF2; GTF3A; SRSF4; TAF1C; SUPT4H1;
RNA Polymerase I, RNA Polymerase III, and Mitochondrial Transcription	7	92	0.653595	0.447446	0.997446	1	1	1	HIST1H4K; PTRF; SNAPC1; HIST1H4C; TBP; GTF3A; TAF1C;
RNA Polymerase I Transcription	4	56	0.373483	0.420472	0.991073	1	1	1	HIST1H4K; PTRF; HIST1H4C; TAF1C;
RNA Polymerase I Promoter Clearance	3	54	0.280112	0.327303	0.997054	1	1	1	HIST1H4K; HIST1H4C; TAF1C;
Regulation of Apoptosis	7	75	0.653595	0.548854	0.980411	1	1	1	RPS27A; UBE2D1; PSMD6; PSMB9; PSMB8; PSMD13; PSMD11;
Regulation of activated PAK-2p34 by proteasome mediated degradation	7	66	0.653595	0.623686	0.948123	1	1	1	RPS27A; UBE2D1; PSMD6; PSMB9; PSMB8; PSMD13; PSMD11;
RNA Polymerase I Promoter Opening	2	31	0.186741	0.380673	0.977636	1	1	1	HIST1H4K; HIST1H4C;
RNA Polymerase I Promoter Escape	1	20	0.0933707	0.296437	0.97623	1	1	1	TAF1C;
RNA Polymerase I Transcription Initiation	1	24	0.0933707	0.247051	0.988765	1	1	1	TAF1C;
RNA Polymerase III Transcription Initiation From Type 2 Promoter	1	20	0.0933707	0.296437	0.97623	1	1	1	TBP;
RNA Polymerase III Transcription Initiation From Type 3 Promoter	2	22	0.186741	0.536332	0.909577	1	1	1	SNAPC1; TBP;
RNA Polymerase III Transcription Initiation	3	29	0.280112	0.609364	0.893332	1	1	1	SNAPC1; TBP; GTF3A;
RNA Polymerase III Transcription Initiation From Type 1 Promoter	2	21	0.186741	0.56186	0.895024	1	1	1	TBP; GTF3A;
RNA Polymerase III Transcription	3	34	0.280112	0.519778	0.945053	1	1	1	SNAPC1; TBP; GTF3A;
RNA Polymerase III Abortive And Retractive Initiation	3	34	0.280112	0.519778	0.945053	1	1	1	SNAPC1; TBP; GTF3A;
RNA Polymerase I Chain Elongation	3	48	0.280112	0.368207	0.992661	1	1	1	HIST1H4K; HIST1H4C; TAF1C;
RNA Polymerase I Transcription Termination	2	21	0.186741	0.56186	0.895024	1	1	1	PTRF; TAF1C;
Cdc20:Phospho-APC/C mediated degradation of Cyclin A	7	69	0.653595	0.596573	0.962147	1	1	1	RPS27A; UBE2D1; PSMD6; PSMB9; PSMB8; PSMD13; PSMD11;
Caspase-mediated cleavage of cytoskeletal proteins	5	11	0.466853	2.67244	0.0266074	1	0.320724	1	GAS2; CASP6; SPTAN1; PLEC; GSN;
Apoptotic cleavage of cellular proteins	9	39	0.840336	1.35646	0.208232	1	1	1	GAS2; ROCK1; CASP6; LMNB1; SPTAN1; DSP; PLEC; GSN; FNTA;
Breakdown of the nuclear lamina	2	4	0.186741	2.94381	0.136927	1	0.895663	1	CASP6; LMNB1;
Apoptotic cleavage of cell adhesion proteins	2	12	0.186741	0.982903	0.631574	1	1	1	SPTAN1; DSP;
Apoptotic execution phase	11	48	1.02708	1.34683	0.182297	1	1	1	GAS2; ROCK1; CASP6; LMNB1; KPNA1; SPTAN1; DSP; PLEC; HMGB2; GSN; FNTA;
Activation of DNA fragmentation factor	2	8	0.186741	1.47374	0.406609	1	1	1	KPNA1; HMGB2;
Apoptosis induced DNA fragmentation	2	8	0.186741	1.47374	0.406609	1	1	1	KPNA1; HMGB2;
Caspase-8 is formed from procaspase-8	1	9	0.0933707	0.658346	0.813826	1	1	1	TNFRSF10B;
TRAIL signaling	1	6	0.0933707	0.986972	0.673858	1	1	1	TNFRSF10B;
Intrinsic Pathway for Apoptosis	2	31	0.186741	0.380673	0.977636	1	1	1	YWHAB; GZMB;
Activation of Pro-Caspase 8	1	9	0.0933707	0.658346	0.813826	1	1	1	TNFRSF10B;
Activation of BH3-only proteins	1	17	0.0933707	0.348718	0.958314	1	1	1	YWHAB;
Activation, myristolyation of BID and translocation to mitochondria	1	5	0.0933707	1.18397	0.606865	1	1	1	GZMB;
Activation of BAD and translocation to mitochondria	1	7	0.0933707	0.846177	0.729443	1	1	1	YWHAB;
TNF signaling	1	7	0.0933707	0.846177	0.729443	1	1	1	TNFRSF1A;
Death Receptor Signalling	2	13	0.186741	0.907354	0.676259	1	1	1	TNFRSF10B; TNFRSF1A;
Extrinsic Pathway for Apoptosis	2	13	0.186741	0.907354	0.676259	1	1	1	TNFRSF10B; TNFRSF1A;
Apoptosis	22	158	2.05415	0.818075	0.878488	1	1	1	RPS27A; YWHAB; GZMB; UBE2D1; GAS2; PSMD6; ROCK1; CASP6; LMNB1; PSMB9; KPNA1; PSMB8; PSMD13; SPTAN1; TNFRSF10B; DSP; PLEC; HMGB2; GSN; FNTA; TNFRSF1A; PSMD11;
Steroid hormones	8	25	0.746965	1.88095	0.0496013	1	0.478237	1	CYP11B2; LHB; CYP21A2; HSD11B1; STAR; HSD17B1; SRD5A2; LGMN;
Growth hormone receptor signaling	3	18	0.280112	0.981546	0.613384	1	1	1	GH2; IRS1; LYN;
Interleukin-6 signaling	1	8	0.0933707	0.740537	0.775562	1	1	1	IL6;
TRIF mediated TLR3 signaling	10	56	0.933707	1.04961	0.489393	1	1	1	RPS27A; MAPKAPK3; MAPK7; IKBKG; MEF2A; MEF2C; MAPK9; FOS; MAP2K3; NFKBIA;
Toll Like Receptor 3 (TLR3) Cascade	10	56	0.933707	1.04961	0.489393	1	1	1	RPS27A; MAPKAPK3; MAPK7; IKBKG; MEF2A; MEF2C; MAPK9; FOS; MAP2K3; NFKBIA;
Viral dsRNA:TLR3:TRIF Complex Activates RIP1	2	13	0.186741	0.907354	0.676259	1	1	1	IKBKG; NFKBIA;
TRAF6 Mediated Induction of proinflammatory cytokines	10	50	0.933707	1.17553	0.341827	1	1	1	RPS27A; MAPKAPK3; MAPK7; IKBKG; MEF2A; MEF2C; MAPK9; FOS; MAP2K3; NFKBIA;
Toll Like Receptor 5 (TLR5) Cascade	11	60	1.02708	1.07751	0.446304	1	1	1	RPS27A; MAPKAPK3; MAPK7; IKBKG; MEF2A; MEF2C; MYD88; MAPK9; FOS; MAP2K3; NFKBIA;
Toll Like Receptor 7/8 (TLR7/8) Cascade	11	62	1.02708	1.04276	0.492887	1	1	1	RPS27A; MAPKAPK3; MAPK7; IKBKG; MEF2A; MEF2C; MYD88; MAPK9; FOS; MAP2K3; NFKBIA;
MyD88 dependent cascade initiated on endosome	11	60	1.02708	1.07751	0.446304	1	1	1	RPS27A; MAPKAPK3; MAPK7; IKBKG; MEF2A; MEF2C; MYD88; MAPK9; FOS; MAP2K3; NFKBIA;
TRAF6 mediated induction of NFkB and MAP kinases upon TLR7/8 or 9 activation	11	59	1.02708	1.09577	0.422828	1	1	1	RPS27A; MAPKAPK3; MAPK7; IKBKG; MEF2A; MEF2C; MYD88; MAPK9; FOS; MAP2K3; NFKBIA;
IRAK1 recruits IKK complex upon TLR7/8 or 9 stimulation	1	10	0.0933707	0.592577	0.845571	1	1	1	IKBKG;
Toll Like Receptor 9 (TLR9) Cascade	11	65	1.02708	0.994638	0.560757	1	1	1	RPS27A; MAPKAPK3; MAPK7; IKBKG; MEF2A; MEF2C; MYD88; MAPK9; FOS; MAP2K3; NFKBIA;
TRAF6 mediated IRF7 activation in TLR7/8 or 9 signaling	1	8	0.0933707	0.740537	0.775562	1	1	1	MYD88;
IRAK2 mediated activation of TAK1 complex upon TLR7/8 or 9 stimulation	1	10	0.0933707	0.592577	0.845571	1	1	1	RPS27A;
Activated TLR4 signalling	12	72	1.12045	0.979508	0.581856	1	1	1	RPS27A; LY96; MAPKAPK3; MAPK7; IKBKG; MEF2A; MEF2C; MYD88; MAPK9; FOS; MAP2K3; NFKBIA;
MyD88:Mal cascade initiated on plasma membrane	11	62	1.02708	1.04276	0.492887	1	1	1	RPS27A; MAPKAPK3; MAPK7; IKBKG; MEF2A; MEF2C; MYD88; MAPK9; FOS; MAP2K3; NFKBIA;
Toll Like Receptor 4 (TLR4) Cascade	15	76	1.40056	1.15976	0.307172	1	1	1	RPS27A; LY96; LY86; MAPKAPK3; CD180; MAPK7; IKBKG; MEF2A; CD14; MEF2C; MYD88; MAPK9; FOS; MAP2K3; NFKBIA;
LPS transferred from LBP carrier to CD14	1	2	0.0933707	2.95109	0.311571	1	1	1	CD14;
NFkB and MAP kinases activation mediated by TLR4 signaling repertoire	11	54	1.02708	1.19721	0.306881	1	1	1	RPS27A; LY96; MAPKAPK3; MAPK7; IKBKG; MEF2A; MEF2C; MAPK9; FOS; MAP2K3; NFKBIA;
MyD88-independent cascade initiated on plasma membrane	11	58	1.02708	1.11466	0.399333	1	1	1	RPS27A; LY96; MAPKAPK3; MAPK7; IKBKG; MEF2A; MEF2C; MAPK9; FOS; MAP2K3; NFKBIA;
Activation of IRF3/IRF7 mediated by TBK1/IKK epsilon	1	9	0.0933707	0.658346	0.813826	1	1	1	LY96;
Innate Immune System	36	183	3.36134	1.1556	0.191667	1	1	1	RPS27A; C8G; C9; LY96; LY86; NLRP1; MASP2; C5; MAPKAPK3; CASP1; TLR2; CD180; C8A; MAPK7; IKBKG; C1R; C1S; UBE2L6; MEF2A; C2; CFB; CD14; CRP; C7; MEF2C; MYD88; MAPK9; ISG15; DDOST; C1QB; FOS; MAP2K3; IFNA6; NFKBIA; IFNB1; TNFAIP3;
Toll Receptor Cascades	16	90	1.49393	1.04462	0.468165	1	1	1	RPS27A; LY96; LY86; MAPKAPK3; TLR2; CD180; MAPK7; IKBKG; MEF2A; CD14; MEF2C; MYD88; MAPK9; FOS; MAP2K3; NFKBIA;
Endosomal/Vacuolar pathway	7	9	0.653595	4.56931	0.000106681	0.177944	0.00228134	0.00719553	B2M; HLA-E; HLA-F; HLA-G; HLA-A; CTSS; HLA-B;
Cross-presentation of soluble exogenous antigens (endosomes)	8	67	0.746965	0.702022	0.904229	1	1	1	RPS27A; UBE2D1; PSMD6; FCGR1A; PSMB9; PSMB8; PSMD13; PSMD11;
Immunoregulatory interactions between a Lymphoid and a non-Lymphoid cell	19	52	1.77404	2.14661	0.000558477	0.931539	0.0103504	0.0326462	B2M; HLA-E; CD247; HLA-F; ITGAL; CD3G; HLA-G; VCAM1; FCGR2B; FCGR3A; ITGB2; CD3D; TYROBP; HLA-A; PVRL2; ITGB1; HLA-B; IFITM1; SELL;
Rap1 signalling	1	10	0.0933707	0.592577	0.845571	1	1	1	YWHAB;
Antigen Presentation: Folding, assembly and peptide loading of class I MHC	10	23	0.933707	2.55491	0.00264565	1	0.0436925	0.13781	B2M; HLA-E; HLA-F; ERAP1; HLA-G; TAP1; TAPBP; HLA-A; HLA-B; SEC23A;
Antigen processing-Cross presentation	20	86	1.86741	1.36633	0.0839879	1	0.667104	1	RPS27A; B2M; HLA-E; HLA-F; UBE2D1; HLA-G; PSMD6; FCGR1A; CYBB; PSMB9; TAP1; TAPBP; PSMB8; HLA-A; CTSS; PSMD13; HLA-B; SEC61G; SEC61B; PSMD11;
Cross-presentation of particulate exogenous antigens (phagosomes)	1	1	0.0933707	5.87297	0.17027	1	0.962749	1	CYBB;
ER-Phagosome pathway	17	80	1.5873	1.24858	0.191987	1	1	1	RPS27A; B2M; HLA-E; HLA-F; UBE2D1; HLA-G; PSMD6; PSMB9; TAP1; TAPBP; PSMB8; HLA-A; PSMD13; HLA-B; SEC61G; SEC61B; PSMD11;
Toll Like Receptor 10 (TLR10) Cascade	11	60	1.02708	1.07751	0.446304	1	1	1	RPS27A; MAPKAPK3; MAPK7; IKBKG; MEF2A; MEF2C; MYD88; MAPK9; FOS; MAP2K3; NFKBIA;
Activation of the AP-1 family of transcription factors	2	9	0.186741	1.31017	0.469452	1	1	1	MAPK9; FOS;
activated TAK1 mediates p38 MAPK activation	2	6	0.186741	1.96417	0.271903	1	1	1	MAPKAPK3; MAP2K3;
MAPK targets/ Nuclear events mediated by MAP kinases	5	21	0.466853	1.40046	0.280176	1	1	1	MAPK7; MEF2A; MEF2C; MAPK9; FOS;
MAP kinase activation in TLR cascade	7	30	0.653595	1.37186	0.23992	1	1	1	MAPKAPK3; MAPK7; MEF2A; MEF2C; MAPK9; FOS; MAP2K3;
JNK (c-Jun kinases) phosphorylation and activation mediated by activated human TAK1	2	7	0.186741	1.68398	0.340345	1	1	1	MAPK9; MAP2K3;
IRAK2 mediated activation of TAK1 complex	1	10	0.0933707	0.592577	0.845571	1	1	1	RPS27A;
TAK1 activates NFkB by phosphorylation and activation of IKKs complex	3	11	0.280112	1.6056	0.28472	1	1	1	IKBKG; MAP2K3; NFKBIA;
MyD88 cascade initiated on plasma membrane	11	59	1.02708	1.09577	0.422828	1	1	1	RPS27A; MAPKAPK3; MAPK7; IKBKG; MEF2A; MEF2C; MYD88; MAPK9; FOS; MAP2K3; NFKBIA;
IRAK1 recruits IKK complex	1	10	0.0933707	0.592577	0.845571	1	1	1	IKBKG;
Advanced glycosylation endproduct receptor signaling	1	9	0.0933707	0.658346	0.813826	1	1	1	DDOST;
RIG-I/MDA5 mediated induction of IFN-alpha/beta pathways	8	67	0.746965	0.702022	0.904229	1	1	1	RPS27A; IKBKG; UBE2L6; ISG15; IFNA6; NFKBIA; IFNB1; TNFAIP3;
TRAF3-dependent IRF activation pathway	1	10	0.0933707	0.592577	0.845571	1	1	1	IFNB1;
NF-kB activation through FADD/RIP-1 pathway mediated by caspase-8 and -10	1	8	0.0933707	0.740537	0.775562	1	1	1	IKBKG;
TRAF6 mediated IRF7 activation	2	25	0.186741	0.471998	0.942679	1	1	1	IFNA6; IFNB1;
TRAF6 mediated NF-kB activation	2	13	0.186741	0.907354	0.676259	1	1	1	IKBKG; NFKBIA;
Cytokine Signaling in Immune system	58	193	5.4155	1.76515	4.02992e-06	0.00672191	0.000194884	0.000614682	STAT1; IL1RN; SHC1; B2M; HLA-E; YWHAB; OASL; HLA-F; IRF9; IL1RAP; IFIT3; OAS2; BTRC; CASP1; GH2; HLA-G; IRS1; VCAM1; GBP2; ISG20; MAP3K8; GAB2; IKBKG; SYK; FCGR1A; IL6; IFI30; FYN; IFNGR2; PSMB8; HLA-A; IFITM3; TLN1; IFI6; GRB2; GBP1; MX1; HLA-B; ADAR; MYD88; OAS1; ISG15; LYN; MAP2K3; IFNAR2; IFNA6; IL2RG; IL2RB; IL1R1; IFNB1; IFNGR1; IL1R2; MX2; IFITM1; IRF1; IFITM2; IFI27; INPP5D;
Negative regulators of RIG-I/MDA5 signaling	4	28	0.373483	0.840793	0.726689	1	1	1	RPS27A; UBE2L6; ISG15; TNFAIP3;
Interferon alpha/beta signaling	29	77	2.70775	2.21237	1.09714e-05	0.0183002	0.000275796	0.000869883	STAT1; HLA-E; OASL; HLA-F; IRF9; IFIT3; OAS2; HLA-G; GBP2; ISG20; PSMB8; HLA-A; IFITM3; TLN1; IFI6; GRB2; MX1; HLA-B; ADAR; OAS1; ISG15; IFNAR2; IFNA6; IFNB1; MX2; IFITM1; IRF1; IFITM2; IFI27;
Interferon Signaling	36	98	3.36134	2.1578	1.94156e-06	0.00323852	0.000111673	0.000352227	STAT1; B2M; HLA-E; OASL; HLA-F; IRF9; IFIT3; OAS2; HLA-G; VCAM1; GBP2; ISG20; FCGR1A; IFI30; IFNGR2; PSMB8; HLA-A; IFITM3; TLN1; IFI6; GRB2; GBP1; MX1; HLA-B; ADAR; OAS1; ISG15; IFNAR2; IFNA6; IFNB1; IFNGR1; MX2; IFITM1; IRF1; IFITM2; IFI27;
Interferon gamma signaling	18	47	1.68067	2.24999	0.000400445	0.667942	0.00759025	0.0239403	B2M; HLA-E; OASL; HLA-F; IRF9; OAS2; HLA-G; VCAM1; GBP2; FCGR1A; IFI30; IFNGR2; HLA-A; GBP1; HLA-B; OAS1; IFNGR1; IRF1;
Regulation of IFNG signaling	2	13	0.186741	0.907354	0.676259	1	1	1	IFNGR2; IFNGR1;
Regulation of IFNA signaling	6	38	0.560224	0.928612	0.647559	1	1	1	STAT1; TLN1; GRB2; IFNAR2; IFNA6; IFNB1;
Interleukin-1 signaling	9	39	0.840336	1.35646	0.208232	1	1	1	IL1RN; IL1RAP; BTRC; MAP3K8; IKBKG; MYD88; MAP2K3; IL1R1; IL1R2;
Interleukin-2 signaling	8	28	0.746965	1.67949	0.0896795	1	0.708935	1	SHC1; YWHAB; GAB2; SYK; GRB2; IL2RG; IL2RB; INPP5D;
Signaling by Interleukins	20	92	1.86741	1.27723	0.142524	1	0.90737	1	IL1RN; SHC1; YWHAB; IL1RAP; BTRC; CASP1; MAP3K8; GAB2; IKBKG; SYK; IL6; FYN; GRB2; MYD88; MAP2K3; IL2RG; IL2RB; IL1R1; IL1R2; INPP5D;
Interleukin-1 processing	1	6	0.0933707	0.986972	0.673858	1	1	1	CASP1;
Regulation of signaling by CBL	2	6	0.186741	1.96417	0.271903	1	1	1	FYN; GRB2;
Interleukin-3, 5 and GM-CSF signaling	5	29	0.466853	1.01426	0.564571	1	1	1	SHC1; GAB2; FYN; GRB2; INPP5D;
Interleukin receptor SHC signaling	3	7	0.280112	2.52177	0.100797	1	0.763662	1	GAB2; GRB2; INPP5D;
IKK complex recruitment mediated by RIP1	2	9	0.186741	1.31017	0.469452	1	1	1	LY96; IKBKG;
TRAF6 mediated induction of TAK1 complex	2	14	0.186741	0.842589	0.716424	1	1	1	RPS27A; LY96;
Toll Like Receptor 2 (TLR2) Cascade	12	65	1.12045	1.08498	0.429172	1	1	1	RPS27A; MAPKAPK3; TLR2; MAPK7; IKBKG; MEF2A; MEF2C; MYD88; MAPK9; FOS; MAP2K3; NFKBIA;
Toll Like Receptor TLR1:TLR2 Cascade	12	64	1.12045	1.10193	0.406742	1	1	1	RPS27A; MAPKAPK3; TLR2; MAPK7; IKBKG; MEF2A; MEF2C; MYD88; MAPK9; FOS; MAP2K3; NFKBIA;
Classical antibody-mediated complement activation	4	6	0.373483	3.91857	0.00938205	1	0.131506	0.414783	C1R; C1S; CRP; C1QB;
Lectin pathway of complement activation	1	3	0.0933707	1.97066	0.428827	1	1	1	MASP2;
Complement cascade	12	22	1.12045	3.20465	6.77081e-05	0.112937	0.00149027	0.00470045	C8G; C9; MASP2; C5; C8A; C1R; C1S; C2; CFB; CRP; C7; C1QB;
Toll Like Receptor TLR6:TLR2 Cascade	12	64	1.12045	1.10193	0.406742	1	1	1	RPS27A; MAPKAPK3; TLR2; MAPK7; IKBKG; MEF2A; MEF2C; MYD88; MAPK9; FOS; MAP2K3; NFKBIA;
Creation of C4 and C2 activators	5	9	0.466853	3.26566	0.00977188	1	0.133602	0.421394	MASP2; C1R; C1S; CRP; C1QB;
Initial triggering of complement	7	15	0.653595	2.74281	0.00738127	1	0.110919	0.349847	MASP2; C1R; C1S; C2; CFB; CRP; C1QB;
Nucleotide-binding domain, leucine rich repeat containing receptor (NLR) signaling pathways	6	43	0.560224	0.820659	0.764408	1	1	1	RPS27A; NLRP1; CASP1; IKBKG; MAP2K3; TNFAIP3;
NOD1/2 Signaling Pathway	4	26	0.373483	0.905444	0.668862	1	1	1	RPS27A; IKBKG; MAP2K3; TNFAIP3;
Terminal pathway of complement	5	7	0.466853	4.19737	0.00220045	1	0.0378386	0.119346	C8G; C9; C5; C8A; C7;
Activation of C3 and C5	2	3	0.186741	3.92182	0.0770585	1	0.627629	1	C5; C2;
Alternative complement activation	1	3	0.0933707	1.97066	0.428827	1	1	1	CFB;
The AIM2 inflammasome	1	3	0.0933707	1.97066	0.428827	1	1	1	CASP1;
The IPAF inflammasome	1	2	0.0933707	2.95109	0.311571	1	1	1	CASP1;
The NLRP1 inflammasome	1	1	0.0933707	5.87297	0.17027	1	0.962749	1	NLRP1;
The NLRP3 inflammasome	1	11	0.0933707	0.538756	0.871908	1	1	1	CASP1;
Inflammasomes	2	17	0.186741	0.693984	0.81244	1	1	1	NLRP1; CASP1;
fatty acid activation	1	6	0.0933707	0.986972	0.673858	1	1	1	SLC27A2;
citrulline biosynthesis	1	8	0.0933707	0.740537	0.775562	1	1	1	GLS2;
protein citrullination	1	5	0.0933707	1.18397	0.606865	1	1	1	PADI2;
tyrosine biosynthesis IV	1	1	0.0933707	5.87297	0.17027	1	0.962749	1	PAH;
arginine biosynthesis IV	1	6	0.0933707	0.986972	0.673858	1	1	1	GLUD2;
asparagine biosynthesis I	1	1	0.0933707	5.87297	0.17027	1	0.962749	1	ASNS;
cysteine biosynthesis III (mammalia)	3	8	0.280112	2.20695	0.141554	1	0.90737	1	CTH; AHCY; CBS;
cysteine biosynthesis/homocysteine degradation	2	2	0.186741	5.87297	0.0289695	1	0.328715	1	CTH; CBS;
glutamate biosynthesis II	1	2	0.0933707	2.95109	0.311571	1	1	1	GLUD2;
GDP-L-fucose biosynthesis I (from GDP-D-mannose)	1	2	0.0933707	2.95109	0.311571	1	1	1	GMDS;
glycogen biosynthesis II (from UDP-D-Glucose)	1	6	0.0933707	0.986972	0.673858	1	1	1	GYS1;
heparan sulfate biosynthesis	1	23	0.0933707	0.257788	0.98645	1	1	1	B3GAT3;
chondroitin sulfate biosynthesis	3	20	0.280112	0.88344	0.686945	1	1	1	CHSY1; UST; B3GAT3;
dermatan sulfate biosynthesis	3	17	0.280112	1.03925	0.572494	1	1	1	CHSY1; UST; B3GAT3;
glycoaminoglycan-protein linkage region biosynthesis	1	7	0.0933707	0.846177	0.729443	1	1	1	B3GAT3;
chondroitin and dermatan biosynthesis	1	6	0.0933707	0.986972	0.673858	1	1	1	CHSY1;
chondroitin sulfate biosynthesis (late stages)	2	12	0.186741	0.982903	0.631574	1	1	1	CHSY1; UST;
dermatan sulfate biosynthesis (late stages)	1	4	0.0933707	1.47923	0.526127	1	1	1	UST;
colanic acid building blocks biosynthesis	3	13	0.280112	1.35877	0.385804	1	1	1	GALE; GMDS; GALT;
lipoate biosynthesis and incorporation II	1	2	0.0933707	2.95109	0.311571	1	1	1	LIAS;
NAD biosynthesis II (from tryptophan)	2	10	0.186741	1.17929	0.528118	1	1	1	TDO2; QPRT;
NAD biosynthesis III	1	4	0.0933707	1.47923	0.526127	1	1	1	NAMPT;
NAD biosynthesis from 2-amino-3-carboxymuconate semialdehyde	1	5	0.0933707	1.18397	0.606865	1	1	1	QPRT;
heme biosynthesis II	2	9	0.186741	1.31017	0.469452	1	1	1	HMBS; ALAS1;
gamma-glutamyl cycle	1	9	0.0933707	0.658346	0.813826	1	1	1	ANPEP;
glutathione redox reactions I	1	9	0.0933707	0.658346	0.813826	1	1	1	GPX2;
thioredoxin pathway	1	2	0.0933707	2.95109	0.311571	1	1	1	TXNRD2;
tetrahydrobiopterin biosynthesis I	1	3	0.0933707	1.97066	0.428827	1	1	1	SPR;
tetrahydrobiopterin biosynthesis II	1	3	0.0933707	1.97066	0.428827	1	1	1	SPR;
tetrapyrrole biosynthesis II	2	5	0.186741	2.35622	0.203176	1	1	1	HMBS; ALAS1;
folate transformations	1	9	0.0933707	0.658346	0.813826	1	1	1	MTHFS;
serotonin and melatonin biosynthesis	1	5	0.0933707	1.18397	0.606865	1	1	1	DDC;
catecholamine biosynthesis	2	4	0.186741	2.94381	0.136927	1	0.895663	1	DBH; DDC;
prostanoid biosynthesis	4	9	0.373483	2.61383	0.0513465	1	0.486279	1	TBXAS1; PTGIS; PTGDS; PTGS2;
leukotriene biosynthesis	2	6	0.186741	1.96417	0.271903	1	1	1	DPEP1; ALOX5;
androgen biosynthesis	2	8	0.186741	1.47374	0.406609	1	1	1	HSD3B1; SRD5A2;
estrogen biosynthesis	1	4	0.0933707	1.47923	0.526127	1	1	1	HSD17B1;
glucocorticoid biosynthesis	2	5	0.186741	2.35622	0.203176	1	1	1	CYP21A2; HSD3B1;
mineralocorticoid biosynthesis	3	4	0.280112	4.40839	0.0171901	1	0.222272	0.701065	CYP11B2; CYP21A2; HSD3B1;
triacylglycerol biosynthesis	1	24	0.0933707	0.247051	0.988765	1	1	1	LPCAT4;
fatty acid biosynthesis initiation II	1	2	0.0933707	2.95109	0.311571	1	1	1	FASN;
gamma-linolenate biosynthesis II (animals)	2	7	0.186741	1.68398	0.340345	1	1	1	SLC27A2; CYB5A;
palmitate biosynthesis I (animals)	1	2	0.0933707	2.95109	0.311571	1	1	1	FASN;
stearate biosynthesis I (animals)	1	12	0.0933707	0.493897	0.893756	1	1	1	SLC27A2;
3-phosphoinositide biosynthesis	1	26	0.0933707	0.228055	0.992278	1	1	1	PIKFYVE;
CDP-diacylglycerol biosynthesis I	2	15	0.186741	0.786454	0.752311	1	1	1	LPCAT4; CDS1;
phosphatidylethanolamine biosynthesis II	1	6	0.0933707	0.986972	0.673858	1	1	1	PCYT2;
phosphatidylglycerol biosynthesis II (non-plastidic)	2	16	0.186741	0.737331	0.784211	1	1	1	LPCAT4; CDS1;
cholesterol biosynthesis II (via 24,25-dihydrolanosterol)	1	13	0.0933707	0.455934	0.911881	1	1	1	TM7SF2;
cholesterol biosynthesis I	1	13	0.0933707	0.455934	0.911881	1	1	1	TM7SF2;
cholesterol biosynthesis III (via desmosterol)	1	13	0.0933707	0.455934	0.911881	1	1	1	TM7SF2;
superpathway of cholesterol biosynthesis	1	25	0.0933707	0.237173	0.990686	1	1	1	TM7SF2;
bile acid biosynthesis, neutral pathway	2	9	0.186741	1.31017	0.469452	1	1	1	AKR1D1; BAAT;
zymosterol biosynthesis	1	6	0.0933707	0.986972	0.673858	1	1	1	TM7SF2;
L-carnitine biosynthesis	1	3	0.0933707	1.97066	0.428827	1	1	1	BBOX1;
creatine-phosphate biosynthesis	1	5	0.0933707	1.18397	0.606865	1	1	1	CKM;
5-aminoimidazole ribonucleotide biosynthesis I	2	3	0.186741	3.92182	0.0770585	1	0.627629	1	PFAS; PPAT;
purine nucleotides de novo biosynthesis II	2	11	0.186741	1.07218	0.582206	1	1	1	PFAS; PPAT;
xanthine and xanthosine salvage	1	1	0.0933707	5.87297	0.17027	1	0.962749	1	PNP;
adenine and adenosine salvage III	1	4	0.0933707	1.47923	0.526127	1	1	1	PNP;
pyrimidine ribonucleotides interconversion	1	9	0.0933707	0.658346	0.813826	1	1	1	CTPS1;
pyrimidine ribonucleotides de novo biosynthesis	1	11	0.0933707	0.538756	0.871908	1	1	1	CTPS1;
salvage pathways of pyrimidine deoxyribonucleotides	1	5	0.0933707	1.18397	0.606865	1	1	1	TYMP;
glycine degradation (creatine biosynthesis)	2	2	0.186741	5.87297	0.0289695	1	0.328715	1	GAMT; GATM;
urate biosynthesis/inosine 5'-phosphate degradation	1	5	0.0933707	1.18397	0.606865	1	1	1	PNP;
superpathway of D-myo-inositol (1,4,5)-trisphosphate metabolism	3	20	0.280112	0.88344	0.686945	1	1	1	INPP5J; IMPA2; INPP5D;
D-myo-inositol (1,4,5)-trisphosphate degradation	2	13	0.186741	0.907354	0.676259	1	1	1	INPP5J; IMPA2;
D-myo-inositol (1,3,4)-trisphosphate biosynthesis	2	15	0.186741	0.786454	0.752311	1	1	1	INPP5J; INPP5D;
myo-inositol biosynthesis	1	4	0.0933707	1.47923	0.526127	1	1	1	IMPA2;
1D-myo-inositol hexakisphosphate biosynthesis II (mammalian)	2	15	0.186741	0.786454	0.752311	1	1	1	INPP5J; INPP5D;
superpathway of N-acetylglucosamine, N-acetylmannosamine and N-acetylneuraminate degradation	1	5	0.0933707	1.18397	0.606865	1	1	1	GNPDA1;
glycine betaine degradation	1	9	0.0933707	0.658346	0.813826	1	1	1	SDS;
histamine degradation	1	2	0.0933707	2.95109	0.311571	1	1	1	AOC1;
dopamine degradation	2	7	0.186741	1.68398	0.340345	1	1	1	SULT1A4; MAOA;
4-aminobutyrate degradation I	1	2	0.0933707	2.95109	0.311571	1	1	1	ABAT;
N-acetylglucosamine degradation II	1	4	0.0933707	1.47923	0.526127	1	1	1	GNPDA1;
N-acetylglucosamine degradation I	1	3	0.0933707	1.97066	0.428827	1	1	1	GNPDA1;
putrescine degradation III	1	5	0.0933707	1.18397	0.606865	1	1	1	SAT1;
spermine and spermidine degradation I	1	4	0.0933707	1.47923	0.526127	1	1	1	SAT1;
methylglyoxal degradation I	1	2	0.0933707	2.95109	0.311571	1	1	1	HAGH;
methylglyoxal degradation III	1	3	0.0933707	1.97066	0.428827	1	1	1	AKR1B10;
beta-alanine degradation I	2	2	0.186741	5.87297	0.0289695	1	0.328715	1	ABAT; ALDH6A1;
L-cysteine degradation II	1	1	0.0933707	5.87297	0.17027	1	0.962749	1	CTH;
L-cysteine degradation III	1	1	0.0933707	5.87297	0.17027	1	0.962749	1	MPST;
glutamate degradation III (via 4-aminobutyrate)	1	4	0.0933707	1.47923	0.526127	1	1	1	ABAT;
glutamate degradation X	1	2	0.0933707	2.95109	0.311571	1	1	1	GLUD2;
glutamine degradation I	1	2	0.0933707	2.95109	0.311571	1	1	1	GLS2;
isoleucine degradation I	3	11	0.280112	1.6056	0.28472	1	1	1	BCAT1; ACADSB; BCAT2;
leucine degradation I	3	7	0.280112	2.52177	0.100797	1	0.763662	1	BCAT1; BCAT2; AUH;
methionine degradation I (to homocysteine)	1	6	0.0933707	0.986972	0.673858	1	1	1	AHCY;
superpathway of methionine degradation	4	17	0.373483	1.38452	0.326094	1	1	1	CTH; PCCA; AHCY; CBS;
phenylalanine degradation I (aerobic)	2	4	0.186741	2.94381	0.136927	1	0.895663	1	PAH; PCBD1;
phenylalanine degradation IV (mammalian, via side chain)	1	5	0.0933707	1.18397	0.606865	1	1	1	MAOA;
L-serine degradation	1	2	0.0933707	2.95109	0.311571	1	1	1	SDS;
threonine degradation II	1	1	0.0933707	5.87297	0.17027	1	0.962749	1	GCAT;
tryptophan degradation to 2-amino-3-carboxymuconate semialdehyde	1	5	0.0933707	1.18397	0.606865	1	1	1	TDO2;
tryptophan degradation X (mammalian, via tryptamine)	2	6	0.186741	1.96417	0.271903	1	1	1	MAOA; DDC;
tryptophan degradation XI (mammalian, via kynurenine)	1	8	0.0933707	0.740537	0.775562	1	1	1	CCBL2;
tryptophan degradation III (eukaryotic)	1	9	0.0933707	0.658346	0.813826	1	1	1	TDO2;
tyrosine degradation I	1	5	0.0933707	1.18397	0.606865	1	1	1	HGD;
valine degradation I	6	12	0.560224	2.93893	0.00875715	1	0.128131	0.404136	ABAT; BCAT1; ACADSB; BCAT2; ALDH6A1; HIBCH;
2-oxobutanoate degradation I	1	4	0.0933707	1.47923	0.526127	1	1	1	PCCA;
methylmalonyl pathway	1	3	0.0933707	1.97066	0.428827	1	1	1	PCCA;
ascorbate recycling (cytosolic)	1	1	0.0933707	5.87297	0.17027	1	0.962749	1	GLRX;
heme degradation	1	4	0.0933707	1.47923	0.526127	1	1	1	HMOX1;
galactose degradation I (Leloir pathway)	2	4	0.186741	2.94381	0.136927	1	0.895663	1	GALE; GALT;
sucrose degradation	2	7	0.186741	1.68398	0.340345	1	1	1	KHK; ALDOB;
triacylglycerol degradation	4	14	0.373483	1.68099	0.20443	1	1	1	CEL; PNLIPRP2; PNLIP; MGLL;
3-phosphoinositide degradation	2	19	0.186741	0.620972	0.859177	1	1	1	INPP5J; INPP5D;
acetone degradation I (to methylglyoxal)	1	7	0.0933707	0.846177	0.729443	1	1	1	AKR1B10;
fatty acid beta-oxidation I	3	19	0.280112	0.929913	0.651552	1	1	1	SLC27A2; ACADM; ECI1;
serotonin degradation	2	7	0.186741	1.68398	0.340345	1	1	1	SULT1A4; MAOA;
noradrenaline and adrenaline degradation	1	7	0.0933707	0.846177	0.729443	1	1	1	MAOA;
melatonin degradation II	1	2	0.0933707	2.95109	0.311571	1	1	1	MAOA;
superpathway of melatonin degradation	1	5	0.0933707	1.18397	0.606865	1	1	1	MAOA;
thyroid hormone metabolism I (via deiodination)	1	3	0.0933707	1.97066	0.428827	1	1	1	DIO2;
thyroid hormone metabolism II (via conjugation and/or degradation)	1	3	0.0933707	1.97066	0.428827	1	1	1	DIO2;
purine ribonucleosides degradation to ribose-1-phosphate	1	3	0.0933707	1.97066	0.428827	1	1	1	PNP;
purine nucleotides degradation II (aerobic)	2	12	0.186741	0.982903	0.631574	1	1	1	NT5E; PNP;
adenosine nucleotides degradation II	2	9	0.186741	1.31017	0.469452	1	1	1	NT5E; PNP;
guanosine nucleotides degradation III	1	3	0.0933707	1.97066	0.428827	1	1	1	PNP;
urea cycle	1	6	0.0933707	0.986972	0.673858	1	1	1	CPS1;
thiosulfate disproportionation III (rhodanese)	1	1	0.0933707	5.87297	0.17027	1	0.962749	1	TST;
glutathione-mediated detoxification	3	19	0.280112	0.929913	0.651552	1	1	1	GSTA4; GSTM3; GSTA2;
alpha-tocopherol degradation	1	1	0.0933707	5.87297	0.17027	1	0.962749	1	CYP4F2;
nicotine degradation II	2	11	0.186741	1.07218	0.582206	1	1	1	AOX1; INMT;
nicotine degradation III	1	6	0.0933707	0.986972	0.673858	1	1	1	AOX1;
arsenate detoxification I (glutaredoxin)	1	2	0.0933707	2.95109	0.311571	1	1	1	PNP;
pyruvate fermentation to lactate	1	5	0.0933707	1.18397	0.606865	1	1	1	LDHB;
pentose phosphate pathway (non-oxidative branch)	1	6	0.0933707	0.986972	0.673858	1	1	1	TKT;
pentose phosphate pathway	1	10	0.0933707	0.592577	0.845571	1	1	1	TKT;
TCA cycle variation III (eukaryotic)	1	13	0.0933707	0.455934	0.911881	1	1	1	ACO1;
Validated transcriptional targets of TAp63 isoforms	9	54	0.840336	0.979735	0.584891	1	1	1	SHH; OGG1; EGR2; BTRC; GPX2; S100A2; MFGE8; IGFBP3; SERPINB5;
S1P5 pathway	2	8	0.186741	1.47374	0.406609	1	1	1	GNAI1; GNAI2;
Wnt signaling network	38	200	3.54809	1.1161	0.251462	1	1	1	VCAN; CACNA1G; YWHAB; KDM4C; TMPRSS2; PPARG; BTRC; CAMK2A; MMP9; MED1; FZD7; SFN; TRRAP; ROCK1; DKK1; LEF1; MMP2; IGFBP4; SVIL; DVL3; PRDX1; FLNA; CXCL8; ZMIZ1; CAV1; XPO1; FHL2; MAPK9; CYR61; TGIF1; CTNNBIP1; ADCY7; GSN; TERT; YWHAE; NKX3-1; BCL9; CDX1;
Beta2 integrin cell surface interactions	11	28	1.02708	2.30851	0.00425344	1	0.0695563	0.219387	ITGAL; VCAM1; FCGR2A; ITGB2; THY1; PLAUR; PLAT; PLAU; CYR61; JAM3; TGFBI;
CXCR3-mediated signaling events	11	37	1.02708	1.74713	0.0392983	1	0.392513	1	CXCR3; ITGAL; CXCL13; DNM1; GNAI1; CXCL9; ITGB2; GNAI2; MAP2K3; PF4; CXCL10;
LPA4-mediated signaling events	2	16	0.186741	0.737331	0.784211	1	1	1	ADCY7; ADCY3;
Osteopontin-mediated events	7	29	0.653595	1.41915	0.212962	1	1	1	MMP9; SYK; MMP2; PLAU; GSN; FOS; NFKBIA;
Regulation of cytoplasmic and nuclear SMAD2/3 signaling	64	305	5.97572	1.23251	0.0379255	1	0.383392	1	DAB2; RUNX1; SHC1; EIF4EBP1; FOXH1; NR4A1; COL1A2; YWHAB; MYOD1; RUNX2; ETV1; PPARG; TGFBRAP1; PARD6A; EGR2; SMAD3; MAPKAPK3; IKZF1; EGR3; CAMK2A; CREM; LCK; MAPK13; SFN; MAP3K8; CBLB; CITED1; LSP1; RPS6KB1; CEBPB; ITGB5; KPNA2; FYN; CBFB; MEF2A; JUNB; HSPA8; GRB2; MKNK1; CXCL8; CAV1; CTGF; MEF2C; XPO1; SERPINE1; MAPK9; TGIF1; GADD45G; FOXO1; KRT19; MAF; LYN; FOS; MAP2K3; TGFBR2; DUSP8; PRKCH; IF…
IL2 signaling events mediated by STAT5	6	28	0.560224	1.26014	0.338657	1	1	1	SHC1; LCK; GAB2; GRB2; IL2RG; IL2RB;
ErbB2/ErbB3 signaling events	4	38	0.373483	0.61959	0.908178	1	1	1	SHC1; GRB2; MAPK9; FOS;
Validated targets of C-MYC transcriptional repression	11	63	1.02708	1.02621	0.515845	1	1	1	COL1A2; S100A7; SMAD3; TBP; DKK1; ITGB1; LGALS1; NDRG1; PDGFRB; SFRP1; CCL5;
IL6-mediated signaling events	15	47	1.40056	1.8752	0.0089574	1	0.128801	0.40625	STAT1; TNFSF11; PTPRE; GAB2; IL6; CEBPB; JUNB; GRB2; CRP; FOXO1; MCL1; FOS; TIMP1; LMO4; IRF1;
Signaling events mediated by the Hedgehog family	9	65	0.840336	0.813959	0.80011	1	1	1	SHH; SMO; PTCH1; BTRC; GNAI1; IFT88; GNAI2; XPO1; GAS1;
EphrinA-EPHA pathway	8	43	0.746965	1.09376	0.453417	1	1	1	SHC1; CRKL; LCK; ROCK1; FYN; GRB2; LYN; EPHA3;
Degradation of beta catenin	2	18	0.186741	0.655451	0.837322	1	1	1	BTRC; DVL3;
Circadian rhythm pathway	2	16	0.186741	0.737331	0.784211	1	1	1	PER2; BHLHE40;
Canonical NF-kappaB pathway	8	35	0.746965	1.34369	0.23567	1	1	1	BTRC; LCK; IKBKG; SYK; XPO1; TNFRSF1A; NFKBIA; TNFAIP3;
Signaling events mediated by HDAC Class I	17	113	1.5873	0.883986	0.751051	1	1	1	HIST1H4K; MXD1; TUBA1B; YWHAB; MYOD1; PPARG; BTRC; HIST1H4C; BCL6; MEF2C; XPO1; FHL2; FOXO1; TNFRSF1A; NFKBIA; YWHAE; HIST1H1E;
EPHA forward signaling	6	31	0.560224	1.13823	0.437073	1	1	1	CRKL; LCK; ROCK1; FYN; LYN; EPHA3;
Integrins in angiogenesis	19	64	1.77404	1.74418	0.00831917	1	0.1228	0.387321	FN1; COL4A3; IRS1; MMP9; ROCK1; SYK; RPS6KB1; MMP2; TLN1; MFGE8; VEGFA; VCL; PLAU; SDC1; IGF1; GSN; FOS; TGFBR2; NFKBIA;
Syndecan-1-mediated signaling events	274	1297	25.5836	1.24074	9.32407e-06	0.0155526	0.000250848	0.000791195	STAT1; GAPDH; DAB2; RUNX1; SHC1; IL23A; TFF3; PGK1; EIF4EBP1; VCAN; HSPA1A; FN1; PRDM1; FOXH1; ADAM10; CACNA1G; NCK2; RPL5; HIC1; TAF4B; B2M; DDX5; BMPR1B; TNFSF11; RPS6; NR4A1; LHCGR; COL1A2; YWHAB; PKM; PTPRE; TRIAP1; MYOD1; ASIP; CRKL; NTS; DMP1; SH2D2A; S100A7; RUNX2; KDM4C; TMPRSS2; CDC25A; COL1A1; LEP; CDK5R1; ETV1; CD247; ELANE; PPARG; TGFBRAP1; GZMB; FOXA1; ACAP1; PARD6A; ITGA1; UBE2D1; E…
Downstream signaling in na&#xef;ve CD8+ T cells	13	65	1.21382	1.17532	0.307674	1	1	1	B2M; CD247; GZMB; CD3G; CD3D; HLA-A; JUNB; MAPK9; FOS; IFNAR2; IFNA6; IL2RG; IL2RB;
Regulation of CDC42 activity	179	768	16.7134	1.36889	1.15198e-06	0.00192151	7.1167e-05	0.000224467	STAT1; DAB2; RUNX1; SHC1; IL23A; ARHGAP1; TFF3; PGK1; EIF4EBP1; VCAN; DOCK10; FOXH1; CACNA1G; CFL1; B2M; TNFSF11; NR4A1; COL1A2; YWHAB; PKM; PTPRE; MYOD1; NTS; DMP1; RUNX2; KDM4C; TMPRSS2; LEP; CDK5R1; ETV1; CD247; PPARG; TGFBRAP1; GZMB; PARD6A; EGR2; FGD1; SMAD3; CD3G; MAPKAPK3; BTRC; ARHGAP4; IKZF1; CA9; EGR3; TBP; CAMK2A; MMP9; NT5E; MED1; CREM; DOCK2; LCK; CHN2; MAPK13; SFN; HMOX1; THBD; TRRA…
Notch-mediated HES/HEY network	12	94	1.12045	0.750286	0.897261	1	1	1	ADAM10; MYOD1; RUNX2; BTRC; TWIST1; DNM1; MFAP5; SPEN; NOTCH2; NOTCH3; ENO1; HIF1A;
p38 signaling mediated by MAPKAP kinases	6	21	0.560224	1.67999	0.133053	1	0.895663	1	YWHAB; ETV1; MAPKAPK3; SFN; LSP1; YWHAE;
Glypican pathway	280	1335	26.1438	1.23182	1.32532e-05	0.0221063	0.000320381	0.00101051	STAT1; GAPDH; DAB2; RUNX1; SHC1; IL23A; TFF3; PGK1; EIF4EBP1; VCAN; HSPA1A; FN1; SHH; PRDM1; FOXH1; ADAM10; CACNA1G; NCK2; RPL5; HIC1; TAF4B; B2M; DDX5; BMPR1B; TNFSF11; RPS6; NR4A1; LHCGR; COL1A2; YWHAB; PKM; PTPRE; TRIAP1; MYOD1; ASIP; NTS; DMP1; SH2D2A; S100A7; RUNX2; KDM4C; TMPRSS2; CDC25A; COL1A1; LEP; CDK5R1; ETV1; CD247; ELANE; PPARG; TGFBRAP1; GZMB; FOXA1; ACAP1; PARD6A; ITGA1; UBE2D1; EG…
Arf1 pathway	2	20	0.186741	0.589939	0.878314	1	1	1	ARFIP2; COPA;
GMCSF-mediated signaling events	272	1289	25.3968	1.23933	1.12435e-05	0.0187541	0.000275796	0.000869883	STAT1; GAPDH; DAB2; RUNX1; SHC1; IL23A; TFF3; PGK1; EIF4EBP1; VCAN; HSPA1A; FN1; PRDM1; FOXH1; ADAM10; CACNA1G; NCK2; RPL5; HIC1; TAF4B; B2M; DDX5; BMPR1B; TNFSF11; RPS6; NR4A1; LHCGR; COL1A2; YWHAB; PKM; PTPRE; TRIAP1; MYOD1; ASIP; NTS; DMP1; SH2D2A; S100A7; RUNX2; KDM4C; TMPRSS2; CDC25A; COL1A1; LEP; CDK5R1; ETV1; CD247; ELANE; PPARG; TGFBRAP1; GZMB; FOXA1; ACAP1; PARD6A; ITGA1; UBE2D1; EGR2; C…
Validated transcriptional targets of deltaNp63 isoforms	11	64	1.02708	1.01018	0.538489	1	1	1	RUNX1; BTRC; BDKRB2; SFN; GPX2; TOP2A; DVL3; IGFBP3; FASN; AXL; RRAD;
IL27-mediated signaling events	2	26	0.186741	0.453851	0.950878	1	1	1	STAT1; IL6;
Sumoylation by RanBP2 regulates transcriptional repression	1	15	0.0933707	0.395183	0.939388	1	1	1	XPO1;
Insulin Pathway	272	1285	25.3968	1.24319	8.63308e-06	0.0144	0.000238644	0.000752702	STAT1; GAPDH; DAB2; RUNX1; SHC1; IL23A; TFF3; PGK1; EIF4EBP1; VCAN; HSPA1A; FN1; PRDM1; FOXH1; ADAM10; CACNA1G; NCK2; RPL5; HIC1; TAF4B; B2M; DDX5; BMPR1B; TNFSF11; RPS6; NR4A1; LHCGR; COL1A2; YWHAB; PKM; PTPRE; TRIAP1; MYOD1; ASIP; NTS; DMP1; SH2D2A; S100A7; RUNX2; KDM4C; TMPRSS2; CDC25A; COL1A1; LEP; CDK5R1; ETV1; CD247; ELANE; PPARG; TGFBRAP1; GZMB; FOXA1; ACAP1; PARD6A; ITGA1; UBE2D1; EGR2; C…
C-MYC pathway	26	149	2.42764	1.02514	0.479349	1	1	1	GAPDH; TAF4B; COL1A2; S100A7; CDC25A; BCAT1; SMAD3; TBP; E2F3; MMP9; RPL11; TRRAP; CCNB1; DKK1; SERPINI1; ITGB1; EIF4G1; LGALS1; PRDX3; NDRG1; PDGFRB; HSPD1; SFRP1; ENO1; TERT; CCL5;
Signaling events mediated by HDAC Class II	6	38	0.560224	0.928612	0.647559	1	1	1	TUBA1B; YWHAB; BCL6; MEF2C; XPO1; YWHAE;
Stabilization and expansion of the E-cadherin adherens junction	53	275	4.94865	1.13205	0.175252	1	0.977659	1	STAT1; SHC1; VCAN; ADAM10; CACNA1G; YWHAB; RUNX2; KDM4C; TMPRSS2; BTRC; FGFR3; CAMK2A; MMP9; MED1; SFN; TRRAP; ROCK1; DKK1; LEF1; CYFIP2; ARF6; MMP2; ACTN1; SVIL; FYN; DVL3; PLAUR; PRDX1; PVRL2; MYO6; GRB2; CXCL8; ZMIZ1; DSP; VCL; ZYX; PLAU; XPO1; FHL2; IGF1; CYR61; TGIF1; VASP; CTNNBIP1; ADCY7; GSN; FOS; TERT; YWHAE; MMP7; NKX3-1; BCL9; CDX1;
FOXA transcription factor networks	21	81	1.96078	1.52316	0.0274186	1	0.326673	1	SHH; ALB; SERPINA1; FOXA1; FOXF1; SCGB1A1; TFF1; F2; ACADM; UCP2; CEBPB; NR2F2; GCG; XBP1; ALDOB; ATP5J; ALAS1; FOS; CYP2C18; NKX3-1; INS;
Glypican 3 network	40	206	3.73483	1.14061	0.200468	1	1	1	VCAN; SHH; CACNA1G; YWHAB; KDM4C; TMPRSS2; PPARG; PTCH1; BTRC; CAMK2A; MMP9; MED1; FZD7; SFN; TRRAP; ROCK1; DKK1; LEF1; MMP2; IGFBP4; SVIL; DVL3; PRDX1; FLNA; CXCL8; ZMIZ1; CAV1; XPO1; FHL2; MAPK9; CYR61; TGIF1; CTNNBIP1; ADCY7; GSN; TERT; YWHAE; NKX3-1; BCL9; CDX1;
Nectin adhesion pathway	274	1292	25.5836	1.24554	6.68289e-06	0.0111471	0.000238644	0.000752702	STAT1; GAPDH; DAB2; RUNX1; SHC1; IL23A; TFF3; PGK1; EIF4EBP1; VCAN; HSPA1A; FN1; PRDM1; FOXH1; ADAM10; CACNA1G; NCK2; RPL5; HIC1; TAF4B; B2M; DDX5; BMPR1B; TNFSF11; RPS6; NR4A1; LHCGR; COL1A2; YWHAB; PKM; PTPRE; TRIAP1; MYOD1; ASIP; NTS; DMP1; SH2D2A; S100A7; RUNX2; KDM4C; TMPRSS2; PVRL1; CDC25A; COL1A1; LEP; CDK5R1; ETV1; CD247; ELANE; PPARG; TGFBRAP1; GZMB; FOXA1; ACAP1; PARD6A; ITGA1; UBE2D1; …
Visual signal transduction: Cones	2	23	0.186741	0.513023	0.922223	1	1	1	GUCY2D; PDE6C;
FGF signaling pathway	10	48	0.933707	1.2245	0.293918	1	1	1	STAT1; SHC1; RUNX2; FGFR3; CAMK2A; MMP9; PLAUR; GRB2; PLAU; FOS;
Neurotrophic factor-mediated Trk receptor signaling	19	101	1.77404	1.10529	0.354801	1	1	1	SHC1; RIT2; YWHAB; CRKL; CDK5R1; NTRK1; CAMK2A; DNM1; SFN; RGS19; GAB2; MAPK7; ELMO1; RIT1; GRB2; MEF2C; FOS; MAP2K3; YWHAE;
Nephrin/Neph1 signaling in the kidney podocyte	6	25	0.560224	1.4113	0.243334	1	1	1	NPHS1; NCK2; PARD6A; FYN; GRB2; MAPK9;
Aurora B signaling	4	41	0.373483	0.574265	0.936018	1	1	1	NDC80; KIF2C; MYLK; SMC4;
CD40/CD40L signaling	12	58	1.12045	1.2159	0.275801	1	1	1	BTRC; LCK; CBLB; IKBKG; SYK; XPO1; MAPK9; BIRC3; TNFRSF1A; NFKBIA; TRAF1; TNFAIP3;
TRAIL signaling pathway	277	1325	25.8637	1.22782	1.98206e-05	0.0330608	0.000459178	0.00144829	STAT1; GAPDH; DAB2; RUNX1; SHC1; IL23A; TFF3; PGK1; EIF4EBP1; VCAN; HSPA1A; FN1; PRDM1; FOXH1; ADAM10; CACNA1G; NCK2; RPL5; HIC1; TAF4B; B2M; DDX5; BMPR1B; TNFSF11; RPS6; NR4A1; LHCGR; COL1A2; YWHAB; PKM; PTPRE; TRIAP1; MYOD1; ASIP; NTS; DMP1; SH2D2A; S100A7; RUNX2; KDM4C; TMPRSS2; CDC25A; COL1A1; LEP; CDK5R1; ETV1; CD247; ELANE; PPARG; TGFBRAP1; GZMB; FOXA1; ACAP1; PARD6A; ITGA1; UBE2D1; GAS2; E…
LPA receptor mediated events	20	100	1.86741	1.17506	0.248525	1	1	1	BTRC; GNA15; MMP9; LCK; GNAI1; IKBKG; SYK; IL6; MMP2; CXCL8; GNAI2; XPO1; HBEGF; ADCY7; LYN; ADCY3; FOS; TNFRSF1A; NFKBIA; TNFAIP3;
IGF1 pathway	273	1288	25.4902	1.24485	7.34775e-06	0.0122561	0.000238644	0.000752702	STAT1; GAPDH; DAB2; RUNX1; SHC1; IL23A; TFF3; PGK1; EIF4EBP1; VCAN; HSPA1A; FN1; PRDM1; FOXH1; ADAM10; CACNA1G; NCK2; RPL5; HIC1; TAF4B; B2M; DDX5; BMPR1B; TNFSF11; RPS6; NR4A1; LHCGR; COL1A2; YWHAB; PKM; PTPRE; TRIAP1; MYOD1; ASIP; CRKL; NTS; DMP1; SH2D2A; S100A7; RUNX2; KDM4C; TMPRSS2; CDC25A; COL1A1; LEP; CDK5R1; ETV1; CD247; ELANE; PPARG; TGFBRAP1; GZMB; FOXA1; ACAP1; PARD6A; ITGA1; UBE2D1; E…
PLK1 signaling events	17	104	1.5873	0.960477	0.61486	1	1	1	TPT1; GOLGA2; BTRC; NDC80; LCK; CCNB1; IKBKG; SYK; WEE1; PPP1R12A; ARHGEF7; NDEL1; XPO1; TPX2; TNFRSF1A; NFKBIA; TNFAIP3;
Lissencephaly gene (LIS1) in neuronal migration and development	5	31	0.466853	0.948842	0.627302	1	1	1	CDK5R1; PLA2G7; MAP1B; NDEL1; YWHAE;
ATF-2 transcription factor network	14	59	1.30719	1.39435	0.117045	1	0.852538	1	IL23A; IL6; MMP2; CBFB; JUNB; CXCL8; H2AFY; PLAU; MAPK9; FOS; DUSP8; DUSP1; SERPINB5; INS;
ALK2 signaling events	2	11	0.186741	1.07218	0.582206	1	1	1	AMHR2; FKBP1A;
HIF-1-alpha transcription factor network	27	66	2.52101	2.4031	3.55858e-06	0.00593571	0.00017987	0.000567325	TFF3; PGK1; PKM; LEP; SMAD3; CA9; NT5E; HMOX1; ITGB2; BHLHE40; PLIN2; ADM; VEGFA; NDRG1; BNIP3; SERPINE1; ENG; MCL1; FOS; ENO1; ETS1; TERT; COPS5; ABCB1; HIF1A; EPO; CXCR4;
CDC42 signaling events	176	755	16.4332	1.36912	1.42907e-06	0.00238369	8.51319e-05	0.000268513	STAT1; DAB2; RUNX1; SHC1; IL23A; ARHGAP1; TFF3; PGK1; EIF4EBP1; VCAN; FOXH1; CACNA1G; CFL1; B2M; TNFSF11; NR4A1; COL1A2; YWHAB; PKM; PTPRE; MYOD1; NTS; DMP1; RUNX2; KDM4C; TMPRSS2; LEP; CDK5R1; ETV1; CD247; PPARG; TGFBRAP1; GZMB; PARD6A; EGR2; SMAD3; CD3G; MAPKAPK3; BTRC; ARHGAP4; IKZF1; CA9; EGR3; TBP; CAMK2A; MMP9; NT5E; MED1; CREM; DOCK2; LCK; CHN2; MAPK13; SFN; HMOX1; THBD; TRRAP; ARHGEF10; R…
PAR4-mediated thrombin signaling events	3	15	0.280112	1.17772	0.48316	1	1	1	GNA15; ROCK1; F2;
Syndecan-3-mediated signaling events	2	17	0.186741	0.693984	0.81244	1	1	1	FYN; CXCL8;
Signaling events mediated by Hepatocyte Growth Factor Receptor (c-Met)	273	1290	25.4902	1.24292	8.39709e-06	0.0140063	0.000238644	0.000752702	STAT1; GAPDH; DAB2; RUNX1; SHC1; IL23A; TFF3; PGK1; EIF4EBP1; VCAN; HSPA1A; FN1; PRDM1; FOXH1; ADAM10; CACNA1G; NCK2; RPL5; HIC1; TAF4B; B2M; DDX5; BMPR1B; TNFSF11; RPS6; NR4A1; LHCGR; COL1A2; YWHAB; PKM; PTPRE; TRIAP1; MYOD1; ASIP; CRKL; NTS; DMP1; SH2D2A; S100A7; RUNX2; KDM4C; TMPRSS2; CDC25A; COL1A1; LEP; CDK5R1; ETV1; CD247; ELANE; PPARG; TGFBRAP1; GZMB; FOXA1; ACAP1; PARD6A; ITGA1; UBE2D1; E…
Glypican 1 network	274	1296	25.5836	1.2417	8.72737e-06	0.0145573	0.000238644	0.000752702	STAT1; GAPDH; DAB2; RUNX1; SHC1; IL23A; TFF3; PGK1; EIF4EBP1; VCAN; HSPA1A; FN1; PRDM1; FOXH1; ADAM10; CACNA1G; NCK2; RPL5; HIC1; TAF4B; B2M; DDX5; BMPR1B; TNFSF11; RPS6; NR4A1; LHCGR; COL1A2; YWHAB; PKM; PTPRE; TRIAP1; MYOD1; ASIP; NTS; DMP1; SH2D2A; S100A7; RUNX2; KDM4C; TMPRSS2; CDC25A; COL1A1; LEP; CDK5R1; ETV1; CD247; ELANE; PPARG; TGFBRAP1; GZMB; FOXA1; ACAP1; PARD6A; ITGA1; UBE2D1; EGR2; C…
Validated targets of C-MYC transcriptional activation	16	81	1.49393	1.16067	0.297516	1	1	1	GAPDH; TAF4B; CDC25A; BCAT1; SMAD3; E2F3; MMP9; RPL11; TRRAP; CCNB1; SERPINI1; EIF4G1; PRDX3; HSPD1; ENO1; TERT;
N-cadherin signaling events	47	251	4.38842	1.09991	0.25629	1	1	1	STAT1; SHC1; VCAN; ADAM10; CACNA1G; YWHAB; RUNX2; KDM4C; TMPRSS2; BTRC; GRIA2; FGFR3; CAMK2A; MMP9; MED1; SFN; TRRAP; ROCK1; DKK1; LEF1; ARF6; MMP2; SVIL; FYN; DVL3; PLAUR; PRDX1; GRB2; CXCL8; ZMIZ1; DSP; PLAU; XPO1; FHL2; CYR61; TGIF1; CTNNBIP1; ADCY7; GJA1; GSN; FOS; TERT; YWHAE; MMP7; NKX3-1; BCL9; CDX1;
VEGFR3 signaling in lymphatic endothelium	10	25	0.933707	2.3506	0.00545889	1	0.0835361	0.26348	SHC1; FN1; COL1A2; COL1A1; ITGA1; ITGA2; ITGA5; ITGB1; GRB2; FIGF;
Fc-epsilon receptor I signaling in mast cells	19	61	1.77404	1.82995	0.00470467	1	0.0754556	0.237993	SHC1; MS4A2; LCP2; HCLS1; FCGR2B; GAB2; CBLB; IKBKG; SYK; FCER1G; FYN; GRB2; LYN; FOS; ITK; DUSP1; PLA2G1B; S1PR1; INPP5D;
PDGF receptor signaling network	273	1290	25.4902	1.24292	8.39709e-06	0.0140063	0.000238644	0.000752702	STAT1; GAPDH; DAB2; RUNX1; SHC1; IL23A; TFF3; PGK1; EIF4EBP1; VCAN; HSPA1A; FN1; PRDM1; FOXH1; ADAM10; CACNA1G; NCK2; RPL5; HIC1; TAF4B; B2M; DDX5; BMPR1B; TNFSF11; RPS6; NR4A1; LHCGR; COL1A2; YWHAB; PKM; PTPRE; TRIAP1; MYOD1; ASIP; CRKL; NTS; DMP1; SH2D2A; S100A7; RUNX2; KDM4C; TMPRSS2; CDC25A; COL1A1; LEP; CDK5R1; ETV1; CD247; ELANE; PPARG; TGFBRAP1; GZMB; FOXA1; ACAP1; PARD6A; ITGA1; UBE2D1; E…
EphrinB-EPHB pathway	13	60	1.21382	1.27324	0.211063	1	1	1	SHC1; NCK2; DNM1; LCK; ROCK1; MAP4K4; GRIA1; RRAS; FYN; GRB2; EFNB2; LYN; CXCR4;
Integrin family cell surface interactions	310	1375	28.9449	1.32412	1.24203e-09	2.0717e-06	2.58963e-07	8.16791e-07	STAT1; GAPDH; DAB2; RUNX1; SHC1; IL23A; TFF3; PGK1; EIF4EBP1; VCAN; HSPA1A; FN1; PRDM1; FOXH1; ADAM10; CACNA1G; COL3A1; NCK2; RPL5; HIC1; TAF4B; B2M; DDX5; BMPR1B; TNFSF11; RPS6; NR4A1; LHCGR; COL1A2; YWHAB; PKM; PTPRE; TRIAP1; MYOD1; ASIP; COL4A3; NTS; DMP1; SH2D2A; S100A7; RUNX2; KDM4C; TMPRSS2; CDC25A; COL1A1; ADAM28; COL4A4; LEP; CDK5R1; ETV1; CD247; ELANE; PPARG; TGFBRAP1; GZMB; FOXA1; ACAP1…
IL1-mediated signaling events	50	234	4.66853	1.25511	0.0463745	1	0.449725	1	IL1RN; EIF4EBP1; NR4A1; YWHAB; ETV1; PPARG; EGR2; IL1RAP; MAPKAPK3; BTRC; CASP1; IKZF1; EGR3; CREM; LCK; MAPK13; SFN; MAP3K8; CBLB; IKBKG; LSP1; SYK; CEBPB; KPNA2; FYN; MEF2A; JUNB; MKNK1; CXCL8; MEF2C; XPO1; MYD88; MAPK9; GADD45G; KRT19; MAF; LYN; FOS; MAP2K3; TNFRSF1A; DUSP8; NFKBIA; IL1R1; PRKCH; PTGS2; YWHAE; IL1R2; DUSP1; FKBP1A; TNFAIP3;
Caspase cascade in apoptosis	10	52	0.933707	1.13033	0.390912	1	1	1	GZMB; GAS2; CASP1; CASP6; LMNB1; SPTAN1; GSN; ARHGDIB; BIRC3; TNFRSF1A;
Calcineurin-regulated NFAT-dependent transcription in lymphocytes	11	49	1.02708	1.31935	0.20127	1	1	1	PPARG; EGR2; IKZF1; EGR3; CREM; CBLB; JUNB; CXCL8; MAF; FOS; PTGS2;
Fanconi anemia pathway	6	48	0.560224	0.735192	0.849853	1	1	1	XRCC3; BTRC; RAD17; APITD1; FAN1; TOPBP1;
S1P2 pathway	6	26	0.560224	1.35704	0.27434	1	1	1	GNA15; IRS1; GNAI1; CDH5; GNAI2; FOS;
BARD1 signaling events	3	29	0.280112	0.609364	0.893332	1	1	1	TOPBP1; RAD51; EWSR1;
Coregulation of Androgen receptor activity	10	61	0.933707	0.963587	0.605912	1	1	1	KDM4C; TMPRSS2; MED1; SVIL; PRDX1; ZMIZ1; FHL2; TGIF1; GSN; NKX3-1;
Regulation of Telomerase	10	68	0.933707	0.864409	0.743543	1	1	1	MXD1; SMAD3; POT1; RPS6KB1; NR2F2; FOS; TERT; IFNAR2; YWHAE; IRF1;
Cellular roles of Anthrax toxin	4	22	0.373483	1.07	0.530091	1	1	1	NLRP1; CASP1; VCAM1; MAP2K3;
Internalization of ErbB1	272	1285	25.3968	1.24319	8.63308e-06	0.0144	0.000238644	0.000752702	STAT1; GAPDH; DAB2; RUNX1; SHC1; IL23A; TFF3; PGK1; EIF4EBP1; VCAN; HSPA1A; FN1; PRDM1; FOXH1; ADAM10; CACNA1G; NCK2; RPL5; HIC1; TAF4B; B2M; DDX5; BMPR1B; TNFSF11; RPS6; NR4A1; LHCGR; COL1A2; YWHAB; PKM; PTPRE; TRIAP1; MYOD1; ASIP; NTS; DMP1; SH2D2A; S100A7; RUNX2; KDM4C; TMPRSS2; CDC25A; COL1A1; LEP; CDK5R1; ETV1; CD247; ELANE; PPARG; TGFBRAP1; GZMB; FOXA1; ACAP1; PARD6A; ITGA1; UBE2D1; EGR2; C…
TGF-beta receptor signaling	64	305	5.97572	1.23251	0.0379255	1	0.383392	1	DAB2; RUNX1; SHC1; EIF4EBP1; FOXH1; NR4A1; COL1A2; YWHAB; MYOD1; RUNX2; ETV1; PPARG; TGFBRAP1; PARD6A; EGR2; SMAD3; MAPKAPK3; IKZF1; EGR3; CAMK2A; CREM; LCK; MAPK13; SFN; MAP3K8; CBLB; CITED1; LSP1; RPS6KB1; CEBPB; ITGB5; KPNA2; FYN; CBFB; MEF2A; JUNB; HSPA8; GRB2; MKNK1; CXCL8; CAV1; CTGF; MEF2C; XPO1; SERPINE1; MAPK9; TGIF1; GADD45G; FOXO1; KRT19; MAF; LYN; FOS; MAP2K3; TGFBR2; DUSP8; PRKCH; IF…
FOXA2 and FOXA3 transcription factor networks	10	43	0.933707	1.36685	0.184642	1	1	1	ALB; FOXA1; FOXF1; F2; ACADM; UCP2; CEBPB; ALDOB; ALAS1; INS;
Posttranslational regulation of adherens junction stability and dissassembly	44	231	4.10831	1.11887	0.226192	1	1	1	STAT1; SHC1; VCAN; ADAM10; CACNA1G; YWHAB; RUNX2; KDM4C; TMPRSS2; BTRC; FGFR3; CAMK2A; MMP9; MED1; SFN; TRRAP; DKK1; LEF1; ARF6; MMP2; SVIL; FYN; DVL3; PLAUR; PRDX1; GRB2; CXCL8; ZMIZ1; DSP; PLAU; XPO1; FHL2; CYR61; TGIF1; CTNNBIP1; ADCY7; GSN; FOS; TERT; YWHAE; MMP7; NKX3-1; BCL9; CDX1;
BCR signaling pathway	16	67	1.49393	1.40317	0.0941739	1	0.734029	1	SHC1; FCGR2B; IKBKG; SYK; CD79B; SH3BP5; PTPRC; GRB2; CD79A; LYN; FOS; BCL2A1; ETS1; NFKBIA; PPP3CA; INPP5D;
Signaling events mediated by TCPTP	26	92	2.42764	1.66021	0.00468811	1	0.0754556	0.237993	STAT1; SHC1; TFF3; COL1A2; COL1A1; ITGA1; EGR2; RAB4A; SELP; IRS1; RPS6KB1; CEBPB; THY1; BCL6; KPNA2; ITGB1; GRB2; VEGFA; GTF3A; PDGFRB; INSR; ETS1; IL2RG; IL4R; INPP5D; INS;
a4b7 Integrin signaling	2	9	0.186741	1.31017	0.469452	1	1	1	VCAM1; ITGB1;
Signaling events mediated by VEGFR1 and VEGFR2	275	1293	25.6769	1.24912	4.95839e-06	0.0082706	0.000212067	0.000668877	STAT1; GAPDH; DAB2; RUNX1; SHC1; IL23A; TFF3; PGK1; EIF4EBP1; VCAN; HSPA1A; FN1; PRDM1; FOXH1; ADAM10; CACNA1G; NCK2; RPL5; HIC1; TAF4B; B2M; DDX5; BMPR1B; TNFSF11; RPS6; NR4A1; LHCGR; COL1A2; YWHAB; PKM; PTPRE; TRIAP1; MYOD1; ASIP; NTS; DMP1; SH2D2A; S100A7; RUNX2; KDM4C; TMPRSS2; CDC25A; COL1A1; LEP; CDK5R1; ETV1; CD247; ELANE; PPARG; TGFBRAP1; GZMB; FOXA1; ACAP1; PARD6A; ITGA1; UBE2D1; EGR2; C…
Beta1 integrin cell surface interactions	303	1348	28.2913	1.32015	3.04612e-09	5.08092e-06	5.08092e-07	1.60257e-06	STAT1; GAPDH; DAB2; RUNX1; SHC1; IL23A; TFF3; PGK1; EIF4EBP1; VCAN; HSPA1A; FN1; PRDM1; FOXH1; ADAM10; CACNA1G; COL3A1; NCK2; RPL5; HIC1; TAF4B; B2M; DDX5; BMPR1B; TNFSF11; RPS6; NR4A1; LHCGR; COL1A2; YWHAB; PKM; PTPRE; TRIAP1; MYOD1; ASIP; COL4A3; NTS; DMP1; SH2D2A; S100A7; RUNX2; KDM4C; TMPRSS2; CDC25A; COL1A1; ADAM28; COL4A4; LEP; CDK5R1; ETV1; CD247; ELANE; PPARG; TGFBRAP1; GZMB; FOXA1; ACAP1…
Thromboxane A2 receptor signaling	12	54	1.12045	1.30595	0.19744	1	1	1	GNA15; VCAM1; ADRBK2; DNM1; LCK; ROCK1; SYK; FYN; GNAI2; TGM2; LYN; PRKCH;
Urokinase-type plasminogen activator (uPA) and uPAR-mediated signaling	272	1285	25.3968	1.24319	8.63308e-06	0.0144	0.000238644	0.000752702	STAT1; GAPDH; DAB2; RUNX1; SHC1; IL23A; TFF3; PGK1; EIF4EBP1; VCAN; HSPA1A; FN1; PRDM1; FOXH1; ADAM10; CACNA1G; NCK2; RPL5; HIC1; TAF4B; B2M; DDX5; BMPR1B; TNFSF11; RPS6; NR4A1; LHCGR; COL1A2; YWHAB; PKM; PTPRE; TRIAP1; MYOD1; ASIP; NTS; DMP1; SH2D2A; S100A7; RUNX2; KDM4C; TMPRSS2; CDC25A; COL1A1; LEP; CDK5R1; ETV1; CD247; ELANE; PPARG; TGFBRAP1; GZMB; FOXA1; ACAP1; PARD6A; ITGA1; UBE2D1; EGR2; C…
Ras signaling in the CD4+ TCR pathway	6	42	0.560224	0.840194	0.743606	1	1	1	CREM; MAP3K8; JUNB; FOS; PTGS2; FKBP1A;
TCR signaling in na&#xef;ve CD8+ T cells	31	127	2.89449	1.43391	0.0204503	1	0.252675	0.79696	SHC1; B2M; CD28; CD86; TRPV6; CD247; GZMB; CD3G; BTRC; LCP2; LCK; RASGRP1; MAP3K8; IKBKG; SYK; CD3D; FYN; PTPRC; HLA-A; JUNB; GRB2; XPO1; MAPK9; FOS; IFNAR2; TNFRSF1A; IFNA6; IL2RG; NFKBIA; IL2RB; TNFAIP3;
Ceramide signaling pathway	5	49	0.466853	0.600359	0.937216	1	1	1	MAP4K4; IGF1; BIRC3; TNFRSF1A; NFKBIA;
Reelin signaling pathway	7	29	0.653595	1.41915	0.212962	1	1	1	NCK2; CRKL; CDK5R1; MAP1B; FYN; ITGB1; MAPK8IP1;
Signaling mediated by p38-alpha and p38-beta	13	50	1.21382	1.52784	0.071298	1	0.627629	1	EIF4EBP1; YWHAB; ETV1; MAPKAPK3; SFN; LSP1; CEBPB; MEF2A; MKNK1; MEF2C; KRT19; PTGS2; YWHAE;
Signaling by Aurora kinases	15	98	1.40056	0.899432	0.716621	1	1	1	BTRC; NDC80; LCK; IKBKG; KIF2C; SYK; ARHGEF7; MYLK; NDEL1; SMC4; XPO1; TPX2; TNFRSF1A; NFKBIA; TNFAIP3;
S1P3 pathway	7	29	0.653595	1.41915	0.212962	1	1	1	GNA15; GNAI1; VEGFA; PDGFRB; GNAI2; CXCR4; S1PR1;
Validated nuclear estrogen receptor alpha network	8	64	0.746965	0.734924	0.874921	1	1	1	PDIA2; TFF1; MED1; CEBPB; XBP1; ATP5J; MPG; LMO4;
Polo-like kinase signaling events in the cell cycle	18	109	1.68067	0.970298	0.597355	1	1	1	TPT1; GOLGA2; CHEK2; BTRC; NDC80; LCK; CCNB1; IKBKG; SYK; WEE1; PPP1R12A; ARHGEF7; NDEL1; XPO1; TPX2; TNFRSF1A; NFKBIA; TNFAIP3;
IFN-gamma pathway	275	1293	25.6769	1.24912	4.95839e-06	0.0082706	0.000212067	0.000668877	STAT1; GAPDH; DAB2; RUNX1; SHC1; IL23A; TFF3; PGK1; EIF4EBP1; VCAN; HSPA1A; FN1; PRDM1; FOXH1; ADAM10; CACNA1G; NCK2; RPL5; HIC1; TAF4B; B2M; DDX5; BMPR1B; TNFSF11; RPS6; NR4A1; LHCGR; COL1A2; YWHAB; PKM; PTPRE; TRIAP1; MYOD1; ASIP; CRKL; NTS; DMP1; SH2D2A; S100A7; RUNX2; KDM4C; TMPRSS2; CDC25A; COL1A1; LEP; CDK5R1; ETV1; CD247; ELANE; PPARG; TGFBRAP1; GZMB; FOXA1; ACAP1; PARD6A; ITGA1; UBE2D1; E…
Regulation of RAC1 activity	43	205	4.01494	1.23212	0.0782655	1	0.627629	1	IL23A; ARHGAP1; CFL1; PARD6A; ARHGAP4; DOCK2; CHN2; ARHGEF10; ROCK1; ELMO1; CYFIP2; DLC1; CYBB; IL6; MMP2; ARPC1B; ABR; ARHGDIA; PPP1R12A; CHN1; MSN; ARHGEF7; CBFB; TLN1; JUNB; ITGB1; CXCL8; CYBA; H2AFY; VCL; PLAU; ARPC5; MAPK9; CYR61; FOS; MAP2K3; ARHGDIB; DUSP8; EPS8; DUSP1; SERPINB5; AKAP13; INS;
PAR1-mediated thrombin signaling events	276	1296	25.7703	1.25076	4.20614e-06	0.00701584	0.000194884	0.000614682	STAT1; GAPDH; DAB2; RUNX1; SHC1; IL23A; TFF3; PGK1; EIF4EBP1; VCAN; HSPA1A; FN1; PRDM1; FOXH1; ADAM10; CACNA1G; NCK2; RPL5; HIC1; TAF4B; B2M; DDX5; BMPR1B; TNFSF11; RPS6; NR4A1; LHCGR; COL1A2; YWHAB; PKM; PTPRE; TRIAP1; MYOD1; ASIP; NTS; DMP1; SH2D2A; S100A7; RUNX2; KDM4C; TMPRSS2; CDC25A; COL1A1; LEP; CDK5R1; ETV1; CD247; ELANE; PPARG; TGFBRAP1; GZMB; FOXA1; ACAP1; PARD6A; ITGA1; UBE2D1; EGR2; C…
Rapid glucocorticoid signaling	1	9	0.0933707	0.658346	0.813826	1	1	1	MAPK9;
IL12 signaling mediated by STAT4	10	29	0.933707	2.02649	0.0175235	1	0.22484	0.709165	IL18R1; CD28; CD86; CD247; CD3G; CD3D; HLA-DRA; MAPK9; FOS; IRF1;
Beta3 integrin cell surface interactions	22	43	2.05415	3.00544	2.76718e-07	0.000461566	2.00681e-05	6.32965e-05	FN1; COL1A2; COL4A3; COL1A1; COL4A4; COL4A1; THY1; PLAUR; TNC; VEGFA; PDGFRB; PLAU; PECAM1; LAMA4; SDC1; CYR61; FBN1; TGFBR2; TGFBI; THBS1; LAMB1; LAMC1;
Noncanonical Wnt signaling pathway	37	182	3.45472	1.19421	0.135796	1	0.895663	1	VCAN; CACNA1G; YWHAB; KDM4C; TMPRSS2; PPARG; BTRC; CAMK2A; MMP9; MED1; FZD7; SFN; TRRAP; ROCK1; DKK1; LEF1; MMP2; SVIL; DVL3; PRDX1; FLNA; CXCL8; ZMIZ1; CAV1; XPO1; FHL2; MAPK9; CYR61; TGIF1; CTNNBIP1; ADCY7; GSN; TERT; YWHAE; NKX3-1; BCL9; CDX1;
Regulation of p38-alpha and p38-beta	36	164	3.36134	1.28947	0.0587143	1	0.538107	1	EIF4EBP1; NR4A1; YWHAB; ETV1; PPARG; EGR2; MAPKAPK3; IKZF1; EGR3; CREM; LCK; SFN; MAP3K8; CBLB; LSP1; CEBPB; KPNA2; FYN; MEF2A; JUNB; MKNK1; CXCL8; MEF2C; XPO1; MAPK9; KRT19; MAF; LYN; FOS; MAP2K3; DUSP8; PRKCH; PTGS2; YWHAE; DUSP1; FKBP1A;
Alpha4 beta1 integrin signaling events	11	33	1.02708	1.95884	0.0169655	1	0.221082	0.697311	FN1; ADAM28; VCAM1; ARF6; PRKAR1A; TLN1; ITGB1; CD14; MDK; THBS1; THBS2;
S1P4 pathway	2	14	0.186741	0.842589	0.716424	1	1	1	GNAI1; GNAI2;
VEGFR1 specific signals	3	29	0.280112	0.609364	0.893332	1	1	1	VEGFA; CAV1; HIF1A;
PDGFR-beta signaling pathway	272	1285	25.3968	1.24319	8.63308e-06	0.0144	0.000238644	0.000752702	STAT1; GAPDH; DAB2; RUNX1; SHC1; IL23A; TFF3; PGK1; EIF4EBP1; VCAN; HSPA1A; FN1; PRDM1; FOXH1; ADAM10; CACNA1G; NCK2; RPL5; HIC1; TAF4B; B2M; DDX5; BMPR1B; TNFSF11; RPS6; NR4A1; LHCGR; COL1A2; YWHAB; PKM; PTPRE; TRIAP1; MYOD1; ASIP; NTS; DMP1; SH2D2A; S100A7; RUNX2; KDM4C; TMPRSS2; CDC25A; COL1A1; LEP; CDK5R1; ETV1; CD247; ELANE; PPARG; TGFBRAP1; GZMB; FOXA1; ACAP1; PARD6A; ITGA1; UBE2D1; EGR2; C…
p63 transcription factor network	17	105	1.5873	0.951331	0.63157	1	1	1	RUNX1; SHH; OGG1; EGR2; BTRC; BDKRB2; SFN; GPX2; S100A2; TOP2A; DVL3; MFGE8; IGFBP3; FASN; AXL; RRAD; SERPINB5;
Canonical Wnt signaling pathway	31	155	2.89449	1.1749	0.18565	1	1	1	VCAN; CACNA1G; YWHAB; KDM4C; TMPRSS2; BTRC; MMP9; MED1; SFN; TRRAP; DKK1; LEF1; MMP2; SVIL; DVL3; PRDX1; CXCL8; ZMIZ1; CAV1; XPO1; FHL2; CYR61; TGIF1; CTNNBIP1; ADCY7; GSN; TERT; YWHAE; NKX3-1; BCL9; CDX1;
HIF-2-alpha transcription factor network	8	34	0.746965	1.3832	0.211028	1	1	1	PGK1; TWIST1; BHLHE40; SLC11A2; VEGFA; SERPINE1; ETS1; EPO;
E-cadherin signaling in the nascent adherens junction	53	275	4.94865	1.13205	0.175252	1	0.977659	1	STAT1; SHC1; VCAN; ADAM10; CACNA1G; YWHAB; RUNX2; KDM4C; TMPRSS2; BTRC; FGFR3; CAMK2A; MMP9; MED1; SFN; TRRAP; ROCK1; DKK1; LEF1; CYFIP2; ARF6; MMP2; ACTN1; SVIL; FYN; DVL3; PLAUR; PRDX1; PVRL2; MYO6; GRB2; CXCL8; ZMIZ1; DSP; VCL; ZYX; PLAU; XPO1; FHL2; IGF1; CYR61; TGIF1; VASP; CTNNBIP1; ADCY7; GSN; FOS; TERT; YWHAE; MMP7; NKX3-1; BCL9; CDX1;
EPHB forward signaling	8	40	0.746965	1.17577	0.369738	1	1	1	SHC1; DNM1; ROCK1; MAP4K4; GRIA1; RRAS; GRB2; EFNB2;
Integrin-linked kinase signaling	157	654	14.6592	1.40994	9.12634e-07	0.00152227	6.08909e-05	0.000192055	STAT1; DAB2; RUNX1; SHC1; IL23A; TFF3; PGK1; EIF4EBP1; VCAN; FOXH1; CACNA1G; NCK2; B2M; TNFSF11; NR4A1; COL1A2; YWHAB; PKM; PTPRE; MYOD1; NTS; DMP1; RUNX2; KDM4C; TMPRSS2; LEP; CDK5R1; ETV1; CD247; PPARG; TGFBRAP1; GZMB; PARD6A; EGR2; SMAD3; CD3G; MAPKAPK3; BTRC; IKZF1; CA9; EGR3; TBP; CAMK2A; MMP9; NT5E; MED1; CREM; LCK; MAPK13; SFN; HMOX1; THBD; TRRAP; MAP3K8; GAB2; CBLB; CITED1; DKK1; LEF1; LS…
Regulation of nuclear beta catenin signaling and target gene transcription	30	135	2.80112	1.30544	0.069244	1	0.620963	1	VCAN; CACNA1G; YWHAB; KDM4C; TMPRSS2; BTRC; MMP9; MED1; SFN; TRRAP; DKK1; LEF1; MMP2; SVIL; DVL3; PRDX1; CXCL8; ZMIZ1; XPO1; FHL2; CYR61; TGIF1; CTNNBIP1; ADCY7; GSN; TERT; YWHAE; NKX3-1; BCL9; CDX1;
Ephrin B reverse signaling	7	30	0.653595	1.37186	0.23992	1	1	1	NCK2; DNM1; LCK; FYN; EFNB2; LYN; CXCR4;
p38 MAPK signaling pathway	38	189	3.54809	1.18106	0.148231	1	0.928447	1	EIF4EBP1; NR4A1; YWHAB; ETV1; PPARG; EGR2; MAPKAPK3; IKZF1; EGR3; CREM; LCK; MAPK13; SFN; MAP3K8; CBLB; LSP1; CEBPB; KPNA2; FYN; MEF2A; JUNB; MKNK1; CXCL8; MEF2C; XPO1; MAPK9; GADD45G; KRT19; MAF; LYN; FOS; MAP2K3; DUSP8; PRKCH; PTGS2; YWHAE; DUSP1; FKBP1A;
EGF receptor (ErbB1) signaling pathway	272	1285	25.3968	1.24319	8.63308e-06	0.0144	0.000238644	0.000752702	STAT1; GAPDH; DAB2; RUNX1; SHC1; IL23A; TFF3; PGK1; EIF4EBP1; VCAN; HSPA1A; FN1; PRDM1; FOXH1; ADAM10; CACNA1G; NCK2; RPL5; HIC1; TAF4B; B2M; DDX5; BMPR1B; TNFSF11; RPS6; NR4A1; LHCGR; COL1A2; YWHAB; PKM; PTPRE; TRIAP1; MYOD1; ASIP; NTS; DMP1; SH2D2A; S100A7; RUNX2; KDM4C; TMPRSS2; CDC25A; COL1A1; LEP; CDK5R1; ETV1; CD247; ELANE; PPARG; TGFBRAP1; GZMB; FOXA1; ACAP1; PARD6A; ITGA1; UBE2D1; EGR2; C…
p75(NTR)-mediated signaling	34	178	3.1746	1.12207	0.255317	1	1	1	SHC1; RIT2; YWHAB; CRKL; CDK5R1; NTRK1; BTRC; CAMK2A; DNM1; LCK; SFN; RGS19; GAB2; MAPK7; ELMO1; CASP6; IKBKG; SYK; RIT1; ARHGDIA; GRB2; MEF2C; XPO1; MYD88; MAPK9; FOS; MAP2K3; RHOB; BIRC3; TNFRSF1A; NFKBIA; YWHAE; MMP7; TNFAIP3;
Thrombin/protease-activated receptor (PAR) pathway	276	1297	25.7703	1.2498	4.50426e-06	0.0075131	0.000203057	0.000640459	STAT1; GAPDH; DAB2; RUNX1; SHC1; IL23A; TFF3; PGK1; EIF4EBP1; VCAN; HSPA1A; FN1; PRDM1; FOXH1; ADAM10; CACNA1G; NCK2; RPL5; HIC1; TAF4B; B2M; DDX5; BMPR1B; TNFSF11; RPS6; NR4A1; LHCGR; COL1A2; YWHAB; PKM; PTPRE; TRIAP1; MYOD1; ASIP; NTS; DMP1; SH2D2A; S100A7; RUNX2; KDM4C; TMPRSS2; CDC25A; COL1A1; LEP; CDK5R1; ETV1; CD247; ELANE; PPARG; TGFBRAP1; GZMB; FOXA1; ACAP1; PARD6A; ITGA1; UBE2D1; EGR2; C…
Class I PI3K signaling events	272	1285	25.3968	1.24319	8.63308e-06	0.0144	0.000238644	0.000752702	STAT1; GAPDH; DAB2; RUNX1; SHC1; IL23A; TFF3; PGK1; EIF4EBP1; VCAN; HSPA1A; FN1; PRDM1; FOXH1; ADAM10; CACNA1G; NCK2; RPL5; HIC1; TAF4B; B2M; DDX5; BMPR1B; TNFSF11; RPS6; NR4A1; LHCGR; COL1A2; YWHAB; PKM; PTPRE; TRIAP1; MYOD1; ASIP; NTS; DMP1; SH2D2A; S100A7; RUNX2; KDM4C; TMPRSS2; CDC25A; COL1A1; LEP; CDK5R1; ETV1; CD247; ELANE; PPARG; TGFBRAP1; GZMB; FOXA1; ACAP1; PARD6A; ITGA1; UBE2D1; EGR2; C…
Arf6 signaling events	272	1285	25.3968	1.24319	8.63308e-06	0.0144	0.000238644	0.000752702	STAT1; GAPDH; DAB2; RUNX1; SHC1; IL23A; TFF3; PGK1; EIF4EBP1; VCAN; HSPA1A; FN1; PRDM1; FOXH1; ADAM10; CACNA1G; NCK2; RPL5; HIC1; TAF4B; B2M; DDX5; BMPR1B; TNFSF11; RPS6; NR4A1; LHCGR; COL1A2; YWHAB; PKM; PTPRE; TRIAP1; MYOD1; ASIP; NTS; DMP1; SH2D2A; S100A7; RUNX2; KDM4C; TMPRSS2; CDC25A; COL1A1; LEP; CDK5R1; ETV1; CD247; ELANE; PPARG; TGFBRAP1; GZMB; FOXA1; ACAP1; PARD6A; ITGA1; UBE2D1; EGR2; C…
EPO signaling pathway	8	34	0.746965	1.3832	0.211028	1	1	1	STAT1; SHC1; CRKL; SH2B3; GRB2; LYN; EPO; INPP5D;
Plasma membrane estrogen receptor signaling	275	1298	25.6769	1.24431	6.95041e-06	0.0115933	0.000238644	0.000752702	STAT1; GAPDH; DAB2; RUNX1; SHC1; IL23A; TFF3; PGK1; EIF4EBP1; VCAN; HSPA1A; FN1; PRDM1; FOXH1; ADAM10; CACNA1G; NCK2; RPL5; HIC1; TAF4B; B2M; DDX5; BMPR1B; TNFSF11; RPS6; NR4A1; LHCGR; COL1A2; YWHAB; PKM; PTPRE; TRIAP1; MYOD1; ASIP; CRKL; NTS; DMP1; SH2D2A; S100A7; RUNX2; KDM4C; TMPRSS2; CDC25A; COL1A1; LEP; CDK5R1; ETV1; CD247; ELANE; PPARG; TGFBRAP1; GZMB; FOXA1; ACAP1; PARD6A; ITGA1; UBE2D1; E…
FoxO family signaling	8	49	0.746965	0.959855	0.611419	1	1	1	YWHAB; SFN; CCNB1; BCL6; XPO1; MAPK9; FOXO1; YWHAE;
IL2-mediated signaling events	22	115	2.05415	1.12394	0.308314	1	1	1	STAT1; SHC1; RPS6; BTRC; IRS1; LCK; GAB2; IKBKG; SYK; RPS6KB1; FYN; GRB2; XPO1; MAPK9; UGCG; FOS; TERT; TNFRSF1A; IL2RG; NFKBIA; IL2RB; TNFAIP3;
FAS (CD95) signaling pathway	20	130	1.86741	0.903916	0.727621	1	1	1	GZMB; GAS2; BTRC; CASP1; LCK; CASP6; MAP4K4; IKBKG; SYK; LMNB1; SPTAN1; XPO1; MAPK9; IGF1; GSN; ARHGDIB; BIRC3; TNFRSF1A; NFKBIA; TNFAIP3;
C-MYB transcription factor network	21	84	1.96078	1.46877	0.0397523	1	0.394683	1	COL1A2; MYOD1; LYZ; ADORA2B; PRTN3; ELANE; ATP2B1; CCNB1; CASP6; LEF1; CEBPB; ANPEP; HSPA8; COPA; SND1; ETS2; MAF; ETS1; BIRC3; PTGS2; PPP3CA;
p73 transcription factor network	14	78	1.30719	1.05474	0.46061	1	1	1	SERPINA1; NTRK1; IL1RAP; SFN; CCNB1; S100A2; HAGH; DEDD; PEA15; SERPINE1; FASN; TUBA1A; RAD51; IL4R;
Signaling events mediated by HDAC Class III	7	39	0.653595	1.05536	0.50503	1	1	1	HIST1H4K; TUBA1B; MYOD1; HIST1H4C; FHL2; FOXO1; HIST1H1E;
FOXM1 transcription factor network	8	42	0.746965	1.11979	0.425594	1	1	1	HSPA1A; CHEK2; FOXM1; CCNB1; MMP2; LAMA4; GAS1; FOS;
IL3-mediated signaling events	272	1292	25.3968	1.23645	1.36731e-05	0.0228068	0.000325811	0.00102764	STAT1; GAPDH; DAB2; RUNX1; SHC1; IL23A; TFF3; PGK1; EIF4EBP1; VCAN; HSPA1A; FN1; PRDM1; FOXH1; ADAM10; CACNA1G; NCK2; RPL5; HIC1; TAF4B; B2M; DDX5; BMPR1B; TNFSF11; RPS6; NR4A1; LHCGR; COL1A2; YWHAB; PKM; PTPRE; TRIAP1; MYOD1; ASIP; NTS; DMP1; SH2D2A; S100A7; RUNX2; KDM4C; TMPRSS2; CDC25A; COL1A1; LEP; CDK5R1; ETV1; CD247; ELANE; PPARG; TGFBRAP1; GZMB; FOXA1; ACAP1; PARD6A; ITGA1; UBE2D1; EGR2; C…
AP-1 transcription factor network	150	621	14.0056	1.41866	1.12983e-06	0.00188456	7.1167e-05	0.000224467	STAT1; DAB2; RUNX1; SHC1; IL23A; TFF3; PGK1; EIF4EBP1; VCAN; FOXH1; CACNA1G; B2M; TNFSF11; NR4A1; COL1A2; YWHAB; PKM; PTPRE; MYOD1; NTS; DMP1; RUNX2; KDM4C; TMPRSS2; LEP; CDK5R1; ETV1; CD247; PPARG; TGFBRAP1; GZMB; PARD6A; EGR2; SMAD3; CD3G; MAPKAPK3; BTRC; IKZF1; CA9; EGR3; TBP; CAMK2A; MMP9; NT5E; MED1; CREM; LCK; MAPK13; SFN; HMOX1; THBD; TRRAP; MAP3K8; GAB2; CBLB; CITED1; DKK1; LEF1; LSP1; PC…
Signaling events regulated by Ret tyrosine kinase	13	69	1.21382	1.10719	0.391878	1	1	1	SHC1; BTRC; DOK5; IRS1; LCK; IKBKG; SYK; GRB2; XPO1; PDLIM7; TNFRSF1A; NFKBIA; TNFAIP3;
Hypoxic and oxygen homeostasis regulation of HIF-1-alpha	27	80	2.52101	1.98261	0.000196442	0.327665	0.00409581	0.0129185	TFF3; PGK1; PKM; LEP; SMAD3; CA9; NT5E; HMOX1; ITGB2; BHLHE40; PLIN2; ADM; VEGFA; NDRG1; BNIP3; SERPINE1; ENG; MCL1; FOS; ENO1; ETS1; TERT; COPS5; ABCB1; HIF1A; EPO; CXCR4;
amb2 Integrin signaling	18	40	1.68067	2.64364	3.2853e-05	0.0547988	0.000750669	0.00236767	SELP; MMP9; LCK; ROCK1; SELPLG; ITGB2; IL6; MMP2; THY1; FYN; PLAUR; TLN1; PLAT; CTGF; PLAU; LRP1; JAM3; LYN;
Glucocorticoid receptor signaling	13	85	1.21382	0.898804	0.709358	1	1	1	STAT1; NR4A1; CDK5R1; TBP; SFN; PCK2; IL6; KRT17; CXCL8; MMP1; MAPK9; FOS; IRF1;
Hedgehog signaling events mediated by Gli proteins	8	48	0.746965	0.979848	0.586635	1	1	1	SHH; SMO; PTCH1; BTRC; GNAI1; IFT88; GNAI2; XPO1;
mTOR signaling pathway	272	1285	25.3968	1.24319	8.63308e-06	0.0144	0.000238644	0.000752702	STAT1; GAPDH; DAB2; RUNX1; SHC1; IL23A; TFF3; PGK1; EIF4EBP1; VCAN; HSPA1A; FN1; PRDM1; FOXH1; ADAM10; CACNA1G; NCK2; RPL5; HIC1; TAF4B; B2M; DDX5; BMPR1B; TNFSF11; RPS6; NR4A1; LHCGR; COL1A2; YWHAB; PKM; PTPRE; TRIAP1; MYOD1; ASIP; NTS; DMP1; SH2D2A; S100A7; RUNX2; KDM4C; TMPRSS2; CDC25A; COL1A1; LEP; CDK5R1; ETV1; CD247; ELANE; PPARG; TGFBRAP1; GZMB; FOXA1; ACAP1; PARD6A; ITGA1; UBE2D1; EGR2; C…
RAC1 signaling pathway	43	205	4.01494	1.23212	0.0782655	1	0.627629	1	IL23A; ARHGAP1; CFL1; PARD6A; ARHGAP4; DOCK2; CHN2; ARHGEF10; ROCK1; ELMO1; CYFIP2; DLC1; CYBB; IL6; MMP2; ARPC1B; ABR; ARHGDIA; PPP1R12A; CHN1; MSN; ARHGEF7; CBFB; TLN1; JUNB; ITGB1; CXCL8; CYBA; H2AFY; VCL; PLAU; ARPC5; MAPK9; CYR61; FOS; MAP2K3; ARHGDIB; DUSP8; EPS8; DUSP1; SERPINB5; AKAP13; INS;
[truncated: 91 more rows]

## Sheet: Protein domain
Analysis: Protein domain
Dataset name: DEGs in pancreatic cancer
Number of genes in the dataset: 1977
Number of genes in the dataset (which are available in Protein domain database) :1629
Number of genes in background: 14847
Is analysis quantitative: No
						Corrected p-values
[truncated: 516 more rows]

## Sheet: Site of expression
Analysis: Site of expression
Dataset name: DEGs in pancreatic cancer
[truncated: 644 more rows]

## Sheet: Transcription factor
Analysis: Transcription factor
[truncated: 210 more rows]

[truncated: 2 more sheets: Clinical phenotype, COSMIC]
