# Supplementary material for: Transcriptome analysis of the procession from chronic pancreatitis to pancreatic cancer and metastatic pancreatic cancer
Source: Sci Rep. 2021 Feb 9;11:3409. doi: 10.1038/s41598-021-83015-4 (PMC7873308; doi:10.1038/s41598-021-83015-4)
Supplement: Supplementary file 6 — Supplementary Table S5. [file 41598_2021_83015_MOESM6_ESM.xlsx]

## Sheet: Dataset(DEGs in metastatic panc
Name of dataset: DEGs in metastatic pancreatic cancer
No. of identified items: 2428 of 2518
No. of unidentified items: 90
ID type: EntrezID
Number of mapped gene: 2428
Is dataset quantitative :NO
Mapped items:
Dataset item (Entrez ID )		Entrez ID	Gene symbol	Description	Alternate names	Chromosome	Map location
2597		2597	GAPDH	glyceraldehyde-3-phosphate dehydrogenase	G3PD|GAPD|HEL-S-162eP	12	12p13
60		60	ACTB	actin, beta	BRWS1|PS1TP5BP1	7	7p22
9768		9768	KIAA0101	KIAA0101	L5|NS5ATP9|OEATC|OEATC-1|OEATC1|PAF|PAF15|p15(PAF)|p15/PAF|p15PAF	15	15q22.31
1601		1601	DAB2	Dab, mitogen-responsive phosphoprotein, homolog 2 (Drosophila)	DOC-2|DOC2	5	5p13.1
10142		10142	AKAP9	A kinase (PRKA) anchor protein 9	AKAP-9|AKAP350|AKAP450|CG-NAP|HYPERION|LQT11|MU-RMS-40.16A|PPP1R45|PRKA9|YOTIAO	7	7q21-q22
794		794	CALB2	calbindin 2	CAB29|CAL2|CR	16	16q22.2
9051		9051	PSTPIP1	proline-serine-threonine phosphatase interacting protein 1	CD2BP1|CD2BP1L|CD2BP1S|H-PIP|PAPAS|PSTPIP	15	15q24.3
1186		1186	CLCN7	chloride channel, voltage-sensitive 7	CLC-7|CLC7|OPTA2|OPTB4|PPP1R63	16	16p13
6569		6569	SLC34A1	solute carrier family 34 (type II sodium/phosphate cotransporter), member 1	FRTS2|NAPI-3|NPHLOP1|NPT2|NPTIIa|SLC11|SLC17A2	5	5q35
2797		2797	GNRH2	gonadotropin-releasing hormone 2	GnRH-II|LH-RHII	20	20p13
27291		27291	R3HCC1L	R3H domain and coiled-coil containing 1-like	C10orf28|GIDRP86|GIDRP88|PSORT	10	10q24.2
3557		3557	IL1RN	interleukin 1 receptor antagonist	DIRA|ICIL-1RA|IL-1RN|IL-1ra|IL-1ra3|IL1F3|IL1RA|IRAP|MVCD4	2	2q14.2
26532		26532	OR10H3	olfactory receptor, family 10, subfamily H, member 3	-	19	19p13.1
6035		6035	RNASE1	ribonuclease, RNase A family, 1 (pancreatic)	RAC1|RIB1|RNS1	14	14q11.2
430		430	ASCL2	achaete-scute family bHLH transcription factor 2	ASH2|HASH2|MASH2|bHLHa45	11	11p15.5
374378		374378	GALNT18	polypeptide N-acetylgalactosaminyltransferase 18	GALNACT18|GALNT15|GALNTL4|GalNAc-T15|GalNAc-T18	11	11p15.3
8993		8993	PGLYRP1	peptidoglycan recognition protein 1	PGLYRP|PGRP|PGRP-S|PGRPS|TAG7|TNFSF3L	19	19q13.2-q13.3
10720		10720	UGT2B11	UDP glucuronosyltransferase 2 family, polypeptide B11	-	4	4q13.2
9001		9001	HAP1	huntingtin-associated protein 1	HAP2|HIP5|HLP|hHLP1	17	17q21.2-q21.3
5276		5276	SERPINI2	serpin peptidase inhibitor, clade I (pancpin), member 2	MEPI|PANCPIN|PI14|TSA2004	3	3q26.1
4440		4440	MSI1	musashi RNA-binding protein 1	-	12	12q24
1607		1607	DGKB	diacylglycerol kinase, beta 90kDa	DAGK2|DGK|DGK-BETA	7	7p21.2
9671		9671	WSCD2	WSC domain containing 2	-	12	12q23.3
442862		442862	PRY2	PTPN13-like, Y-linked 2	PTPN13LY2	Y	Yq11.223
353515		353515	XKRY2	XK, Kell blood group complex subunit-related, Y-linked 2	XKRYP7	Y	Yq11.221
51360		51360	MBTPS2	membrane-bound transcription factor peptidase, site 2	BRESEK|IFAP|KFSD|KFSDX|OLMSX|S2P	X	Xp22.12-p22.11
6932		6932	TCF7	transcription factor 7 (T-cell specific, HMG-box)	TCF-1	5	5q31.1
1048		1048	CEACAM5	carcinoembryonic antigen-related cell adhesion molecule 5	CD66e|CEA	19	19q13.1-q13.2
861		861	RUNX1	runt-related transcription factor 1	AML1|AML1-EVI-1|AMLCR1|CBFA2|EVI-1|PEBP2aB	21	21q22.3
6464		6464	SHC1	SHC (Src homology 2 domain containing) transforming protein 1	SHC|SHCA	1	1q21
51561		51561	IL23A	interleukin 23, alpha subunit p19	IL-23|IL-23A|IL23P19|P19|SGRF	12	12q13.3
392		392	ARHGAP1	Rho GTPase activating protein 1	CDC42GAP|RHOGAP|RHOGAP1|p50rhoGAP	11	11p11.2
6758		6758	SSX5	synovial sarcoma, X breakpoint 5	-	X	Xp11.23
51032		51032	CELA2B	chymotrypsin-like elastase family, member 2B	ELA2B	1	1p36.21
9168		9168	TMSB10	thymosin beta 10	MIG12|TB10	2	2p11.2
1056		1056	CEL	carboxyl ester lipase	BAL|BSDL|BSSL|CELL|CEase|FAP|FAPP|LIPA|MODY8	9	9q34.3
5230		5230	PGK1	phosphoglycerate kinase 1	HEL-S-68p|MIG10|PGKA	X	Xq13.3
6846		6846	XCL2	chemokine (C motif) ligand 2	SCM-1b|SCM1B|SCYC2	1	1q24.2
6375		6375	XCL1	chemokine (C motif) ligand 1	ATAC|LPTN|LTN|SCM-1|SCM-1a|SCM1|SCM1A|SCYC1	1	1q23
5317		5317	PKP1	plakophilin 1	B6P	1	1q32
3069		3069	HDLBP	high density lipoprotein binding protein	HBP|PRO2900|VGL	2	2q37.3
8362		8362	HIST1H4K	histone cluster 1, H4k	H4/d|H4F2iii|H4FD|dJ160A22.1	6	6p22.1
3039		3039	HBA1	hemoglobin, alpha 1	HBA-T3|HBH	16	16p13.3
3889		3889	KRT83	keratin 83, type II	HB3|Hb-3|KRTHB3	12	12q13
5275		5275	SERPINB13	serpin peptidase inhibitor, clade B (ovalbumin), member 13	HSHUR7SEQ|HUR7|PI13|headpin	18	18q21.33
141		141	ADPRH	ADP-ribosylarginine hydrolase	ARH1	3	3q13.31-q13.33
6492		6492	SIM1	single-minded family bHLH transcription factor 1	bHLHe14	6	6q16.3
6230		6230	RPS25	ribosomal protein S25	S25	11	11q23.3
1080		1080	CFTR	cystic fibrosis transmembrane conductance regulator (ATP-binding cassette sub-family C, member 7)	ABC35|ABCC7|CF|CFTR/MRP|MRP7|TNR-CFTR|dJ760C5.1	7	7q31.2
7178		7178	TPT1	tumor protein, translationally-controlled 1	HRF|TCTP|p02|p23	13	13q14
2917		2917	GRM7	glutamate receptor, metabotropic 7	GLUR7|GPRC1G|MGLU7|MGLUR7|PPP1R87	3	3p26.1-p25.1
10877		10877	CFHR4	complement factor H-related 4	CFHL4|FHR-4|FHR4	1	1q32
2582		2582	GALE	UDP-galactose-4-epimerase	SDR1E1	1	1p36-p35
6911		6911	TBX6	T-box 6	SCDO5	16	16p11.2
5118		5118	PCOLCE	procollagen C-endopeptidase enhancer	PCPE|PCPE-1|PCPE1	7	7q22
10648		10648	SCGB1D1	secretoglobin, family 1D, member 1	LIPA|LPHA|LPNA	11	11q13
6656		6656	SOX1	SRY (sex determining region Y)-box 1	-	13	13q34
9462		9462	RASAL2	RAS protein activator like 2	NGAP	1	1q24
10850		10850	CCL27	chemokine (C-C motif) ligand 27	ALP|CTACK|CTAK|ESKINE|ILC|PESKY|SCYA27	9	9p13
22989		22989	MYH15	myosin, heavy chain 15	-	3	3q13.13
50674		50674	NEUROG3	neurogenin 3	Atoh5|Math4B|NGN-3|bHLHa7|ngn3	10	10q21.3
6731		6731	SRP72	signal recognition particle 72kDa	BMFF|BMFS1|HEL103	4	4q11
5937		5937	RBMS1	RNA binding motif, single stranded interacting protein 1	C2orf12|HCC-4|MSSP|MSSP-1|MSSP-2|MSSP-3|SCR2|YC1	2	2q24.2
8019		8019	BRD3	bromodomain containing 3	ORFX|RING3L	9	9q34
1462		1462	VCAN	versican	CSPG2|ERVR|GHAP|PG-M|WGN|WGN1	5	5q14.3
3043		3043	HBB	hemoglobin, beta	CD113t-C|beta-globin	11	11p15.5
2747		2747	GLUD2	glutamate dehydrogenase 2	GDH2|GLUDP1	X	Xq24-q25
3303		3303	HSPA1A	heat shock 70kDa protein 1A	HEL-S-103|HSP70-1|HSP70-1A|HSP70.1|HSP70I|HSP72|HSPA1	6	6p21.3
7556		7556	ZNF10	zinc finger protein 10	KOX1	12	12q24.33
6156		6156	RPL30	ribosomal protein L30	L30	8	8q22
2335		2335	FN1	fibronectin 1	CIG|ED-B|FINC|FN|FNZ|GFND|GFND2|LETS|MSF	2	2q34
6122		6122	RPL3	ribosomal protein L3	ASC-1|L3|TARBP-B	22	22q13
1473		1473	CST5	cystatin D	-	20	20p11.21
20		20	ABCA2	ATP-binding cassette, sub-family A (ABC1), member 2	ABC2	9	9q34
5024		5024	P2RX3	purinergic receptor P2X, ligand gated ion channel, 3	P2X3	11	11q12
3009		3009	HIST1H1B	histone cluster 1, H1b	H1|H1.5|H1B|H1F5|H1s-3	6	6p22.1
26659		26659	OR7A5	olfactory receptor, family 7, subfamily A, member 5	HTPCR2	19	19p13.1
8329		8329	HIST1H2AI	histone cluster 1, H2ai	H2A/c|H2AFC	6	6p22.1
639		639	PRDM1	PR domain containing 1, with ZNF domain	BLIMP1|PRDI-BF1	6	6q21
3955		3955	LFNG	LFNG O-fucosylpeptide 3-beta-N-acetylglucosaminyltransferase	SCDO3	7	7p22.2
9557		9557	CHD1L	chromodomain helicase DNA binding protein 1-like	ALC1|CHDL	1	1q12
2251		2251	FGF6	fibroblast growth factor 6	HBGF-6|HST2	12	12p13
577		577	ADGRB3	adhesion G protein-coupled receptor B3	BAI3	6	6q12
7289		7289	TULP3	tubby like protein 3	TUBL3	12	12p13.3
2290		2290	FOXG1	forkhead box G1	BF1|BF2|FHKL3|FKH2|FKHL1|FKHL2|FKHL3|FKHL4|FOXG1A|FOXG1B|FOXG1C|HBF-1|HBF-2|HBF-3|HBF-G2|HBF2|HFK1|HFK2|HFK3|KHL2|QIN	14	14q13
6128		6128	RPL6	ribosomal protein L6	L6|SHUJUN-2|TAXREB107|TXREB1	12	12q24.1
8747		8747	ADAM21	ADAM metallopeptidase domain 21	ADAM 21|ADAM31	14	14q24.1
1733		1733	DIO1	deiodinase, iodothyronine, type I	5DI|TXDI1	1	1p33-p32
8913		8913	CACNA1G	calcium channel, voltage-dependent, T type, alpha 1G subunit	Ca(V)T.1|Cav3.1|NBR13	17	17q22
5210		5210	PFKFB4	6-phosphofructo-2-kinase/fructose-2,6-biphosphatase 4	-	3	3p22-p21
85021		85021	REPS1	RALBP1 associated Eps domain containing 1	RALBP1	6	6q24.1
5046		5046	PCSK6	proprotein convertase subtilisin/kexin type 6	PACE4|SPC4	15	15q26.3
202559		202559	KHDRBS2	KH domain containing, RNA binding, signal transduction associated 2	SLM-1|SLM1|bA535F17.1	6	6q11.1
23659		23659	PLA2G15	phospholipase A2, group XV	ACS|GXVPLA2|LLPL|LPLA2|LYPLA3	16	16q22.1
54575		54575	UGT1A10	UDP glucuronosyltransferase 1 family, polypeptide A10	UDPGT|UGT-1J|UGT1-10|UGT1.10|UGT1J	2	2q37
4298		4298	MLLT1	myeloid/lymphoid or mixed-lineage leukemia; translocated to, 1	ENL|LTG19|YEATS1	19	19p13.3
4902		4902	NRTN	neurturin	NTN	19	19p13.3
6671		6671	SP4	Sp4 transcription factor	HF1B|SPR-1	7	7p15.3
5137		5137	PDE1C	phosphodiesterase 1C, calmodulin-dependent 70kDa	Hcam3|cam-PDE 1C|hCam-3	7	7p14.3
2830		2830	GPR6	G protein-coupled receptor 6	-	6	6q21
4100		4100	MAGEA1	melanoma antigen family A1	CT1.1|MAGE1	X	Xq28
7582		7582	ZNF33B	zinc finger protein 33B	KOX2|KOX31|ZNF11B	10	10q11.2
4082		4082	MARCKS	myristoylated alanine-rich protein kinase C substrate	80K-L|MACS|PKCSL|PRKCSL	6	6q22.2
6139		6139	RPL17	ribosomal protein L17	L17|PD-1|RPL23	18	18q21
1503		1503	CTPS1	CTP synthase 1	CTPS|IMD24	1	1p34.1
155066		155066	ATP6V0E2	ATPase, H+ transporting V0 subunit e2	ATP6V0E2L|C7orf32	7	7q36.1
1018		1018	CDK3	cyclin-dependent kinase 3	-	17	17q25.1
7035		7035	TFPI	tissue factor pathway inhibitor (lipoprotein-associated coagulation inhibitor)	EPI|LACI|TFI|TFPI1	2	2q32
8792		8792	TNFRSF11A	tumor necrosis factor receptor superfamily, member 11a, NFKB activator	CD265|FEO|LOH18CR1|ODFR|OFE|OPTB7|OSTS|PDB2|RANK|TRANCER	18	18q22.1
479		479	ATP12A	ATPase, H+/K+ transporting, nongastric, alpha polypeptide	ATP1AL1	13	13q12.12|13q12.1-q12.3
1281		1281	COL3A1	collagen, type III, alpha 1	EDS4A	2	2q31
7008		7008	TEF	thyrotrophic embryonic factor	-	22	22q13.2
3753		3753	KCNE1	potassium channel, voltage gated subfamily E regulatory beta subunit 1	ISK|JLNS|JLNS2|LQT2/5|LQT5|MinK	21	21q22.12
6536		6536	SLC6A9	solute carrier family 6 (neurotransmitter transporter, glycine), member 9	GLYT1	1	1p33
64714		64714	PDIA2	protein disulfide isomerase family A, member 2	PDA2|PDI|PDIP|PDIR	16	16p13.3
5989		5989	RFX1	regulatory factor X, 1 (influences HLA class II expression)	EFC|RFX	19	19p13.1
9333		9333	TGM5	transglutaminase 5	PSS2|TGASE5|TGASEX|TGM6|TGMX|TGX	15	15q15.2
8440		8440	NCK2	NCK adaptor protein 2	GRB4|NCKbeta	2	2q12
27290		27290	SPINK4	serine peptidase inhibitor, Kazal type 4	HEL136|PEC-60|PEC60	9	9p13.3
8608		8608	RDH16	retinol dehydrogenase 16 (all-trans)	RODH-4|SDR9C8	12	12q13.3
1215		1215	CMA1	chymase 1, mast cell	CYH|MCT1|chymase	14	14q11.2
8989		8989	TRPA1	transient receptor potential cation channel, subfamily A, member 1	ANKTM1|FEPS	8	8q13
1816		1816	DRD5	dopamine receptor D5	DBDR|DRD1B|DRD1L2	4	4p16.1
2569		2569	GABRR1	gamma-aminobutyric acid (GABA) A receptor, rho 1	-	6	6q15
8399		8399	PLA2G10	phospholipase A2, group X	GXPLA2|GXSPLA2|SPLA2	16	16p13.1-p12
2938		2938	GSTA1	glutathione S-transferase alpha 1	GST2|GSTA1-1|GTH1	6	6p12.1
5626		5626	PROP1	PROP paired-like homeobox 1	CPHD2|PROP-1	5	5q35.3
27303		27303	RBMS3	RNA binding motif, single stranded interacting protein 3	-	3	3p24-p23
5032		5032	P2RY11	purinergic receptor P2Y, G-protein coupled, 11	P2Y11	19	19p13.2
5205		5205	ATP8B1	ATPase, aminophospholipid transporter, class I, type 8B, member 1	ATPIC|BRIC|FIC1|ICP1|PFIC|PFIC1	18	18q21.31
199		199	AIF1	allograft inflammatory factor 1	AIF-1|IBA1|IRT-1|IRT1	6	6p21.3
4610		4610	MYCL	v-myc avian myelocytomatosis viral oncogene lung carcinoma derived homolog	L-Myc|LMYC|MYCL1|bHLHe38	1	1p34.2
2760		2760	GM2A	GM2 ganglioside activator	GM2-AP|SAP-3	5	5q33.1
343		343	AQP8	aquaporin 8	AQP-8	16	16p12
6164		6164	RPL34	ribosomal protein L34	L34	4	4q25
1072		1072	CFL1	cofilin 1 (non-muscle)	CFL|HEL-S-15|cofilin	11	11q13
6125		6125	RPL5	ribosomal protein L5	DBA6|L5|MSTP030|PPP1R135	1	1p22.1
6159		6159	RPL29	ribosomal protein L29	HIP|HUMRPL29|L29|RPL29P10|RPL29_3_370	3	3p21.3-p21.2
6160		6160	RPL31	ribosomal protein L31	L31	2	2q11.2
6152		6152	RPL24	ribosomal protein L24	HEL-S-310|L24	3	3q12
10383		10383	TUBB4B	tubulin, beta 4B class IVb	Beta2|TUBB2|TUBB2C	9	9q34
871		871	SERPINH1	serpin peptidase inhibitor, clade H (heat shock protein 47), member 1, (collagen binding protein 1)	AsTP3|CBP1|CBP2|HSP47|OI10|PIG14|PPROM|RA-A47|SERPINH2|gp46	11	11q13.5
645961		645961	SPATA31C2	SPATA31 subfamily C, member 2	FAM75C2	9	9q22.1
1830		1830	DSG3	desmoglein 3	CDHF6|PVA	18	18q12.1
6757		6757	SSX2	synovial sarcoma, X breakpoint 2	CT5.2|CT5.2A|HD21|HOM-MEL-40|SSX	X	Xp11.22
2779		2779	GNAT1	guanine nucleotide binding protein (G protein), alpha transducing activity polypeptide 1	CSNB1G|CSNBAD3|GBT1|GNATR	3	3p21
2833		2833	CXCR3	chemokine (C-X-C motif) receptor 3	CD182|CD183|CKR-L2|CMKAR3|GPR9|IP10-R|Mig-R|MigR	X	Xq13
1557		1557	CYP2C19	cytochrome P450, family 2, subfamily C, polypeptide 19	CPCJ|CYP2C|CYPIIC17|CYPIIC19|P450C2C|P450IIC19	10	10q24
10004		10004	NAALADL1	N-acetylated alpha-linked acidic dipeptidase-like 1	I100|NAALADASEL	11	11q12
283459		283459	GATC	glutamyl-tRNA(Gln) amidotransferase, subunit C	15E1.2	12	12q24.31
6718		6718	AKR1D1	aldo-keto reductase family 1, member D1	3o5bred|CBAS2|SRD5B1	7	7q32-q33
23431		23431	AP4E1	adaptor-related protein complex 4, epsilon 1 subunit	CPSQ4|SPG51	15	15q21.2
1447		1447	CSN2	casein beta	CASB	4	4q21.1
7101		7101	NR2E1	nuclear receptor subfamily 2, group E, member 1	TLL|TLX|XTLL	6	6q21
8227		8227	AKAP17A	A kinase (PRKA) anchor protein 17A	721P|AKAP-17A|CCDC133|CXYorf3|DXYS155E|PRKA17A|SFRS17A|XE7|XE7Y	X|Y	Xp22.33 and Yp11.32
53942		53942	CNTN5	contactin 5	HNB-2s|NB-2	11	11q22.1
3768		3768	KCNJ12	potassium channel, inwardly rectifying subfamily J, member 12	IRK-2|IRK2|KCNJN1|Kir2.2|Kir2.2v|hIRK|hIRK1|hkir2.2x|kcnj12x	17	17p11.2
3846		3846	KRTAP5-9	keratin associated protein 5-9	KRN1|KRTAP5-1|KRTAP5.9	11	11q13.5
3857		3857	KRT9	keratin 9, type I	CK-9|EPPK|K9	17	17q21.2
2206		2206	MS4A2	membrane-spanning 4-domains, subfamily A, member 2	APY|ATOPY|FCER1B|FCERI|IGEL|IGER|IGHER|MS4A1	11	11q12-q13
9928		9928	KIF14	kinesin family member 14	MKS12	1	1q32.1
797		797	CALCB	calcitonin-related polypeptide beta	CALC2|CGRP-II|CGRP2	11	11p15.2-p15.1
6233		6233	RPS27A	ribosomal protein S27a	CEP80|HEL112|S27A|UBA80|UBC|UBCEP1|UBCEP80	2	2p16
6445		6445	SGCG	sarcoglycan, gamma (35kDa dystrophin-associated glycoprotein)	A4|DAGA4|DMDA|DMDA1|LGMD2C|MAM|SCARMD2|SCG3|TYPE	13	13q12
11144		11144	DMC1	DNA meiotic recombinase 1	DMC1H|LIM15|dJ199H16.1	22	22q13.1
2035		2035	EPB41	erythrocyte membrane protein band 4.1	4.1R|EL1|HE	1	1p33-p32
6218		6218	RPS17	ribosomal protein S17	DBA4|RPS17L|RPS17L1|RPS17L2|S17	15	15q
1448		1448	CSN3	casein kappa	CNS10|CSN10|CSNK|KCA	4	4q21.1
7143		7143	TNR	tenascin R	TN-R	1	1q24
2165		2165	F13B	coagulation factor XIII, B polypeptide	FXIIIB	1	1q31-q32.1
246		246	ALOX15	arachidonate 15-lipoxygenase	12-LOX|15-LOX-1|15LOX-1	17	17p13.3
124		124	ADH1A	alcohol dehydrogenase 1A (class I), alpha polypeptide	ADH1	4	4q23
6191		6191	RPS4X	ribosomal protein S4, X-linked	CCG2|DXS306|RPS4|S4|SCAR|SCR10	X	Xq13.1
6201		6201	RPS7	ribosomal protein S7	DBA8|S7	2	2p25
1312		1312	COMT	catechol-O-methyltransferase	HEL-S-98n	22	22q11.21
972		972	CD74	CD74 molecule, major histocompatibility complex, class II invariant chain	DHLAG|HLADG|II|Ia-GAMMA	5	5q32
5146		5146	PDE6C	phosphodiesterase 6C, cGMP-specific, cone, alpha prime	ACHM5|COD4|PDEA2	10	10q24
1142		1142	CHRNB3	cholinergic receptor, nicotinic, beta 3 (neuronal)	-	8	8p11.2
22918		22918	CD93	CD93 molecule	C1QR1|C1qR(P)|C1qRP|CDw93|ECSM3|MXRA4|dJ737E23.1	20	20p11.21
5990		5990	RFX2	regulatory factor X, 2 (influences HLA class II expression)	-	19	19p13.3
2892		2892	GRIA3	glutamate receptor, ionotropic, AMPA 3	GLUR-C|GLUR-K3|GLUR3|GLURC|GluA3|MRX94	X	Xq25
3083		3083	HGFAC	HGF activator	HGFA	4	4p16
2762		2762	GMDS	GDP-mannose 4,6-dehydratase	GMD|SDR3E1	6	6p25
6869		6869	TACR1	tachykinin receptor 1	NK1R|NKIR|SPR|TAC1R	2	2p12
2512		2512	FTL	ferritin, light polypeptide	LFTD|NBIA3	19	19q13.33
4113		4113	MAGEB2	melanoma antigen family B2	CT3.2|DAM6|MAGE-XP-2	X	Xp21.3
2563		2563	GABRD	gamma-aminobutyric acid (GABA) A receptor, delta	EIG10|EJM7|GEFSP5	1	1p36.3
8542		8542	APOL1	apolipoprotein L, 1	APO-L|APOL|APOL-I|FSGS4	22	22q13.1
2815		2815	GP9	glycoprotein IX (platelet)	CD42a|GPIX	3	3q21.3
6580		6580	SLC22A1	solute carrier family 22 (organic cation transporter), member 1	HOCT1|OCT1|oct1_cds	6	6q25.3
60481		60481	ELOVL5	ELOVL fatty acid elongase 5	HELO1|SCA38|dJ483K16.1	6	6p12.1
3931		3931	LCAT	lecithin-cholesterol acyltransferase	-	16	16q22.1
6194		6194	RPS6	ribosomal protein S6	S6	9	9p21
3381		3381	IBSP	integrin-binding sialoprotein	BNSP|BSP|BSP-II|SP-II	4	4q21.1
4542		4542	MYO1F	myosin IF	-	19	19p13.3-p13.2
2241		2241	FER	fer (fps/fes related) tyrosine kinase	PPP1R74|TYK3|p94-Fer	5	5q21
1068		1068	CETN1	centrin, EF-hand protein, 1	CEN1|CETN	18	18p11.32
1418		1418	CRYGA	crystallin, gamma A	CRY-g-A|CRYG1|CRYG5	2	2q34
25763		25763	HYPM	huntingtin interacting protein M	CXorf27|HIP17	X	Xp21.1
747		747	DAGLA	diacylglycerol lipase, alpha	C11orf11|DAGL(ALPHA)|DAGLALPHA|NSDDR	11	11q12.2
27285		27285	TEKT2	tektin 2 (testicular)	TEKTB1|TEKTIN-T|h-tektin-t	1	1p34.3
733		733	C8G	complement component 8, gamma polypeptide	C8C	9	9q34.3
735		735	C9	complement component 9	ARMD15|C9D	5	5p14-p12
7456		7456	WIPF1	WAS/WASL interacting protein family, member 1	PRPL-2|WAS2|WASPIP|WIP	2	2q31.1
8793		8793	TNFRSF10D	tumor necrosis factor receptor superfamily, member 10d, decoy with truncated death domain	CD264|DCR2|TRAIL-R4|TRAILR4|TRUNDD	8	8p21
3617		3617	IMPG1	interphotoreceptor matrix proteoglycan 1	GP147|IPM150|SPACR|VMD4	6	6q14.2-q15
57096		57096	RPGRIP1	retinitis pigmentosa GTPase regulator interacting protein 1	CORD13|LCA6|RGI1|RGRIP|RPGRIP|RPGRIP1d	14	14q11
9283		9283	GPR37L1	G protein-coupled receptor 37 like 1	ET(B)R-LP-2|ETBR-LP-2	1	1q32.1
8243		8243	SMC1A	structural maintenance of chromosomes 1A	CDLS2|DXS423E|SB1.8|SMC1|SMC1L1|SMC1alpha|SMCB	X	Xp11.22-p11.21
9194		9194	SLC16A7	solute carrier family 16 (monocarboxylate transporter), member 7	MCT2	12	12q13
7546		7546	ZIC2	Zic family member 2	HPE5	13	13q32
2158		2158	F9	coagulation factor IX	FIX|HEMB|P19|PTC|THPH8	X	Xq27.1-q27.2
10599		10599	SLCO1B1	solute carrier organic anion transporter family, member 1B1	HBLRR|LST-1|LST1|OATP-C|OATP1B1|OATP2|OATPC|SLC21A6	12	12p
8340		8340	HIST1H2BL	histone cluster 1, H2bl	H2B/c|H2BFC|dJ97D16.4	6	6p22.1
6543		6543	SLC8A2	solute carrier family 8 (sodium/calcium exchanger), member 2	NCX2	19	19q13.3
314		314	AOC2	amine oxidase, copper containing 2 (retina-specific)	DAO2|RAO	17	17q21
5408		5408	PNLIPRP2	pancreatic lipase-related protein 2	PLRP2	10	10q25.3
27232		27232	GNMT	glycine N-methyltransferase	-	6	6p12
3067		3067	HDC	histidine decarboxylase	-	15	15q21.2
6129		6129	RPL7	ribosomal protein L7	L7|humL7-1	8	8q21.11
3078		3078	CFHR1	complement factor H-related 1	CFHL|CFHL1|CFHL1P|CFHR1P|FHR1|H36-1|H36-2|HFL1|HFL2	1	1q32
3080		3080	CFHR2	complement factor H-related 2	CFHL2|FHR2|HFL3	1	1q31.3
7093		7093	TLL2	tolloid-like 2	-	10	10q23-q24
3759		3759	KCNJ2	potassium channel, inwardly rectifying subfamily J, member 2	ATFB9|HHBIRK1|HHIRK1|IRK1|KIR2.1|LQT7|SQT3	17	17q24.3
81621		81621	KAZALD1	Kazal-type serine peptidase inhibitor domain 1	BONO1|FKSG28|FKSG40|IGFBP-rP10	10	10q24.31
6133		6133	RPL9	ribosomal protein L9	L9|NPC-A-16	4	4p13
8941		8941	CDK5R2	cyclin-dependent kinase 5, regulatory subunit 2 (p39)	NCK5AI|P39|p39nck5ai	2	2q35
7225		7225	TRPC6	transient receptor potential cation channel, subfamily C, member 6	FSGS2|TRP6	11	11q22.1
9331		9331	B4GALT6	UDP-Gal:betaGlcNAc beta 1,4- galactosyltransferase, polypeptide 6	B4Gal-T6|beta4Gal-T6	18	18q11
284119		284119	PTRF	polymerase I and transcript release factor	CAVIN|CAVIN1|CGL4|FKSG13|cavin-1	17	17q21.2
5172		5172	SLC26A4	solute carrier family 26 (anion exchanger), member 4	DFNB4|EVA|PDS|TDH2B	7	7q31
8809		8809	IL18R1	interleukin 18 receptor 1	CD218a|CDw218a|IL-1Rrp|IL18RA|IL1RRP	2	2q12
9182		9182	RASSF9	Ras association (RalGDS/AF-6) domain family (N-terminal) member 9	P-CIP1|PAMCI|PCIP1	12	12q21.31
570		570	BAAT	bile acid CoA:amino acid N-acyltransferase	BACAT|BAT	9	9q22.3
904		904	CCNT1	cyclin T1	CCNT|CYCT1|HIVE1	12	12q13.11
3665		3665	IRF7	interferon regulatory factor 7	IMD39|IRF-7H|IRF7A|IRF7B|IRF7C|IRF7H	11	11p15.5
50618		50618	ITSN2	intersectin 2	PRO2015|SH3D1B|SH3P18|SWA|SWAP	2	2p23.3
8646		8646	CHRD	chordin	-	3	3q27
26471		26471	NUPR1	nuclear protein, transcriptional regulator, 1	COM1|P8	16	16p11.2
10529		10529	NEBL	nebulette	LASP2|LNEBL	10	10p12
91369		91369	ANKRD40	ankyrin repeat domain 40	-	17	17q21.33
3950		3950	LECT2	leukocyte cell-derived chemotaxin 2	chm-II|chm2	5	5q31.1
3068		3068	HDGF	hepatoma-derived growth factor	HMG1L2	1	1q23.1
2219		2219	FCN1	ficolin (collagen/fibrinogen domain containing) 1	FCNM	9	9q34
10376		10376	TUBA1B	tubulin, alpha 1b	K-ALPHA-1	12	12q13.12
6590		6590	SLPI	secretory leukocyte peptidase inhibitor	ALK1|ALP|BLPI|HUSI|HUSI-I|MPI|WAP4|WFDC4	20	20q12
2572		2572	GAD2	glutamate decarboxylase 2 (pancreatic islets and brain, 65kDa)	GAD65	10	10p11.23
1278		1278	COL1A2	collagen, type I, alpha 2	OI4	7	7q22.1
7169		7169	TPM2	tropomyosin 2 (beta)	AMCD1|DA1|DA2B|HEL-S-273|NEM4|TMSB	9	9p13
6229		6229	RPS24	ribosomal protein S24	DBA3|S24	10	10q22
445329		445329	SULT1A4	sulfotransferase family, cytosolic, 1A, phenol-preferring, member 4	HAST3|M-PST|ST1A3/ST1A4|ST1A4|TL-PST	16	16p11.2
7292		7292	TNFSF4	tumor necrosis factor (ligand) superfamily, member 4	CD134L|CD252|GP34|OX-40L|OX4OL|TXGP1	1	1q25
3133		3133	HLA-E	major histocompatibility complex, class I, E	EA1.2|EA2.1|HLA-6.2|MHC|QA1	6	6p21.3
7529		7529	YWHAB	tyrosine 3-monooxygenase/tryptophan 5-monooxygenase activation protein, beta	GW128|HEL-S-1|HS1|KCIP-1|YWHAA	20	20q13.1
3891		3891	KRT85	keratin 85, type II	ECTD4|HB5|Hb-5|K85|KRTHB5|hHb5	12	12q13
205		205	AK4	adenylate kinase 4	AK 4|AK3|AK3L1|AK3L2	1	1p31.3
226		226	ALDOA	aldolase A, fructose-bisphosphate	ALDA|GSD12|HEL-S-87p	16	16p11.2
6144		6144	RPL21	ribosomal protein L21	HYPT12|L21	13	13q12.2
5539		5539	PPY	pancreatic polypeptide	PNP	17	17q21
1585		1585	CYP11B2	cytochrome P450, family 11, subfamily B, polypeptide 2	ALDOS|CPN2|CYP11B|CYP11BL|CYPXIB2|P-450C18|P450C18|P450aldo	8	8q21-q22
3739		3739	KCNA4	potassium channel, voltage gated shaker related subfamily A, member 4	HBK4|HK1|HPCN2|HUKII|KCNA4L|KCNA8|KV1.4|PCN2	11	11p14
57834		57834	CYP4F11	cytochrome P450, family 4, subfamily F, polypeptide 11	CYPIVF11	19	19p13.1
2843		2843	GPR20	G protein-coupled receptor 20	-	8	8q24.3
3818		3818	KLKB1	kallikrein B, plasma (Fletcher factor) 1	KLK3|PPK	4	4q35
3762		3762	KCNJ5	potassium channel, inwardly rectifying subfamily J, member 5	CIR|GIRK4|KATP1|KIR3.4|LQT13	11	11q24
4990		4990	SIX6	SIX homeobox 6	MCOPCT2|ODRMD|OPTX2|Six9	14	14q23.1
1271		1271	CNTFR	ciliary neurotrophic factor receptor	-	9	9p13
6291		6291	SAA4	serum amyloid A4, constitutive	C-SAA|CSAA	11	11p15.1-p14
5315		5315	PKM	pyruvate kinase, muscle	CTHBP|HEL-S-30|OIP3|PK3|PKM2|TCB|THBP1	15	15q22
7348		7348	UPK1B	uroplakin 1B	TSPAN20|UPIB|UPK1	3	3q13.32
6929		6929	TCF3	transcription factor 3	E2A|E47|ITF1|TCF-3|VDIR|bHLHb21	19	19p13.3
2642		2642	GCGR	glucagon receptor	GGR|GL-R	17	17q25
22994		22994	CEP131	centrosomal protein 131kDa	AZ1|AZI1|ZA1	17	17q25.3
3475		3475	IFRD1	interferon-related developmental regulator 1	PC4|TIS7	7	7q31.1
6344		6344	SCTR	secretin receptor	SR	2	2q14.1
3938		3938	LCT	lactase	LAC|LPH|LPH1	2	2q21
8785		8785	MATN4	matrilin 4	-	20	20q13.12
26095		26095	PTPN20	protein tyrosine phosphatase, non-receptor type 20	CT126|PTPN20A|PTPN20B|bA142I17.1|bA42B19.1|hPTPN20	10	10q11.22
22979		22979	EFR3B	EFR3 homolog B	KIAA0953	2	2p23.3
4153		4153	MBL2	mannose-binding lectin (protein C) 2, soluble	COLEC1|HSMBPC|MBL|MBL2D|MBP|MBP-C|MBP1|MBPD	10	10q11.2
6335		6335	SCN9A	sodium channel, voltage gated, type IX alpha subunit	ETHA|FEB3B|GEFSP7|HSAN2D|NE-NA|NENA|Nav1.7|PN1|SFNP	2	2q24
51499		51499	TRIAP1	TP53 regulated inhibitor of apoptosis 1	HSPC132|MDM35|P53CSV|WF-1	12	12q24.31
6608		6608	SMO	smoothened, frizzled class receptor	FZD11|Gx|SMOH	7	7q32.3
10260		10260	DENND4A	DENN/MADD domain containing 4A	IRLB|MYCPBP	15	15q22.31
319		319	APOF	apolipoprotein F	Apo-F|LTIP	12	12q13.3
9214		9214	FCMR	Fc fragment of IgM receptor	FAIM3|TOSO	1	1q32.1
22927		22927	HABP4	hyaluronan binding protein 4	IHABP-4|IHABP4|Ki-1/57|SERBP1L	9	9q22.3-q31
7552		7552	ZNF711	zinc finger protein 711	CMPX1|MRX97|ZNF4|ZNF5|ZNF6|Zfp711|dJ75N13.1	X	Xq21.1
9934		9934	P2RY14	purinergic receptor P2Y, G-protein coupled, 14	BPR105|GPR105|P2Y14	3	3q24-q25.1
10878		10878	CFHR3	complement factor H-related 3	CFHL3|DOWN16|FHR-3|FHR3|HLF4	1	1q32
10876		10876	EDDM3A	epididymal protein 3A	EP3A|FAM12A|HE3-ALPHA|HE3A|HE3ALPHA|RAM1	14	14q11.2
142684		142684	RAB40A	RAB40A, member RAS oncogene family	RAR2|RAR2A	X	Xq22.1
6124		6124	RPL4	ribosomal protein L4	L4	15	15q22
256643		256643	CXorf23	chromosome X open reading frame 23	-	X	Xp22.12
3242		3242	HPD	4-hydroxyphenylpyruvate dioxygenase	4-HPPD|4HPPD|GLOD3|HPPDASE|PPD	12	12q24.31
7032		7032	TFF2	trefoil factor 2	SML1|SP	21	21q22.3
6340		6340	SCNN1G	sodium channel, non voltage gated 1 gamma subunit	BESC3|ENaCg|ENaCgamma|PHA1|SCNEG	16	16p12
2981		2981	GUCA2B	guanylate cyclase activator 2B (uroguanylin)	GCAP-II|UGN	1	1p34-p33
130		130	ADH6	alcohol dehydrogenase 6 (class V)	ADH-5	4	4q23
11080		11080	DNAJB4	DnaJ (Hsp40) homolog, subfamily B, member 4	DNAJW|DjB4|HLJ1	1	1p31.1
11082		11082	ESM1	endothelial cell-specific molecule 1	endocan	5	5q11.2
5023		5023	P2RX1	purinergic receptor P2X, ligand gated ion channel, 1	P2X1	17	17p13.3
5593		5593	PRKG2	protein kinase, cGMP-dependent, type II	PRKGR2|cGK2|cGKII	4	4q13.1-q21.1
140883		140883	ZNF280B	zinc finger protein 280B	5'OY11.1|D87009.C22.3|SUHW2|ZNF279|ZNF632	22	22q11.22
23547		23547	LILRA4	leukocyte immunoglobulin-like receptor, subfamily A (with TM domain), member 4	CD85g|ILT7	19	19q13.4
11153		11153	FICD	FIC domain containing	HIP13|HYPE|UNQ3041	12	12q24.1
25770		25770	C22orf31	chromosome 22 open reading frame 31	HS747E2A|bK747E2.1	22	22q12.1
173		173	AFM	afamin	ALB2|ALBA|ALF	4	4q13.3
7432		7432	VIP	vasoactive intestinal peptide	PHM27	6	6q25
10462		10462	CLEC10A	C-type lectin domain family 10, member A	CD301|CLECSF13|CLECSF14|HML|HML2|MGL	17	17p13.1
26050		26050	SLITRK5	SLIT and NTRK-like family, member 5	LRRC11|bA364G4.2	13	13q31.2
3736		3736	KCNA1	potassium channel, voltage gated shaker related subfamily A, member 1	AEMK|EA1|HBK1|HUK1|KV1.1|MBK1|MK1|RBK1	12	12p13.32
334		334	APLP2	amyloid beta (A4) precursor-like protein 2	APLP-2|APPH|APPL2|CDEBP	11	11q24
23643		23643	LY96	lymphocyte antigen 96	ESOP-1|MD-2|MD2|ly-96	8	8q21.11
7681		7681	MKRN3	makorin ring finger protein 3	CPPB2|D15S9|RNF63|ZFP127|ZNF127	15	15q11-q13
685		685	BTC	betacellulin	-	4	4q13.3
3175		3175	ONECUT1	one cut homeobox 1	HNF-6|HNF6|HNF6A	15	15q21.3
5244		5244	ABCB4	ATP-binding cassette, sub-family B (MDR/TAP), member 4	ABC21|GBD1|ICP3|MDR2|MDR2/3|MDR3|PFIC-3|PGY3	7	7q21.1
5207		5207	PFKFB1	6-phosphofructo-2-kinase/fructose-2,6-biphosphatase 1	F6PK|HL2K|PFRX	X	Xp11.21
9398		9398	CD101	CD101 molecule	EWI-101|IGSF2|V7	1	1p13
213		213	ALB	albumin	ANALBA|FDAH|PRO0883|PRO0903|PRO1341	4	4q13.3
7167		7167	TPI1	triosephosphate isomerase 1	HEL-S-49|TIM|TPI|TPID	12	12p13
30848		30848	CTAG2	cancer/testis antigen 2	CAMEL|CT2|CT6.2|CT6.2a|CT6.2b|ESO2|LAGE-1|LAGE2B	X	Xq28
1184		1184	CLCN5	chloride channel, voltage-sensitive 5	CLC5|CLCK2|ClC-5|DENTS|NPHL1|NPHL2|XLRH|XRN|hCIC-K2	X	Xp11.23-p11.22
1758		1758	DMP1	dentin matrix acidic phosphoprotein 1	ARHP|ARHR|DMP-1	4	4q21
7287		7287	TULP1	tubby like protein 1	LCA15|RP14|TUBL1	6	6p21.3
9754		9754	STARD8	StAR-related lipid transfer (START) domain containing 8	ARHGAP38|DLC3|STARTGAP3	X	Xq13.1
6554		6554	SLC10A1	solute carrier family 10 (sodium/bile acid cotransporter), member 1	NTCP	14	14q24.1
3578		3578	IL9	interleukin 9	HP40|IL-9|P40	5	5q31.1
9437		9437	NCR1	natural cytotoxicity triggering receptor 1	CD335|LY94|NK-p46|NKP46	19	19q13.42
84830		84830	ADTRP	androgen-dependent TFPI-regulating protein	AIG1L|C6orf105|dJ413H6.1	6	6p24.1
23616		23616	SH3BP1	SH3-domain binding protein 1	ARHGAP43	22	22q13.1
116285		116285	ACSM1	acyl-CoA synthetase medium-chain family member 1	BUCS1|MACS1	16	16p12.3
7352		7352	UCP3	uncoupling protein 3 (mitochondrial, proton carrier)	SLC25A9	11	11q13.4
22865		22865	SLITRK3	SLIT and NTRK-like family, member 3	-	3	3q26.1
2875		2875	GPT	glutamic-pyruvate transaminase (alanine aminotransferase)	AAT1|ALT1|GPT1	8	8q24.3
9047		9047	SH2D2A	SH2 domain containing 2A	F2771|SCAP|TSAD|VRAP	1	1q21
1796		1796	DOK1	docking protein 1, 62kDa (downstream of tyrosine kinase 1)	P62DOK	2	2p13
6360		6360	CCL16	chemokine (C-C motif) ligand 16	CKb12|HCC-4|ILINCK|LCC-1|LEC|LMC|Mtn-1|NCC-4|NCC4|SCYA16|SCYL4	17	17q12
366		366	AQP9	aquaporin 9	AQP-9|HsT17287|SSC1	15	15q
51678		51678	MPP6	membrane protein, palmitoylated 6 (MAGUK p55 subfamily member 6)	PALS2|VAM-1|VAM1|p55T	7	7p15
167		167	CRISP1	cysteine-rich secretory protein 1	AEGL1|ARP|CRISP-1|HSCRISP1D|HSCRISP1G|HUMARP	6	6p21.3
6339		6339	SCNN1D	sodium channel, non voltage gated 1 delta subunit	ENaCd|ENaCdelta|SCNED|dNaCh	1	1p36.3-p36.2
1773		1773	DNASE1	deoxyribonuclease I	DNL1|DRNI	16	16p13.3
1610		1610	DAO	D-amino-acid oxidase	DAAO|DAMOX|OXDA	12	12q24
7404		7404	UTY	ubiquitously transcribed tetratricopeptide repeat containing, Y-linked	KDM6AL|UTY1	Y	Yq11
8638		8638	OASL	2'-5'-oligoadenylate synthetase-like	OASLd|TRIP-14|TRIP14|p59 OASL|p59-OASL|p59OASL	12	12q24.2
9509		9509	ADAMTS2	ADAM metallopeptidase with thrombospondin type 1 motif, 2	ADAM-TS2|ADAMTS-2|ADAMTS-3|NPI|PC I-NP|PCI-NP|PCINP|PCPNI|PNPI	5	5qter
8875		8875	VNN2	vanin 2	FOAP-4|GPI-80	6	6q23-q24
89		89	ACTN3	actinin, alpha 3 (gene/pseudogene)	-	11	11q13.1
284001		284001	CCDC57	coiled-coil domain containing 57	-	17	17q25.3
6694		6694	SPP2	secreted phosphoprotein 2, 24kDa	SPP-24|SPP24	2	2q37.1
8972		8972	MGAM	maltase-glucoamylase	MG|MGA	7	7q34
81620		81620	CDT1	chromatin licensing and DNA replication factor 1	DUP|RIS2	16	16q24.3
2901		2901	GRIK5	glutamate receptor, ionotropic, kainate 5	EAA2|GRIK2|GluK5|KA2	19	19q13.2
92104		92104	TTC30A	tetratricopeptide repeat domain 30A	-	2	2q31.2
779		779	CACNA1S	calcium channel, voltage-dependent, L type, alpha 1S subunit	CACNL1A3|CCHL1A3|Cav1.1|HOKPP|HOKPP1|MHS5|TTPP1|hypoPP	1	1q32
326		326	AIRE	autoimmune regulator	AIRE1|APECED|APS1|APSI|PGA1	21	21q22.3
9497		9497	SLC4A7	solute carrier family 4, sodium bicarbonate cotransporter, member 7	NBC2|NBC3|NBCN1|SBC2|SLC4A6	3	3p22
1208		1208	CLPS	colipase, pancreatic	-	6	6p21.31
10261		10261	IGSF6	immunoglobulin superfamily, member 6	DORA	16	16p12.2
8654		8654	PDE5A	phosphodiesterase 5A, cGMP-specific	CGB-PDE|CN5A|PDE5	4	4q27
2208		2208	FCER2	Fc fragment of IgE, low affinity II, receptor for (CD23)	BLAST-2|CD23|CD23A|CLEC4J|FCE2|IGEBF	19	19p13.3
8530		8530	CST7	cystatin F (leukocystatin)	CMAP	20	20p11.21
27299		27299	ADAMDEC1	ADAM-like, decysin 1	M12.219	8	8p21.2
10219		10219	KLRG1	killer cell lectin-like receptor subfamily G, member 1	2F1|CLEC15A|MAFA|MAFA-2F1|MAFA-L|MAFA-LIKE	12	12p13.31
23081		23081	KDM4C	lysine (K)-specific demethylase 4C	GASC1|JHDM3C|JMJD2C|TDRD14C	9	9p24.1
26040		26040	SETBP1	SET binding protein 1	MRD29|SEB	18	18q21.1
7113		7113	TMPRSS2	transmembrane protease, serine 2	PP9284|PRSS10	21	21q22.3
5818		5818	PVRL1	poliovirus receptor-related 1 (herpesvirus entry mediator C)	CD111|CLPED1|ED4|HIgR|HV1S|HVEC|OFC7|PRR|PRR1|PVRR|PVRR1|SK-12|nectin-1	11	11q23.3
221830		221830	TWISTNB	TWIST neighbor	-	7	7p21.1
23072		23072	HECW1	HECT, C2 and WW domain containing E3 ubiquitin protein ligase 1	NEDL1	7	7p13
4332		4332	MNDA	myeloid cell nuclear differentiation antigen	PYHIN3	1	1q22
3929		3929	LBP	lipopolysaccharide binding protein	BPIFD2	20	20q11.23
1297		1297	COL9A1	collagen, type IX, alpha 1	DJ149L1.1.2|EDM6|MED|STL4	6	6q13
27242		27242	TNFRSF21	tumor necrosis factor receptor superfamily, member 21	BM-018|CD358|DR6	6	6p21.1
6898		6898	TAT	tyrosine aminotransferase	-	16	16q22.1
6372		6372	CXCL6	chemokine (C-X-C motif) ligand 6	CKA-3|GCP-2|GCP2|SCYB6	4	4q13.3
1579		1579	CYP4A11	cytochrome P450, family 4, subfamily A, polypeptide 11	CP4Y|CYP4A2|CYP4AII	1	1p33
7570		7570	ZNF22	zinc finger protein 22	HKR-T1|KOX15|ZNF422|Zfp422	10	10q11
3073		3073	HEXA	hexosaminidase A (alpha polypeptide)	TSD	15	15q24.1
2801		2801	GOLGA2	golgin A2	GM130	9	9q34.11
126353		126353	MISP	mitotic spindle positioning	C19orf21	19	19p13.3
3820		3820	KLRB1	killer cell lectin-like receptor subfamily B, member 1	CD161|CLEC5B|NKR|NKR-P1|NKR-P1A|NKRP1A|hNKR-P1A	12	12p13
9607		9607	CARTPT	CART prepropeptide	CART	5	5q13.2
23456		23456	ABCB10	ATP-binding cassette, sub-family B (MDR/TAP), member 10	EST20237|M-ABC2|MTABC2	1	1q42.13
6003		6003	RGS13	regulator of G-protein signaling 13	-	1	1q31.2
55972		55972	SLC25A40	solute carrier family 25, member 40	MCFP	7	7q21.12
3772		3772	KCNJ15	potassium channel, inwardly rectifying subfamily J, member 15	IRKK|KIR1.3|KIR4.2	21	21q22.2
1277		1277	COL1A1	collagen, type I, alpha 1	EDSC|OI1|OI2|OI3|OI4	17	17q21.33
9644		9644	SH3PXD2A	SH3 and PX domains 2A	FISH|SH3MD1|TKS5	10	10q24.33
1109		1109	AKR1C4	aldo-keto reductase family 1, member C4	3-alpha-HSD|C11|CDR|CHDR|DD-4|DD4|HAKRA	10	10p15.1
2494		2494	NR5A2	nuclear receptor subfamily 5, group A, member 2	B1F|B1F2|CPF|FTF|FTZ-F1|FTZ-F1beta|LRH-1|LRH1|hB1F-2	1	1q32.1
9450		9450	LY86	lymphocyte antigen 86	MD-1|MD1|MMD-1|dJ80N2.1	6	6p25.1
8671		8671	SLC4A4	solute carrier family 4 (sodium bicarbonate cotransporter), member 4	HNBC1|KNBC|NBC1|NBC2|NBCe1-A|SLC4A5|hhNMC|pNBC	4	4q21
22834		22834	ZNF652	zinc finger protein 652	-	17	17q21.32
8287		8287	USP9Y	ubiquitin specific peptidase 9, Y-linked	DFFRY|SPGFY2	Y	Yq11.2
11252		11252	PACSIN2	protein kinase C and casein kinase substrate in neurons 2	SDPII	22	22q13.2-q13.33
54363		54363	HAO1	hydroxyacid oxidase (glycolate oxidase) 1	GOX|GOX1|HAOX1	20	20p12
9271		9271	PIWIL1	piwi-like RNA-mediated gene silencing 1	CT80.1|HIWI|MIWI|PIWI	12	12q24.33
6555		6555	SLC10A2	solute carrier family 10 (sodium/bile acid cotransporter), member 2	ASBT|IBAT|ISBT|NTCP2|PBAM	13	13q33
22822		22822	PHLDA1	pleckstrin homology-like domain, family A, member 1	DT1P1B11|PHRIP|TDAG51	12	12q15
4130		4130	MAP1A	microtubule-associated protein 1A	MAP1L|MTAP1A	15	15q15.3
22977		22977	AKR7A3	aldo-keto reductase family 7, member A3 (aflatoxin aldehyde reductase)	AFAR2	1	1p36.13
4069		4069	LYZ	lysozyme	LZM	12	12q15
10637		10637	LEFTY1	left-right determination factor 1	LEFTB|LEFTYB	1	1q42.1
4277		4277	MICB	MHC class I polypeptide-related sequence B	PERB11.2	6	6p21.3
10749		10749	KIF1C	kinesin family member 1C	LTXS1|SATX2|SAX2|SPAX2|SPG58	17	17p13.2
8705		8705	B3GALT4	UDP-Gal:betaGlcNAc beta 1,3-galactosyltransferase, polypeptide 4	BETA3GALT4|GALT2|GALT4	6	6p21.3
1740		1740	DLG2	discs, large homolog 2 (Drosophila)	PPP1R58|PSD-93|PSD93|chapsyn-110	11	11q14.1
23281		23281	MTUS2	microtubule associated tumor suppressor candidate 2	CAZIP|ICIS|KIAA0774|TIP150	13	13q12.3
1369		1369	CPN1	carboxypeptidase N, polypeptide 1	CPN|SCPN	10	10q24.2
4148		4148	MATN3	matrilin 3	DIPOA|EDM5|HOA|OADIP|OS2	2	2p24-p23
3310		3310	HSPA6	heat shock 70kDa protein 6 (HSP70B')	-	1	1q23
25797		25797	QPCT	glutaminyl-peptide cyclotransferase	GCT|QC|sQC	2	2p22.2
8723		8723	SNX4	sorting nexin 4	ATG24B	3	3q21.2
98		98	ACYP2	acylphosphatase 2, muscle type	ACYM|ACYP	2	2p16.2
3575		3575	IL7R	interleukin 7 receptor	CD127|CDW127|IL-7R-alpha|IL7RA|ILRA	5	5p13
23765		23765	IL17RA	interleukin 17 receptor A	CANDF5|CD217|CDw217|IL-17RA|IL17R|hIL-17R	22	22q11.1
2258		2258	FGF13	fibroblast growth factor 13	FGF-13|FGF2|FHF-2|FHF2	X	Xq26.3
5450		5450	POU2AF1	POU class 2 associating factor 1	BOB1|OBF-1|OBF1|OCAB	11	11q23.1
2889		2889	RAPGEF1	Rap guanine nucleotide exchange factor (GEF) 1	C3G|GRF2	9	9q34.3
2538		2538	G6PC	glucose-6-phosphatase, catalytic subunit	G6PC1|G6PT|GSD1|GSD1a	17	17q21
126		126	ADH1C	alcohol dehydrogenase 1C (class I), gamma polypeptide	ADH3	4	4q23
632		632	BGLAP	bone gamma-carboxyglutamate (gla) protein	BGP|OC|OCN	1	1q22
4145		4145	MATK	megakaryocyte-associated tyrosine kinase	CHK|CTK|HHYLTK|HYL|HYLTK|Lsk	19	19p13.3
9508		9508	ADAMTS3	ADAM metallopeptidase with thrombospondin type 1 motif, 3	ADAMTS-4	4	4q13.3
942		942	CD86	CD86 molecule	B7-2|B7.2|B70|CD28LG2|LAB72	3	3q21
5375		5375	PMP2	peripheral myelin protein 2	FABP8|M-FABP|MP2|P2	8	8q21.3-q22.1
8851		8851	CDK5R1	cyclin-dependent kinase 5, regulatory subunit 1 (p35)	CDK5P35|CDK5R|NCK5A|p23|p25|p35|p35nck5a	17	17q11.2
147339		147339	C18orf25	chromosome 18 open reading frame 25	ARKL1|RNF111L1	18	18q21.1
7639		7639	ZNF85	zinc finger protein 85	HPF4|HTF1	19	19p12
732		732	C8B	complement component 8, beta polypeptide	C82	1	1p32.2
7545		7545	ZIC1	Zic family member 1	ZIC|ZNF201	3	3q24
5271		5271	SERPINB8	serpin peptidase inhibitor, clade B (ovalbumin), member 8	CAP2|PI8	18	18q22.1
2123		2123	EVI2A	ecotropic viral integration site 2A	EVDA|EVI-2A|EVI2	17	17q11.2
23233		23233	EXOC6B	exocyst complex component 6B	SEC15B|SEC15L2	2	2p13.2
55117		55117	SLC6A15	solute carrier family 6 (neutral amino acid transporter), member 15	NTT73|SBAT1|V7-3|hv7-3	12	12q21.3
23232		23232	TBC1D12	TBC1 domain family, member 12	-	10	10q23.33
6462		6462	SHBG	sex hormone-binding globulin	ABP|SBP|TEBG	17	17p13.1
283298		283298	OLFML1	olfactomedin-like 1	UNQ564	11	11p15.4
320		320	APBA1	amyloid beta (A4) precursor protein-binding, family A, member 1	D9S411E|LIN10|MINT1|X11|X11A|X11ALPHA	9	9q21.12
23764		23764	MAFF	v-maf avian musculoaponeurotic fibrosarcoma oncogene homolog F	U-MAF|hMafF	22	22q13.1
6326		6326	SCN2A	sodium channel, voltage gated, type II alpha subunit	BFIC3|BFIS3|BFNIS|EIEE11|HBA|HBSCI|HBSCII|NAC2|Na(v)1.2|Nav1.2|SCN2A1|SCN2A2	2	2q24.3
6703		6703	SPRR2D	small proline-rich protein 2D	-	1	1q21-q22
5166		5166	PDK4	pyruvate dehydrogenase kinase, isozyme 4	-	7	7q21.3
89870		89870	TRIM15	tripartite motif containing 15	RNF93|ZNF178|ZNFB7	6	6p21.3
6674		6674	SPAG1	sperm associated antigen 1	CILD28|CT140|HSD-3.8|SP75|TPIS	8	8q22.2
1359		1359	CPA3	carboxypeptidase A3 (mast cell)	MC-CPA	3	3q24
11006		11006	LILRB4	leukocyte immunoglobulin-like receptor, subfamily B (with TM and ITIM domains), member 4	CD85K|ILT-3|ILT3|LIR-5|LIR5	19	19q13.4
1131		1131	CHRM3	cholinergic receptor, muscarinic 3	EGBRS|HM3	1	1q43
2566		2566	GABRG2	gamma-aminobutyric acid (GABA) A receptor, gamma 2	CAE2|ECA2|GEFSP3	5	5q34
4760		4760	NEUROD1	neuronal differentiation 1	BETA2|BHF-1|MODY6|NEUROD|bHLHa3	2	2q32
3119		3119	HLA-DQB1	major histocompatibility complex, class II, DQ beta 1	CELIAC1|HLA-DQB|IDDM1	6	6p21.3
3902		3902	LAG3	lymphocyte-activation gene 3	CD223	12	12p13.32
5265		5265	SERPINA1	serpin peptidase inhibitor, clade A (alpha-1 antiproteinase, antitrypsin), member 1	A1A|A1AT|AAT|PI|PI1|PRO2275|alpha1AT	14	14q32.1
3481		3481	IGF2	insulin-like growth factor 2	C11orf43|IGF-II|PP9974	11	11p15.5
51351		51351	ZNF117	zinc finger protein 117	H-plk|HPF9	7	7q11.21
1444		1444	CSHL1	chorionic somatomammotropin hormone-like 1	CS-5|CSHP1|CSL|hCS-L	17	17q24.2
3315		3315	HSPB1	heat shock 27kDa protein 1	CMT2F|HEL-S-102|HMN2B|HS.76067|HSP27|HSP28|Hsp25|SRP27	7	7q11.23
2262		2262	GPC5	glypican 5	-	13	13q32
5660		5660	PSAP	prosaposin	GLBA|SAP1	10	10q21-q22
6693		6693	SPN	sialophorin	CD43|GALGP|GPL115|LSN	16	16p11.2
3620		3620	IDO1	indoleamine 2,3-dioxygenase 1	IDO|IDO-1|INDO	8	8p12-p11
4914		4914	NTRK1	neurotrophic tyrosine kinase, receptor, type 1	MTC|TRK|TRK1|TRKA|Trk-A|p140-TrkA	1	1q21-q22
55503		55503	TRPV6	transient receptor potential cation channel, subfamily V, member 6	ABP/ZF|CAT1|CATL|ECAC2|HSA277909|LP6728|ZFAB	7	7q34
26191		26191	PTPN22	protein tyrosine phosphatase, non-receptor type 22 (lymphoid)	LYP|LYP1|LYP2|PEP|PTPN8	1	1p13.2
671		671	BPI	bactericidal/permeability-increasing protein	BPIFD1|rBPI	20	20q11.23
2115		2115	ETV1	ets variant 1	ER81	7	7p21.3
7363		7363	UGT2B4	UDP glucuronosyltransferase 2 family, polypeptide B4	HLUG25|UDPGT2B4|UDPGTH1|UDPGTh-1|UGT2B11	4	4q13.3
2646		2646	GCKR	glucokinase (hexokinase 4) regulator	FGQTL5|GKRP	2	2p23
5657		5657	PRTN3	proteinase 3	ACPA|AGP7|C-ANCA|CANCA|MBN|MBT|NP-4|NP4|P29|PR-3|PR3	19	19p13.3
7941		7941	PLA2G7	phospholipase A2, group VII (platelet-activating factor acetylhydrolase, plasma)	LDL-PLA2|LP-PLA2|PAFAD|PAFAH	6	6p21.2-p12
919		919	CD247	CD247 molecule	CD3-ZETA|CD3H|CD3Q|CD3Z|IMD25|T3Z|TCRZ	1	1q24.2
8909		8909	ENDOU	endonuclease, polyU-specific	P11|PP11|PRSS26	12	12q13.1
7517		7517	XRCC3	X-ray repair complementing defective repair in Chinese hamster cells 3	CMM6	14	14q32.3
1991		1991	ELANE	elastase, neutrophil expressed	ELA2|GE|HLE|HNE|NE|PMN-E|SCN1	19	19p13.3
241		241	ALOX5AP	arachidonate 5-lipoxygenase-activating protein	FLAP	13	13q12
752		752	FMNL1	formin-like 1	C17orf1|C17orf1B|FHOD4|FMNL|KW-13	17	17q21
146227		146227	BEAN1	brain expressed, associated with NEDD4, 1	BEAN|SCA31	16	16q21
5468		5468	PPARG	peroxisome proliferator-activated receptor gamma	CIMT1|GLM1|NR1C3|PPARG1|PPARG2|PPARgamma	3	3p25
8858		8858	PROZ	protein Z, vitamin K-dependent plasma glycoprotein	PZ	13	13q34
9392		9392	TGFBRAP1	transforming growth factor, beta receptor associated protein 1	TRAP-1|TRAP1	2	2q12.1
4818		4818	NKG7	natural killer cell granule protein 7	GIG1|GMP-17|p15-TIA-1	19	19q13.41
3002		3002	GZMB	granzyme B (granzyme 2, cytotoxic T-lymphocyte-associated serine esterase 1)	CCPI|CGL-1|CGL1|CSP-B|CSPB|CTLA1|CTSGL1|HLP|SECT	14	14q11.2
3169		3169	FOXA1	forkhead box A1	HNF3A|TCF3A	14	14q21.1
5198		5198	PFAS	phosphoribosylformylglycinamidine synthase	FGAMS|FGAR-AT|FGARAT|PURL	17	17p13.1
10578		10578	GNLY	granulysin	D2S69E|LAG-2|LAG2|NKG5|TLA519	2	2p11.2
6320		6320	CLEC11A	C-type lectin domain family 11, member A	CLECSF3|LSLCL|P47|SCGF	19	19q13.3
5467		5467	PPARD	peroxisome proliferator-activated receptor delta	FAAR|NR1C2|NUC1|NUCI|NUCII|PPARB	6	6p21.2
27245		27245	AHDC1	AT hook, DNA binding motif, containing 1	MRD25	1	1p36.13
26156		26156	RSL1D1	ribosomal L1 domain containing 1	CSIG|L12|PBK1|UTP30	16	16p13.13
25841		25841	ABTB2	ankyrin repeat and BTB (POZ) domain containing 2	ABTB2A|BTBD22	11	11p13
6007		6007	RHD	Rh blood group, D antigen	CD240D|DIIIc|RH|RH30|RHCED|RHDVA(TT)|RHDel|RHPII|RHXIII|Rh4|RhDCw|RhII|RhK562-II|RhPI	1	1p36.11
55589		55589	BMP2K	BMP2 inducible kinase	BIKE|HRIHFB2017	4	4q21.21
9744		9744	ACAP1	ArfGAP with coiled-coil, ankyrin repeat and PH domains 1	CENTB1	17	17p13.1
1800		1800	DPEP1	dipeptidase 1 (renal)	MBD1|MDP|RDP	16	16q24.3
5003		5003	SLC22A18AS	solute carrier family 22 (organic cation transporter), member 18 antisense	BWR1B|BWSCR1B|ORCTL2S|SLC22A1LS|p27-BWR1B	11	11p15.5
399		399	RHOH	ras homolog family member H	ARHH|TTF	4	4p13
3134		3134	HLA-F	major histocompatibility complex, class I, F	CDA12|HLA-5.4|HLA-CDA12|HLAF	6	6p21.3
9738		9738	CCP110	centriolar coiled coil protein 110kDa	CP110|Cep110	16	16p12.3
51601		51601	LIPT1	lipoyltransferase 1	LIPT1D	2	2q11.2
50855		50855	PARD6A	par-6 family cell polarity regulator alpha	PAR-6A|PAR6|PAR6C|PAR6alpha|TAX40|TIP-40	16	16q22.1
10329		10329	TMEM5	transmembrane protein 5	HP10481|MDDGA10	12	12q14.2
9737		9737	GPRASP1	G protein-coupled receptor associated sorting protein 1	GASP|GASP-1|GASP1	X	Xq22.1
6357		6357	CCL13	chemokine (C-C motif) ligand 13	CKb10|MCP-4|NCC-1|NCC1|SCYA13|SCYL1	17	17q11.2
643		643	CXCR5	chemokine (C-X-C motif) receptor 5	BLR1|CD185|MDR15	11	11q23.3
3957		3957	LGALS2	lectin, galactoside-binding, soluble, 2	HL14	22	22q13.1
26045		26045	LRRTM2	leucine rich repeat transmembrane neuronal 2	-	5	5q31.2
8318		8318	CDC45	cell division cycle 45	CDC45L|CDC45L2|PORC-PI-1	22	22q11.21
1295		1295	COL8A1	collagen, type VIII, alpha 1	C3orf7	3	3q12.3
284403		284403	WDR62	WD repeat domain 62	C19orf14|MCPH2	19	19q13.12
10590		10590	SCGN	secretagogin, EF-hand calcium binding protein	CALBL|DJ501N12.8|SECRET|SEGN|setagin	6	6p22.3-p22.1
57016		57016	AKR1B10	aldo-keto reductase family 1, member B10 (aldose reductase)	AKR1B11|AKR1B12|ALDRLn|ARL-1|ARL1|HIS|HSI	7	7q33
3672		3672	ITGA1	integrin, alpha 1	CD49a|VLA1	5	5q11.2
11001		11001	SLC27A2	solute carrier family 27 (fatty acid transporter), member 2	ACSVL1|FACVL1|FATP2|HsT17226|VLACS|VLCS|hFACVL1	15	15q21.2
1439		1439	CSF2RB	colony stimulating factor 2 receptor, beta, low-affinity (granulocyte-macrophage)	CD131|CDw131|IL3RB|IL5RB|SMDP5	22	22q13.1
8630		8630	HSD17B6	hydroxysteroid (17-beta) dehydrogenase 6	HSE|RODH|SDR9C6	12	12q13
432		432	ASGR1	asialoglycoprotein receptor 1	ASGPR|ASGPR1|CLEC4H1|HL-1	17	17p13.2
57119		57119	EPPIN	epididymal peptidase inhibitor	CT71|CT72|SPINLW1|WAP7|WFDC7|dJ461P17.2	20	20q13.12
8876		8876	VNN1	vanin 1	HDLCQ8|Tiff66	6	6q23-q24
5649		5649	RELN	reelin	ETL7|LIS2|PRO1598|RL	7	7q22
23157		23157	SEPT6	septin 6	SEP2|SEPT2	X	Xq24
22944		22944	KIN	Kin17 DNA and RNA binding protein	BTCD|KIN17|Rts2	10	10p14
27445		27445	PCLO	piccolo presynaptic cytomatrix protein	ACZ|PCH3	7	7q21.11
9379		9379	NRXN2	neurexin 2	-	11	11q13
6750		6750	SST	somatostatin	SMST	3	3q28
27289		27289	RND1	Rho family GTPase 1	ARHS|RHO6|RHOS	12	12q12
6120		6120	RPE	ribulose-5-phosphate-3-epimerase	RPE2-1	2	2q32-q33.3
433		433	ASGR2	asialoglycoprotein receptor 2	ASGP-R2|ASGPR2|CLEC4H2|HBXBP|HL-2	17	17p
123876		123876	ACSM2A	acyl-CoA synthetase medium-chain family member 2A	A-923A4.1|ACSM2	16	16p12.3
27286		27286	SRPX2	sushi-repeat containing protein, X-linked 2	BPP|CBPS|PMGX|RESDX|SRPUL	X	Xq22.1
23316		23316	CUX2	cut-like homeobox 2	CDP2|CUTL2	12	12q24.12
58510		58510	PRODH2	proline dehydrogenase (oxidase) 2	HSPOX1|HYPDH	19	19q13.1
6355		6355	CCL8	chemokine (C-C motif) ligand 8	HC14|MCP-2|MCP2|SCYA10|SCYA8	17	17q11.2
9980		9980	DOPEY2	dopey family member 2	21orf5|C21orf5	21	21q22.2
2620		2620	GAS2	growth arrest-specific 2	-	11	11p14.3
10867		10867	TSPAN9	tetraspanin 9	NET-5|NET5|PP1057	12	12p13.33-p13.32
23094		23094	SIPA1L3	signal-induced proliferation-associated 1 like 3	SPAL3	19	19q13.13
866		866	SERPINA6	serpin peptidase inhibitor, clade A (alpha-1 antiproteinase, antitrypsin), member 6	CBG	14	14q32.1
2161		2161	F12	coagulation factor XII (Hageman factor)	HAE3|HAEX|HAF	5	5q35.3
590		590	BCHE	butyrylcholinesterase	CHE1|CHE2|E1	3	3q26.1-q26.2
9466		9466	IL27RA	interleukin 27 receptor, alpha	CRL1|IL-27RA|IL27R|TCCR|WSX1|zcytor1	19	19p13.11
3071		3071	NCKAP1L	NCK-associated protein 1-like	HEM1	12	12q13.1
7349		7349	UCN	urocortin	UI|UROC	2	2p23.3
1486		1486	CTBS	chitobiase, di-N-acetyl-	CTB	1	1p22
1959		1959	EGR2	early growth response 2	AT591|CMT1D|CMT4E|KROX20	10	10q21.1
3375		3375	IAPP	islet amyloid polypeptide	DAP|IAP	12	12p12.1
189		189	AGXT	alanine-glyoxylate aminotransferase	AGT|AGT1|AGXT1|PH1|SPAT|SPT|TLH6	2	2q37.3
9027		9027	NAT8	N-acetyltransferase 8 (GCN5-related, putative)	ATase2|CCNAT|CML1|GLA|Hcml1|TSC501|TSC510	2	2p13.2
9536		9536	PTGES	prostaglandin E synthase	MGST-IV|MGST1-L1|MGST1L1|MPGES|PGES|PIG12|PP102|PP1294|TP53I12|mPGES-1	9	9q34.3
8468		8468	FKBP6	FK506 binding protein 6, 36kDa	FKBP36	7	7q11.23
6282		6282	S100A11	S100 calcium binding protein A11	HEL-S-43|MLN70|S100C	1	1q21
8790		8790	FPGT	fucose-1-phosphate guanylyltransferase	GFPP	1	1p31.1
9705		9705	ST18	suppression of tumorigenicity 18, zinc finger	NZF3|ZC2HC10|ZNF387	8	8q11.23
9938		9938	ARHGAP25	Rho GTPase activating protein 25	HEL-S-308|KAIA0053	2	2p13.3
3364		3364	HUS1	HUS1 checkpoint clamp component	hHUS1	7	7p12.3
5001		5001	ORC5	origin recognition complex, subunit 5	ORC5L|ORC5P|ORC5T|PPP1R117	7	7q22.1
4065		4065	LY75	lymphocyte antigen 75	CD205|CLEC13B|DEC-205|GP200-MR6|LY-75	2	2q24
10266		10266	RAMP2	receptor (G protein-coupled) activity modifying protein 2	-	17	17q12-q21.1
7727		7727	ZNF174	zinc finger protein 174	ZSCAN8	16	16p13.3
5678		5678	PSG9	pregnancy specific beta-1-glycoprotein 9	PS34|PSBG-11|PSBG-9|PSG11|PSGII	19	19q13.2
2294		2294	FOXF1	forkhead box F1	ACDMPV|FKHL5|FREAC1	16	16q24
3792		3792	KEL	Kell blood group, metallo-endopeptidase	CD238|ECE3	7	7q33
586		586	BCAT1	branched chain amino-acid transaminase 1, cytosolic	BCATC|BCT1|ECA39|MECA39|PNAS121|PP18	12	12p12.1
6123		6123	RPL3L	ribosomal protein L3-like	-	16	16p13.3
23443		23443	SLC35A3	solute carrier family 35 (UDP-N-acetylglucosamine (UDP-GlcNAc) transporter), member A3	AMRS	1	1p21
758		758	MPPED1	metallophosphoesterase domain containing 1	239AB|C22orf1|FAM1A	22	22q13.31
5031		5031	P2RY6	pyrimidinergic receptor P2Y, G-protein coupled, 6	P2Y6	11	11q13.5
55174		55174	INTS10	integrator complex subunit 10	C8orf35|INT10	8	8p21.3
51208		51208	CLDN18	claudin 18	SFTA5|SFTPJ	3	3q22.3
10384		10384	BTN3A3	butyrophilin, subfamily 3, member A3	BTF3|BTN3.3	6	6p21.3
56		56	ACRV1	acrosomal vesicle protein 1	D11S4365|SP-10|SPACA2	11	11q24.2
1415		1415	CRYBB2	crystallin, beta B2	CCA2|CRYB2|CRYB2A|CTRCT3|D22S665	22	22q11.23
51014		51014	TMED7	transmembrane emp24 protein transport domain containing 7	CGI-109|p24gamma3|p27	5	5q22.3
219		219	ALDH1B1	aldehyde dehydrogenase 1 family, member B1	ALDH5|ALDHX	9	9p11.1
726		726	CAPN5	calpain 5	ADNIV|HTRA3|VRNI|nCL-3	11	11q14
27161		27161	AGO2	argonaute RISC catalytic component 2	EIF2C2|Q10	8	8q24
1565		1565	CYP2D6	cytochrome P450, family 2, subfamily D, polypeptide 6	CPD6|CYP2D|CYP2D7AP|CYP2D7BP|CYP2D7P2|CYP2D8P2|CYP2DL1|CYPIID6|P450-DB1|P450C2D|P450DB1	22	22q13.1
10379		10379	IRF9	interferon regulatory factor 9	IRF-9|ISGF3|ISGF3G|p48	14	14q11.2
10254		10254	STAM2	signal transducing adaptor molecule (SH3 domain and ITAM motif) 2	Hbp|STAM2A|STAM2B	2	2q23.3
22808		22808	MRAS	muscle RAS oncogene homolog	M-RAs|R-RAS3|RRAS3	3	3q22.3
1589		1589	CYP21A2	cytochrome P450, family 21, subfamily A, polypeptide 2	CA21H|CAH1|CPS1|CYP21|CYP21B|P450c21B	6	6p21.3
4869		4869	NPM1	nucleophosmin (nucleolar phosphoprotein B23, numatrin)	B23|NPM	5	5q35.1
3625		3625	INHBB	inhibin, beta B	-	2	2cen-q13
3556		3556	IL1RAP	interleukin 1 receptor accessory protein	C3orf13|IL-1RAcP|IL1R3	3	3q28
3683		3683	ITGAL	integrin, alpha L (antigen CD11A (p180), lymphocyte function-associated antigen 1; alpha polypeptide)	CD11A|LFA-1|LFA1A	16	16p11.2
1558		1558	CYP2C8	cytochrome P450, family 2, subfamily C, polypeptide 8	CPC8|CYPIIC8|MP-12/MP-20	10	10q23.33
91543		91543	RSAD2	radical S-adenosyl methionine domain containing 2	2510004L01Rik|cig33|cig5|vig1	2	2p25.2
9546		9546	APBA3	amyloid beta (A4) precursor protein-binding, family A, member 3	MGC:15815|X11L2|mint3	19	19p13.3
4685		4685	NCAM2	neural cell adhesion molecule 2	NCAM21	21	21q21.1
912		912	CD1D	CD1d molecule	CD1A|R3	1	1q23.1
3112		3112	HLA-DOB	major histocompatibility complex, class II, DO beta	DOB	6	6p21.3
3017		3017	HIST1H2BD	histone cluster 1, H2bd	H2B.1B|H2B/b|H2BFB|HIRIP2|dJ221C16.6	6	6p21.3
939		939	CD27	CD27 molecule	S152|S152. LPFS2|T14|TNFRSF7|Tp55	12	12p13
6690		6690	SPINK1	serine peptidase inhibitor, Kazal type 1	PCTT|PSTI|Spink3|TATI|TCP	5	5q32
8707		8707	B3GALT2	UDP-Gal:betaGlcNAc beta 1,3-galactosyltransferase, polypeptide 2	BETA3GALT2|GLCT2|beta3Gal-T2	1	1q31
3437		3437	IFIT3	interferon-induced protein with tetratricopeptide repeats 3	CIG-49|GARG-49|IFI60|IFIT4|IRG2|ISG60|P60|RIG-G|cig41	10	10q24
3047		3047	HBG1	hemoglobin, gamma A	HBG-T2|HBGA|HBGR|HSGGL1|PRO2979	11	11p15.5
2168		2168	FABP1	fatty acid binding protein 1, liver	FABPL|L-FABP	2	2p11
7439		7439	BEST1	bestrophin 1	ARB|BEST|BMD|RP50|TU15B|VMD2	11	11q13
4852		4852	NPY	neuropeptide Y	PYY4	7	7p15.1
6999		6999	TDO2	tryptophan 2,3-dioxygenase	TDO|TO|TPH2|TRPO	4	4q31-q32
9032		9032	TM4SF5	transmembrane 4 L six family member 5	-	17	17p13.3
653808		653808	ZG16	zymogen granule protein 16	JCLN|JCLN1|ZG16A	16	16p11.2
10149		10149	ADGRG2	adhesion G protein-coupled receptor G2	EDDM6|GPR64|HE6|TM7LN2	X	Xp22.13
5985		5985	RFC5	replication factor C (activator 1) 5, 36.5kDa	RFC36	12	12q24.23
84901		84901	NFATC2IP	nuclear factor of activated T-cells, cytoplasmic, calcineurin-dependent 2 interacting protein	ESC2|NIP45|RAD60	16	16p11.2
8915		8915	BCL10	B-cell CLL/lymphoma 10	CARMEN|CIPER|CLAP|IMD37|c-E10|mE10	1	1p22
9730		9730	VPRBP	Vpr (HIV-1) binding protein	DCAF1	3	3p21.2
5961		5961	PRPH2	peripherin 2 (retinal degeneration, slow)	AOFMD|AVMD|CACD2|DS|MDBS1|PRPH|RDS|RP7|TSPAN22|rd2	6	6p21.1
6283		6283	S100A12	S100 calcium binding protein A12	CAAF1|CAGC|CGRP|ENRAGE|MRP-6|MRP6|p6	1	1q21
325		325	APCS	amyloid P component, serum	HEL-S-92n|PTX2|SAP	1	1q21-q23
4547		4547	MTTP	microsomal triglyceride transfer protein	ABL|MTP	4	4q24
4689		4689	NCF4	neutrophil cytosolic factor 4, 40kDa	NCF|P40PHOX|SH3PXD4	22	22q13.1
30000		30000	TNPO2	transportin 2	IPO3|KPNB2B|TRN2	19	19p13.2
6708		6708	SPTA1	spectrin, alpha, erythrocytic 1	EL2|HPP|HS3|SPH3|SPTA	1	1q21
1111		1111	CHEK1	checkpoint kinase 1	CHK1	11	11q24.2
5153		5153	PDE1B	phosphodiesterase 1B, calmodulin-dependent	HEL-S-79p|PDE1B1|PDES1B	12	12q13
63036		63036	CELA2A	chymotrypsin-like elastase family, member 2A	ELA2A|PE-1	1	1p36.21
8120		8120	AP3B2	adaptor-related protein complex 3, beta 2 subunit	NAPTB	15	15q
3052		3052	HCCS	holocytochrome c synthase	CCHL|LSDMCA1|MCOPS7|MLS	X	Xp22.3
4088		4088	SMAD3	SMAD family member 3	HSPC193|HsT17436|JV15-2|LDS1C|LDS3|MADH3	15	15q22.33
1305		1305	COL13A1	collagen, type XIII, alpha 1	COLXIIIA1	10	10q22
51172		51172	NAGPA	N-acetylglucosamine-1-phosphodiester alpha-N-acetylglucosaminidase	APAA|UCE	16	16p13.3
27124		27124	INPP5J	inositol polyphosphate-5-phosphatase J	INPP5|PIB5PA|PIPP	22	22q12.2
176		176	ACAN	aggrecan	AGC1|AGCAN|CSPG1|CSPGCP|MSK16|SEDK	15	15q26.1
917		917	CD3G	CD3g molecule, gamma (CD3-TCR complex)	CD3-GAMMA|IMD17|T3G	11	11q23
9582		9582	APOBEC3B	apolipoprotein B mRNA editing enzyme, catalytic polypeptide-like 3B	A3B|APOBEC1L|ARCD3|ARP4|DJ742C19.2|PHRBNL|bK150C2.2	22	22q13.1-q13.2
759		759	CA1	carbonic anhydrase I	CA-I|CAB|Car1|HEL-S-11	8	8q21.2
5867		5867	RAB4A	RAB4A, member RAS oncogene family	HRES-1|HRES-1/RAB4|HRES1|RAB4	1	1q42-q43
10274		10274	STAG1	stromal antigen 1	SA1|SCC3A	3	3q22.3
4856		4856	NOV	nephroblastoma overexpressed	CCN3|IBP-9|IGFBP-9|IGFBP9|NOVh	8	8q24.1
892		892	CCNC	cyclin C	CycC	6	6q21
5624		5624	PROC	protein C (inactivator of coagulation factors Va and VIIIa)	APC|PC|PROC1|THPH3|THPH4	2	2q13-q14
9122		9122	SLC16A4	solute carrier family 16, member 4	MCT4|MCT5	1	1p13.3
3104		3104	ZBTB48	zinc finger and BTB domain containing 48	HKR3|ZNF855|pp9964	1	1p36.3
29901		29901	SAC3D1	SAC3 domain containing 1	HSU79266|SHD1	11	11q13.1
4939		4939	OAS2	2'-5'-oligoadenylate synthetase 2, 69/71kDa	-	12	12q24.2
51752		51752	ERAP1	endoplasmic reticulum aminopeptidase 1	A-LAP|ALAP|APPILS|ARTS-1|ARTS1|ERAAP|ERAAP1|PILS-AP|PILSAP	5	5q15
5238		5238	PGM3	phosphoglucomutase 3	AGM1|IMD23|PAGM|PGM 3	6	6q14.1-q15
10332		10332	CLEC4M	C-type lectin domain family 4, member M	CD209L|CD299|DC-SIGN2|DC-SIGNR|DCSIGNR|HP10347|L-SIGN|LSIGN	19	19p13
8190		8190	MIA	melanoma inhibitory activity	CD-RAP	19	19q13.2
53916		53916	RAB4B	RAB4B, member RAS oncogene family	-	19	19q13.2
10178		10178	TENM1	teneurin transmembrane protein 1	ODZ1|ODZ3|TEN-M1|TNM|TNM1	X	Xq25
776		776	CACNA1D	calcium channel, voltage-dependent, L type, alpha 1D subunit	CACH3|CACN4|CACNL1A2|CCHL1A2|Cav1.3|PASNA|SANDD	3	3p14.3
285672		285672	SREK1IP1	SREK1-interacting protein 1	P18SRP|SFRS12IP1	5	5q12.3
26135		26135	SERBP1	SERPINE1 mRNA binding protein 1	CGI-55|CHD3IP|HABP4L|PAI-RBP1|PAIRBP1	1	1p31
22868		22868	FASTKD2	FAST kinase domains 2	KIAA0971	2	2q33.3
1824		1824	DSC2	desmocollin 2	ARVD11|CDHF2|DG2|DGII/III|DSC3	18	18q12.1
57799		57799	RAB40C	RAB40C, member RAS oncogene family	RARL|RASL8C	16	16p13.3
8115		8115	TCL1A	T-cell leukemia/lymphoma 1A	TCL1	14	14q32.1
3937		3937	LCP2	lymphocyte cytosolic protein 2 (SH2 domain containing leukocyte protein of 76kDa)	SLP-76|SLP76	5	5q35.1
834		834	CASP1	caspase 1, apoptosis-related cysteine peptidase	ICE|IL1BC|P45	11	11q23
64410		64410	KLHL25	kelch-like family member 25	ENC-2|ENC2	15	15q25.3
56623		56623	INPP5E	inositol polyphosphate-5-phosphatase, 72 kDa	CORS1|CPD4|JBTS1|MORMS|PPI5PIV	9	9q34.3
7044		7044	LEFTY2	left-right determination factor 2	EBAF|LEFTA|LEFTYA|TGFB4	1	1q42.1
2125		2125	EVPL	envoplakin	EVPK	17	17q25
25928		25928	SOSTDC1	sclerostin domain containing 1	CDA019|ECTODIN|USAG1	7	7p21.1
9071		9071	CLDN10	claudin 10	CPETRL3|OSP-L	13	13q31-q34
1475		1475	CSTA	cystatin A (stefin A)	AREI|STF1|STFA	3	3q21
10875		10875	FGL2	fibrinogen-like 2	T49|pT49	7	7q11.23
22885		22885	ABLIM3	actin binding LIM protein family, member 3	HMFN1661	5	5q32
9595		9595	CYTIP	cytohesin 1 interacting protein	B3-1|CASP|CYBR|CYTHIP|HE|PSCDBP	2	2q11.2
1404		1404	HAPLN1	hyaluronan and proteoglycan link protein 1	CRT1|CRTL1	5	5q14.3
5322		5322	PLA2G5	phospholipase A2, group V	FRFB|GV-PLA2|PLA2-10|hVPLA(2)	1	1p36-p34
4322		4322	MMP13	matrix metallopeptidase 13	CLG3|MANDP1|MMP-13	11	11q22.3
6274		6274	S100A3	S100 calcium binding protein A3	S100E	1	1q21
10309		10309	CCNO	cyclin O	CCNU|CILD29|UDG2	5	5q11.2
8800		8800	PEX11A	peroxisomal biogenesis factor 11 alpha	PEX11-ALPHA|PMP28|hsPEX11p	15	15q26.1
393		393	ARHGAP4	Rho GTPase activating protein 4	C1|RGC1|RhoGAP4|SrGAP4|p115	X	Xq28
25913		25913	POT1	protection of telomeres 1	CMM10|HPOT1	7	7q31.33
1672		1672	DEFB1	defensin, beta 1	BD1|DEFB-1|DEFB101|HBD1	8	8p23.1
3177		3177	SLC29A2	solute carrier family 29 (equilibrative nucleoside transporter), member 2	DER12|ENT2|HNP36	11	11q13
2868		2868	GRK4	G protein-coupled receptor kinase 4	GPRK2L|GPRK4|GRK4a|IT11	4	4p16.3
2743		2743	GLRB	glycine receptor, beta	HKPX2	4	4q31.3
4618		4618	MYF6	myogenic factor 6 (herculin)	CNM3|MRF4|bHLHc4|myf-6	12	12q21
9837		9837	GINS1	GINS complex subunit 1 (Psf1 homolog)	PSF1	20	20p11.21
2913		2913	GRM3	glutamate receptor, metabotropic 3	GLUR3|GPRC1C|MGLUR3|mGlu3	7	7q21.1-q21.2
9609		9609	RAB36	RAB36, member RAS oncogene family	-	22	22q11.22
7584		7584	ZNF35	zinc finger protein 35	HF.10|HF10|Zfp105	3	3p21.32
2191		2191	FAP	fibroblast activation protein, alpha	DPPIV|FAPA|SIMP	2	2q23
5068		5068	REG3A	regenerating islet-derived 3 alpha	HIP|HIP/PAP|INGAP|PAP|PAP-H|PAP1|PBCGF|REG-III|REG3	2	2p12
11127		11127	KIF3A	kinesin family member 3A	FLA10|KLP-20	5	5q31
10537		10537	UBD	ubiquitin D	FAT10|GABBR1|UBD-3	6	6p21.3
387032		387032	ZKSCAN4	zinc finger with KRAB and SCAN domains 4	P1P373C6|ZNF307|ZNF427|ZSCAN36	6	6p21
10675		10675	CSPG5	chondroitin sulfate proteoglycan 5 (neuroglycan C)	NGC	3	3p21.3
8364		8364	HIST1H4C	histone cluster 1, H4c	H4/g|H4FG|dJ221C16.1	6	6p22.1
2159		2159	F10	coagulation factor X	FX|FXA	13	13q34
25895		25895	METTL21B	methyltransferase like 21B	FAM119B	12	12q14.1
5002		5002	SLC22A18	solute carrier family 22, member 18	BWR1A|BWSCR1A|HET|IMPT1|ITM|ORCTL2|SLC22A1L|TSSC5|p45-BWR1A	11	11p15.5
1230		1230	CCR1	chemokine (C-C motif) receptor 1	CD191|CKR-1|CKR1|CMKBR1|HM145|MIP1aR|SCYAR1	3	3p21
922		922	CD5L	CD5 molecule-like	AIM|API6|PRO229|SP-ALPHA|Spalpha	1	1q23.1
5199		5199	CFP	complement factor properdin	BFD|PFC|PFD|PROPERDIN	X	Xp11.4
2813		2813	GP2	glycoprotein 2 (zymogen granule membrane)	ZAP75	16	16p12
6495		6495	SIX1	SIX homeobox 1	BOS3|DFNA23|TIP39	14	14q23.1
10320		10320	IKZF1	IKAROS family zinc finger 1 (Ikaros)	Hs.54452|IK1|IKAROS|LYF1|LyF-1|PPP1R92|PRO0758|ZNFN1A1	7	7p12.2
375449		375449	MAST4	microtubule associated serine/threonine kinase family member 4	-	5	5q12.3
25891		25891	PAMR1	peptidase domain containing associated with muscle regeneration 1	DKFZP586H2123|FP938|RAMP	11	11p13
2124		2124	EVI2B	ecotropic viral integration site 2B	CD361|D17S376|EVDB	17	17q11.2
27109		27109	ATP5S	ATP synthase, H+ transporting, mitochondrial Fo complex, subunit s (factor B)	ATPW|FB|HSU79253	14	14q21.3
9816		9816	URB2	URB2 ribosome biogenesis 2 homolog (S. cerevisiae)	KIAA0133|NET10|NPA2	1	1q42.13
4116		4116	MAGOH	mago homolog, exon junction complex core component	MAGOH1|MAGOHA	1	1p32.3
7512		7512	XPNPEP2	X-prolyl aminopeptidase (aminopeptidase P) 2, membrane-bound	AEACEI|APP2	X	Xq25
7982		7982	ST7	suppression of tumorigenicity 7	ETS7q|FAM4A|FAM4A1|HELG|RAY1|SEN4|TSG7	7	7q31.2
10403		10403	NDC80	NDC80 kinetochore complex component	HEC|HEC1|HsHec1|KNTC2|TID3|hsNDC80	18	18p11.32
5646		5646	PRSS3	protease, serine, 3	MTG|PRSS4|T9|TRY3|TRY4	9	9p11.2
8178		8178	ELL	elongation factor RNA polymerase II	C19orf17|ELL1|MEN|PPP1R68	19	19p13.1
8774		8774	NAPG	N-ethylmaleimide-sensitive factor attachment protein, gamma	GAMMASNAP	18	18p11.22
8789		8789	FBP2	fructose-1,6-bisphosphatase 2	-	9	9q22.3
54440		54440	SASH3	SAM and SH3 domain containing 3	753P9|CXorf9|HACS2|SH3D6C|SLY	X	Xq26
7022		7022	TFAP2C	transcription factor AP-2 gamma (activating enhancer binding protein 2 gamma)	AP2-GAMMA|ERF1|TFAP2G|hAP-2g	20	20q13.2
7036		7036	TFR2	transferrin receptor 2	HFE3|TFRC2	7	7q22
9143		9143	SYNGR3	synaptogyrin 3	-	16	16p13
8556		8556	CDC14A	cell division cycle 14A	cdc14|hCDC14	1	1p21
952		952	CD38	CD38 molecule	ADPRC 1|T10	4	4p15
4913		4913	NTHL1	nth-like DNA glycosylase 1	FAP3|NTH1|OCTS3|hNTH1	16	16p13.3
51196		51196	PLCE1	phospholipase C, epsilon 1	NPHS3|PLCE|PPLC	10	10q23
8685		8685	MARCO	macrophage receptor with collagenous structure	SCARA2	2	2q14.2
11054		11054	OGFR	opioid growth factor receptor	-	20	20q13.3
1478		1478	CSTF2	cleavage stimulation factor, 3' pre-RNA, subunit 2, 64kDa	CstF-64	X	Xq22.1
25880		25880	TMEM186	transmembrane protein 186	C16orf51	16	16p13.2
1617		1617	DAZ1	deleted in azoospermia 1	DAZ|SPGY	Y	Yq11.223
3658		3658	IREB2	iron-responsive element binding protein 2	ACO3|IRP2|IRP2AD	15	15q25.1
8745		8745	ADAM23	ADAM metallopeptidase domain 23	MDC-3|MDC3	2	2q33
11169		11169	WDHD1	WD repeat and HMG-box DNA binding protein 1	AND-1|AND1|CHTF4|CTF4	14	14q22.2
2769		2769	GNA15	guanine nucleotide binding protein (G protein), alpha 15 (Gq class)	GNA16	19	19p13.3
6403		6403	SELP	selectin P (granule membrane protein 140kDa, antigen CD62)	CD62|CD62P|GMP140|GRMP|LECAM3|PADGEM|PSEL	1	1q24.2
1370		1370	CPN2	carboxypeptidase N, polypeptide 2	ACBP	3	3q29
3135		3135	HLA-G	major histocompatibility complex, class I, G	MHC-G	6	6p21.3
5407		5407	PNLIPRP1	pancreatic lipase-related protein 1	PLRP1	10	10q25.3
1960		1960	EGR3	early growth response 3	EGR-3|PILOT	8	8p23-p21
1571		1571	CYP2E1	cytochrome P450, family 2, subfamily E, polypeptide 1	CPE1|CYP2E|P450-J|P450C2E	10	10q26.3
6364		6364	CCL20	chemokine (C-C motif) ligand 20	CKb4|Exodus|LARC|MIP-3-alpha|MIP-3a|MIP3A|SCYA20|ST38	2	2q36.3
1902		1902	LPAR1	lysophosphatidic acid receptor 1	EDG2|GPR26|Gpcr26|LPA1|Mrec1.3|VZG1|edg-2|rec.1.3|vzg-1	9	9q31.3
10991		10991	SLC38A3	solute carrier family 38, member 3	G17|NAT1|SN1|SNAT3	3	3p21.3
10993		10993	SDS	serine dehydratase	SDH	12	12q24.13
2677		2677	GGCX	gamma-glutamyl carboxylase	VKCFD1	2	2p12
5026		5026	P2RX5	purinergic receptor P2X, ligand gated ion channel, 5	LRH-1|P2X5|P2X5R	17	17p13.3
4223		4223	MEOX2	mesenchyme homeobox 2	GAX|MOX2	7	7p22.1-p21.3
134		134	ADORA1	adenosine A1 receptor	RDC7	1	1q32.1
4653		4653	MYOC	myocilin, trabecular meshwork inducible glucocorticoid response	GLC1A|GPOA|JOAG|JOAG1|TIGR|myocilin	1	1q23-q24
5122		5122	PCSK1	proprotein convertase subtilisin/kexin type 1	BMIQ12|NEC1|PC1|PC3|SPC3	5	5q15-q21
23178		23178	PASK	PAS domain containing serine/threonine kinase	PASKIN|STK37	2	2q37.3
5191		5191	PEX7	peroxisomal biogenesis factor 7	PBD9B|PTS2R|RCDP1|RD	6	6q23.3
9185		9185	REPS2	RALBP1 associated Eps domain containing 2	POB1	X	Xp22.2
2328		2328	FMO3	flavin containing monooxygenase 3	FMOII|TMAU|dJ127D3.1	1	1q24.3
957		957	ENTPD5	ectonucleoside triphosphate diphosphohydrolase 5	CD39L4|NTPDase-5|PCPH	14	14q24
29903		29903	CCDC106	coiled-coil domain containing 106	HSU79303|ZNF581	19	19q13.42
6539		6539	SLC6A12	solute carrier family 6 (neurotransmitter transporter), member 12	BGT-1|BGT1|GAT2	12	12p13
2644		2644	GCHFR	GTP cyclohydrolase I feedback regulator	GFRP|HsT16933|P35	15	15q15
221		221	ALDH3B1	aldehyde dehydrogenase 3 family, member B1	ALDH4|ALDH7	11	11q13
2701		2701	GJA4	gap junction protein, alpha 4, 37kDa	CX37	1	1p35.1
6400		6400	SEL1L	sel-1 suppressor of lin-12-like (C. elegans)	PRO1063|SEL1-LIKE|SEL1L1	14	14q31
1164		1164	CKS2	CDC28 protein kinase regulatory subunit 2	CKSHS2	9	9q22
9976		9976	CLEC2B	C-type lectin domain family 2, member B	AICL|CLECSF2|HP10085|IFNRG1	12	12p13-p12
8975		8975	USP13	ubiquitin specific peptidase 13 (isopeptidase T-3)	ISOT3|IsoT-3	3	3q26.2-q26.3
101		101	ADAM8	ADAM metallopeptidase domain 8	CD156|CD156a|MS2	10	10q26.3
11330		11330	CTRC	chymotrypsin C (caldecrin)	CLCR|ELA4	1	1p36.21
4064		4064	CD180	CD180 molecule	LY64|Ly78|RP105	5	5q12
27240		27240	SIT1	signaling threshold regulating transmembrane adaptor 1	SIT|SIT-R	9	9p13-p12
9527		9527	GOSR1	golgi SNAP receptor complex member 1	GOLIM2|GOS-28|GOS28|GOS28/P28|GS28|P28	17	17q11
3832		3832	KIF11	kinesin family member 11	EG5|HKSP|KNSL1|MCLMR|TRIP5	10	10q24.1
4050		4050	LTB	lymphotoxin beta (TNF superfamily, member 3)	TNFC|TNFSF3|p33	6	6p21.3
1015		1015	CDH17	cadherin 17, LI cadherin (liver-intestine)	CDH16|HPT-1|HPT1	8	8q22.1
914		914	CD2	CD2 molecule	LFA-2|SRBC|T11	1	1p13.1
1071		1071	CETP	cholesteryl ester transfer protein, plasma	BPIFF|HDLCQ10	16	16q21
3055		3055	HCK	HCK proto-oncogene, Src family tyrosine kinase	JTK9|p59Hck|p61Hck	20	20q11-q12
1358		1358	CPA2	carboxypeptidase A2 (pancreatic)	-	7	7q32
931		931	MS4A1	membrane-spanning 4-domains, subfamily A, member 1	B1|Bp35|CD20|CVID5|LEU-16|MS4A2|S7	11	11q12
10360		10360	NPM3	nucleophosmin/nucleoplasmin 3	PORMIN|TMEM123	10	10q24.31
3001		3001	GZMA	granzyme A (granzyme 1, cytotoxic T-lymphocyte-associated serine esterase 3)	CTLA3|HFSP	5	5q11-q12
7156		7156	TOP3A	topoisomerase (DNA) III alpha	TOP3|ZGRF7	17	17p11.2
146712		146712	B3GNTL1	UDP-GlcNAc:betaGal beta-1,3-N-acetylglucosaminyltransferase-like 1	B3GNT8	17	17q25.3
196740		196740	VSTM4	V-set and transmembrane domain containing 4	C10orf72	10	10q11.23
5126		5126	PCSK2	proprotein convertase subtilisin/kexin type 2	NEC 2|NEC-2|NEC2|PC2|SPC2	20	20p11.2
731		731	C8A	complement component 8, alpha polypeptide	-	1	1p32
2296		2296	FOXC1	forkhead box C1	ARA|FKHL7|FREAC-3|FREAC3|IGDA|IHG1|IRID1|RIEG3	6	6p25
2302		2302	FOXJ1	forkhead box J1	FKHL13|HFH-4|HFH4	17	17q25.1
5125		5125	PCSK5	proprotein convertase subtilisin/kexin type 5	PC5|PC6|PC6A|SPC6	9	9q21.3
9755		9755	TBKBP1	TBK1 binding protein 1	ProSAPiP2|SINTBAD	17	17q21.32
4647		4647	MYO7A	myosin VIIA	DFNA11|DFNB2|MYOVIIA|MYU7A|NSRD2|USH1B	11	11q13.5
93594		93594	TBC1D31	TBC1 domain family, member 31	Gm85|WDR67	8	8q24.13
6398		6398	SECTM1	secreted and transmembrane 1	K12	17	17q25
9203		9203	ZMYM3	zinc finger, MYM-type 3	DXS6673E|MYM|XFIM|ZNF198L2|ZNF261	X	Xq13.1
79095		79095	C9orf16	chromosome 9 open reading frame 16	EST00098	9	9q34.1
5366		5366	PMAIP1	phorbol-12-myristate-13-acetate-induced protein 1	APR|NOXA	18	18q21.32
3667		3667	IRS1	insulin receptor substrate 1	HIRS-1	2	2q36
84759		84759	PCGF1	polycomb group ring finger 1	2010002K04Rik|NSPC1|RNF3A-2|RNF68	2	2p13.1
4793		4793	NFKBIB	nuclear factor of kappa light polypeptide gene enhancer in B-cells inhibitor, beta	IKBB|TRIP9	19	19q13.1
4246		4246	SCGB2A1	secretoglobin, family 2A, member 1	LPHC|LPNC|MGB2|UGB3	11	11q13
474381		474381	H2AFB2	H2A histone family, member B2	H2A.Bbd	X	Xq28
3948		3948	LDHC	lactate dehydrogenase C	CT32|LDH3|LDHX	11	11p15.1
3980		3980	LIG3	ligase III, DNA, ATP-dependent	LIG2	17	17q11.2-q12
7862		7862	BRPF1	bromodomain and PHD finger containing, 1	BR140	3	3p26-p25
10563		10563	CXCL13	chemokine (C-X-C motif) ligand 13	ANGIE|ANGIE2|BCA-1|BCA1|BLC|BLR1L|SCYB13	4	4q21
3783		3783	KCNN4	potassium channel, calcium activated intermediate/small conductance subfamily N alpha, member 4	IK|IK1|IKCA1|KCA4|KCa3.1|SK4|hIKCa1|hKCa4|hSK4	19	19q13.2
8225		8225	GTPBP6	GTP binding protein 6 (putative)	PGPL	X|Y	Xp22.33; Yp11.32
722		722	C4BPA	complement component 4 binding protein, alpha	C4BP|PRP	1	1q32
23139		23139	MAST2	microtubule associated serine/threonine kinase 2	MAST205|MTSSK	1	1p34.1
9619		9619	ABCG1	ATP-binding cassette, sub-family G (WHITE), member 1	ABC8|WHITE1	21	21q22.3
8487		8487	GEMIN2	gem (nuclear organelle) associated protein 2	SIP1|SIP1-delta	14	14q13
22864		22864	R3HDM2	R3H domain containing 2	CAG6|PR01365	12	12q13.3
5406		5406	PNLIP	pancreatic lipase	PL|PNLIPD|PTL	10	10q26.1
4131		4131	MAP1B	microtubule-associated protein 1B	FUTSCH|MAP5|PPP1R102	5	5q13
7364		7364	UGT2B7	UDP glucuronosyltransferase 2 family, polypeptide B7	UDPGT 2B9|UDPGT2B7|UDPGTH2|UGT2B9	4	4q13
23136		23136	EPB41L3	erythrocyte membrane protein band 4.1-like 3	4.1B|DAL-1|DAL1	18	18p11.32
23135		23135	KDM6B	lysine (K)-specific demethylase 6B	JMJD3	17	17p13.1
7748		7748	ZNF195	zinc finger protein 195	HRF1|ZNFP104	11	11p15.5
23133		23133	PHF8	PHD finger protein 8	JHDM1F|MRXSSD|ZNF422	X	Xp11.22
7083		7083	TK1	thymidine kinase 1, soluble	TK2	17	17q23.2-q25.3
9473		9473	THEMIS2	thymocyte selection associated family member 2	C1orf38|ICB-1	1	1p35.3
27254		27254	CSDC2	cold shock domain containing C2, RNA binding	PIPPIN|dJ347H13.2	22	22q13.2
25807		25807	RHBDD3	rhomboid domain containing 3	C22orf3|HS984G1A|PTAG	22	22q12.2
2267		2267	FGL1	fibrinogen-like 1	HFREP1|HP-041|LFIRE-1|LFIRE1	8	8p22
51454		51454	GULP1	GULP, engulfment adaptor PTB domain containing 1	CED-6|CED6|GULP	2	2q32.3-q33
1807		1807	DPYS	dihydropyrimidinase	DHP|DHPase	8	8q22
5446		5446	PON3	paraoxonase 3	-	7	7q21.3
7412		7412	VCAM1	vascular cell adhesion molecule 1	CD106|INCAM-100	1	1p32-p31
26175		26175	TMEM251	transmembrane protein 251	C14orf109	14	14q32.12
6908		6908	TBP	TATA box binding protein	GTF2D|GTF2D1|HDL4|SCA17|TFIID	6	6q27
22856		22856	CHSY1	chondroitin sulfate synthase 1	CHSY|CSS1|ChSy-1|TPBS	15	15q26.3
3206		3206	HOXA10	homeobox A10	HOX1|HOX1.8|HOX1H|PL	7	7p15.2
8910		8910	SGCE	sarcoglycan, epsilon	DYT11|ESG	7	7q21.3
1741		1741	DLG3	discs, large homolog 3 (Drosophila)	MRX|MRX90|NEDLG|PPP1R82|SAP102|XLMR	X	Xq13.1
10432		10432	RBM14	RNA binding motif protein 14	COAA|PSP2|SIP|SYTIP1|TMEM137	11	11q13.2
9739		9739	SETD1A	SET domain containing 1A	KMT2F|Set1|Set1A	16	16p11.2
445347		445347	445347	-	CD3G|TCRG|TCRGC1|TCRGC2|TCRGV	7	7p15-p14
8842		8842	PROM1	prominin 1	AC133|CD133|CORD12|MCDR2|MSTP061|PROML1|RP41|STGD4	4	4p15.32
6280		6280	S100A9	S100 calcium binding protein A9	60B8AG|CAGB|CFAG|CGLB|L1AG|LIAG|MAC387|MIF|MRP14|NIF|P14	1	1q21
4814		4814	NINJ1	ninjurin 1	NIN1|NINJURIN	9	9q22
3769		3769	KCNJ13	potassium channel, inwardly rectifying subfamily J, member 13	KIR1.4|KIR7.1|LCA16|SVD	2	2q37
23331		23331	TTC28	tetratricopeptide repeat domain 28	TPRBK	22	22q12.1
3673		3673	ITGA2	integrin, alpha 2 (CD49B, alpha 2 subunit of VLA-2 receptor)	BR|CD49B|GPIa|HPA-5|VLA-2|VLAA2	5	5q11.2
1393		1393	CRHBP	corticotropin releasing hormone binding protein	CRF-BP|CRFBP	5	5q13.3
3109		3109	HLA-DMB	major histocompatibility complex, class II, DM beta	D6S221E|RING7	6	6p21.3
9422		9422	ZNF264	zinc finger protein 264	-	19	19q13.4
1308		1308	COL17A1	collagen, type XVII, alpha 1	BA16H23.2|BP180|BPA-2|BPAG2|LAD-1	10	10q24.3
1871		1871	E2F3	E2F transcription factor 3	E2F-3	6	6p22
23328		23328	SASH1	SAM and SH3 domain containing 1	SH3D6A|dJ323M4|dJ323M4.1	6	6q24.3
9620		9620	CELSR1	cadherin, EGF LAG seven-pass G-type receptor 1	ADGRC1|CDHF9|FMI2|HFMI2|ME2	22	22q13.3
259217		259217	HSPA12A	heat shock 70kDa protein 12A	-	10	10q26.12
23318		23318	ZCCHC11	zinc finger, CCHC domain containing 11	PAPD3|TUT4	1	1p32.3
2257		2257	FGF12	fibroblast growth factor 12	FGF12B|FHF1	3	3q28
9892		9892	SNAP91	synaptosomal-associated protein, 91kDa	AP180|CALM	6	6q14.2
3601		3601	IL15RA	interleukin 15 receptor, alpha	CD215	10	10p15.1
84159		84159	ARID5B	AT rich interactive domain 5B (MRF1-like)	DESRT|MRF-2|MRF2	10	10q21.2
23774		23774	BRD1	bromodomain containing 1	BRL|BRPF1|BRPF2	22	22q13.33
2149		2149	F2R	coagulation factor II (thrombin) receptor	CF2R|HTR|PAR-1|PAR1|TR	5	5q13
729		729	C6	complement component 6	-	5	5p13
441151		441151	TMEM151B	transmembrane protein 151B	C6orf137|TMEM193|bA444E17.5	6	6p21.1
5986		5986	RFNG	RFNG O-fucosylpeptide 3-beta-N-acetylglucosaminyltransferase	-	17	17q25
54103		54103	GSAP	gamma-secretase activating protein	PION	7	7q11.23
10587		10587	TXNRD2	thioredoxin reductase 2	SELZ|TR|TR-BETA|TR3|TRXR2	22	22q11.21
5287		5287	PIK3C2B	phosphatidylinositol-4-phosphate 3-kinase, catalytic subunit type 2 beta	C2-PI3K	1	1q32
8520		8520	HAT1	histone acetyltransferase 1	KAT1	2	2q31.2-q33.1
10090		10090	UST	uronyl-2-sulfotransferase	2OST	6	6q25.1
26155		26155	NOC2L	NOC2-like nucleolar associated transcriptional repressor	NET15|NET7|NIR|PPP1R112	1	1p36.33
1687		1687	DFNA5	deafness, autosomal dominant 5	ICERE-1	7	7p15
9715		9715	FAM131B	family with sequence similarity 131, member B	-	7	7q34
10656		10656	KHDRBS3	KH domain containing, RNA binding, signal transduction associated 3	Etle|SALP|SLM-2|SLM2|T-STAR|TSTAR|etoile	8	8q24.2
9889		9889	ZBED4	zinc finger, BED-type containing 4	-	22	22q13.33
90627		90627	STARD13	StAR-related lipid transfer (START) domain containing 13	ARHGAP37|DLC2|GT650|LINC00464	13	13q13.1
306		306	ANXA3	annexin A3	ANX3	4	4q21.21
7031		7031	TFF1	trefoil factor 1	BCEI|D21S21|HP1.A|HPS2|pNR-2|pS2	21	21q22.3
6817		6817	SULT1A1	sulfotransferase family, cytosolic, 1A, phenol-preferring, member 1	HAST1/HAST2|P-PST|PST|ST1A1|ST1A3|STP|STP1|TSPST1	16	16p12.1
815		815	CAMK2A	calcium/calmodulin-dependent protein kinase II alpha	CAMKA	5	5q32
2548		2548	GAA	glucosidase, alpha; acid	LYAG	17	17q25.2-q25.3
3059		3059	HCLS1	hematopoietic cell-specific Lyn substrate 1	CTTNL|HS1|lckBP1|p75	3	3q13
3053		3053	SERPIND1	serpin peptidase inhibitor, clade D (heparin cofactor), member 1	D22S673|HC2|HCF2|HCII|HLS2|LS2|THPH10	22	22q11.21
3273		3273	HRG	histidine-rich glycoprotein	HPRG|HRGP|THPH11	3	3q27
4528		4528	MTIF2	mitochondrial translational initiation factor 2	-	2	2p16.1
2104		2104	ESRRG	estrogen-related receptor gamma	ERR3|ERRgamma|NR3B3	1	1q41
2000		2000	ELF4	E74-like factor 4 (ets domain transcription factor)	ELFR|MEF	X	Xq26
10208		10208	USPL1	ubiquitin specific peptidase like 1	C13orf22|D13S106E|bA121O19.1	13	13q12.3
2615		2615	LRRC32	leucine rich repeat containing 32	D11S833E|GARP	11	11q13.5-q14
4318		4318	MMP9	matrix metallopeptidase 9	CLG4B|GELB|MANDP2|MMP-9	20	20q13.12
23076		23076	RRP1B	ribosomal RNA processing 1B	KIAA0179|NNP1L|Nnp1|PPP1R136|RRP1	21	21q22.3
10926		10926	DBF4	DBF4 zinc finger	ASK|CHIF|DBF4A|ZDBF1	7	7q21.3
951		951	CD37	CD37 molecule	GP52-40|TSPAN26	19	19q13.3
8260		8260	NAA10	N(alpha)-acetyltransferase 10, NatA catalytic subunit	ARD1|ARD1A|ARD1P|DXS707|MCOPS1|NATD|TE2	X	Xq28
4907		4907	NT5E	5'-nucleotidase, ecto (CD73)	CALJA|CD73|E5NT|NT|NT5|NTE|eN|eNT	6	6q14-q21
7262		7262	PHLDA2	pleckstrin homology-like domain, family A, member 2	BRW1C|BWR1C|HLDA2|IPL|TSSC3	11	11p15.4
5797		5797	PTPRM	protein tyrosine phosphatase, receptor type, M	PTPRL1|R-PTP-MU|RPTPM|RPTPU|hR-PTPu	18	18p11.2
7764		7764	ZNF217	zinc finger protein 217	ZABC1	20	20q13.2
3126		3126	HLA-DRB4	major histocompatibility complex, class II, DR beta 4	DR-4|DR4|DRB4|HLA-DR4B	6	6p21.3
11102		11102	RPP14	ribonuclease P/MRP 14kDa subunit	P14	3	3p14.3
8614		8614	STC2	stanniocalcin 2	STC-2|STCRP	5	5q35.1
6135		6135	RPL11	ribosomal protein L11	DBA7|GIG34|L11	1	1p36.1-p35
5414		5414	SEPT4	septin 4	ARTS|BRADEION|CE5B3|H5|MART|PNUTL2|SEP4|hCDCREL-2|hucep-7	17	17q22
5469		5469	MED1	mediator complex subunit 1	CRSP1|CRSP200|DRIP205|DRIP230|PBP|PPARBP|PPARGBP|RB18A|TRAP220|TRIP2	17	17q12
719		719	C3AR1	complement component 3a receptor 1	AZ3B|C3AR|HNFAG09	12	12p13.31
9683		9683	N4BP1	NEDD4 binding protein 1	-	16	16q12.1
5790		5790	PTPRCAP	protein tyrosine phosphatase, receptor type, C-associated protein	CD45-AP|LPAP	11	11q13.3
9937		9937	DCLRE1A	DNA cross-link repair 1A	PSO2|SNM1|SNM1A	10	10q25.1
11113		11113	CIT	citron rho-interacting serine/threonine kinase	CRIK|STK21	12	12q24
7107		7107	GPR137B	G protein-coupled receptor 137B	TM7SF1	1	1q42-q43
200576		200576	PIKFYVE	phosphoinositide kinase, FYVE finger containing	CFD|FAB1|HEL37|PIP5K|PIP5K3|ZFYVE29	2	2q34
8548		8548	BLZF1	basic leucine zipper nuclear factor 1	GOLGIN-45|JEM-1|JEM-1s|JEM1	1	1q24
9576		9576	SPAG6	sperm associated antigen 6	CT141|Repro-SA-1|pf16	10	10p12.2
9673		9673	SLC25A44	solute carrier family 25, member 44	-	1	1q22
9672		9672	SDC3	syndecan 3	SDCN|SYND3	1	1p35.2
55621		55621	TRMT1	tRNA methyltransferase 1 homolog (S. cerevisiae)	TRM1	19	19p13.2
1292		1292	COL6A2	collagen, type VI, alpha 2	PP3610	21	21q22.3
5345		5345	SERPINF2	serpin peptidase inhibitor, clade F (alpha-2 antiplasmin, pigment epithelium derived factor), member 2	A2AP|AAP|ALPHA-2-PI|API|PLI	17	17p13
5348		5348	FXYD1	FXYD domain containing ion transport regulator 1	PLM	19	19q13.1
135		135	ADORA2A	adenosine A2a receptor	A2aR|ADORA2|RDC8	22	22q11.23
11322		11322	TMC6	transmembrane channel-like 6	EV1|EVER1|EVIN1|LAK-4P	17	17q25.3
10615		10615	SPAG5	sperm associated antigen 5	DEEPEST|MAP126|hMAP126	17	17q11.2
2252		2252	FGF7	fibroblast growth factor 7	HBGF-7|KGF	15	15q21.2
6362		6362	CCL18	chemokine (C-C motif) ligand 18 (pulmonary and activation-regulated)	AMAC-1|AMAC1|CKb7|DC-CK1|DCCK1|MIP-4|PARC|SCYA18	17	17q12
1759		1759	DNM1	dynamin 1	DNM|EIEE31	9	9q34
6653		6653	SORL1	sortilin-related receptor, L(DLR class) A repeats containing	C11orf32|LR11|LRP9|SORLA|SorLA-1|gp250	11	11q23.2-q24.2
6788		6788	STK3	serine/threonine kinase 3	KRS1|MST2	8	8q22.2
116039		116039	OSR2	odd-skipped related transciption factor 2	-	8	8q22.2
5993		5993	RFX5	regulatory factor X, 5 (influences HLA class II expression)	-	1	1q21
1785		1785	DNM2	dynamin 2	CMT2M|CMTDI1|CMTDIB|DI-CMTB|DYN2|DYNII|LCCS5	19	19p13.2
2550		2550	GABBR1	gamma-aminobutyric acid (GABA) B receptor, 1	GABABR1|GABBR1-3|GB1|GPRC3A|dJ271M21.1.1|dJ271M21.1.2	6	6p21.31
253959		253959	RALGAPA1	Ral GTPase activating protein, alpha subunit 1 (catalytic)	GARNL1|GRIPE|RalGAPalpha1|TULIP1|p240	14	14q13.2
2673		2673	GFPT1	glutamine--fructose-6-phosphate transaminase 1	CMS12|CMSTA1|GFA|GFAT|GFAT 1|GFAT1|GFAT1m|GFPT|GFPT1L|MSLG	2	2p13
3382		3382	ICA1	islet cell autoantigen 1, 69kDa	ICA69|ICAp69	7	7p22
3383		3383	ICAM1	intercellular adhesion molecule 1	BB2|CD54|P3.58	19	19p13.3-p13.2
23511		23511	NUP188	nucleoporin 188kDa	KIAA0169|hNup188	9	9q34.11
10490		10490	VTI1B	vesicle transport through interaction with t-SNAREs 1B	VTI1|VTI1-LIKE|VTI1L|VTI2|v-SNARE|vti1-rp1	14	14q24.1
8788		8788	DLK1	delta-like 1 homolog (Drosophila)	DLK|DLK-1|Delta1|FA1|PREF1|Pref-1|ZOG|pG2	14	14q32
6293		6293	VPS52	vacuolar protein sorting 52 homolog (S. cerevisiae)	ARE1|SAC2|SACM2L|dJ1033B10.5	6	6p21.3
9656		9656	MDC1	mediator of DNA-damage checkpoint 1	NFBD1	6	6p21.3
7059		7059	THBS3	thrombospondin 3	TSP3	1	1q21
4329		4329	ALDH6A1	aldehyde dehydrogenase 6 family, member A1	MMSADHA|MMSDH	14	14q24.3
2634		2634	GBP2	guanylate binding protein 2, interferon-inducible	-	1	1p22.2
1794		1794	DOCK2	dedicator of cytokinesis 2	IMD40	5	5q35.1
1551		1551	CYP3A7	cytochrome P450, family 3, subfamily A, polypeptide 7	CP37|CYPIIIA7|P-450(HFL33)|P-450111A7|P450-HFLA	7	7q22.1
7290		7290	HIRA	histone cell cycle regulator	DGCR1|TUP1|TUPLE1	22	22q11.21
5880		5880	RAC2	ras-related C3 botulinum toxin substrate 2 (rho family, small GTP binding protein Rac2)	EN-7|Gx|HSPC022|p21-Rac2	22	22q13.1
8324		8324	FZD7	frizzled class receptor 7	FzE3	2	2q33
50626		50626	CYHR1	cysteine/histidine-rich 1	CHRP	8	8q24.3
1396		1396	CRIP1	cysteine-rich protein 1 (intestinal)	CRHP|CRIP|CRP-1|CRP1	14	14q32.33
5920		5920	RARRES3	retinoic acid receptor responder (tazarotene induced) 3	HRASLS4|HRSL4|PLA1/2-3|RIG1|TIG3	11	11q23
3932		3932	LCK	LCK proto-oncogene, Src family tyrosine kinase	IMD22|LSK|YT16|p56lck|pp58lck	1	1p34.3
23024		23024	PDZRN3	PDZ domain containing ring finger 3	LNX3|SEMACAP3|SEMCAP3	3	3p13
1124		1124	CHN2	chimerin 2	ARHGAP3|BCH|CHN2-3|RHOGAP3	7	7p15.3
9277		9277	WDR46	WD repeat domain 46	BING4|C6orf11|FP221|UTP7	6	6p21.3
4172		4172	MCM3	minichromosome maintenance complex component 3	HCC5|P1-MCM3|P1.h|RLFB	6	6p12
9830		9830	TRIM14	tripartite motif containing 14	-	9	9q22.33
4678		4678	NASP	nuclear autoantigenic sperm protein (histone-binding)	FLB7527|HMDRA1|PRO1999	1	1p34.1
6407		6407	SEMG2	semenogelin II	SGII	20	20q12-q13.1
8034		8034	SLC25A16	solute carrier family 25 (mitochondrial carrier), member 16	D10S105E|GDA|GDC|HGT.1|ML7|hML7	10	10q21.3
5828		5828	PEX2	peroxisomal biogenesis factor 2	PAF1|PBD5A|PBD5B|PMP3|PMP35|PXMP3|RNF72|ZWS3	8	8q21.1
9212		9212	AURKB	aurora kinase B	AIK2|AIM-1|AIM1|ARK2|AurB|IPL1|PPP1R48|STK12|STK5|aurkb-sv1|aurkb-sv2	17	17p13.1
8242		8242	KDM5C	lysine (K)-specific demethylase 5C	DXS1272E|JARID1C|MRX13|MRXJ|MRXSCJ|MRXSJ|SMCX|XE169	X	Xp11.22-p11.21
6288		6288	SAA1	serum amyloid A1	PIG4|SAA|SAA2|TP53I4	11	11p15.1
6296		6296	ACSM3	acyl-CoA synthetase medium-chain family member 3	SA|SAH	16	16p13.11
4353		4353	MPO	myeloperoxidase	-	17	17q23.1
221443		221443	OARD1	O-acyl-ADP-ribose deacylase 1	C6orf130|TARG1|dJ34B21.3	6	6p21.1
3669		3669	ISG20	interferon stimulated exonuclease gene 20kDa	CD25|HEM45	15	15q26
1992		1992	SERPINB1	serpin peptidase inhibitor, clade B (ovalbumin), member 1	EI|ELANH2|HEL57|LEI|M/NEI|MNEI|PI-2|PI2	6	6p25
2990		2990	GUSB	glucuronidase, beta	BG|MPS7	7	7q21.11
2639		2639	GCDH	glutaryl-CoA dehydrogenase	ACAD5|GCD	19	19p13.2
6936		6936	GCFC2	GC-rich sequence DNA-binding factor 2	C2orf3|DNABF|GCF|TCF9	2	2p12
10150		10150	MBNL2	muscleblind-like splicing regulator 2	MBLL|MBLL39|PRO2032	13	13q32.1
8312		8312	AXIN1	axin 1	AXIN|PPP1R49	16	16p13.3
2810		2810	SFN	stratifin	YWHAS	1	1p36.11
23011		23011	RAB21	RAB21, member RAS oncogene family	-	12	12q21.1
745		745	MYRF	myelin regulatory factor	C11orf9|MRF|Ndt80|pqn-47	11	11q12-q13.1
8560		8560	DEGS1	delta(4)-desaturase, sphingolipid 1	DEGS|DEGS-1|DES1|Des-1|FADS7|MIG15|MLD	1	1q42.11
5225		5225	PGC	progastricsin (pepsinogen C)	PEPC|PGII	6	6p21.1
5053		5053	PAH	phenylalanine hydroxylase	PH|PKU|PKU1	12	12q22-q24.2
5105		5105	PCK1	phosphoenolpyruvate carboxykinase 1 (soluble)	PEPCK-C|PEPCK1|PEPCKC	20	20q13.31
5142		5142	PDE4B	phosphodiesterase 4B, cAMP-specific	DPDE4|PDEIVB	1	1p31
8605		8605	PLA2G4C	phospholipase A2, group IVC (cytosolic, calcium-independent)	CPLA2-gamma	19	19q13.3
8501		8501	SLC43A1	solute carrier family 43 (amino acid system L transporter), member 1	LAT3|PB39|POV1|R00504	11	11q12.1
10245		10245	TIMM17B	translocase of inner mitochondrial membrane 17 homolog B (yeast)	DXS9822|JM3|TIM17B	X	Xp11.23
1244		1244	ABCC2	ATP-binding cassette, sub-family C (CFTR/MRP), member 2	ABC30|CMOAT|DJS|MRP2|cMRP	10	10q24
9016		9016	SLC25A14	solute carrier family 25 (mitochondrial carrier, brain), member 14	BMCP1|UCP5	X	Xq24
9052		9052	GPRC5A	G protein-coupled receptor, class C, group 5, member A	GPCR5A|PEIG-1|RAI3|RAIG1|TIG1	12	12p13.1
9056		9056	SLC7A7	solute carrier family 7 (amino acid transporter light chain, y+L system), member 7	LAT3|LPI|MOP-2|Y+LAT1|y+LAT-1	14	14q11.2
26033		26033	ATRNL1	attractin-like 1	ALP|bA338L11.1|bA454H24.1	10	10q26
23526		23526	HMHA1	histocompatibility (minor) HA-1	ARHGAP45|HA-1|HLA-HA1	19	19p13.3
10076		10076	PTPRU	protein tyrosine phosphatase, receptor type, U	FMI|PCP-2|PTP|PTP-J|PTP-PI|PTP-RO|PTPPSI|PTPRO|PTPU2|R-PTP-PSI|R-PTP-U|hPTP-J	1	1p35.3
5680		5680	PSG11	pregnancy specific beta-1-glycoprotein 11	PSBG-11|PSBG-13|PSG13|PSG14	19	19q13.2
5195		5195	PEX14	peroxisomal biogenesis factor 14	NAPP2|PBD13A|Pex14p|dJ734G22.2	1	1p36.22
4744		4744	NEFH	neurofilament, heavy polypeptide	NFH	22	22q12.2
23507		23507	LRRC8B	leucine rich repeat containing 8 family, member B	TA-LRRP|TALRRP	1	1p22.2
5734		5734	PTGER4	prostaglandin E receptor 4 (subtype EP4)	EP4|EP4R	5	5p13.1
25950		25950	RWDD3	RWD domain containing 3	RSUME	1	1p21.3
6916		6916	TBXAS1	thromboxane A synthase 1 (platelet)	BDPLT14|CYP5|CYP5A1|GHOSAL|THAS|TS|TXAS|TXS	7	7q34-q35
9040		9040	UBE2M	ubiquitin-conjugating enzyme E2M	UBC-RS2|UBC12|hUbc12	19	19q13.43
9891		9891	NUAK1	NUAK family, SNF1-like kinase, 1	ARK5	12	12q23.3
8000		8000	PSCA	prostate stem cell antigen	PRO232	8	8q24.2
10124		10124	ARL4A	ADP-ribosylation factor-like 4A	ARL4	7	7p21.3
6478		6478	SIAH2	siah E3 ubiquitin protein ligase 2	hSiah2	3	3q25
3162		3162	HMOX1	heme oxygenase 1	HMOX1D|HO-1|HSP32|bK286B10	22	22q13.1
8295		8295	TRRAP	transformation/transcription domain-associated protein	PAF350/400|PAF400|STAF40|TR-AP|Tra1	7	7q21.2-q22.1
9236		9236	CCPG1	cell cycle progression 1	CPR8	15	15q21.1
8728		8728	ADAM19	ADAM metallopeptidase domain 19	FKSG34|MADDAM|MLTNB	5	5q33.3
7133		7133	TNFRSF1B	tumor necrosis factor receptor superfamily, member 1B	CD120b|TBPII|TNF-R-II|TNF-R75|TNFBR|TNFR1B|TNFR2|TNFR80|p75|p75TNFR	1	1p36.22
9639		9639	ARHGEF10	Rho guanine nucleotide exchange factor (GEF) 10	GEF10|SNCV	8	8p23
175		175	AGA	aspartylglucosaminidase	AGU|ASRG|GA	4	4q34.3
26112		26112	CCDC69	coiled-coil domain containing 69	-	5	5q33.1
1690		1690	COCH	cochlin	COCH-5B2|COCH5B2|DFNA9	14	14q11.2-q13
10752		10752	CHL1	cell adhesion molecule L1-like	CALL|L1CAM2	3	3p26.1
1264		1264	CNN1	calponin 1, basic, smooth muscle	HEL-S-14|SMCC|Sm-Calp	19	19p13.2-p13.1
1043		1043	CD52	CD52 molecule	CDW52	1	1p36
55578		55578	SUPT20H	suppressor of Ty 20 homolog (S. cerevisiae)	C13|C13orf19|FAM48A|FP757|P38IP|SPT20	13	13q13.3
8609		8609	KLF7	Kruppel-like factor 7 (ubiquitous)	UKLF	2	2q32
7469		7469	NELFA	negative elongation factor complex member A	NELF-A|P/OKcl.15|WHSC2	4	4p16.3
221749		221749	PXDC1	PX domain containing 1	C6orf145	6	6p25.2
8694		8694	DGAT1	diacylglycerol O-acyltransferase 1	ARAT|ARGP1|DGAT|DIAR7	8	8q24.3
8869		8869	ST3GAL5	ST3 beta-galactoside alpha-2,3-sialyltransferase 5	SATI|SIAT9|SIATGM3S|ST3GalV	2	2p11.2
23277		23277	CLUH	clustered mitochondria (cluA/CLU1) homolog	CLU1|KIAA0664	17	17p13.3
10287		10287	RGS19	regulator of G-protein signaling 19	GAIP|RGSGAIP	20	20q13.33
10930		10930	APOBEC2	apolipoprotein B mRNA editing enzyme, catalytic polypeptide-like 2	ARCD1|ARP1	6	6p21
22981		22981	NINL	ninein-like	NLP|dJ691N24.1	20	20p11.22-p11.1
770		770	CA11	carbonic anhydrase XI	CARPX1	19	19q13.3
8100		8100	IFT88	intraflagellar transport 88	D13S1056E|DAF19|TG737|TTC10|hTg737	13	13q12.1
2193		2193	FARSA	phenylalanyl-tRNA synthetase, alpha subunit	CML33|FARSL|FARSLA|FRSA|PheHA	19	19p13.2
6039		6039	RNASE6	ribonuclease, RNase A family, k6	RAD1|RNS6|RNasek6	14	14q11.2
23274		23274	CLEC16A	C-type lectin domain family 16, member A	Gop-1|KIAA0350	16	16p13.13
2213		2213	FCGR2B	Fc fragment of IgG, low affinity IIb, receptor (CD32)	CD32|CD32B|FCG2|FCGR2|IGFR2	1	1q23
2212		2212	FCGR2A	Fc fragment of IgG, low affinity IIa, receptor (CD32)	CD32|CD32A|CDw32|FCG2|FCGR2|FCGR2A1|FcGR|IGFR2	1	1q23
26509		26509	MYOF	myoferlin	FER1L3	10	10q24
9861		9861	PSMD6	proteasome (prosome, macropain) 26S subunit, non-ATPase, 6	Rpn7|S10|SGA-113M|p42A|p44S10	3	3p14.1
10658		10658	CELF1	CUGBP, Elav-like family member 1	BRUNOL2|CUG-BP|CUGBP|CUGBP1|EDEN-BP|NAB50|NAPOR|hNab50	11	11p11
79912		79912	PYROXD1	pyridine nucleotide-disulphide oxidoreductase domain 1	-	12	12p12.1
57380		57380	MRS2	MRS2 magnesium transporter	HPT|MRS2L	6	6p22.3-p22.1
23271		23271	CAMSAP2	calmodulin regulated spectrin-associated protein family, member 2	CAMSAP1L1	1	1q32.1
10086		10086	HHLA1	HERV-H LTR-associating 1	PLA2L	8	8q24
8547		8547	FCN3	ficolin (collagen/fibrinogen domain containing) 3	FCNH|HAKA1	1	1p36.11
10735		10735	STAG2	stromal antigen 2	SA-2|SA2|SCC3B|bA517O1.1	X	Xq25
2305		2305	FOXM1	forkhead box M1	FKHL16|FOXM1B|HFH-11|HFH11|HNF-3|INS-1|MPHOSPH2|MPP-2|MPP2|PIG29|TGT3|TRIDENT	12	12p13
2289		2289	FKBP5	FK506 binding protein 5	AIG6|FKBP51|FKBP54|P54|PPIase|Ptg-10	6	6p21.31
784		784	CACNB3	calcium channel, voltage-dependent, beta 3 subunit	CAB3|CACNLB3	12	12q13
3799		3799	KIF5B	kinesin family member 5B	HEL-S-61|KINH|KNS|KNS1|UKHC	10	10p11.22
891		891	CCNB1	cyclin B1	CCNB	5	5q12
10466		10466	COG5	component of oligomeric golgi complex 5	CDG2I|GOLTC1|GTC90	7	7q31
6470		6470	SHMT1	serine hydroxymethyltransferase 1 (soluble)	CSHMT|SHMT	17	17p11.2
23513		23513	SCRIB	scribbled planar cell polarity protein	CRIB1|SCRB1|SCRIB1|Vartul	8	8q24.3
23395		23395	LARS2	leucyl-tRNA synthetase 2, mitochondrial	LEURS|PRLTS4	3	3p21.3
81542		81542	TMX1	thioredoxin-related transmembrane protein 1	PDIA11|TMX|TXNDC|TXNDC1	14	14q22.1
419		419	ART3	ADP-ribosyltransferase 3	ARTC3	4	4q21.1|4p15.1-p14
55916		55916	NXT2	nuclear transport factor 2-like export factor 2	P15-2	X	Xq23
10535		10535	RNASEH2A	ribonuclease H2, subunit A	AGS4|JUNB|RNASEHI|RNHIA|RNHL	19	19p13.2
81553		81553	FAM49A	family with sequence similarity 49, member A	-	2	2p24.2
4335		4335	MNT	MAX network transcriptional repressor	MAD6|MXD6|ROX|bHLHd3	17	17p13.3
10263		10263	CDK2AP2	cyclin-dependent kinase 2 associated protein 2	DOC-1R|p14	11	11q13
7466		7466	WFS1	Wolfram syndrome 1 (wolframin)	CTRCT41|WFRS|WFS|WFSL	4	4p16.1
8459		8459	TPST2	tyrosylprotein sulfotransferase 2	TANGO13B	22	22q12.1
11197		11197	WIF1	WNT inhibitory factor 1	WIF-1	12	12q14.3
21		21	ABCA3	ATP-binding cassette, sub-family A (ABC1), member 3	ABC-C|ABC3|EST111653|LBM180|SMDP3	16	16p13.3
196441		196441	ZFC3H1	zinc finger, C3H1-type containing	CCDC131|PSRC2	12	12q21.1
2877		2877	GPX2	glutathione peroxidase 2	GI-GPx|GPRP|GPRP-2|GPx-2|GPx-GI|GSHPX-GI|GSHPx-2	14	14q24.1
6337		6337	SCNN1A	sodium channel, non voltage gated 1 alpha subunit	BESC2|ENaCa|ENaCalpha|SCNEA|SCNN1	12	12p13
23248		23248	RPRD2	regulation of nuclear pre-mRNA domain containing 2	HSPC099|KIAA0460	1	1q21.3
2153		2153	F5	coagulation factor V (proaccelerin, labile factor)	FVL|PCCF|RPRGL1|THPH2	1	1q23
7301		7301	TYRO3	TYRO3 protein tyrosine kinase	BYK|Dtk|Etk-2|RSE|Rek|Sky|Tif	15	15q15
10560		10560	SLC19A2	solute carrier family 19 (thiamine transporter), member 2	TC1|THMD1|THT1|THTR1|TRMA	1	1q23.3
9134		9134	CCNE2	cyclin E2	CYCE2	8	8q22.1
11237		11237	RNF24	ring finger protein 24	G1L	20	20p13
9846		9846	GAB2	GRB2-associated binding protein 2	-	11	11q14.1
23246		23246	BOP1	block of proliferation 1	-	8	8q24.3
5598		5598	MAPK7	mitogen-activated protein kinase 7	BMK1|ERK4|ERK5|PRKM7	17	17p11.2
976		976	ADGRE5	adhesion G protein-coupled receptor E5	CD97|TM7LN1	19	19p13.12
7108		7108	TM7SF2	transmembrane 7 superfamily member 2	ANG1|DHCR14A|NET47	11	11q13
868		868	CBLB	Cbl proto-oncogene B, E3 ubiquitin protein ligase	Cbl-b|Nbla00127|RNF56	3	3q13.11
9844		9844	ELMO1	engulfment and cell motility 1	CED-12|CED12|ELMO-1	7	7p14.1
4925		4925	NUCB2	nucleobindin 2	HEL-S-109|NEFA	11	11p15.1
26053		26053	AUTS2	autism susceptibility candidate 2	FBRSL2|MRD26	7	7q11.22
1036		1036	CDO1	cysteine dioxygenase type 1	-	5	5q23.2
9842		9842	PLEKHM1	pleckstrin homology domain containing, family M (with RUN domain) member 1	AP162|B2|OPTB6	17	17q21.31
27065		27065	27065	-	D4S234|D4S234E|NEEP21|P21	4	4p16.3
5332		5332	PLCB4	phospholipase C, beta 4	ARCND2|PI-PLC	20	20p12
3587		3587	IL10RA	interleukin 10 receptor, alpha	CD210|CD210a|CDW210A|HIL-10R|IL-10R1|IL10R	11	11q23
22915		22915	MMRN1	multimerin 1	ECM|EMILIN4|GPIa*|MMRN	4	4q22
10267		10267	RAMP1	receptor (G protein-coupled) activity modifying protein 1	-	2	2q36-q37.1
2975		2975	GTF3C1	general transcription factor IIIC, polypeptide 1, alpha 220kDa	TFIIIC|TFIIIC220|TFIIICalpha	16	16p12
9839		9839	ZEB2	zinc finger E-box binding homeobox 2	HSPC082|SIP-1|SIP1|SMADIP1|ZFHX1B	2	2q22.3
22880		22880	MORC2	MORC family CW-type zinc finger 2	ZCW3|ZCWCC1	22	22q12.2
100272147		100272147	CMC4	C-x(9)-C motif containing 4	C6.1B|MTCP1|MTCP1B|MTCP1NB|p8|p8MTCP1	X	Xq28
25907		25907	TMEM158	transmembrane protein 158 (gene/pseudogene)	BBP|RIS1|p40BBP	3	3p21.3
9448		9448	MAP4K4	mitogen-activated protein kinase kinase kinase kinase 4	FLH21957|HEL-S-31|HGK|MEKKK4|NIK	2	2q11.2-q12
3426		3426	CFI	complement factor I	AHUS3|ARMD13|C3BINA|C3b-INA|FI|IF|KAF	4	4q25
701		701	BUB1B	BUB1 mitotic checkpoint serine/threonine kinase B	BUB1beta|BUBR1|Bub1A|MAD3L|MVA1|SSK1|hBUBR1	15	15q15
3265		3265	HRAS	Harvey rat sarcoma viral oncogene homolog	C-BAS/HAS|C-H-RAS|C-HA-RAS1|CTLO|H-RASIDX|HAMSV|HRAS1|RASH1|p21ras	11	11p15.5
3290		3290	HSD11B1	hydroxysteroid (11-beta) dehydrogenase 1	11-DH|11-beta-HSD1|CORTRD2|HDL|HSD11|HSD11B|HSD11L|SDR26C1	1	1q32-q41
5154		5154	PDGFA	platelet-derived growth factor alpha polypeptide	PDGF-A|PDGF1	7	7p22
9975		9975	NR1D2	nuclear receptor subfamily 1, group D, member 2	BD73|EAR-1R|RVR	3	3p24.2
201254		201254	STRA13	stimulated by retinoic acid 13	CENP-X|CENPX|D9|FAAP10|MHF2	17	17q25.3
27165		27165	GLS2	glutaminase 2 (liver, mitochondrial)	GA|GLS|LGA|hLGA	12	12q13.3
54674		54674	LRRN3	leucine rich repeat neuronal 3	FIGLER5|NLRR-3|NLRR3	7	7q31.1
8566		8566	PDXK	pyridoxal (pyridoxine, vitamin B6) kinase	C21orf124|C21orf97|HEL-S-1a|PKH|PNK|PRED79	21	21q22.3
3431		3431	SP110	SP110 nuclear body protein	IFI41|IFI75|IPR1|VODI	2	2q37.1
3283		3283	HSD3B1	hydroxy-delta-5-steroid dehydrogenase, 3 beta- and steroid delta-isomerase 1	3BETAHSD|HSD3B|HSDB3|HSDB3A|I|SDR11E1	1	1p13.1
6273		6273	S100A2	S100 calcium binding protein A2	CAN19|S100L	1	1q21
125		125	ADH1B	alcohol dehydrogenase 1B (class I), beta polypeptide	ADH2|HEL-S-117	4	4q23
4033		4033	LRMP	lymphoid-restricted membrane protein	JAW1	12	12p12.1
22943		22943	DKK1	dickkopf WNT signaling pathway inhibitor 1	DKK-1|SK	10	10q11.2
23236		23236	PLCB1	phospholipase C, beta 1 (phosphoinositide-specific)	EIEE12|PI-PLC|PLC-154|PLC-I|PLC154|PLCB1A|PLCB1B	20	20p12
5968		5968	REG1B	regenerating islet-derived 1 beta	PSPS2|REGH|REGI-BETA|REGL	2	2p12
11217		11217	AKAP2	A kinase (PRKA) anchor protein 2	AKAP-2|AKAPKL|PRKA2	9	9q31.3
11130		11130	ZWINT	ZW10 interacting kinetochore protein	HZwint-1|KNTC2AP|SIP30|ZWINT1	10	10q21-q22
8517		8517	IKBKG	inhibitor of kappa light polypeptide gene enhancer in B-cells, kinase gamma	AMCBX1|FIP-3|FIP3|Fip3p|IKK-gamma|IMD33|IP|IP1|IP2|IPD2|NEMO|ZC2HC9	X	Xq28
6666		6666	SOX12	SRY (sex determining region Y)-box 12	SOX22	20	20p13
25903		25903	OLFML2B	olfactomedin-like 2B	-	1	1q23.3
11156		11156	PTP4A3	protein tyrosine phosphatase type IVA, member 3	PRL-3|PRL-R|PRL3	8	8q24.3
2882		2882	GPX7	glutathione peroxidase 7	CL683|GPX6|GPx-7|GSHPx-7|NPGPx	1	1p32
57211		57211	ADGRG6	adhesion G protein-coupled receptor G6	APG1|DREG|GPR126|PS1TP2|VIGR	6	6q24.1
378708		378708	APITD1	apoptosis-inducing, TAF9-like domain 1	CENP-S|CENPS|FAAP16|MHF1	1	1p36.22
51176		51176	LEF1	lymphoid enhancer-binding factor 1	LEF-1|TCF10|TCF1ALPHA|TCF7L3	4	4q23-q25
10312		10312	TCIRG1	T-cell, immune regulator 1, ATPase, H+ transporting, lysosomal V0 subunit A3	ATP6N1C|ATP6V0A3|Atp6i|OC-116kDa|OC116|OPTB1|Stv1|TIRC7|Vph1|a3	11	11q13.2
3621		3621	ING1	inhibitor of growth family, member 1	p24ING1c|p33|p33ING1|p33ING1b|p47|p47ING1a	13	13q34
6450		6450	SH3BGR	SH3 domain binding glutamate-rich protein	21-GARP	21	21q22.3
4915		4915	NTRK2	neurotrophic tyrosine kinase, receptor, type 2	GP145-TrkB|TRKB|trk-B	9	9q22.1
6729		6729	SRP54	signal recognition particle 54kDa	-	14	14q13.2
9404		9404	LPXN	leupaxin	LDPL	11	11q12.1
6363		6363	CCL19	chemokine (C-C motif) ligand 19	CKb11|ELC|MIP-3b|MIP3B|SCYA19	9	9p13
9973		9973	CCS	copper chaperone for superoxide dismutase	-	11	11q13
23380		23380	SRGAP2	SLIT-ROBO Rho GTPase activating protein 2	ARHGAP34|FNBP2|SRGAP2A|SRGAP3	1	1q32.1
57214		57214	CEMIP	cell migration inducing protein, hyaluronan binding	CCSP1|KIAA1199|TMEM2L	15	15q24
7743		7743	ZNF189	zinc finger protein 189	-	9	9q22-q31
634		634	CEACAM1	carcinoembryonic antigen-related cell adhesion molecule 1 (biliary glycoprotein)	BGP|BGP1|BGPI	19	19q13.2
771		771	CA12	carbonic anhydrase XII	CAXII|HsT18816	15	15q22
22909		22909	FAN1	FANCD2/FANCI-associated nuclease 1	KIAA1018|KMIN|MTMR15|hFAN1	15	15q13.2-q13.3
9533		9533	POLR1C	polymerase (RNA) I polypeptide C, 30kDa	RPA39|RPA40|RPA5|RPAC1|TCS3	6	6p21.1
23376		23376	UFL1	UFM1-specific ligase 1	KIAA0776|Maxer|NLBP|RCAD	6	6q16.1
7137		7137	TNNI3	troponin I type 3 (cardiac)	CMD1FF|CMD2A|CMH7|RCM1|TNNC1|cTnI	19	19q13.4
2622		2622	GAS8	growth arrest-specific 8	GAS11	16	16q24.3
2591		2591	GALNT3	polypeptide N-acetylgalactosaminyltransferase 3	GalNAc-T3|HFTC|HHS	2	2q24-q31
11013		11013	TMSB15A	thymosin beta 15a	TMSB15|TMSB15B|TMSL8|TMSNB|Tb15|TbNB	X	Xq21.33-q22.3
4046		4046	LSP1	lymphocyte-specific protein 1	WP34|pp52	11	11p15.5
2203		2203	FBP1	fructose-1,6-bisphosphatase 1	FBP	9	9q22.3
3613		3613	IMPA2	inositol(myo)-1(or 4)-monophosphatase 2	-	18	18p11.2
113146		113146	AHNAK2	AHNAK nucleoprotein 2	C14orf78	14	14q32.33
1174		1174	AP1S1	adaptor-related protein complex 1, sigma 1 subunit	AP19|CLAPS1|EKV3|MEDNIK|SIGMA1A	7	7q22.1
6366		6366	CCL21	chemokine (C-C motif) ligand 21	6Ckine|CKb9|ECL|SCYA21|SLC|TCA4	9	9p13
8076		8076	MFAP5	microfibrillar associated protein 5	AAT9|MAGP-2|MAGP2|MFAP-5|MP25	12	12p13.1-p12.3
10668		10668	CGRRF1	cell growth regulator with ring finger domain 1	CGR19|RNF197	14	14q22.2
25888		25888	ZNF473	zinc finger protein 473	HZFP100|ZN473	19	19q13.33
7307		7307	U2AF1	U2 small nuclear RNA auxiliary factor 1	FP793|RN|RNU2AF1|U2AF35|U2AFBP	21	21q22.3
435		435	ASL	argininosuccinate lyase	ASAL	7	7q11.21
5740		5740	PTGIS	prostaglandin I2 (prostacyclin) synthase	CYP8|CYP8A1|PGIS|PTGI	20	20q13.13
85458		85458	DIXDC1	DIX domain containing 1	CCD1	11	11q23.1
29970		29970	SCHIP1	schwannomin interacting protein 1	SCHIP-1	3	3q25.32-q25.33
23370		23370	ARHGEF18	Rho/Rac guanine nucleotide exchange factor (GEF) 18	P114-RhoGEF	19	19p13.3
2152		2152	F3	coagulation factor III (thromboplastin, tissue factor)	CD142|TF|TFA	1	1p22-p21
9814		9814	SFI1	SFI1 centrin binding protein	PISD|PPP1R139|hSfi1p	22	22q12.2
23366		23366	KIAA0895	KIAA0895	-	7	7p14.2
10478		10478	SLC25A17	solute carrier family 25 (mitochondrial carrier; peroxisomal membrane protein, 34kDa), member 17	PMP34	22	22q13.2
9911		9911	TMCC2	transmembrane and coiled-coil domain family 2	HUCEP11	1	1q32.1
793		793	CALB1	calbindin 1, 28kDa	CALB|D-28K	8	8q21.3
4016		4016	LOXL1	lysyl oxidase-like 1	LOL|LOXL	15	15q22
9319		9319	TRIP13	thyroid hormone receptor interactor 13	16E1BP	5	5p15.33
8148		8148	TAF15	TAF15 RNA polymerase II, TATA box binding protein (TBP)-associated factor, 68kDa	Npl3|RBP56|TAF2N|TAFII68	17	17q11.1-q11.2
10346		10346	TRIM22	tripartite motif containing 22	GPSTAF50|RNF94|STAF50	11	11p15
8829		8829	NRP1	neuropilin 1	BDCA4|CD304|NP1|NRP|VEGF165R	10	10p12
11004		11004	KIF2C	kinesin family member 2C	CT139|KNSL6|MCAK	1	1p34.1
5655		5655	KLK10	kallikrein-related peptidase 10	NES1|PRSSL1	19	19q13
55735		55735	DNAJC11	DnaJ (Hsp40) homolog, subfamily C, member 11	dJ126A5.1	1	1p36.31
6494		6494	SIPA1	signal-induced proliferation-associated 1	SPA1	11	11q13
2890		2890	GRIA1	glutamate receptor, ionotropic, AMPA 1	GLUH1|GLUR1|GLURA|GluA1|HBGR1	5	5q31.1
80301		80301	PLEKHO2	pleckstrin homology domain containing, family O member 2	PLEKHQ1|PP1628|pp9099	15	15q22.1
23211		23211	ZC3H4	zinc finger CCCH-type containing 4	C19orf7	19	19q13.32
25878		25878	MXRA5	matrix-remodelling associated 5	-	X	Xp22.33
22870		22870	PPP6R1	protein phosphatase 6, regulatory subunit 1	KIAA1115|PP6R1|SAP190|SAPS1	19	19q13.42
23357		23357	ANGEL1	angel homolog 1 (Drosophila)	Ccr4e|KIAA0759	14	14q24.3
56311		56311	ANKRD7	ankyrin repeat domain 7	TSA806	7	7q31
7436		7436	VLDLR	very low density lipoprotein receptor	CAMRQ1|CARMQ1|CHRMQ1|VLDLRCH	9	9p24
1380		1380	CR2	complement component (3d/Epstein Barr virus) receptor 2	C3DR|CD21|CR|CVID7|SLEB9	1	1q32
25998		25998	IBTK	inhibitor of Bruton agammaglobulinemia tyrosine kinase	BTBD26|BTKI	6	6q14.1
2184		2184	FAH	fumarylacetoacetate hydrolase (fumarylacetoacetase)	-	15	15q25.1
1890		1890	TYMP	thymidine phosphorylase	ECGF|ECGF1|MEDPS1|MNGIE|MTDPS1|PDECGF|TP|hPD-ECGF	22	22q13.33
2109		2109	ETFB	electron-transfer-flavoprotein, beta polypeptide	FP585|MADD	19	19q13.3
6850		6850	SYK	spleen tyrosine kinase	p72-Syk	9	9q22
3802		3802	KIR2DL1	killer cell immunoglobulin-like receptor, two domains, long cytoplasmic tail, 1	CD158A|KIR-K64|KIR221|NKAT|NKAT-1|NKAT1|p58.1	19	19q13.4
2207		2207	FCER1G	Fc fragment of IgE, high affinity I, receptor for; gamma polypeptide	FCRG	1	1q23
5493		5493	PPL	periplakin	-	16	16p13.3
3679		3679	ITGA7	integrin, alpha 7	-	12	12q13
23595		23595	ORC3	origin recognition complex, subunit 3	LAT|LATHEO|ORC3L	6	6q14.3-q16.1
5558		5558	PRIM2	primase, DNA, polypeptide 2 (58kDa)	PRIM2A|p58	6	6p12-p11.1
391		391	RHOG	ras homolog family member G	ARHG	11	11p15.5-p15.4
4598		4598	MVK	mevalonate kinase	LRBP|MK|MVLK|POROK3	12	12q24
7465		7465	WEE1	WEE1 G2 checkpoint kinase	WEE1A|WEE1hu	11	11p15.4
8208		8208	CHAF1B	chromatin assembly factor 1, subunit B (p60)	CAF-1|CAF-IP60|CAF1|CAF1A|CAF1P60|MPHOSPH7|MPP7	21	21q22.13
7884		7884	SLBP	stem-loop binding protein	HBP	4	4p16.3
6484		6484	ST3GAL4	ST3 beta-galactoside alpha-2,3-sialyltransferase 4	CGS23|NANTA3|SAT3|SIAT4|SIAT4C|ST3GalIV|STZ	11	11q24.2
7857		7857	SCG2	secretogranin II	CHGC|EM66|SN|SgII	2	2q35-q36
3914		3914	LAMB3	laminin, beta 3	AI1A|BM600-125KDA|LAM5|LAMNB1	1	1q32
9493		9493	KIF23	kinesin family member 23	CHO1|KNSL5|MKLP-1|MKLP1	15	15q23
1361		1361	CPB2	carboxypeptidase B2 (plasma)	CPU|PCPB|TAFI	13	13q14.11
462		462	SERPINC1	serpin peptidase inhibitor, clade C (antithrombin), member 1	AT3|AT3D|ATIII|THPH7	1	1q25.1
3373		3373	HYAL1	hyaluronoglucosaminidase 1	HYAL-1|LUCA1|MPS9|NAT6	3	3p21.31
91137		91137	SLC25A46	solute carrier family 25, member 46	-	5	5q22.1
6855		6855	SYP	synaptophysin	MRX96|MRXSYP	X	Xp11.23-p11.22
26		26	AOC1	amine oxidase, copper containing 1	ABP|ABP1|DAO|DAO1|KAO	7	7q36.1
5106		5106	PCK2	phosphoenolpyruvate carboxykinase 2 (mitochondrial)	PEPCK|PEPCK-M|PEPCK2	14	14q11.2
8936		8936	WASF1	WAS protein family, member 1	SCAR1|WAVE|WAVE1	6	6q21
9796		9796	PHYHIP	phytanoyl-CoA 2-hydroxylase interacting protein	DYRK1AP3|PAHX-AP|PAHXAP1	8	8p21.3
1003		1003	CDH5	cadherin 5, type 2 (vascular endothelium)	7B4|CD144	16	16q22.1
51626		51626	DYNC2LI1	dynein, cytoplasmic 2, light intermediate chain 1	CGI-60|D2LIC|LIC3	2	2p25.1-p24.1
2214		2214	FCGR3A	Fc fragment of IgG, low affinity IIIa, receptor (CD16a)	CD16|CD16A|FCG3|FCGR3|FCGRIII|FCR-10|FCRIII|FCRIIIA|IGFR3|IMD20	1	1q23
2147		2147	F2	coagulation factor II (thrombin)	PT|RPRGL2|THPH1	11	11p11
1066		1066	CES1	carboxylesterase 1	ACAT|CE-1|CEH|CES2|HMSE|HMSE1|PCE-1|REH|SES1|TGH|hCE-1	16	16q22.2
3699		3699	ITIH3	inter-alpha-trypsin inhibitor heavy chain 3	H3P|ITI-HC3|SHAP	3	3p21.1
622		622	BDH1	3-hydroxybutyrate dehydrogenase, type 1	BDH|SDR9C1	3	3q29
1774		1774	DNASE1L1	deoxyribonuclease I-like 1	DNAS1L1|DNASEX|DNL1L|G4.8|XIB	X	Xq28
5836		5836	PYGL	phosphorylase, glycogen, liver	GSD6	14	14q21-q22
3050		3050	HBZ	hemoglobin, zeta	HBZ-T1|HBZ1	16	16p13.3
4283		4283	CXCL9	chemokine (C-X-C motif) ligand 9	CMK|Humig|MIG|SCYB9|crg-10	4	4q21
2209		2209	FCGR1A	Fc fragment of IgG, high affinity Ia, receptor (CD64)	CD64|CD64A|FCRI|IGFR1	1	1q21.2-q21.3
5577		5577	PRKAR2B	protein kinase, cAMP-dependent, regulatory, type II, beta	PRKAR2|RII-BETA	7	7q22
2952		2952	GSTT1	glutathione S-transferase theta 1	-	22	22q11.23
5347		5347	PLK1	polo-like kinase 1	PLK|STPK13	16	16p12.2
3827		3827	KNG1	kininogen 1	BDK|BK|KNG	3	3q27
10947		10947	AP3M2	adaptor-related protein complex 3, mu 2 subunit	AP47B|CLA20|P47B	8	8p11.2
7347		7347	UCHL3	ubiquitin carboxyl-terminal esterase L3 (ubiquitin thiolesterase)	UCH-L3	13	13q22.2
2551		2551	GABPA	GA binding protein transcription factor, alpha subunit 60kDa	E4TF1-60|E4TF1A|NFT2|NRF2|NRF2A|RCH04A07	21	21q21.3
8395		8395	PIP5K1B	phosphatidylinositol-4-phosphate 5-kinase, type I, beta	MSS4|STM7	9	9q13
8509		8509	NDST2	N-deacetylase/N-sulfotransferase (heparan glucosaminyl) 2	HSST2|NST2	10	10q22
8836		8836	GGH	gamma-glutamyl hydrolase (conjugase, folylpolygammaglutamyl hydrolase)	GH	8	8q12.3
9783		9783	RIMS3	regulating synaptic membrane exocytosis 3	NIM3|RIM3	1	1p34.2
7064		7064	THOP1	thimet oligopeptidase 1	EP24.15|MEPD_HUMAN|MP78|TOP	19	19p13.3
6878		6878	TAF6	TAF6 RNA polymerase II, TATA box binding protein (TBP)-associated factor, 80kDa	MGC:8964|TAF(II)70|TAF(II)80|TAF2E|TAFII-70|TAFII-80|TAFII70|TAFII80|TAFII85	7	7q22.1
3707		3707	ITPKB	inositol-trisphosphate 3-kinase B	IP3-3KB|IP3K|IP3K-B|IP3KB|PIG37	1	1q42.13
2669		2669	GEM	GTP binding protein overexpressed in skeletal muscle	KIR	8	8q13-q21
9780		9780	PIEZO1	piezo-type mechanosensitive ion channel component 1	DHS|FAM38A|Mib	16	16q24.3
4897		4897	NRCAM	neuronal cell adhesion molecule	-	7	7q31
23508		23508	TTC9	tetratricopeptide repeat domain 9	TTC9A	14	14q24.2
9308		9308	CD83	CD83 molecule	BL11|HB15	6	6p23
23179		23179	RGL1	ral guanine nucleotide dissociation stimulator-like 1	RGL	1	1q25.3
6404		6404	SELPLG	selectin P ligand	CD162|CLA|PSGL-1|PSGL1	12	12q24
27241		27241	BBS9	Bardet-Biedl syndrome 9	B1|C18|D1|PTHB1	7	7p14
3775		3775	KCNK1	potassium channel, two pore domain subfamily K, member 1	DPK|HOHO|K2P1|K2p1.1|KCNO1|TWIK-1|TWIK1	1	1q42-q43
7016		7016	TESK1	testis-specific kinase 1	-	9	9p13
5653		5653	KLK6	kallikrein-related peptidase 6	Bssp|Klk7|PRSS18|PRSS9|SP59|hK6	19	19q13.3
10643		10643	IGF2BP3	insulin-like growth factor 2 mRNA binding protein 3	CT98|IMP-3|IMP3|KOC|KOC1|VICKZ3	7	7p11
4800		4800	NFYA	nuclear transcription factor Y, alpha	CBF-A|CBF-B|HAP2|NF-YA	6	6p21.3
23531		23531	MMD	monocyte to macrophage differentiation-associated	MMA|MMD1|PAQR11	17	17q
885		885	CCK	cholecystokinin	-	3	3p22.1
60312		60312	AFAP1	actin filament associated protein 1	AFAP|AFAP-110|AFAP110	4	4p16
26999		26999	CYFIP2	cytoplasmic FMR1 interacting protein 2	PIR121	5	5q33.3
7351		7351	UCP2	uncoupling protein 2 (mitochondrial, proton carrier)	BMIQ4|SLC25A8|UCPH	11	11q13
1160		1160	CKMT2	creatine kinase, mitochondrial 2 (sarcomeric)	SMTCK	5	5q13.3
635		635	BHMT	betaine--homocysteine S-methyltransferase	BHMT1|HEL-S-61p	5	5q14.1
9770		9770	RASSF2	Ras association (RalGDS/AF-6) domain family member 2	CENP-34|RASFADIN	20	20p13
316		316	AOX1	aldehyde oxidase 1	AO|AOH1	2	2q33
4982		4982	TNFRSF11B	tumor necrosis factor receptor superfamily, member 11b	OCIF|OPG|PDB5|TR1	8	8q24
4129		4129	MAOB	monoamine oxidase B	-	X	Xp11.23
3251		3251	HPRT1	hypoxanthine phosphoribosyltransferase 1	HGPRT|HPRT	X	Xq26.1
313		313	AOAH	acyloxyacyl hydrolase (neutrophil)	-	7	7p14.2
23169		23169	SLC35D1	solute carrier family 35 (UDP-GlcA/UDP-GalNAc transporter), member D1	UGTREL7	1	1p31.3
1301		1301	COL11A1	collagen, type XI, alpha 1	CO11A1|COLL6|STL2	1	1p21
1429		1429	CRYZ	crystallin, zeta (quinone reductase)	-	1	1p31.1
4053		4053	LTBP2	latent transforming growth factor beta binding protein 2	C14orf141|GLC3D|LTBP3|MSPKA|MSTP031|WMS3	14	14q24
474383		474383	F8A2	coagulation factor VIII-associated 2	-	X	Xq28
3909		3909	LAMA3	laminin, alpha 3	BM600|E170|LAMNA|LOCS	18	18q11.2
3054		3054	HCFC1	host cell factor C1	CFF|HCF|HCF-1|HCF1|HFC1|MRX3|PPP1R89|VCAF	X	Xq28
54468		54468	MIOS	missing oocyte, meiosis regulator, homolog (Drosophila)	-	7	7p21.3
3689		3689	ITGB2	integrin, beta 2 (complement component 3 receptor 3 and 4 subunit)	CD18|LAD|LCAMB|LFA-1|MAC-1|MF17|MFI7	21	21q22.3
5307		5307	PITX1	paired-like homeodomain 1	BFT|CCF|LBNBG|POTX|PTX1	5	5q31.1
6948		6948	TCN2	transcobalamin II	D22S676|D22S750|II|TC|TC II|TC-2|TC2|TCII	22	22q12.2
55937		55937	APOM	apolipoprotein M	G3a|HSPC336|NG20|apo-M	6	6p21.33
27239		27239	GPR162	G protein-coupled receptor 162	A-2|GRCA	12	12p13
11332		11332	ACOT7	acyl-CoA thioesterase 7	ACH1|ACT|BACH|CTE-II|LACH|LACH1|hBACH	1	1p36
6198		6198	RPS6KB1	ribosomal protein S6 kinase, 70kDa, polypeptide 1	PS6K|S6K|S6K-beta-1|S6K1|STK14A|p70 S6KA|p70(S6K)-alpha|p70-S6K|p70-alpha	17	17q23.1
10395		10395	DLC1	DLC1 Rho GTPase activating protein	ARHGAP7|HP|STARD12|p122-RhoGAP	8	8p22
83604		83604	TMEM47	transmembrane protein 47	BCMP1|TM4SF10	X	Xp11.4
9435		9435	CHST2	carbohydrate (N-acetylglucosamine-6-O) sulfotransferase 2	C6ST|GST-2|GST2|Gn6ST-1|HEL-S-75|glcNAc6ST-1	3	3q24
7940		7940	LST1	leukocyte specific transcript 1	B144|D6S49E|LST-1	6	6p21.3
11177		11177	BAZ1A	bromodomain adjacent to zinc finger domain, 1A	ACF1|WALp1|WCRF180|hACF1	14	14q13.2
1776		1776	DNASE1L3	deoxyribonuclease I-like 3	DHP2|DNAS1L3|LSD|SLEB16	3	3p14.3
23161		23161	SNX13	sorting nexin 13	RGS-PX1	7	7p21.1
1536		1536	CYBB	cytochrome b-245, beta polypeptide	AMCBX2|CGD|GP91-1|GP91-PHOX|GP91PHOX|IMD34|NOX2|p91-PHOX	X	Xp21.1
1627		1627	DBN1	drebrin 1	D0S117E	5	5q35.3
185		185	AGTR1	angiotensin II receptor, type 1	AG2S|AGTR1B|AT1|AT1AR|AT1B|AT1BR|AT1R|AT2R1|HAT1R	3	3q24
382		382	ARF6	ADP-ribosylation factor 6	-	14	14q21.3
4001		4001	LMNB1	lamin B1	ADLD|LMN|LMN2|LMNB	5	5q23.2
974		974	CD79B	CD79b molecule, immunoglobulin-associated beta	AGM6|B29|IGB	17	17q23
1760		1760	DMPK	dystrophia myotonica-protein kinase	DM|DM1|DM1PK|DMK|MDPK|MT-PK	19	19q13.3
6499		6499	SKIV2L	superkiller viralicidic activity 2-like (S. cerevisiae)	170A|DDX13|HLP|SKI2|SKI2W|SKIV2|THES2	6	6p21
5091		5091	PC	pyruvate carboxylase	PCB	11	11q13.4-q13.5
962		962	CD48	CD48 molecule	BCM1|BLAST|BLAST1|MEM-102|SLAMF2|hCD48|mCD48	1	1q21.3-q22
9762		9762	9762	-	PROSAPIP1	20	20p13
4728		4728	NDUFS8	NADH dehydrogenase (ubiquinone) Fe-S protein 8, 23kDa (NADH-coenzyme Q reductase)	CI-23k|CI23KD|TYKY	11	11q13
84804		84804	MFSD9	major facilitator superfamily domain containing 9	-	2	2q12.1
6813		6813	STXBP2	syntaxin binding protein 2	FHL5|Hunc18b|MUNC18-2|UNC18-2|UNC18B|pp10122	19	19p13.3-p13.2
81887		81887	LAS1L	LAS1-like, ribosome biogenesis factor	Las1-like|dJ475B7.2	X	Xq12
6262		6262	RYR2	ryanodine receptor 2 (cardiac)	ARVC2|ARVD2|RYR-2|RyR|VTSIP	1	1q43
5877		5877	RABIF	RAB interacting factor	MSS4|RASGFR3|RASGRF3	1	1q32.1
10865		10865	ARID5A	AT rich interactive domain 5A (MRF1-like)	MRF-1|MRF1|RP11-363D14	2	2q11.2
5698		5698	PSMB9	proteasome (prosome, macropain) subunit, beta type, 9	LMP2|PSMB6i|RING12|beta1i	6	6p21.3
9455		9455	HOMER2	homer scaffolding protein 2	ACPD|CPD|HOMER-2|VESL-2	15	15q24.3
9477		9477	MED20	mediator complex subunit 20	PRO0213|TRFP	6	6p21.1
3569		3569	IL6	interleukin 6	BSF2|HGF|HSF|IFNB2|IL-6	7	7p21
60436		60436	TGIF2	TGFB-induced factor homeobox 2	-	20	20q11.23
8854		8854	ALDH1A2	aldehyde dehydrogenase 1 family, member A2	RALDH(II)|RALDH2|RALDH2-T	15	15q21.3
10840		10840	ALDH1L1	aldehyde dehydrogenase 1 family, member L1	10-FTHFDH|10-fTHF|FDH|FTHFD	3	3q21.3
51439		51439	FAM8A1	family with sequence similarity 8, member A1	AHCP	6	6p23
915		915	CD3D	CD3d molecule, delta (CD3-TCR complex)	CD3-DELTA|IMD19|T3D	11	11q23
54504		54504	CPVL	carboxypeptidase, vitellogenic-like	HVLP	7	7p15.1
50486		50486	G0S2	G0/G1 switch 2	-	1	1q32.2
10165		10165	SLC25A13	solute carrier family 25 (aspartate/glutamate carrier), member 13	ARALAR2|CITRIN|CTLN2	7	7q21.3
5025		5025	P2RX4	purinergic receptor P2X, ligand gated ion channel, 4	P2X4|P2X4R	12	12q24.32
6237		6237	RRAS	related RAS viral (r-ras) oncogene homolog	-	19	19q13.33
26610		26610	ELP4	elongator acetyltransferase complex subunit 4	AN|C11orf19|PAX6NEB|PAXNEB|dJ68P15A.1|hELP4	11	11p13
8309		8309	ACOX2	acyl-CoA oxidase 2, branched chain	BCOX|BRCACOX|BRCOX|THCCox	3	3p14.3
113457		113457	TUBA3D	tubulin, alpha 3d	H2-ALPHA	2	2q21.1
10465		10465	PPIH	peptidylprolyl isomerase H (cyclophilin H)	CYP-20|CYPH|SnuCyp-20|USA-CYP	1	1p34.1
10426		10426	TUBGCP3	tubulin, gamma complex associated protein 3	104p|GCP3|Grip104|SPBC98|Spc98|Spc98p	13	13q34
1051		1051	CEBPB	CCAAT/enhancer binding protein (C/EBP), beta	C/EBP-beta|IL6DBP|NF-IL6|TCF5	20	20q13.1
8653		8653	DDX3Y	DEAD (Asp-Glu-Ala-Asp) box helicase 3, Y-linked	DBY	Y	Yq11
10235		10235	RASGRP2	RAS guanyl releasing protein 2 (calcium and DAG-regulated)	CALDAG-GEFI|CDC25L	11	11q13
54870		54870	QRICH1	glutamine-rich 1	-	3	3p21.31
7305		7305	TYROBP	TYRO protein tyrosine kinase binding protein	DAP12|KARAP|PLOSL	19	19q13.1
725		725	C4BPB	complement component 4 binding protein, beta	C4BP	1	1q32
6442		6442	SGCA	sarcoglycan, alpha (50kDa dystrophin-associated glycoprotein)	50-DAG|A2|ADL|DAG2|DMDA2|LGMD2D|SCARMD1|adhalin	17	17q21
3990		3990	LIPC	lipase, hepatic	HDLCQ12|HL|HTGL|LIPH	15	15q21-q23
23564		23564	DDAH2	dimethylarginine dimethylaminohydrolase 2	DDAH|DDAHII|G6a|HEL-S-277|NG30	6	6p21.3
23140		23140	ZZEF1	zinc finger, ZZ-type with EF-hand domain 1	ZZZ4	17	17p13.2
2648		2648	KAT2A	K(lysine) acetyltransferase 2A	GCN5|GCN5L2|PCAF-b|hGCN5	17	17q21
7127		7127	TNFAIP2	tumor necrosis factor, alpha-induced protein 2	B94|EXOC3L3	14	14q32
5947		5947	RBP1	retinol binding protein 1, cellular	CRABP-I|CRBP|CRBP1|CRBPI|RBPC	3	3q23
6748		6748	SSR4	signal sequence receptor, delta	CDG1Y|TRAPD	X	Xq28
4015		4015	LOX	lysyl oxidase	-	5	5q23.2
5967		5967	REG1A	regenerating islet-derived 1 alpha	ICRF|P19|PSP|PSPS|PSPS1|PTP|REG	2	2p12
171017		171017	ZNF384	zinc finger protein 384	CAGH1|CAGH1A|CIZ|ERDA2|NMP4|NP|TNRC1	12	12p12
9267		9267	CYTH1	cytohesin 1	B2-1|CYTOHESIN-1|D17S811E|PSCD1|SEC7	17	17q25
1028		1028	CDKN1C	cyclin-dependent kinase inhibitor 1C (p57, Kip2)	BWCR|BWS|KIP2|WBS|p57|p57Kip2	11	11p15.5
3646		3646	EIF3E	eukaryotic translation initiation factor 3, subunit E	EIF3-P48|EIF3S6|INT6|eIF3-p46	8	8q22-q23
6440		6440	SFTPC	surfactant protein C	BRICD6|PSP-C|SFTP2|SMDP2|SP-C	8	8p21
4664		4664	NAB1	NGFI-A binding protein 1 (EGR1 binding protein 1)	-	2	2q32.3-q33
10632		10632	ATP5L	ATP synthase, H+ transporting, mitochondrial Fo complex, subunit G	ATP5JG	11	11q23.3
10382		10382	TUBB4A	tubulin, beta 4A class IVa	DYT4|TUBB4|beta-5	19	19p13.3
23499		23499	MACF1	microtubule-actin crosslinking factor 1	ABP620|ACF7|MACF|OFC4	1	1p32-p31
5901		5901	RAN	RAN, member RAS oncogene family	ARA24|Gsp1|TC4	12	12q24.3
51430		51430	SUCO	SUN domain containing ossification factor	C1orf9|CH1|OPT|SLP1	1	1q24
25839		25839	COG4	component of oligomeric golgi complex 4	CDG2J|COD1	16	16q22.1
84726		84726	PRRC2B	proline-rich coiled-coil 2B	BAT2L|BAT2L1|KIAA0515|LQFBS-1	9	9q34.13
9524		9524	TECR	trans-2,3-enoyl-CoA reductase	GPSN2|MRT14|SC2|TER	19	19p13.12
9467		9467	SH3BP5	SH3-domain binding protein 5 (BTK-associated)	SAB|SH3BP-5	3	3p24.3
10318		10318	TNIP1	TNFAIP3 interacting protein 1	ABIN-1|NAF1|VAN|nip40-1	5	5q32-q33.1
8987		8987	STBD1	starch binding domain 1	GENEX3414|GENX-3414	4	4q21.1
11151		11151	CORO1A	coronin, actin binding protein, 1A	CLABP|CLIPINA|HCORO1|IMD8|TACO|p57	16	16p11.2
2923		2923	PDIA3	protein disulfide isomerase family A, member 3	ER60|ERp57|ERp60|ERp61|GRP57|GRP58|HEL-S-269|HEL-S-93n|HsT17083|P58|PI-PLC	15	15q15
7468		7468	WHSC1	Wolf-Hirschhorn syndrome candidate 1	MMSET|NSD2|REIIBP|TRX5|WHS	4	4p16.3
7122		7122	CLDN5	claudin 5	AWAL|BEC1|CPETRL1|TMVCF	22	22q11.21
2077		2077	ERF	Ets2 repressor factor	CRS4|PE-2|PE2	19	19q13
754		754	PTTG1IP	pituitary tumor-transforming 1 interacting protein	C21orf1|C21orf3|PBF	21	21q22.3
1356		1356	CP	ceruloplasmin (ferroxidase)	CP-2	3	3q23-q25
3853		3853	KRT6A	keratin 6A, type II	CK6A|CK6C|CK6D|K6A|K6C|K6D|KRT6C|KRT6D|PC3	12	12q13.13
201725		201725	C4orf46	chromosome 4 open reading frame 46	RCDG1	4	4q32.1
1346		1346	COX7A1	cytochrome c oxidase subunit VIIa polypeptide 1 (muscle)	COX7A|COX7AH|COX7AM	19	19q13.1
8848		8848	TSC22D1	TSC22 domain family, member 1	Ptg-2|TGFB1I4|TSC22	13	13q14
9528		9528	TMEM59	transmembrane protein 59	C1orf8|DCF1|HSPC001|PRO195|UNQ169	1	1p32.3
51465		51465	UBE2J1	ubiquitin-conjugating enzyme E2, J1	CGI-76|HSPC153|HSPC205|HSU93243|NCUBE-1|NCUBE1|UBC6|UBC6E|Ubc6p	6	6q15
7038		7038	TG	thyroglobulin	AITD3|TGN	8	8q24
10095		10095	ARPC1B	actin related protein 2/3 complex, subunit 1B, 41kDa	ARC41|p40-ARC|p41-ARC	7	7q22.1
9733		9733	SART3	squamous cell carcinoma antigen recognized by T cells 3	DSAP1|P100|RP11-13G14|TIP110|p110|p110(nrb)	12	12q24.1
63940		63940	GPSM3	G-protein signaling modulator 3	AGS4|C6orf9|G18|G18.1a|G18.1b|G18.2|NG1	6	6p21.3
8106		8106	PABPN1	poly(A) binding protein, nuclear 1	OPMD|PAB2|PABII|PABP-2|PABP2	14	14q11.2
3861		3861	KRT14	keratin 14, type I	CK14|EBS3|EBS4|K14|NFJ	17	17q21.2
6717		6717	SRI	sorcin	CP-22|CP22|SCN|V19	7	7q21.1
10606		10606	PAICS	phosphoribosylaminoimidazole carboxylase, phosphoribosylaminoimidazole succinocarboxamide synthetase	ADE2|ADE2H1|AIRC|PAIS	4	4q12
29		29	ABR	active BCR-related	MDB	17	17p13.3
1717		1717	DHCR7	7-dehydrocholesterol reductase	SLOS	11	11q13.4
684		684	BST2	bone marrow stromal cell antigen 2	CD317|TETHERIN	19	19p13.1
5476		5476	CTSA	cathepsin A	GLB2|GSL|NGBE|PPCA|PPGB	20	20q13.1
5528		5528	PPP2R5D	protein phosphatase 2, regulatory subunit B', delta	B56D|MRD35	6	6p21.1
165		165	AEBP1	AE binding protein 1	ACLP	7	7p13
6624		6624	FSCN1	fascin actin-bundling protein 1	FAN1|HSN|SNL|p55	7	7p22
7837		7837	PXDN	peroxidasin	COPOA|D2S448|D2S448E|MG50|PRG2|PXN|VPO	2	2p25
87		87	ACTN1	actinin, alpha 1	BDPLT15	14	14q24|14q22-q24
347733		347733	TUBB2B	tubulin, beta 2B class IIb	PMGYSA|bA506K6.1	6	6p25
1282		1282	COL4A1	collagen, type IV, alpha 1	BSVD|RATOR	13	13q34
3015		3015	H2AFZ	H2A histone family, member Z	H2A.Z-1|H2A.z|H2A/z|H2AZ	4	4q24
6281		6281	S100A10	S100 calcium binding protein A10	42C|ANX2L|ANX2LG|CAL1L|CLP11|Ca[1]|GP11|P11|p10	1	1q21
1175		1175	AP2S1	adaptor-related protein complex 2, sigma 1 subunit	AP17|CLAPS2|FBH3|FBHOk|HHC3	19	19q13.32
2719		2719	GPC3	glypican 3	DGSX|GTR2-2|MXR7|OCI-5|SDYS|SGB|SGBS|SGBS1	X	Xq26.1
8894		8894	EIF2S2	eukaryotic translation initiation factor 2, subunit 2 beta, 38kDa	EIF2|EIF2B|EIF2beta|PPP1R67|eIF-2-beta	20	20q11.2
23324		23324	MAN2B2	mannosidase, alpha, class 2B, member 2	-	4	4p16.1
23321		23321	TRIM2	tripartite motif containing 2	CMT2R|RNF86	4	4q31.3
1994		1994	ELAVL1	ELAV like RNA binding protein 1	ELAV1|HUR|Hua|MelG	19	19p13.2
290		290	ANPEP	alanyl (membrane) aminopeptidase	APN|CD13|GP150|LAP1|P150|PEPN	15	15q25-q26
22929		22929	SEPHS1	selenophosphate synthetase 1	SELD|SPS|SPS1	10	10p14
350		350	APOH	apolipoprotein H (beta-2-glycoprotein I)	B2G1|B2GP1|BG	17	17q24.2
7026		7026	NR2F2	nuclear receptor subfamily 2, group F, member 2	ARP1|CHTD4|COUPTFB|COUPTFII|NF-E3|NR2F1|SVP40|TFCOUP2	15	15q26
715		715	C1R	complement component 1, r subcomponent	-	12	12p13
30851		30851	TAX1BP3	Tax1 (human T-cell leukemia virus type I) binding protein 3	TIP-1	17	17p13
23097		23097	CDK19	cyclin-dependent kinase 19	CDC2L6|CDK11|bA346C16.3	6	6q21
8764		8764	TNFRSF14	tumor necrosis factor receptor superfamily, member 14	ATAR|CD270|HVEA|HVEM|LIGHTR|TR2	1	1p36.32
7381		7381	UQCRB	ubiquinol-cytochrome c reductase binding protein	MC3DN3|QCR7|QP-C|QPC|UQBC|UQBP|UQCR6|UQPC	8	8q22
23313		23313	KIAA0930	KIAA0930	C22orf9|LSC3	22	22q13.31
665		665	BNIP3L	BCL2/adenovirus E1B 19kDa interacting protein 3-like	BNIP3a|NIX	8	8p21
1389		1389	CREBL2	cAMP responsive element binding protein-like 2	-	12	12p13
10314		10314	LANCL1	LanC lantibiotic synthetase component C-like 1 (bacterial)	GPR69A|p40	2	2q34
84525		84525	HOPX	HOP homeobox	CAMEO|HOD|HOP|LAGY|NECC1|OB1|SMAP31|TOTO	4	4q12
3159		3159	HMGA1	high mobility group AT-hook 1	HMG-R|HMGA1A|HMGIY	6	6p21
9110		9110	MTMR4	myotubularin related protein 4	FYVE-DSP2|ZFYVE11	17	17q22
9315		9315	NREP	neuronal regeneration related protein	C5orf13|D4S114|P311|PRO1873|PTZ17|SEZ17	5	5q22.1
6284		6284	S100A13	S100 calcium binding protein A13	-	1	1q21
2641		2641	GCG	glucagon	GLP1|GLP2|GRPP	2	2q36-q37
10437		10437	IFI30	interferon, gamma-inducible protein 30	GILT|IFI-30|IP-30|IP30	19	19p13.1
7001		7001	PRDX2	peroxiredoxin 2	HEL-S-2a|NKEF-B|NKEFB|PRP|PRX2|PRXII|PTX1|TDPX1|TPX1|TSA	19	19p13.2
9709		9709	HERPUD1	homocysteine-inducible, endoplasmic reticulum stress-inducible, ubiquitin-like domain member 1	HERP|Mif1|SUP	16	16q13
4817		4817	NIT1	nitrilase 1	-	1	1q21-q22
4627		4627	MYH9	myosin, heavy chain 9, non-muscle	BDPLT6|DFNA17|EPSTS|FTNS|MHA|NMHC-II-A|NMMHC-IIA|NMMHCA	22	22q13.1
3678		3678	ITGA5	integrin, alpha 5 (fibronectin receptor, alpha polypeptide)	CD49e|FNRA|VLA-5|VLA5A	12	12q11-q13
3693		3693	ITGB5	integrin, beta 5	-	3	3q21.2
7494		7494	XBP1	X-box binding protein 1	TREB-5|TREB5|XBP-1|XBP2	22	22q12.1|22q12
3916		3916	LAMP1	lysosomal-associated membrane protein 1	CD107a|LAMPA|LGP120	13	13q34
3263		3263	HPX	hemopexin	HX	11	11p15.5-p15.4
83660		83660	TLN2	talin 2	ILWEQ	15	15q22.2
10694		10694	CCT8	chaperonin containing TCP1, subunit 8 (theta)	C21orf112|Cctq|D21S246|PRED71	21	21q22.11
710		710	SERPING1	serpin peptidase inhibitor, clade G (C1 inhibitor), member 1	C1IN|C1INH|C1NH|HAE1|HAE2	11	11q12.1
3487		3487	IGFBP4	insulin-like growth factor binding protein 4	BP-4|HT29-IGFBP|IBP4|IGFBP-4	17	17q21.2
9702		9702	CEP57	centrosomal protein 57kDa	MVA2|PIG8|TSP57	11	11q21
488		488	ATP2A2	ATPase, Ca++ transporting, cardiac muscle, slow twitch 2	ATP2B|DAR|DD|SERCA2	12	12q24.11
2631		2631	GBAS	glioblastoma amplified sequence	NIPSNAP2	7	7p12
1173		1173	AP2M1	adaptor-related protein complex 2, mu 1 subunit	AP50|CLAPM1|mu2	3	3q28
8985		8985	PLOD3	procollagen-lysine, 2-oxoglutarate 5-dioxygenase 3	LH3	7	7q22
6354		6354	CCL7	chemokine (C-C motif) ligand 7	FIC|MARC|MCP-3|MCP3|NC28|SCYA6|SCYA7	17	17q11.2-q12
10193		10193	RNF41	ring finger protein 41, E3 ubiquitin protein ligase	FLRF|NRDP1|SBBI03	12	12q13.13
9698		9698	PUM1	pumilio RNA-binding family member 1	HSPUM|PUMH|PUMH1|PUML1	1	1p35.2
9697		9697	TRAM2	translocation associated membrane protein 2	-	6	6p21.1-p12
66008		66008	TRAK2	trafficking protein, kinesin binding 2	ALS2CR3|CALS-C|GRIF-1|GRIF1|MILT2|OIP98	2	2q33
1545		1545	CYP1B1	cytochrome P450, family 1, subfamily B, polypeptide 1	CP1B|CYPIB1|GLC3A|P4501B1	2	2p22.2
9692		9692	KIAA0391	KIAA0391	MRPP3|PRORP	14	14q13.2
7165		7165	TPD52L2	tumor protein D52-like 2	D54|TPD54	20	20q13.2-q13.3
11098		11098	PRSS23	protease, serine, 23	SIG13|SPUVE|ZSIG13	11	11q14.1
2180		2180	ACSL1	acyl-CoA synthetase long-chain family member 1	ACS1|FACL1|FACL2|LACS|LACS1|LACS2	4	4q35.1
114049		114049	WBSCR22	Williams Beuren syndrome chromosome region 22	HASJ4442|HUSSY-3|MERM1|PP3381|WBMT	7	7q11.23
11176		11176	BAZ2A	bromodomain adjacent to zinc finger domain, 2A	TIP5|WALp3	12	12q13.3
10938		10938	EHD1	EH-domain containing 1	H-PAST|HPAST1|PAST|PAST1	11	11q13
11100		11100	HNRNPUL1	heterogeneous nuclear ribonucleoprotein U-like 1	E1B-AP5|E1BAP5|HNRPUL1	19	19q13.2
6722		6722	SRF	serum response factor (c-fos serum response element-binding transcription factor)	MCM1	6	6p21.1
28951		28951	TRIB2	tribbles pseudokinase 2	C5FW|GS3955|TRB2	2	2p24.3
4175		4175	MCM6	minichromosome maintenance complex component 6	MCG40308|Mis5|P105MCM	2	2q21
5591		5591	PRKDC	protein kinase, DNA-activated, catalytic polypeptide	DNA-PKcs|DNAPK|DNPK1|HYRC|HYRC1|IMD26|XRCC7|p350	8	8q11
23061		23061	TBC1D9B	TBC1 domain family, member 9B (with GRAM domain)	-	5	5q35.3
9679		9679	FAM53B	family with sequence similarity 53, member B	KIAA0140|bA12J10.2|smp	10	10q26.13
7153		7153	TOP2A	topoisomerase (DNA) II alpha 170kDa	TOP2|TP2A	17	17q21-q22
6890		6890	TAP1	transporter 1, ATP-binding cassette, sub-family B (MDR/TAP)	ABC17|ABCB2|APT1|D6S114E|PSF-1|PSF1|RING4|TAP1*0102N|TAP1N	6	6p21.3
3983		3983	ABLIM1	actin binding LIM protein 1	ABLIM|LIMAB1|LIMATIN|abLIM-1	10	10q25
9674		9674	KIAA0040	KIAA0040	-	1	1q25.1
9883		9883	POM121	POM121 transmembrane nucleoporin	P145|POM121A	7	7q11.23
396		396	ARHGDIA	Rho GDP dissociation inhibitor (GDI) alpha	GDIA1|HEL-S-47e|NPHS8|RHOGDI|RHOGDI-1	17	17q25.3
3838		3838	KPNA2	karyopherin alpha 2 (RAG cohort 1, importin alpha 1)	IPOA1|QIP2|RCH1|SRP1alpha	17	17q24.2
23054		23054	NCOA6	nuclear receptor coactivator 6	AIB3|ASC2|NRC|PRIP|RAP250|TRBP	20	20q11
9232		9232	PTTG1	pituitary tumor-transforming 1	EAP1|HPTTG|PTTG|TUTR1	5	5q35.1
6598		6598	SMARCB1	SWI/SNF related, matrix associated, actin dependent regulator of chromatin, subfamily b, member 1	BAF47|INI1|MRD15|PPP1R144|RDT|RTPS1|SNF5|SNF5L1|SWNTS1|Sfh1p|Snr1|hSNFS	22	22q11.23|22q11
2040		2040	STOM	stomatin	BND7|EPB7|EPB72	9	9q34.1
6793		6793	STK10	serine/threonine kinase 10	LOK|PRO2729	5	5q35.1
5300		5300	PIN1	peptidylprolyl cis/trans isomerase, NIMA-interacting 1	DOD|UBL5	19	19p13
11212		11212	PROSC	proline synthetase co-transcribed homolog (bacterial)	-	8	8p11.2
1942		1942	EFNA1	ephrin-A1	B61|ECKLG|EFL1|EPLG1|LERK-1|LERK1|TNFAIP4	1	1q21-q22
439		439	ASNA1	arsA arsenite transporter, ATP-binding, homolog 1 (bacterial)	ARSA-I|ARSA1|ASNA-I|GET3|TRC40|hASNA-I	19	19q13.3
9663		9663	LPIN2	lipin 2	-	18	18p11.31
7538		7538	ZFP36	ZFP36 ring finger protein	G0S24|GOS24|NUP475|RNF162A|TIS11|TTP|zfp-36	19	19q13.1
2195		2195	FAT1	FAT atypical cadherin 1	CDHF7|CDHR8|FAT|ME5|hFat1	4	4q35
64116		64116	SLC39A8	solute carrier family 39 (zinc transporter), member 8	BIGM103|LZT-Hs6|PP3105|ZIP8	4	4q24
23048		23048	FNBP1	formin binding protein 1	FBP17	9	9q34
254531		254531	LPCAT4	lysophosphatidylcholine acyltransferase 4	AGPAT7|AYTL3|LPAAT-eta|LPEAT2	15	15q14
3836		3836	KPNA1	karyopherin alpha 1 (importin alpha 5)	IPOA5|NPI-1|RCH2|SRP1	3	3q21
2534		2534	FYN	FYN proto-oncogene, Src family tyrosine kinase	SLK|SYN|p59-FYN	6	6q21
1756		1756	DMD	dystrophin	BMD|CMD3B|DXS142|DXS164|DXS206|DXS230|DXS239|DXS268|DXS269|DXS270|DXS272|MRX85	X	Xp21.2
9191		9191	DEDD	death effector domain containing	CASP8IP1|DEDD1|DEFT|FLDED1|KE05	1	1q23.3
716		716	C1S	complement component 1, s subcomponent	-	12	12p13
65009		65009	NDRG4	NDRG family member 4	BDM1|SMAP-8|SMAP8	16	16q21
9246		9246	UBE2L6	ubiquitin-conjugating enzyme E2L 6	RIG-B|UBCH8	11	11q12
8761		8761	PABPC4	poly(A) binding protein, cytoplasmic 4 (inducible form)	APP-1|APP1|PABP4|iPABP	1	1p34.2
1123		1123	CHN1	chimerin 1	ARHGAP2|CHN|DURS2|NC|RHOGAP2	2	2q31.1
196		196	AHR	aryl hydrocarbon receptor	bHLHe76	7	7p15
9652		9652	TTC37	tetratricopeptide repeat domain 37	KIAA0372|Ski3|THES	5	5q15
5788		5788	PTPRC	protein tyrosine phosphatase, receptor type, C	B220|CD45|CD45R|GP180|L-CA|LCA|LY5|T200	1	1q31-q32
2806		2806	GOT2	glutamic-oxaloacetic transaminase 2, mitochondrial	KAT4|KATIV|mitAAT	16	16q21
4478		4478	MSN	moesin	HEL70	X	Xq11.1
1674		1674	DES	desmin	CSM1|CSM2|LGMD2R	2	2q35
3028		3028	HSD17B10	hydroxysteroid (17-beta) dehydrogenase 10	17b-HSD10|ABAD|CAMR|DUPXp11.22|ERAB|HADH2|HCD2|MHBD|MRPP2|MRX17|MRX31|MRXS10|SCHAD|SDR5C1	X	Xp11.2
8553		8553	BHLHE40	basic helix-loop-helix family, member e40	BHLHB2|DEC1|HLHB2|SHARP-2|STRA13|Stra14	3	3p26
6599		6599	SMARCC1	SWI/SNF related, matrix associated, actin dependent regulator of chromatin, subfamily c, member 1	BAF155|CRACC1|Rsc8|SRG3|SWI3	3	3p21.31
4924		4924	NUCB1	nucleobindin 1	CALNUC|NUC	19	19q13.33
8874		8874	ARHGEF7	Rho guanine nucleotide exchange factor (GEF) 7	BETA-PIX|COOL-1|COOL1|Nbla10314|P50|P50BP|P85|P85COOL1|P85SPR|PAK3|PIXB	13	13q34
5412		5412	UBL3	ubiquitin-like 3	HCG-1|PNSC1	13	13q12-q13
6626		6626	SNRPA	small nuclear ribonucleoprotein polypeptide A	Mud1|U1-A|U1A	19	19q13.1
3609		3609	ILF3	interleukin enhancer binding factor 3, 90kDa	CBTF|DRBF|DRBP76|MMP4|MPHOSPH4|MPP4|NF-AT-90|NF110|NF110b|NF90|NF90a|NF90b|NFAR|NFAR-1|NFAR2|TCP110|TCP80	19	19p13.2
23770		23770	FKBP8	FK506 binding protein 8, 38kDa	FKBP38|FKBPr38	19	19p12
23034		23034	SAMD4A	sterile alpha motif domain containing 4A	SAMD4|SMAUG|SMAUG1|SMG|SMGA	14	14q22.2
5176		5176	SERPINF1	serpin peptidase inhibitor, clade F (alpha-2 antiplasmin, pigment epithelium derived factor), member 1	EPC-1|OI12|OI6|PEDF|PIG35	17	17p13.3
9643		9643	MORF4L2	mortality factor 4 like 2	MORFL2|MRGX	X	Xq22
1152		1152	CKB	creatine kinase, brain	B-CK|BCK|CKBB|HEL-211|HEL-S-29	14	14q32
5518		5518	PPP2R1A	protein phosphatase 2, regulatory subunit A, alpha	MRD36|PP2A-Aalpha|PP2AAALPHA|PR65A	19	19q13.41
1857		1857	DVL3	dishevelled segment polarity protein 3	-	3	3q27
6625		6625	SNRNP70	small nuclear ribonucleoprotein 70kDa (U1)	RNPU1Z|RPU1|SNRP70|Snp1|U1-70K|U170K|U1AP|U1RNP	19	19q13.3
2992		2992	GYG1	glycogenin 1	GSD15|GYG	3	3q24-q25.1
23299		23299	BICD2	bicaudal D homolog 2 (Drosophila)	SMALED2|bA526D8.1	9	9q22.31
1182		1182	CLCN3	chloride channel, voltage-sensitive 3	CLC3|ClC-3	4	4q33
8824		8824	CES2	carboxylesterase 2	CE-2|CES2A1|PCE-2|iCE	16	16q22.1
23028		23028	KDM1A	lysine (K)-specific demethylase 1A	AOF2|BHC110|KDM1|LSD1	1	1p36.12
5168		5168	ENPP2	ectonucleotide pyrophosphatase/phosphodiesterase 2	ATX|ATX-X|AUTOTAXIN|LysoPLD|NPP2|PD-IALPHA|PDNP2	8	8q24.1
6170		6170	RPL39	ribosomal protein L39	L39|RPL39P42|RPL39_23_1806	X	Xq24
9500		9500	MAGED1	melanoma antigen family D1	DLXIN-1|NRAGE	X	Xp11.23
5612		5612	PRKRIR	protein-kinase, interferon-inducible double stranded RNA dependent inhibitor, repressor of (P58 repressor)	DAP4|P52rIPK|THAP0|THAP12	11	11q13.5
142		142	PARP1	poly (ADP-ribose) polymerase 1	ADPRT|ADPRT 1|ADPRT1|ARTD1|PARP|PARP-1|PPOL|pADPRT-1	1	1q41-q42
6173		6173	RPL36A	ribosomal protein L36a	L36A|L44L|MIG6|RPL44	X	Xq22.1
5354		5354	PLP1	proteolipid protein 1	GPM6C|HLD1|MMPL|PLP|PLP/DM20|PMD|SPG2	X	Xq22
1616		1616	DAXX	death-domain associated protein	BING2|DAP6|EAP1	6	6p21.3
23423		23423	TMED3	transmembrane emp24 protein transport domain containing 3	C15orf22|P24B|p26	15	15q24-q25
6892		6892	TAPBP	TAP binding protein (tapasin)	NGS17|TAPA|TPN|TPSN	6	6p21.3
5329		5329	PLAUR	plasminogen activator, urokinase receptor	CD87|U-PAR|UPAR|URKR	19	19q13
5721		5721	PSME2	proteasome (prosome, macropain) activator subunit 2 (PA28 beta)	PA28B|PA28beta|REGbeta	14	14q11.2
79888		79888	LPCAT1	lysophosphatidylcholine acyltransferase 1	AYTL2|PFAAP3|lpcat	5	5p15.33
22838		22838	RNF44	ring finger protein 44	-	5	5q35.2
5696		5696	PSMB8	proteasome (prosome, macropain) subunit, beta type, 8	ALDD|D6S216|D6S216E|JMP|LMP7|NKJO|PSMB5i|RING10	6	6p21.3
55353		55353	LAPTM4B	lysosomal protein transmembrane 4 beta	LAPTM4beta|LC27	8	8q22.1
23022		23022	PALLD	palladin, cytoskeletal associated protein	CGI-151|CGI151|MYN|PNCA1|SIH002	4	4q32.3
56267		56267	CCBL2	cysteine conjugate-beta lyase 2	KAT3|KATIII	1	1p22.2
1848		1848	DUSP6	dual specificity phosphatase 6	HH19|MKP3|PYST1	12	12q22-q23
2896		2896	GRN	granulin	CLN11|GEP|GP88|PCDGF|PEPI|PGRN	17	17q21.32
1360		1360	CPB1	carboxypeptidase B1 (tissue)	CPB|PASP|PCPB	3	3q24
5052		5052	PRDX1	peroxiredoxin 1	MSP23|NKEF-A|NKEFA|PAG|PAGA|PAGB|PRX1|PRXI|TDPX2	1	1p34.1
6192		6192	RPS4Y1	ribosomal protein S4, Y-linked 1	RPS4Y|S4	Y	Yp11.3
10801		10801	SEPT9	septin 9	AF17q25|MSF|MSF1|NAPB|PNUTL4|SINT1|SeptD1	17	17q25
5223		5223	PGAM1	phosphoglycerate mutase 1 (brain)	HEL-S-35|PGAM-B|PGAMA	10	10q25.3
23020		23020	SNRNP200	small nuclear ribonucleoprotein 200kDa (U5)	ASCC3L1|BRR2|HELIC2|RP33|U5-200KD	2	2q11.2
468		468	ATF4	activating transcription factor 4	CREB-2|CREB2|TAXREB67|TXREB	22	22q13.1
3105		3105	HLA-A	major histocompatibility complex, class I, A	HLAA	6	6p21.3
10136		10136	CELA3A	chymotrypsin-like elastase family, member 3A	ELA3|ELA3A	1	1p36.12
1520		1520	CTSS	cathepsin S	-	1	1q21
10134		10134	BCAP31	B-cell receptor-associated protein 31	6C6-AG|BAP31|CDM|DDCH|DXS1357E	X	Xq28
1455		1455	CSNK1G2	casein kinase 1, gamma 2	CK1g2	19	19p13.3
552900		552900	BOLA2	bolA family member 2	BOLA2A|My016	16	16p11.2
22898		22898	DENND3	DENN/MADD domain containing 3	-	8	8q24.3
800		800	CALD1	caldesmon 1	CDM|H-CAD|HCAD|L-CAD|LCAD|NAG22	7	7q33
5935		5935	RBM3	RNA binding motif (RNP1, RRM) protein 3	IS1-RNPL|RNPL	X	Xp11.2
10410		10410	IFITM3	interferon induced transmembrane protein 3	1-8U|DSPA2b|IP15	11	11p15.5
10130		10130	PDIA6	protein disulfide isomerase family A, member 6	ERP5|P5|TXNDC7	2	2p25.1
25829		25829	TMEM184B	transmembrane protein 184B	C22orf5|FM08|HS5O6A|HSPC256	22	22q12
1347		1347	COX7A2	cytochrome c oxidase subunit VIIa polypeptide 2 (liver)	COX7AL|COX7AL1|COXVIIAL|COXVIIa-L|VIIAL	6	6q12
341		341	APOC1	apolipoprotein C-I	Apo-CI|ApoC-I	19	19q13.2
11224		11224	RPL35	ribosomal protein L35	L35	9	9q34.1
4128		4128	MAOA	monoamine oxidase A	MAO-A	X	Xp11.3
5119		5119	CHMP1A	charged multivesicular body protein 1A	CHMP1|PCH8|PCOLN3|PRSM1|VPS46-1|VPS46A	16	16q24.3
23463		23463	ICMT	isoprenylcysteine carboxyl methyltransferase	HSTE14|MST098|MSTP098|PCCMT|PCMT|PPMT	1	1p36.21
475		475	ATOX1	antioxidant 1 copper chaperone	ATX1|HAH1	5	5q32
6510		6510	SLC1A5	solute carrier family 1 (neutral amino acid transporter), member 5	AAAT|ASCT2|ATBO|M7V1|M7VS1|R16|RDRC	19	19q13.3
1382		1382	CRABP2	cellular retinoic acid binding protein 2	CRABP-II|RBP6	1	1q21.3
118		118	ADD1	adducin 1 (alpha)	ADDA	4	4p16.3
4477		4477	MSMB	microseminoprotein, beta-	HPC13|IGBF|MSP|MSPB|PN44|PRPS|PSP|PSP-94|PSP57|PSP94	10	10q11.2
5905		5905	RANGAP1	Ran GTPase activating protein 1	Fug1|RANGAP|SD	22	22q13
5819		5819	PVRL2	poliovirus receptor-related 2 (herpesvirus entry mediator B)	CD112|HVEB|PRR2|PVRR2	19	19q13.2
5499		5499	PPP1CA	protein phosphatase 1, catalytic subunit, alpha isozyme	PP-1A|PP1A|PP1alpha|PPP1A	11	11q13
5883		5883	RAD9A	RAD9 checkpoint clamp component A	RAD9	11	11q13.1-q13.2
7094		7094	TLN1	talin 1	ILWEQ|TLN	9	9p13
23013		23013	SPEN	spen family transcriptional repressor	HIAA0929|MINT|RBM15C|SHARP	1	1p36
10247		10247	HRSP12	heat-responsive protein 12	P14.5|PSP|UK114	8	8q22
9368		9368	SLC9A3R1	solute carrier family 9, subfamily A (NHE3, cation proton antiporter 3), member 3 regulator 1	EBP50|NHERF|NHERF-1|NHERF1|NPHLOP2	17	17q25.1
8140		8140	SLC7A5	solute carrier family 7 (amino acid transporter light chain, L system), member 5	4F2LC|CD98|D16S469E|E16|LAT1|MPE16|hLAT1	16	16q24.3
9415		9415	FADS2	fatty acid desaturase 2	D6D|DES6|FADSD6|LLCDL2|SLL0262|TU13	11	11q12.2
10154		10154	PLXNC1	plexin C1	CD232|PLXN-C1|VESPR	12	12q23.3
54939		54939	COMMD4	COMM domain containing 4	-	15	15q24.2
9352		9352	TXNL1	thioredoxin-like 1	HEL-S-114|TRP32|TXL-1|TXNL|Txl	18	18q21.31
22836		22836	RHOBTB3	Rho-related BTB domain containing 3	-	5	5q15
10147		10147	SUGP2	SURP and G patch domain containing 2	SFRS14	19	19p12
9873		9873	FCHSD2	FCH and double SH3 domains 2	NWK|SH3MD3	11	11q13.4
5552		5552	SRGN	serglycin	PPG|PRG|PRG1	10	10q22.1
27348		27348	TOR1B	torsin family 1, member B (torsin B)	DQ1	9	9q34
1861		1861	TOR1A	torsin family 1, member A (torsin A)	DQ2|DYT1	9	9q34
23435		23435	TARDBP	TAR DNA binding protein	ALS10|TDP-43	1	1p36.22
80335		80335	WDR82	WD repeat domain 82	MST107|MSTP107|PRO2730|PRO34047|SWD2|TMEM113|WDR82A	3	3p21.2
3075		3075	CFH	complement factor H	AHUS1|AMBP1|ARMD4|ARMS1|CFHL3|FH|FHL1|HF|HF1|HF2|HUS	1	1q32
7276		7276	TTR	transthyretin	CTS|CTS1|HEL111|HsT2651|PALB|TBPA	18	18q12.1
8682		8682	PEA15	phosphoprotein enriched in astrocytes 15	HMAT1|HUMMAT1H|MAT1|MAT1H|PEA-15|PED	1	1q21.1
9133		9133	CCNB2	cyclin B2	HsT17299	15	15q22.2
217		217	ALDH2	aldehyde dehydrogenase 2 family (mitochondrial)	ALDH-E2|ALDHI|ALDM	12	12q24.2
2316		2316	FLNA	filamin A, alpha	ABP-280|ABPX|CSBS|CVD1|FLN|FLN-A|FLN1|FMD|MNS|NHBP|OPD|OPD1|OPD2|XLVD|XMVD	X	Xq28
59		59	ACTA2	actin, alpha 2, smooth muscle, aorta	AAT6|ACTSA|MYMY5	10	10q23.3
1891		1891	ECH1	enoyl CoA hydratase 1, peroxisomal	HPXEL	19	19q13.1
8480		8480	RAE1	ribonucleic acid export 1	MIG14|MRNP41|Mnrp41|dJ481F12.3|dJ800J21.1	20	20q13.31
6406		6406	SEMG1	semenogelin I	CT103|SEMG|SGI|dJ172H20.2	20	20q12-q13.2
23524		23524	SRRM2	serine/arginine repetitive matrix 2	300-KD|CWF21|Cwc21|HSPC075|SRL300|SRm300	16	16p13.3
81550		81550	TDRD3	tudor domain containing 3	-	13	13q21.2
2638		2638	GC	group-specific component (vitamin D binding protein)	DBP|DBP/GC|GRD3|HEL-S-51|VDBG|VDBP	4	4q12-q13
2683		2683	B4GALT1	UDP-Gal:betaGlcNAc beta 1,4- galactosyltransferase, polypeptide 1	B4GAL-T1|CDG2D|GGTB2|GT1|GTB|beta4Gal-T1	9	9p13
3117		3117	HLA-DQA1	major histocompatibility complex, class II, DQ alpha 1	CD|CELIAC1|DQ-A1|GSE|HLA-DQA	6	6p21.3
3726		3726	JUNB	jun B proto-oncogene	AP-1	19	19p13.2
27346		27346	TMEM97	transmembrane protein 97	MAC30	17	17q11.2
25949		25949	SYF2	SYF2 pre-mRNA-splicing factor	CBPIN|NTC31|P29|fSAP29	1	1p36.11
2947		2947	GSTM3	glutathione S-transferase mu 3 (brain)	GST5|GSTB|GSTM3-3|GTM3	1	1p13.3
1645		1645	AKR1C1	aldo-keto reductase family 1, member C1	2-ALPHA-HSD|20-ALPHA-HSD|C9|DD1|DD1/DD2|DDH|DDH1|H-37|HAKRC|HBAB|MBAB	10	10p15-p14
706		706	TSPO	translocator protein (18kDa)	BPBS|BZRP|DBI|IBP|MBR|PBR|PBS|PKBS|PTBR|mDRC|pk18	22	22q13.31
22998		22998	LIMCH1	LIM and calponin homology domains 1	LIMCH1A|LMO7B	4	4p13
6449		6449	SGTA	small glutamine-rich tetratricopeptide repeat (TPR)-containing, alpha	SGT|alphaSGT|hSGT	19	19p13
3371		3371	TNC	tenascin C	150-225|DFNA56|GMEM|GP|HXB|JI|TN|TN-C	9	9q33
3934		3934	LCN2	lipocalin 2	24p3|MSFI|NGAL	9	9q34
1200		1200	TPP1	tripeptidyl peptidase I	CLN2|GIG1|LPIC|SCAR7|TPP-1	11	11p15
3276		3276	PRMT1	protein arginine methyltransferase 1	ANM1|HCP1|HRMT1L2|IR1B4	19	19q13.3
10296		10296	MAEA	macrophage erythroblast attacher	EMLP|EMP|GID9|HLC-10|PIG5	4	4p16.3
65979		65979	PHACTR4	phosphatase and actin regulator 4	PPP1R124	1	1p35.3
1981		1981	EIF4G1	eukaryotic translation initiation factor 4 gamma, 1	EIF-4G1|EIF4F|EIF4G|EIF4GI|P220|PARK18	3	3q27.1
3339		3339	HSPG2	heparan sulfate proteoglycan 2	HSPG|PLC|PRCAN|SJA|SJS|SJS1	1	1p36.1-p34
4638		4638	MYLK	myosin light chain kinase	AAT7|KRP|MLCK|MLCK1|MLCK108|MLCK210|MSTP083|MYLK1|smMLCK	3	3q21
9972		9972	NUP153	nucleoporin 153kDa	HNUP153|N153	6	6p22.3
25828		25828	TXN2	thioredoxin 2	MT-TRX|MTRX|TRX2	22	22q13.1
57553		57553	MICAL3	microtubule associated monooxygenase, calponin and LIM domain containing 3	MICAL-3	22	22q11.21
9867		9867	PJA2	praja ring finger 2, E3 ubiquitin protein ligase	Neurodap1|RNF131	5	5q21.3
2782		2782	GNB1	guanine nucleotide binding protein (G protein), beta polypeptide 1	-	1	1p36.33
7283		7283	TUBG1	tubulin, gamma 1	CDCBM4|GCP-1|TUBG|TUBGCP1	17	17q21
22992		22992	KDM2A	lysine (K)-specific demethylase 2A	CXXC8|FBL11|FBL7|FBXL11|JHDM1A|LILINA	11	11q13.2
717		717	C2	complement component 2	ARMD14|CO2	6	6p21.3
7448		7448	VTN	vitronectin	V75|VN|VNT	17	17q11
11044		11044	PAPD7	PAP associated domain containing 7	LAK-1|LAK1|POLK|POLS|TRF4|TRF4-1|TRF41|TUTASE5	5	5p15
6439		6439	SFTPB	surfactant protein B	PSP-B|SFTB3|SFTP3|SMDP1|SP-B	2	2p12-p11.2
8522		8522	GAS7	growth arrest-specific 7	MLL/GAS7	17	17p13.1
968		968	CD68	CD68 molecule	GP110|LAMP4|SCARD1	17	17p13
22985		22985	ACIN1	apoptotic chromatin condensation inducer 1	ACINUS|ACN|fSAP152	14	14q11.2
10486		10486	CAP2	CAP, adenylate cyclase-associated protein, 2 (yeast)	-	6	6p22.3
3956		3956	LGALS1	lectin, galactoside-binding, soluble, 1	GAL1|GBP	22	22q13.1
1114		1114	CHGB	chromogranin B	SCG1	20	20p12.3
2331		2331	FMOD	fibromodulin	FM|SLRR2E	1	1q32
10282		10282	BET1	Bet1 golgi vesicular membrane trafficking protein	HBET1	7	7q21.1-q22
6146		6146	RPL22	ribosomal protein L22	EAP|HBP15|HBP15/L22|L22	1	1p36.31
5327		5327	PLAT	plasminogen activator, tissue	T-PA|TPA	8	8p12
26469		26469	PTPN18	protein tyrosine phosphatase, non-receptor type 18 (brain-derived)	BDP1|PTP-HSCF	2	2q21.1
229		229	ALDOB	aldolase B, fructose-bisphosphate	ALDB|ALDO2	9	9q21.3-q22.2
3945		3945	LDHB	lactate dehydrogenase B	HEL-S-281|LDH-B|LDH-H|LDHBD|TRG-5	12	12p12.2-p12.1
4926		4926	NUMA1	nuclear mitotic apparatus protein 1	NMP-22|NUMA	11	11q13
950		950	SCARB2	scavenger receptor class B, member 2	AMRF|CD36L2|EPM4|HLGP85|LGP85|LIMP-2|LIMPII|SR-BII	4	4q21.1
2537		2537	IFI6	interferon, alpha-inducible protein 6	6-16|FAM14C|G1P3|IFI-6-16|IFI616	1	1p35
6709		6709	SPTAN1	spectrin, alpha, non-erythrocytic 1	EIEE5|NEAS|SPTA2	9	9q34.11
100132247		100132247	NPIPB5	nuclear pore complex interacting protein family, member B5	-	16	16p12.2
7917		7917	BAG6	BCL2-associated athanogene 6	BAG-6|BAT3|D6S52E|G3	6	6p21.3
7072		7072	TIA1	TIA1 cytotoxic granule-associated RNA binding protein	TIA-1|WDM	2	2p13
2885		2885	GRB2	growth factor receptor-bound protein 2	ASH|EGFRBP-GRB2|Grb3-3|MST084|MSTP084|NCKAP2	17	17q24-q25
8933		8933	FAM127A	family with sequence similarity 127, member A	CXX1|MAR8C|MART8C|Mar8|Mart8	X	Xq26
23352		23352	UBR4	ubiquitin protein ligase E3 component n-recognin 4	RBAF600|ZUBR1|p600	1	1p36.13
8613		8613	PPAP2B	phosphatidic acid phosphatase type 2B	Dri42|LPP3|PAP2B|VCIP	1	1p32.2
10771		10771	ZMYND11	zinc finger, MYND-type containing 11	BRAM1|BS69|MRD30	10	10p14
7171		7171	TPM4	tropomyosin 4	HEL-S-108	19	19p13.1
2350		2350	FOLR2	folate receptor 2 (fetal)	BETA-HFR|FBP|FBP/PL-1|FR-BETA|FR-P3	11	11q13.3-q13.5
6944		6944	VPS72	vacuolar protein sorting 72 homolog (S. cerevisiae)	CFL1|Swc2|TCFL1|YL-1|YL1	1	1q21
80303		80303	EFHD1	EF-hand domain family, member D1	MST133|MSTP133|PP3051|SWS2	2	2q37.1
10280		10280	SIGMAR1	sigma non-opioid intracellular receptor 1	ALS16|OPRS1|SIG-1R|SR-BP|SR-BP1|SRBP|hSigmaR1|sigma1R	9	9p13.3
10278		10278	EFS	embryonal Fyn-associated substrate	CAS3|CASS3|EFS1|EFS2|HEFS|SIN	14	14q11.2
9859		9859	CEP170	centrosomal protein 170kDa	FAM68A|KAB|KIAA0470	1	1q44
26751		26751	SH3YL1	SH3 and SYLF domain containing 1	RAY	2	2p25.3
2819		2819	GPD1	glycerol-3-phosphate dehydrogenase 1 (soluble)	GPD-C|GPDH-C|HTGTI	12	12q13.12
1365		1365	CLDN3	claudin 3	C7orf1|CPE-R2|CPETR2|HRVP1|RVP1	7	7q11.23
823		823	CAPN1	calpain 1, (mu/I) large subunit	CANP|CANP1|CANPL1|muCANP|muCL	11	11q13
10262		10262	SF3B4	splicing factor 3b, subunit 4, 49kDa	AFD1|Hsh49|SAP49|SF3b49	1	1q21.2
11188		11188	NISCH	nischarin	I-1|IR1|IRAS|hIRAS	3	3p21.1
7106		7106	TSPAN4	tetraspanin 4	NAG-2|NAG2|TETRASPAN|TM4SF7|TSPAN-4	11	11p15.5
23258		23258	DENND5A	DENN/MADD domain containing 5A	RAB6IP1	11	11p15.4
23256		23256	SCFD1	sec1 family domain containing 1	C14orf163|RA410|SLY1|SLY1P|STXBP1L2	14	14q12
2879		2879	GPX4	glutathione peroxidase 4	GPx-4|GSHPx-4|MCSP|PHGPx|snGPx|snPHGPx	19	19p13.3
10406		10406	WFDC2	WAP four-disulfide core domain 2	EDDM4|HE4|WAP5|dJ461P17.6	20	20q13.12
2581		2581	GALC	galactosylceramidase	-	14	14q31
2861		2861	GPR37	G protein-coupled receptor 37 (endothelin receptor type B-like)	EDNRBL|PAELR|hET(B)R-LP	7	7q31
3697		3697	ITIH1	inter-alpha-trypsin inhibitor heavy chain 1	H1P|IATIH|IGHEP1|ITI-HC1|ITIH|SHAP	3	3p21.1
23598		23598	PATZ1	POZ (BTB) and AT hook containing zinc finger 1	MAZR|PATZ|RIAZ|ZBTB19|ZNF278|ZSG|dJ400N23	22	22q12.2
219654		219654	ZCCHC24	zinc finger, CCHC domain containing 24	C10orf56|Z3CXXC8	10	10q22.3
6303		6303	SAT1	spermidine/spermine N1-acetyltransferase 1	DC21|KFSD|KFSDX|SAT|SSAT|SSAT-1	X	Xp22.1
5093		5093	PCBP1	poly(rC) binding protein 1	HEL-S-85|HNRPE1|HNRPX|hnRNP-E1|hnRNP-X	2	2p13-p12
1357		1357	CPA1	carboxypeptidase A1 (pancreatic)	CPA	7	7q32
2745		2745	GLRX	glutaredoxin (thioltransferase)	GRX|GRX1	5	5q14
6286		6286	S100P	S100 calcium binding protein P	MIG9	4	4p16
9318		9318	COPS2	COP9 signalosome subunit 2	ALIEN|CSN2|SGN2|TRIP15	15	15q21.2
1203		1203	CLN5	ceroid-lipofuscinosis, neuronal 5	NCL	13	13q21.1-q32
10007		10007	GNPDA1	glucosamine-6-phosphate deaminase 1	GNP1|GNPDA|GNPI|GPI|HLN	5	5q21
1948		1948	EFNB2	ephrin-B2	EPLG5|HTKL|Htk-L|LERK5	13	13q33
22823		22823	MTF2	metal response element binding transcription factor 2	M96|PCL2|TDRD19A|dJ976O13.2	1	1p22.1
1155		1155	TBCB	tubulin folding cofactor B	CG22|CKAP1|CKAPI	19	19q13.11-q13.12
5471		5471	PPAT	phosphoribosyl pyrophosphate amidotransferase	ATASE|GPAT|PRAT	4	4q12
11231		11231	SEC63	SEC63 homolog (S. cerevisiae)	DNAJC23|ERdj2|PRO2507|SEC63L	6	6q21
4204		4204	MECP2	methyl CpG binding protein 2	AUTSX3|MRX16|MRX79|MRXS13|MRXSL|PPMX|RS|RTS|RTT	X	Xq28
9412		9412	MED21	mediator complex subunit 21	SRB7|SURB7|hSrb7	12	12p11.23
51020		51020	HDDC2	HD domain containing 2	C6orf74|CGI-130|NS5ATP2|dJ167O5.2	6	6q13-q24.3
10075		10075	HUWE1	HECT, UBA and WWE domain containing 1, E3 ubiquitin protein ligase	ARF-BP1|HECTH9|HSPC272|Ib772|LASU1|MULE|URE-B1|UREB1	X	Xp11.22
123		123	PLIN2	perilipin 2	ADFP|ADRP	9	9p22.1
3476		3476	IGBP1	immunoglobulin (CD79A) binding protein 1	ALPHA-4|IBP1	X	Xq13.1-q13.3
23394		23394	ADNP	activity-dependent neuroprotector homeobox	ADNP1|HVDAS|MRD28	20	20q13.13
171023		171023	ASXL1	additional sex combs like transcriptional regulator 1	BOPS|MDS	20	20q11
4240		4240	MFGE8	milk fat globule-EGF factor 8 protein	BA46|EDIL1|HMFG|HsT19888|MFG-E8|MFGM|OAcGD3S|SED1|SPAG10|hP47	15	15q25
8078		8078	USP5	ubiquitin specific peptidase 5 (isopeptidase T)	ISOT	12	12p13
81565		81565	NDEL1	nudE neurodevelopment protein 1-like 1	EOPA|MITAP1|NDE1L1|NDE2|NUDEL	17	17p13.1
10103		10103	TSPAN1	tetraspanin 1	NET1|TM4C|TM4SF	1	1p34.1
133		133	ADM	adrenomedullin	AM|PAMP	11	11p15.4
131578		131578	LRRC15	leucine rich repeat containing 15	LIB	3	3q29
3720		3720	JARID2	jumonji, AT rich interactive domain 2	JMJ	6	6p24-p23
399665		399665	FAM102A	family with sequence similarity 102, member A	C9orf132|EEIG1|SYM-3A|bA203J24.7	9	9q34.11
90410		90410	IFT20	intraflagellar transport 20	-	17	17q11.2
9924		9924	PAN2	PAN2 poly(A) specific ribonuclease subunit	USP52	12	12q13.2
55186		55186	SLC25A36	solute carrier family 25 (pyrimidine nucleotide carrier), member 36	PNC2	3	3q23
11273		11273	ATXN2L	ataxin 2-like	A2D|A2LG|A2LP|A2RP	16	16p11
2119		2119	ETV5	ets variant 5	ERM	3	3q28
8763		8763	CD164	CD164 molecule, sialomucin	MGC-24|MUC-24|endolyn	6	6q21
1803		1803	DPP4	dipeptidyl-peptidase 4	ADABP|ADCP2|CD26|DPPIV|TP103	2	2q24.3
29978		29978	UBQLN2	ubiquilin 2	ALS15|CHAP1|DSK2|HRIHFB2157|N4BP4|PLIC2	X	Xp11.21
51567		51567	TDP2	tyrosyl-DNA phosphodiesterase 2	AD022|EAP2|EAPII|TTRAP|dJ30M3.3|hTDP2	6	6p22.3-p22.1
6389		6389	SDHA	succinate dehydrogenase complex, subunit A, flavoprotein (Fp)	CMD1GG|FP|PGL5|SDH1|SDH2|SDHF	5	5p15
81552		81552	VOPP1	vesicular, overexpressed in cancer, prosurvival protein 1	ECOP|GASP	7	7p11.2
84263		84263	HSDL2	hydroxysteroid dehydrogenase like 2	C9orf99|SDR13C1	9	9q32
10531		10531	PITRM1	pitrilysin metallopeptidase 1	MP1|PreP	10	10p15.2
6790		6790	AURKA	aurora kinase A	AIK|ARK1|AURA|AURORA2|BTAK|PPP1R47|STK15|STK6|STK7	20	20q13
10914		10914	PAPOLA	poly(A) polymerase alpha	PAP	14	14q32.31
27122		27122	DKK3	dickkopf WNT signaling pathway inhibitor 3	REIC|RIG	11	11p15.2
10916		10916	MAGED2	melanoma antigen family D2	11B6|BCG-1|BCG1|HCA10|MAGE-D2	X	Xp11.2
4726		4726	NDUFS6	NADH dehydrogenase (ubiquinone) Fe-S protein 6, 13kDa (NADH-coenzyme Q reductase)	CI-13kA|CI-13kD-A|CI13KDA	5	5p15.33
23381		23381	SMG5	SMG5 nonsense mediated mRNA decay factor	EST1B|LPTS-RP1|LPTSRP1|SMG-5	1	1q21.2
10908		10908	PNPLA6	patatin-like phospholipase domain containing 6	BNHS|LNMS|NTE|NTEMND|OMCS|SPG39|iPLA2delta|sws	19	19p13.2
10051		10051	SMC4	structural maintenance of chromosomes 4	CAP-C|CAPC|SMC-4|SMC4L1|hCAP-C	3	3q26.1
8813		8813	DPM1	dolichyl-phosphate mannosyltransferase polypeptide 1, catalytic subunit	CDGIE|MPDS	20	20q13.13
10528		10528	NOP56	NOP56 ribonucleoprotein	NOL5A|SCA36	20	20p13
1373		1373	CPS1	carbamoyl-phosphate synthase 1, mitochondrial	CPSASE1|PHN	2	2q35
5962		5962	RDX	radixin	DFNB24	11	11q23
8884		8884	SLC5A6	solute carrier family 5 (sodium/multivitamin and iodide cotransporter), member 6	SMVT	2	2p23
22877		22877	MLXIP	MLX interacting protein	MIR|MONDOA|bHLHe36	12	12q24.31
9535		9535	GMFG	glia maturation factor, gamma	GMF-GAMMA	19	19q13.2
3692		3692	EIF6	eukaryotic translation initiation factor 6	CAB|EIF3A|ITGB4BP|b(2)gcn|eIF-6|p27(BBP)|p27BBP	20	20q12
1364		1364	CLDN4	claudin 4	CPE-R|CPER|CPETR|CPETR1|WBSCR8|hCPE-R	7	7q11.23
10418		10418	SPON1	spondin 1, extracellular matrix protein	VSGP/F-spondin|f-spondin	11	11p15.2
3918		3918	LAMC2	laminin, gamma 2	B2T|BM600|CSF|EBR2|EBR2A|LAMB2T|LAMNB2	1	1q25-q31
975		975	CD81	CD81 molecule	CVID6|S5.7|TAPA1|TSPAN28	11	11p15.5
55218		55218	EXD2	exonuclease 3'-5' domain containing 2	C14orf114|EXDL2	14	14q24.1
8569		8569	MKNK1	MAP kinase interacting serine/threonine kinase 1	MNK1	1	1p33
10482		10482	NXF1	nuclear RNA export factor 1	MEX67|TAP	11	11q12-q13
3638		3638	INSIG1	insulin induced gene 1	CL-6|CL6	7	7q36
2665		2665	GDI2	GDP dissociation inhibitor 2	HEL-S-46e|RABGDIB	10	10p15
4171		4171	MCM2	minichromosome maintenance complex component 2	BM28|CCNL1|CDCL1|D3S3194|MITOTIN|cdc19	3	3q21
9919		9919	SEC16A	SEC16 homolog A (S. cerevisiae)	KIAA0310|SEC16L|p250	9	9q34.3
9918		9918	NCAPD2	non-SMC condensin I complex, subunit D2	CAP-D2|CNAP1|hCAP-D2	12	12p13.3
5004		5004	ORM1	orosomucoid 1	AGP-A|AGP1|HEL-S-153w|ORM	9	9q32
10664		10664	CTCF	CCCTC-binding factor (zinc finger protein)	MRD21	16	16q21-q22.3
9817		9817	KEAP1	kelch-like ECH-associated protein 1	INrf2|KLHL19	19	19p13.2
8662		8662	EIF3B	eukaryotic translation initiation factor 3, subunit B	EIF3-ETA|EIF3-P110|EIF3-P116|EIF3S9|PRT1	7	7p22.3
338		338	APOB	apolipoprotein B	FLDB|LDLCQ4	2	2p24-p23
10475		10475	TRIM38	tripartite motif containing 38	RNF15|RORET	6	6p21.3
2805		2805	GOT1	glutamic-oxaloacetic transaminase 1, soluble	AST1|ASTQTL1|GIG18|cAspAT|cCAT	10	10q24.1-q25.1
3158		3158	HMGCS2	3-hydroxy-3-methylglutaryl-CoA synthase 2 (mitochondrial)	-	1	1p13-p12
9915		9915	ARNT2	aryl-hydrocarbon receptor nuclear translocator 2	WEDAS|bHLHe1	15	15q24
22907		22907	DHX30	DEAH (Asp-Glu-Ala-His) box helicase 30	DDX30|RETCOR	3	3p21.31
10367		10367	MICU1	mitochondrial calcium uptake 1	CALC|CBARA1|EFHA3|MPXPS	10	10q22.1
4811		4811	NID1	nidogen 1	NID	1	1q43
7756		7756	ZNF207	zinc finger protein 207	BuGZ	17	17q11.2
3576		3576	CXCL8	chemokine (C-X-C motif) ligand 8	GCP-1|GCP1|IL8|LECT|LUCT|LYNAP|MDNCF|MONAP|NAF|NAP-1|NAP1	4	4q13-q21
2633		2633	GBP1	guanylate binding protein 1, interferon-inducible	-	1	1p22.2
11117		11117	EMILIN1	elastin microfibril interfacer 1	EMI|EMILIN|gp115	2	2p23.3-p23.2
1933		1933	EEF1B2	eukaryotic translation elongation factor 1 beta 2	EEF1B|EEF1B1|EF1B	2	2q33.3
5627		5627	PROS1	protein S (alpha)	PROS|PS21|PS22|PS23|PS24|PS25|PSA|THPH5|THPH6	3	3q11.2
10594		10594	PRPF8	pre-mRNA processing factor 8	HPRP8|PRP8|PRPC8|RP13|SNRNP220	17	17p13.3
10972		10972	TMED10	transmembrane emp24-like trafficking protein 10 (yeast)	P24(DELTA)|S31I125|S31III125|TMP21|Tmp-21-I|p23	14	14q24.3
11052		11052	CPSF6	cleavage and polyadenylation specific factor 6, 68kDa	CFIM|CFIM68|HPBRII-4|HPBRII-7	12	12q15
60496		60496	AASDHPPT	aminoadipate-semialdehyde dehydrogenase-phosphopantetheinyl transferase	AASD-PPT|CGI-80|LYS2|LYS5	11	11q22
10139		10139	ARFRP1	ADP-ribosylation factor related protein 1	ARL18|ARP|Arp1	20	20q13.3
9810		9810	RNF40	ring finger protein 40, E3 ubiquitin protein ligase	BRE1B|RBP95|STARING	16	16p11.2-p11.1
537		537	ATP6AP1	ATPase, H+ transporting, lysosomal accessory protein 1	16A|ATP6IP1|ATP6S1|Ac45|CF2|VATPS1|XAP-3|XAP3	X	Xq28
6047		6047	RNF4	ring finger protein 4	RES4-26|SLX5|SNURF	4	4p16.3
9909		9909	DENND4B	DENN/MADD domain containing 4B	KIAA0476	1	1q21
22906		22906	TRAK1	trafficking protein, kinesin binding 1	MILT1|OIP106	3	3p22.1
9526		9526	MPDU1	mannose-P-dolichol utilization defect 1	CDGIF|HBEBP2BPA|Lec35|My008|PP3958|PQLC5|SL15	17	17p13.1-p12
11343		11343	MGLL	monoglyceride lipase	HU-K5|HUK5|MAGL|MGL	3	3q21.3
11344		11344	TWF2	twinfilin actin binding protein 2	A6RP|A6r|MSTP011|PTK9L	3	3p21.1
4189		4189	DNAJB9	DnaJ (Hsp40) homolog, subfamily B, member 9	ERdj4|MDG-1|MDG1|MST049|MSTP049	7	7q31|14q24.2-q24.3
5050		5050	PAFAH1B3	platelet-activating factor acetylhydrolase 1b, catalytic subunit 3 (29kDa)	PAFAHG	19	19q13.1
390		390	RND3	Rho family GTPase 3	ARHE|Rho8|RhoE|memB	2	2q23.3
1535		1535	CYBA	cytochrome b-245, alpha polypeptide	p22-PHOX	16	16q24
11342		11342	RNF13	ring finger protein 13	RZF	3	3q25.1
10480		10480	EIF3M	eukaryotic translation initiation factor 3, subunit M	B5|GA17|PCID1|TANGO7|hfl-B5	11	11p13
1476		1476	CSTB	cystatin B (stefin B)	CST6|EPM1|EPM1A|PME|STFB|ULD	21	21q22.3
4155		4155	MBP	myelin basic protein	-	18	18q23
1537		1537	CYC1	cytochrome c-1	MC3DN6|UQCR4	8	8q24.3
629		629	CFB	complement factor B	AHUS4|ARMD14|BF|BFD|CFAB|CFBD|FB|FBI12|GBG|H2-Bf|PBF2	6	6p21.3
23213		23213	SULF1	sulfatase 1	HSULF-1|SULF-1	8	8q13.2
51141		51141	INSIG2	insulin induced gene 2	-	2	2q14.2
283450		283450	HECTD4	HECT domain containing E3 ubiquitin protein ligase 4	C12orf51|POTAGE	12	12q24.13
25999		25999	CLIP3	CAP-GLY domain containing linker protein 3	CLIPR-59|CLIPR59|RSNL1	19	19q13.12
9592		9592	IER2	immediate early response 2	ETR101	19	19p13.2
6348		6348	CCL3	chemokine (C-C motif) ligand 3	G0S19-1|LD78ALPHA|MIP-1-alpha|MIP1A|SCYA3	17	17q12
4680		4680	CEACAM6	carcinoembryonic antigen-related cell adhesion molecule 6 (non-specific cross reacting antigen)	CD66c|CEAL|NCA	19	19q13.2
345		345	APOC3	apolipoprotein C-III	APOCIII|HALP2	11	11q23.3
6427		6427	SRSF2	serine/arginine-rich splicing factor 2	PR264|SC-35|SC35|SFRS2|SFRS2A|SRp30b	17	17q25.1
1198		1198	CLK3	CDC-like kinase 3	PHCLK3|PHCLK3/152	15	15q24
857		857	CAV1	caveolin 1, caveolae protein, 22kDa	BSCL3|CGL3|LCCNS|MSTP085|PPH3|VIP21	7	7q31.1
7263		7263	TST	thiosulfate sulfurtransferase (rhodanese)	RDS	22	22q13.1
22913		22913	RALY	RALY heterogeneous nuclear ribonucleoprotein	HNRPCL2|P542	20	20q11.21-q11.23
1192		1192	CLIC1	chloride intracellular channel 1	G6|NCC27	6	6p21.3
1108		1108	CHD4	chromodomain helicase DNA binding protein 4	CHD-4|Mi-2b|Mi2-BETA	12	12p13
826		826	CAPNS1	calpain, small subunit 1	CALPAIN4|CANP|CANPS|CAPN4|CDPS|CSS1	19	19q13.12
440387		440387	CTRB2	chymotrypsinogen B2	-	16	16q23.1
23208		23208	SYT11	synaptotagmin XI	SYT12|sytXI	1	1q21.2
22827		22827	PUF60	poly-U binding splicing factor 60KDa	FIR|RoBPI|SIAHBP1|VRJS	8	8q24.3
1809		1809	DPYSL3	dihydropyrimidinase-like 3	CRMP-4|CRMP4|DRP-3|DRP3|LCRMP|ULIP|ULIP-1	5	5q32
23207		23207	PLEKHM2	pleckstrin homology domain containing, family M (with RUN domain) member 2	SKIP	1	1p36.21
9806		9806	SPOCK2	sparc/osteonectin, cwcv and kazal-like domains proteoglycan (testican) 2	testican-2	10	10pter-q25.3
11185		11185	INMT	indolethylamine N-methyltransferase	TEMT	7	7p14.3
5799		5799	PTPRN2	protein tyrosine phosphatase, receptor type, N polypeptide 2	IA-2beta|IAR|ICAAR|PTPRP|R-PTP-N2	7	7q36
682		682	BSG	basigin (Ok blood group)	5F7|CD147|EMMPRIN|M6|OK|TCSF	19	19p13.3
533		533	ATP6V0B	ATPase, H+ transporting, lysosomal 21kDa, V0 subunit b	ATP6F|HATPL|VMA16	1	1p32.3
65108		65108	MARCKSL1	MARCKS-like 1	F52|MACMARCKS|MLP|MLP1|MRP	1	1p35.1
3927		3927	LASP1	LIM and SH3 protein 1	Lasp-1|MLN50	17	17q11-q21.3
5351		5351	PLOD1	procollagen-lysine, 2-oxoglutarate 5-dioxygenase 1	EDS6|LH|LH1|LLH|PLOD	1	1p36.22
10921		10921	RNPS1	RNA binding protein S1, serine-rich domain	E5.1	16	16p13.3
2971		2971	GTF3A	general transcription factor IIIA	AP2|TFIIIA	13	13q12.3-q13.1
5213		5213	PFKM	phosphofructokinase, muscle	ATP-PFK|GSD7|PFK-1|PFK1|PFKA|PFKX|PPP1R122	12	12q13.3
1116		1116	CHI3L1	chitinase 3-like 1 (cartilage glycoprotein-39)	ASRT7|CGP-39|GP-39|GP39|HC-gp39|HCGP-3P|YKL-40|YKL40|YYL-40|hCGP-39	1	1q32.1
10919		10919	EHMT2	euchromatic histone-lysine N-methyltransferase 2	BAT8|C6orf30|G9A|GAT8|KMT1C|NG36	6	6p21.31
6566		6566	SLC16A1	solute carrier family 16 (monocarboxylate transporter), member 1	HHF7|MCT|MCT1|MCT1D	1	1p12
6046		6046	BRD2	bromodomain containing 2	D6S113E|FSH|FSRG1|NAT|RING3|RNF3	6	6p21.3
5996		5996	RGS1	regulator of G-protein signaling 1	1R20|BL34|HEL-S-87|IER1|IR20	1	1q31
9555		9555	H2AFY	H2A histone family, member Y	H2A.y|H2A/y|H2AF12M|H2AFJ|MACROH2A1.1|mH2A1|macroH2A1.2	5	5q31.1
329		329	BIRC2	baculoviral IAP repeat containing 2	API1|HIAP2|Hiap-2|MIHB|RNF48|c-IAP1|cIAP1	11	11q22
3698		3698	ITIH2	inter-alpha-trypsin inhibitor heavy chain 2	H2P|SHAP	10	10p15
7277		7277	TUBA4A	tubulin, alpha 4a	ALS22|H2-ALPHA|TUBA1	2	2q35
2628		2628	GATM	glycine amidinotransferase (L-arginine:glycine amidinotransferase)	AGAT|AT|CCDS3	15	15q21.1
3636		3636	INPPL1	inositol polyphosphate phosphatase-like 1	OPSMD|SHIP2	11	11q13
4200		4200	ME2	malic enzyme 2, NAD(+)-dependent, mitochondrial	ODS1	18	18q21
23203		23203	PMPCA	peptidase (mitochondrial processing) alpha	Alpha-MPP|INPP5E|P-55	9	9q34.3
23518		23518	R3HDM1	R3H domain containing 1	R3HDM	2	2q21.3
52		52	ACP1	acid phosphatase 1, soluble	HAAP|LMW-PTP	2	2p25
197		197	AHSG	alpha-2-HS-glycoprotein	A2HS|AHS|FETUA|HSGA	3	3q27
2266		2266	FGG	fibrinogen gamma chain	-	4	4q28
249		249	ALPL	alkaline phosphatase, liver/bone/kidney	AP-TNAP|APTNAP|HOPS|TNAP|TNSALP	1	1p36.12
10965		10965	ACOT2	acyl-CoA thioesterase 2	CTE-IA|CTE1A|MTE1|PTE2|PTE2A|ZAP128	14	14q24.3
7832		7832	BTG2	BTG family, member 2	PC3|TIS21	1	1q32
5340		5340	PLG	plasminogen	-	6	6q26
53		53	ACP2	acid phosphatase 2, lysosomal	LAP	11	11p11.2|11p12-p11
3181		3181	HNRNPA2B1	heterogeneous nuclear ribonucleoprotein A2/B1	HNRNPA2|HNRNPB1|HNRPA2|HNRPA2B1|HNRPB1|IBMPFD2|RNPA2|SNRPB1	7	7p15
344		344	APOC2	apolipoprotein C-II	APO-CII|APOC-II	19	19q13.2
1718		1718	DHCR24	24-dehydrocholesterol reductase	DCE|Nbla03646|SELADIN1|seladin-1	1	1p32.3
1284		1284	COL4A2	collagen, type IV, alpha 2	ICH|POREN2	13	13q34
929		929	CD14	CD14 molecule	-	5	5q31.1
2592		2592	GALT	galactose-1-phosphate uridylyltransferase	-	9	9p13
5034		5034	P4HB	prolyl 4-hydroxylase, beta polypeptide	CLCRP1|DSI|ERBA2L|GIT|P4Hbeta|PDI|PDIA1|PHDB|PO4DB|PO4HB|PROHB	17	17q25
5834		5834	PYGB	phosphorylase, glycogen; brain	GPBB	20	20p11.21
1727		1727	CYB5R3	cytochrome b5 reductase 3	B5R|DIA1	22	22q13.2
440		440	ASNS	asparagine synthetase (glutamine-hydrolyzing)	ASNSD|TS11	7	7q21.3
5547		5547	PRCP	prolylcarboxypeptidase (angiotensinase C)	HUMPCP|PCP	11	11q14
6351		6351	CCL4	chemokine (C-C motif) ligand 4	ACT2|AT744.1|G-26|HC21|LAG-1|LAG1|MIP-1-beta|MIP1B|MIP1B1|SCYA2|SCYA4	17	17q12
5216		5216	PFN1	profilin 1	ALS18	17	17p13.3
6734		6734	SRPR	signal recognition particle receptor (docking protein)	DP|Sralpha	11	11q24.2
276		276	AMY1A	amylase, alpha 1A (salivary)	AMY1	1	1p21
347		347	APOD	apolipoprotein D	-	3	3q29
262		262	AMD1	adenosylmethionine decarboxylase 1	ADOMETDC|AMD|SAMDC	6	6q21
6876		6876	TAGLN	transgelin	SM22|SMCC|TAGLN1|WS3-10	11	11q23.2
2976		2976	GTF3C2	general transcription factor IIIC, polypeptide 2, beta 110kDa	TFIIIC-BETA|TFIIIC110	2	2p23.3
10397		10397	NDRG1	N-myc downstream regulated 1	CAP43|CMT4D|DRG-1|DRG1|GC4|HMSNL|NDR1|NMSL|PROXY1|RIT42|RTP|TARG1|TDD5	8	8q24.3
10962		10962	MLLT11	myeloid/lymphoid or mixed-lineage leukemia; translocated to, 11	AF1Q	1	1q21
1859		1859	DYRK1A	dual-specificity tyrosine-(Y)-phosphorylation regulated kinase 1A	DYRK|DYRK1|HP86|MNB|MNBH|MRD7	21	21q22.13
740		740	MRPL49	mitochondrial ribosomal protein L49	C11orf4|L49mt|MRP-L49|NOF|NOF1	11	11q13
7791		7791	ZYX	zyxin	ESP-2|HED-2	7	7q32
1912		1912	PHC2	polyhomeotic homolog 2 (Drosophila)	EDR2|HPH2|PH2	1	1p34.3
25875		25875	LETMD1	LETM1 domain containing 1	1110019O13Rik|HCCR-1|HCCR-2|HCCR1|HCRR-2	12	12q13.12
1314		1314	COPA	coatomer protein complex, subunit alpha	AILJK|HEP-COP	1	1q23.2
5226		5226	PGD	phosphogluconate dehydrogenase	6PGD	1	1p36.22
10959		10959	TMED2	transmembrane emp24 domain trafficking protein 2	P24A|RNP24|p24	12	12q24.31
51669		51669	SARAF	store-operated calcium entry-associated regulatory factor	FOAP-7|HSPC035|TMEM66|XTP3	8	8p12
1009		1009	CDH11	cadherin 11, type 2, OB-cadherin (osteoblast)	CAD11|CDHOB|OB|OSF-4	16	16q21
8775		8775	NAPA	N-ethylmaleimide-sensitive factor attachment protein, alpha	SNAPA	19	19q13.33
6515		6515	SLC2A3	solute carrier family 2 (facilitated glucose transporter), member 3	GLUT3	12	12p13.3
3240		3240	HP	haptoglobin	BP|HP2ALPHA2|HPA1S	16	16q22.2
11313		11313	LYPLA2	lysophospholipase II	APT-2|APT2|DJ886K2.4	1	1p36.11
7345		7345	UCHL1	ubiquitin carboxyl-terminal esterase L1 (ubiquitin thiolesterase)	HEL-117|NDGOA|PARK5|PGP 9.5|PGP9.5|PGP95|Uch-L1	4	4p14
6429		6429	SRSF4	serine/arginine-rich splicing factor 4	SFRS4|SRP75	1	1p35.3
5159		5159	PDGFRB	platelet-derived growth factor receptor, beta polypeptide	CD140B|IBGC4|IMF1|JTK12|PDGFR|PDGFR-1|PDGFR1	5	5q33.1
527		527	ATP6V0C	ATPase, H+ transporting, lysosomal 16kDa, V0 subunit c	ATP6C|ATP6L|ATPL|VATL|VPPC|Vma3	16	16p13.3
259		259	AMBP	alpha-1-microglobulin/bikunin precursor	A1M|EDC1|HCP|HI30|IATIL|ITI|ITIL|ITILC|UTI	9	9q32-q33
6311		6311	ATXN2	ataxin 2	ASL13|ATX2|SCA2|TNRC13	12	12q24.1
5927		5927	KDM5A	lysine (K)-specific demethylase 5A	RBBP-2|RBBP2|RBP2	12	12p11
4681		4681	NBL1	neuroblastoma 1, DAN family BMP antagonist	D1S1733E|DAN|DAND1|NB|NO3	1	1p36.13
3512		3512	JCHAIN	joining chain of multimeric IgA and IgM	IGCJ|IGJ|JCH	4	4q21
5104		5104	SERPINA5	serpin peptidase inhibitor, clade A (alpha-1 antiproteinase, antitrypsin), member 5	PAI-3|PAI3|PCI|PCI-B|PLANH3|PROCI	14	14q32.1
832		832	CAPZB	capping protein (actin filament) muscle Z-line, beta	CAPB|CAPPB|CAPZ	1	1p36.1
4599		4599	MX1	MX dynamin-like GTPase 1	IFI-78K|IFI78|MX|MxA	21	21q22.3
1892		1892	ECHS1	enoyl CoA hydratase, short chain, 1, mitochondrial	ECHS1D|SCEH	10	10q26.2-q26.3
5320		5320	PLA2G2A	phospholipase A2, group IIA (platelets, synovial fluid)	MOM1|PLA2|PLA2B|PLA2L|PLA2S|PLAS1|sPLA2	1	1p35
2244		2244	FGB	fibrinogen beta chain	HEL-S-78p	4	4q28
1401		1401	CRP	C-reactive protein, pentraxin-related	PTX1	1	1q23.2
3936		3936	LCP1	lymphocyte cytosolic protein 1 (L-plastin)	CP64|HEL-S-37|L-PLASTIN|LC64P|LPL|PLS2	13	13q14.3
9516		9516	LITAF	lipopolysaccharide-induced TNF factor	PIG7|SIMPLE|TP53I7	16	16p13.13
79026		79026	AHNAK	AHNAK nucleoprotein	AHNAKRS	11	11q12.2
4837		4837	NNMT	nicotinamide N-methyltransferase	-	11	11q23.1
2876		2876	GPX1	glutathione peroxidase 1	GPXD|GSHPX1	3	3p21.3
27230		27230	SERP1	stress-associated endoplasmic reticulum protein 1	RAMP4	3	3q25.1
23195		23195	MDN1	midasin AAA ATPase 1	Rea1	6	6q15
3122		3122	HLA-DRA	major histocompatibility complex, class II, DR alpha	HLA-DRA1|MLRW	6	6p21.3
23193		23193	GANAB	glucosidase, alpha; neutral AB	G2AN|GLUII	11	11q12.3
3399		3399	ID3	inhibitor of DNA binding 3, dominant negative helix-loop-helix protein	HEIR-1|bHLHb25	1	1p36.13-p36.12
10953		10953	TOMM34	translocase of outer mitochondrial membrane 34	HTOM34P|TOM34|URCC3	20	-
6622		6622	SNCA	synuclein, alpha (non A4 component of amyloid precursor)	NACP|PARK1|PARK4|PD1	4	4q21
9793		9793	CKAP5	cytoskeleton associated protein 5	CHTOG|MSPS|TOG|TOGp|ch-TOG	11	11p11.2
2997		2997	GYS1	glycogen synthase 1 (muscle)	GSY|GYS	19	19q13.3
1063		1063	CENPF	centromere protein F, 350/400kDa	CENF|CILD31|PRO1779|hcp-1	1	1q41
10951		10951	CBX1	chromobox homolog 1	CBX|HP1-BETA|HP1Hs-beta|HP1Hsbeta|M31|MOD1|p25beta	17	17q21.32
2146		2146	EZH2	enhancer of zeste 2 polycomb repressive complex 2 subunit	ENX-1|ENX1|EZH1|EZH2b|KMT6|KMT6A|WVS|WVS2	7	7q35-q36
23191		23191	CYFIP1	cytoplasmic FMR1 interacting protein 1	P140SRA-1|SHYC|SRA-1|SRA1	15	15q11
2771		2771	GNAI2	guanine nucleotide binding protein (G protein), alpha inhibiting activity polypeptide 2	GIP|GNAI2B|H_LUCA15.1|H_LUCA16.1	3	3p21.31
387		387	RHOA	ras homolog family member A	ARH12|ARHA|RHO12|RHOH12	3	3p21.3
5328		5328	PLAU	plasminogen activator, urokinase	ATF|BDPLT5|QPD|UPA|URK|u-PA	10	10q22.2
3486		3486	IGFBP3	insulin-like growth factor binding protein 3	BP-53|IBP3	7	7p12.3
9791		9791	PTDSS1	phosphatidylserine synthase 1	LMHD|PSS1|PSSA	8	8q22
3248		3248	HPGD	hydroxyprostaglandin dehydrogenase 15-(NAD)	15-PGDH|PGDH|PGDH1|PHOAR1|SDR36C1	4	4q34-q35
5341		5341	PLEK	pleckstrin	P47	2	2p13.3
8659		8659	ALDH4A1	aldehyde dehydrogenase 4 family, member A1	ALDH4|P5CD|P5CDh	1	1p36
1786		1786	DNMT1	DNA (cytosine-5-)-methyltransferase 1	ADCADN|AIM|CXXC9|DNMT|HSN1E|MCMT	19	19p13.2
3710		3710	ITPR3	inositol 1,4,5-trisphosphate receptor, type 3	IP3R|IP3R3	6	6p21
3108		3108	HLA-DMA	major histocompatibility complex, class II, DM alpha	D6S222E|DMA|HLADM|RING6	6	6p21.3
1163		1163	CKS1B	CDC28 protein kinase regulatory subunit 1B	CKS1|PNAS-16|PNAS-18|ckshs1	1	1q21.2
7378		7378	UPP1	uridine phosphorylase 1	UDRPASE|UP|UPASE|UPP	7	7p12.3
10948		10948	STARD3	StAR-related lipid transfer (START) domain containing 3	CAB1|MLN64|es64	17	17q11-q12
8615		8615	USO1	USO1 vesicle transport factor	P115|TAP|VDP	4	4q21.1
4061		4061	LY6E	lymphocyte antigen 6 complex, locus E	RIG-E|RIGE|SCA-2|SCA2|TSA-1	8	8q24.3
307		307	ANXA4	annexin A4	ANX4|HEL-S-274|PIG28|ZAP36	2	2p13
6231		6231	RPS26	ribosomal protein S26	DBA10|S26	12	12q13
3106		3106	HLA-B	major histocompatibility complex, class I, B	AS|HLAB|SPDA1	6	6p21.3
7980		7980	TFPI2	tissue factor pathway inhibitor 2	PP5|REF1|TFPI-2	7	7q22
5257		5257	PHKB	phosphorylase kinase, beta	-	16	16q12-q13
5175		5175	PECAM1	platelet/endothelial cell adhesion molecule 1	CD31|CD31/EndoCAM|GPIIA'|PECA1|PECAM-1|endoCAM	17	17q23.3
301		301	ANXA1	annexin A1	ANX1|LPC1	9	9q21.13
8991		8991	SELENBP1	selenium binding protein 1	HEL-S-134P|LPSB|SBP56|SP56|hSBP	1	1q21.3
4629		4629	MYH11	myosin, heavy chain 11, smooth muscle	AAT4|FAA4|SMHC|SMMHC	16	16p13.11
9902		9902	MRC2	mannose receptor, C type 2	CD280|CLEC13E|ENDO180|UPARAP	17	17q23.2
23523		23523	CABIN1	calcineurin binding protein 1	CAIN|KB-318B8.7|PPP3IN	22	22q11.23
9784		9784	SNX17	sorting nexin 17	-	2	2p23.3
1653		1653	DDX1	DEAD (Asp-Glu-Ala-Asp) box helicase 1	DBP-RB|UKVH5d	2	2p24
1967		1967	EIF2B1	eukaryotic translation initiation factor 2B, subunit 1 alpha, 26kDa	EIF2B|EIF2BA	12	12q24.31
3910		3910	LAMA4	laminin, alpha 4	CMD1JJ|LAMA3|LAMA4*-1	6	6q21
211		211	ALAS1	5'-aminolevulinate synthase 1	ALAS|ALAS-H|ALAS3|ALASH|MIG4	3	3p21.1
9590		9590	AKAP12	A kinase (PRKA) anchor protein 12	AKAP250|SSeCKS	6	6q24-q25
11309		11309	SLCO2B1	solute carrier organic anion transporter family, member 2B1	OATP-B|OATP2B1|OATPB|SLC21A9	11	11q13
7374		7374	UNG	uracil DNA glycosylase	DGU|HIGM4|HIGM5|UDG|UNG1|UNG15|UNG2	12	12q23-q24.1
100271849		100271849	MEF2B	myocyte enhancer factor 2B	RSRFR2	19	19p13.11
9781		9781	RNF144A	ring finger protein 144A	RNF144|UBCE7IP4	2	2p25.2
8165		8165	AKAP1	A kinase (PRKA) anchor protein 1	AKAP|AKAP121|AKAP149|AKAP84|D-AKAP1|PPP1R43|PRKA1|SAKAP84|TDRD17	17	17q22
5997		5997	RGS2	regulator of G-protein signaling 2	G0S8	1	1q31
5876		5876	RABGGTB	Rab geranylgeranyltransferase, beta subunit	GGTB	1	1p31
5511		5511	PPP1R8	protein phosphatase 1, regulatory subunit 8	ARD-1|ARD1|NIPP-1|NIPP1|PRO2047	1	1p35.3
8226		8226	HDHD1	haloacid dehalogenase-like hydrolase domain containing 1	DXF68S1E|FAM16AX|GS1|HDHD1A	X	Xp22.32
95		95	ACY1	aminoacylase 1	ACY-1|ACY1D|HEL-S-5	3	3p21.1
2596		2596	GAP43	growth associated protein 43	B-50|PP46	3	3q13.31
4670		4670	HNRNPM	heterogeneous nuclear ribonucleoprotein M	CEAR|HNRNPM4|HNRPM|HNRPM4|HTGR1|NAGR1|hnRNP M	19	19p13.2
7514		7514	XPO1	exportin 1	CRM1|emb|exp1	2	2p15
292		292	SLC25A5	solute carrier family 25 (mitochondrial carrier; adenine nucleotide translocator), member 5	2F1|AAC2|ANT2|T2|T3	X	Xq24
2720		2720	GLB1	galactosidase, beta 1	EBP|ELNR1|MPS4B	3	3p21.33
9777		9777	TM9SF4	transmembrane 9 superfamily protein member 4	dJ836N17.2	20	20q11.21
3959		3959	LGALS3BP	lectin, galactoside-binding, soluble, 3 binding protein	90K|BTBD17B|CyCAP|M2BP|MAC-2-BP|TANGO10B|gp90	17	17q25
7805		7805	LAPTM5	lysosomal protein transmembrane 5	CLAST6	1	1p34
25803		25803	SPDEF	SAM pointed domain containing ETS transcription factor	PDEF|bA375E1.3	6	6p21.3
664		664	BNIP3	BCL2/adenovirus E1B 19kDa interacting protein 3	NIP3	10	10q26.3
2201		2201	FBN2	fibrillin 2	CCA|DA9|EOMD	5	5q23-q31
57509		57509	MTUS1	microtubule associated tumor suppressor 1	ATBP|ATIP|ICIS|MP44|MTSG1	8	8p22
103		103	ADAR	adenosine deaminase, RNA-specific	ADAR1|AGS6|DRADA|DSH|DSRAD|G1P1|IFI-4|IFI4|K88DSRBP|P136	1	1q21.3
973		973	CD79A	CD79a molecule, immunoglobulin-associated alpha	IGA|MB-1	19	19q13.2
5339		5339	PLEC	plectin	EBS1|EBSO|HD1|LGMD2Q|PCN|PLEC1|PLEC1b|PLTN	8	8q24
55885		55885	LMO3	LIM domain only 3 (rhombotin-like 2)	RBTN3|RBTNL2|RHOM3|Rhom-3	12	12p12.3
9775		9775	EIF4A3	eukaryotic translation initiation factor 4A3	DDX48|MUK34|NMP265|NUK34|RCPS|eIF4AIII	17	17q25.3
4060		4060	LUM	lumican	LDC|SLRR2D	12	12q21.33
1501		1501	CTNND2	catenin (cadherin-associated protein), delta 2	GT24|NPRAP	5	5p15.2
4118		4118	MAL	mal, T-cell differentiation protein	-	2	2q11.1
57326		57326	PBXIP1	pre-B-cell leukemia homeobox interacting protein 1	HPIP	1	1q21.3
3148		3148	HMGB2	high mobility group box 2	HMG2	4	4q31
1176		1176	AP3S1	adaptor-related protein complex 3, sigma 1 subunit	CLAPS3|Sigma3A	5	5q22
1293		1293	COL6A3	collagen, type VI, alpha 3	DYT27	2	2q37
2317		2317	FLNB	filamin B, beta	ABP-278|ABP-280|AOI|FH1|FLN-B|FLN1L|LRS1|SCT|TABP|TAP	3	3p14.3
3321		3321	IGSF3	immunoglobulin superfamily, member 3	EWI-3|LCDD|V8	1	1p13
6275		6275	S100A4	S100 calcium binding protein A4	18A2|42A|CAPL|FSP1|MTS1|P9KA|PEL98	1	1q21
93487		93487	MAPK1IP1L	mitogen-activated protein kinase 1 interacting protein 1-like	C14orf32|MISS|c14_5346	14	14q22.3
3182		3182	HNRNPAB	heterogeneous nuclear ribonucleoprotein A/B	ABBP1|HNRPAB	5	5q35.3
3115		3115	HLA-DPB1	major histocompatibility complex, class II, DP beta 1	DPB1|HLA-DP|HLA-DP1B|HLA-DPB	6	6p21.3
9538		9538	EI24	etoposide induced 2.4	EPG4|PIG8|TP53I8	11	11q24
7095		7095	SEC62	SEC62 homolog (S. cerevisiae)	Dtrp1|HTP1|TLOC1|TP-1	3	3q26.2
10412		10412	NSA2	NSA2 ribosome biogenesis homolog	CDK105|HCL-G1|HCLG1|HUSSY-29|HUSSY29|TINP1	5	5q13.3
5885		5885	RAD21	RAD21 cohesin complex component	CDLS4|HR21|HRAD21|MCD1|NXP1|SCC1|hHR21	8	8q24
9962		9962	SLC23A2	solute carrier family 23 (ascorbic acid transporter), member 2	NBTL1|SLC23A1|SVCT2|YSPL2	20	20p13
4192		4192	MDK	midkine (neurite growth-promoting factor 2)	ARAP|MK|NEGF2	11	11p11.2
5054		5054	SERPINE1	serpin peptidase inhibitor, clade E (nexin, plasminogen activator inhibitor type 1), member 1	PAI|PAI-1|PAI1|PLANH1	7	7q22.1
633		633	BGN	biglycan	DSPG1|PG-S1|PGI|SLRR1A	X	Xq28
6382		6382	SDC1	syndecan 1	CD138|SDC|SYND1|syndecan	2	2p24.1
4615		4615	MYD88	myeloid differentiation primary response 88	MYD88D	3	3p22
963		963	CD53	CD53 molecule	MOX44|TSPAN25	1	1p13
10457		10457	GPNMB	glycoprotein (transmembrane) nmb	HGFIN|NMB	7	7p15
11034		11034	DSTN	destrin (actin depolymerizing factor)	ACTDP|ADF|HEL32|bA462D18.2	20	20p12.1
4938		4938	OAS1	2'-5'-oligoadenylate synthetase 1, 40/46kDa	IFI-4|OIAS|OIASI	12	12q24.2
822		822	CAPG	capping protein (actin filament), gelsolin-like	AFCP|HEL-S-66|MCP	2	2p11.2
23171		23171	GPD1L	glycerol-3-phosphate dehydrogenase 1-like	GPD1-L	3	3p22.3
7052		7052	TGM2	transglutaminase 2	G-ALPHA-h|GNAH|HEL-S-45|TG2|TGC	20	20q12
8087		8087	FXR1	fragile X mental retardation, autosomal homolog 1	FXR1P	3	3q28
5730		5730	PTGDS	prostaglandin D2 synthase 21kDa (brain)	L-PGDS|LPGDS|PDS|PGD2|PGDS|PGDS2	9	9q34.2-q34.3
6744		6744	SSFA2	sperm specific antigen 2	CS-1|CS1|KRAP|SPAG13	2	2q31.3
991		991	CDC20	cell division cycle 20	CDC20A|bA276H19.3|p55CDC	1	1p34.1
595		595	CCND1	cyclin D1	BCL1|D11S287E|PRAD1|U21B31	11	11q13
9897		9897	KIAA0196	KIAA0196	RTSC|SPG8	8	8q24.13
1290		1290	COL5A2	collagen, type V, alpha 2	EDSC	2	2q14-q32
200081		200081	TXLNA	taxilin alpha	IL14|TXLN	1	1p35.1
2274		2274	FHL2	four and a half LIM domains 2	AAG11|DRAL|FHL-2|SLIM-3|SLIM3	2	2q12.2
2194		2194	FASN	fatty acid synthase	FAS|OA-519|SDR27X1	17	17q25
[truncated: 436 more rows]

## Sheet: Cellular component
Analysis: Cellular component
Dataset name: DEGs in metastatic pancreatic cancer
Number of genes in the dataset: 2428
Number of genes in the dataset (which are available in Cellular component database) :2299
Number of genes in background: 14553
Is analysis quantitative: No
						Corrected p-values
Cellular component	No. of genes in the dataset	No. of genes in the background dataset	Percentage of genes	Fold enrichment	P-value (Hypergeometric test)	Bonferroni method	BH method	Q-value (Storey-Tibshirani method)	genes mapped (from input data set)
Plasma membrane	687	3479	29.8826	1.25003	4.32817e-13	3.39328e-10	4.84755e-11	1.47538e-10	ACTB; PSTPIP1; CLCN7; SLC34A1; DGKB; CEACAM5; SHC1; PKP1; HDLBP; CFTR; TPT1; GRM7; P2RX3; ADGRB3; TULP3; ADAM21; DIO1; UGT1A10; GPR6; MAGEA1; MARCKS; TFPI; TNFRSF11A; ATP12A; KCNE1; SLC6A9; TRPA1; DRD5; GABRR1; P2RY11; ATP8B1; AQP8; CFL1; RPL29; SERPINH1; DSG3; GNAT1; CXCR3; NAALADL1; AKAP17A; KCNJ12; MS4A2; SGCG; EPB41; ALOX15; CD74; CHRNB3; CD93; GRIA3; TACR1; GABRD; GP9; SLC22A1; DAGLA; TNFRSF…
ER-Golgi intermediate compartment	10	30	0.434972	2.11145	0.0136917	1	0.253477	0.771472	FN1; SERPINH1; NUCB2; ANPEP; NUCB1; PDIA6; TMED10; P4HB; TMED2; SEC22B;
Integral to membrane	154	1702	6.69856	0.572794	1	1	1	1	OR10H3; GALNT18; XKRY2; MBTPS2; GRM7; ABCA2; OR7A5; ADGRB3; CACNA1G; ATP6V0E2; NAALADL1; CD74; CHRNB3; SLC22A1; ELOVL5; GPR37L1; AOC2; SLC26A4; GAD2; GPR20; UPK1B; GCGR; SMO; P2RY14; CLEC10A; APLP2; CD101; AQP9; GRIK5; SLC4A7; ADAMDEC1; KLRG1; PVRL1; SNX4; G6PC; PMP2; EVI2A; SLC6A15; PSAP; NTRK1; NKG7; RHD; TMEM5; LRRTM2; VNN1; NAT8; PTGES; KEL; BTN3A3; NCAM2; ADGRG2; PRPH2; NAGPA; ERAP1; CLEC4M;…
Calcium- and calmodulin-dependent protein kinase complex	1	4	0.0434972	1.59437	0.497348	1	1	1	CAMK2A;
Integral to plasma membrane	209	934	9.09091	1.41654	3.10575e-08	2.43491e-05	2.21355e-06	6.73706e-06	SLC34A1; CEACAM5; GRM7; P2RX3; GPR6; SLC6A9; TRPA1; DRD5; GABRR1; P2RY11; ATP8B1; AQP8; CXCR3; MS4A2; TACR1; GABRD; GP9; SLC22A1; C9; SLC16A7; SLCO1B1; KCNJ2; TNFSF4; GPR20; SCTR; LCT; SCNN1G; P2RX1; ABCB4; CLCN5; SLC10A1; NCR1; AQP9; IGSF6; FCER2; TMPRSS2; KCNJ15; SLC4A4; SLC10A2; IL17RA; SCN2A; CHRM3; GABRG2; GPC5; SPN; NTRK1; TRPV6; BPI; NKG7; RHD; TMEM5; CXCR5; CSF2RB; ASGR1; TSPAN9; IL27RA; …
Golgi aparatus	166	897	7.22053	1.17152	0.0134268	1	0.253477	0.771472	ACTB; AKAP9; MBTPS2; CEL; LFNG; AP4E1; F13B; CD74; CD93; F9; KCNJ2; B4GALT6; LCT; GOLGA2; KIF1C; B3GALT4; PSAP; NTRK1; PARD6A; ASGR2; NAT8; SLC35A3; ACRV1; RSAD2; APBA3; HLA-DOB; B3GALT2; BEST1; NAGPA; INPP5E; PLA2G5; ARHGAP4; GRK4; RAB36; CSPG5; METTL21B; NAPG; HLA-G; CYP2E1; MYOC; PASK; GOSR1; PCSK5; SECTM1; ABCG1; CSDC2; CHSY1; HLA-DMB; F2R; BLZF1; SORL1; ICA1; VTI1B; LCK; CHN2; NASP; GUSB; PL…
Nucleus	918	5847	39.9304	0.993861	0.612311	1	1	1	GAPDH; ACTB; CALB2; ASCL2; TCF7; RUNX1; SSX5; TMSB10; PGK1; PKP1; HDLBP; HIST1H4K; SIM1; RPS25; TPT1; TBX6; SOX1; RASAL2; CCL27; NEUROG3; RBMS1; BRD3; HBB; HSPA1A; ZNF10; FN1; HIST1H1B; HIST1H2AI; PRDM1; CHD1L; TULP3; FOXG1; CACNA1G; KHDRBS2; MLLT1; SP4; MAGEA1; ZNF33B; CDK3; TEF; RFX1; NCK2; SPINK4; PROP1; RBMS3; AIF1; MYCL; CFL1; RPL29; TUBB4B; SSX2; NR2E1; AKAP17A; KCNJ12; KRT9; KIF14; DMC1; E…
Perinuclear region of cytoplasm	22	119	0.956938	1.17071	0.242954	1	1	1	HSPA1A; YWHAB; HSPA6; XRCC3; INHBB; BCL10; PTPRM; THBS3; GALNT3; CYFIP2; P2RX4; S100A13; TPD52L2; SEPT9; CLN5; ATXN2; HMGB2; S100A4; TSC2; TF; CALR; CDKN3;
Actin cytoskeleton	31	132	1.34841	1.48699	0.0132849	1	0.253477	0.771472	HAP1; MARCKS; WIPF1; ALDOA; ZNF174; SPTA1; STAG2; AKAP2; LSP1; WASF1; DBN1; ARPC1B; FSCN1; ACTN1; MYH9; TLN2; ABLIM1; CALD1; SLC9A3R1; FLNA; LIMCH1; CAPZB; SNCA; RHOA; FLNB; DSTN; FHL2; VASP; PDLIM7; SEPT2; GSN;
Ribonucleoprotein complex	26	65	1.13093	2.53263	2.28538e-06	0.00179174	0.000137826	0.000419481	ACTB; HSPA1A; RPL5; RPS4X; RPS7; RPS6; RPL7; RPL4; MKRN3; HSPA6; NPM1; RBM14; CELF1; BOP1; SLBP; PABPN1; PABPC4; ILF3; RPL22; CPSF6; HNRNPA2B1; ATXN2; DDX1; XPO1; HNRNPAB; RPS3A;
Heterogeneous nuclear ribonucleoprotein complex	4	17	0.173989	1.49229	0.275837	1	1	1	HNRNPUL1; RALY; HNRNPA2B1; PTBP1;
Nucleolus	240	1257	10.4393	1.20866	0.000593365	0.465198	0.0186079	0.0566342	GAPDH; ACTB; HDLBP; HIST1H4K; RPS25; TPT1; SRP72; HSPA1A; RPL30; RPL3; HIST1H1B; RPL6; RPL17; RPL34; RPL5; RPL29; RPL31; RPL24; TUBB4B; SERPINH1; RPS17; RPS4X; RPS7; RPS6; SMC1A; HIST1H2BL; RPL7; RPL9; CCNT1; RPS24; RPL21; HABP4; RPL4; TULP1; UTY; OASL; TWISTNB; ZNF22; ZNF652; PHLDA1; RSL1D1; KIN; ZNF174; NPM1; HIST1H2BD; RFC5; OAS2; SERBP1; SLC29A2; HIST1H4C; SIX1; URB2; CSTF2; WDHD1; NPM3; TOP3…
Mitochondrion	247	1259	10.7438	1.24193	8.67917e-05	0.0680447	0.00378026	0.0115054	GAPDH; ACTB; HAP1; PGK1; TPT1; GLUD2; HSPA1A; HIST1H1B; RPL6; PLA2G15; RPL34; CFL1; RPL29; RPL7; RPL9; PTRF; BAAT; TUBA1B; YWHAB; AK4; ALDOA; CYP11B2; TRIAP1; ACSM1; UCP3; GPT; MGAM; TAT; ABCB10; SLC25A40; HSPA6; PDK4; TRPV6; XRCC3; ACAP1; LIPT1; PRODH2; NCKAP1L; AGXT; BCAT1; ALDH1B1; CYP2D6; RFC5; SPTA1; HCCS; ERAP1; GRK4; ATP5S; NAPG; NTHL1; TMEM186; MYOC; TOP3A; PMAIP1; LDHC; LIG3; 445347; TXN…
Cytosolic small ribosomal subunit	14	36	0.60896	2.46279	0.000697354	0.546726	0.0202491	0.0616292	HBA1; RPS25; RPS27A; RPS17; RPS4X; RPS7; FTL; RPS6; RPS24; RPS4Y1; RPS26; RPS12; RPS3A; RPS23;
Cytosol	277	1178	12.0487	1.48853	3.75649e-13	2.94509e-10	4.84755e-11	1.47538e-10	ACTB; AKAP9; SHC1; RPS25; SRP72; HSPA1A; RPL30; RPL3; RPL6; PFKFB4; PDE1C; RPL17; RPL34; CFL1; RPL5; RPL29; RPL31; RPL24; TUBB4B; DSG3; AKR1D1; RPS27A; RPS17; RPS4X; RPS7; COMT; FTL; RPS6; RPL7; KCNJ2; RPL9; RASSF9; BAAT; IRF7; TUBA1B; RPS24; SULT1A4; YWHAB; ALDOA; RPL21; PKM; CEP131; HABP4; RPL4; HPD; PFKFB1; DOK1; AKR1C4; AKR7A3; RAPGEF1; SERPINB8; IDO1; GCKR; GZMB; CCP110; RND1; BCAT1; RPL3L; …
Mitochondrial nucleoid	5	31	0.217486	1.0227	0.555357	1	1	1	CPS1; DHX30; SLC25A5; POLRMT; POLG;
Ribosome	42	144	1.82688	1.8466	3.4952e-05	0.0274023	0.00171265	0.00521253	HDLBP; RPS25; RPL3; RPL6; RPL17; RPL34; RPL5; RPL31; RPL24; RPS27A; RPS17; RPS4X; RPS7; RPS6; RPL7; RPL9; RPS24; RPL21; RPL4; RSL1D1; RPL3L; RPL11; SLBP; SKIV2L; ILF3; RPL39; RPL36A; RPS4Y1; RPL35; RPL22; NOP56; EIF6; EIF3B; SERP1; RPS26; NSA2; SNRPB; RPL36AL; RPS12; RRBP1; RPS3A; RPS23;
Membrane fraction	74	346	3.21879	1.35398	0.00331616	1	0.0866622	0.263761	SLC6A9; ATP8B1; SLC22A1; SLC16A7; SLCO1B1; LCT; ABCB4; TSPAN9; NCKAP1L; PTGES; PSG9; BEST1; SLC16A4; CSPG5; NAPG; PLCE1; SELP; GGCX; UGT2B7; NT5E; GPR137B; ADORA2A; DEGS1; HMOX1; CD52; RGS19; TMX1; TPST2; ABCA3; CEACAM1; GALNT3; SIPA1; VLDLR; CDH5; PRKAR2B; SELPLG; MMD; ARF6; STBD1; LAMP1; GBAS; PPP2R1A; ICMT; SLC1A5; SLC9A3R1; FADS2; MAEA; CD68; SCARB2; SPTAN1; FOLR2; DPM1; SLC5A6; INSIG1; ARFRP…
Cytoplasm	1050	5684	45.672	1.16937	1.15465e-12	9.05245e-10	1.13156e-10	3.44395e-10	GAPDH; ACTB; DAB2; AKAP9; CALB2; PSTPIP1; IL1RN; ASCL2; HAP1; MSI1; DGKB; MBTPS2; SHC1; ARHGAP1; TMSB10; PGK1; HDLBP; HIST1H4K; HBA1; KRT83; SERPINB13; ADPRH; TPT1; RASAL2; CCL27; SRP72; HBB; GLUD2; HSPA1A; RPL30; RPL3; ABCA2; REPS1; KHDRBS2; PDE1C; MAGEA1; MARCKS; CTPS1; TFPI; TNFRSF11A; TGM5; NCK2; SPINK4; GSTA1; RBMS3; AIF1; CFL1; RPL29; TUBB4B; CXCR3; AKR1D1; AKAP17A; KRT9; RPS27A; DMC1; EPB4…
Exosomes	546	2043	23.7495	1.69177	3.96356e-43	3.10743e-40	1.55371e-40	4.72881e-40	GAPDH; ACTB; AKAP9; IL1RN; PGLYRP1; CEACAM5; ARHGAP1; CEL; PGK1; HIST1H4K; HBA1; SERPINB13; RPS25; HBB; HSPA1A; RPL30; FN1; RPL3; CST5; HIST1H1B; LFNG; RPL6; MARCKS; PDIA2; GSTA1; GM2A; RPL34; CFL1; RPL5; RPL31; RPL24; TUBB4B; DSG3; CSN2; KRT9; RPS27A; CSN3; RPS4X; RPS7; COMT; CD74; GMDS; FTL; APOL1; C9; HIST1H2BL; PTRF; SLC26A4; RASSF9; ITSN2; NEBL; FCN1; TUBA1B; SLPI; HLA-E; YWHAB; ALDOA; PKM; …
Perinuclear region	29	131	1.26142	1.4017	0.0342567	1	0.455208	1	KCNJ2; PKM; TRIAP1; MAP1A; GABRG2; PTPN22; ITGAL; ARHGAP4; DAZ1; ABCG1; DNM1; DNM2; CHN2; MAP4K4; HRAS; SIPA1; S100A13; FAT1; LPCAT4; TOR1B; PHACTR4; VOPP1; KEAP1; ADAM12; TSC2; SEC61G; GJA1; TTYH2; PLD1;
Midbody	2	19	0.0869943	0.669308	0.826169	1	1	1	KIF23; CENPF;
Chromatin	10	32	0.434972	1.97952	0.0218392	1	0.342438	1	STAG1; STAG2; EIF3E; RAN; JUNB; MCM2; CENPF; CBX1; MAF; MCM7;
Lysosome	377	1620	16.3984	1.47315	4.41992e-17	3.46522e-14	6.93044e-15	2.10932e-14	GAPDH; ACTB; DAB2; CLCN7; ARHGAP1; PGK1; HBA1; TPT1; GALE; HBB; HSPA1A; RPL30; FN1; ABCA2; PLA2G15; TFPI; KCNE1; CMA1; ATP8B1; GM2A; CFL1; RPL5; TUBB4B; RPS27A; RPS7; COMT; FTL; RPL9; PTRF; YWHAB; PKM; APLP2; ALB; TPI1; CLCN5; MGAM; CST7; HEXA; LYZ; C8B; SERPINA1; HSPB1; PSAP; TRPV6; PRTN3; ENDOU; ELANE; FMNL1; SLC27A2; DOPEY2; TSPAN9; CTBS; IAPP; S100A11; RAMP2; PSG9; ACRV1; TMED7; IL1RAP; CD1D;…
Endoplasmic reticulum	235	1104	10.2218	1.34749	3.25995e-07	0.00025558	2.12983e-05	6.48225e-05	UGT2B11; HAP1; CEL; CFTR; HSPA1A; FN1; DIO1; PCSK6; UGT1A10; PDIA2; RDH16; SERPINH1; CYP2C19; F13B; COMT; CD74; F9; TLL2; KCNJ2; CYP4F11; KCNJ5; UPK1B; LCT; DNASE1; GRIK5; CYP4A11; MICB; KIF1C; HSPA6; G6PC; SERPINA1; NTRK1; TRPV6; UGT2B4; ALOX5AP; DPEP1; SLC27A2; HSD17B6; ASGR1; NRXN2; ASGR2; CYP2D6; CYP2C8; RSAD2; CD1D; HLA-DOB; BEST1; MTTP; OAS2; ERAP1; GRK4; NAPG; HLA-G; CYP2E1; GGCX; FMO3; CE…
Mitochondrial inner membrane presequence translocase complex	1	9	0.0434972	0.709592	0.78732	1	1	1	TIMM17B;
Secretory granule	9	50	0.391475	1.14046	0.391633	1	1	1	CPA3; BPI; GNLY; IAPP; GP2; PCSK5; ICA1; STXBP2; LCN2;
Eukaryotic translation initiation factor 2B complex	1	6	0.0434972	1.0638	0.643657	1	1	1	EIF2B1;
Nucleosome	8	44	0.347977	1.15211	0.392888	1	1	1	HIST1H4K; HIST1H1B; HIST1H2BL; HIST1H4C; H2AFY; H2AFX; HIST1H1E; H1FX;
Protein phosphatase type 2A complex	1	13	0.0434972	0.491424	0.893146	1	1	1	PPP2R1A;
Endosome	58	303	2.52284	1.21188	0.0651913	1	0.596589	1	CLCN7; HAP1; CD74; RASSF9; ITSN2; KCNJ5; SMO; CLCN5; SNX4; RAPGEF1; NTRK1; ACAP1; S100A11; CD1D; RAB4A; TCL1A; NAPG; HLA-DMB; F2R; VTI1B; RAB21; PTP4A3; SYP; SNX13; ARF6; ITGB5; LAMP1; EHD1; SLC39A8; FYN; CLCN3; LAPTM4B; CTSS; IFITM3; GC; CD164; VOPP1; CD81; ACP2; CD14; ATP6V0C; HLA-DMA; STARD3; SNX17; MAL; GPNMB; LRP1; EPHX1; TOM1L1; TF; TIMP1; CXCR2; ADRB2; IFI27; CTSE; PKN1; PLD1; IGF2R;
Cell surface	46	205	2.00087	1.42066	0.00748799	1	0.167731	0.510498	PCSK6; CD74; GRIA3; SCNN1G; HSPB1; SPN; ELANE; LPAR1; ABCG1; VCAM1; PROM1; DNM1; DNM2; RAMP1; PDGFA; PPL; TYROBP; APOH; DMD; CLCN3; PLAUR; PVRL2; PLAT; TSPAN4; TSPAN1; DPP4; GDI2; SULF1; CD14; P4HB; PLAU; PGRMC1; SEMA7A; ST6GAL1; GJA1; CALR; ENG; CYP3A4; ABCB1; TIMP1; EPHB4; CXCR2; CXCR4; ENPP1; CD24; IGF2R;
Very-low-density lipoprotein particle	9	14	0.391475	4.07098	5.6541e-05	0.0443282	0.00260754	0.00793618	APOL1; APOM; APOH; APOC1; APOB; APOC3; APOC2; APOA1; APOE;
Spectrin-associated cytoskeleton	2	5	0.0869943	2.53963	0.179636	1	0.869347	1	EPB41; SPTA1;
Mitochondrial intermembrane space	3	12	0.130492	1.58648	0.291851	1	1	1	HSD3B1; GATM; DHODH;
Extracellular	538	1825	23.4015	1.86611	4.35217e-57	3.4121e-54	3.4121e-54	1.03849e-53	GAPDH; ACTB; SLC34A1; GNRH2; IL1RN; RNASE1; SERPINI2; CEACAM5; IL23A; ARHGAP1; CELA2B; CEL; PGK1; XCL2; XCL1; HDLBP; HBA1; TPT1; CFHR4; PCOLCE; SCGB1D1; CCL27; VCAN; HBB; FN1; CST5; LFNG; FGF6; PLA2G15; NRTN; PDE1C; MARCKS; TFPI; COL3A1; TEF; SPINK4; CMA1; PLA2G10; GSTA1; GM2A; CFL1; CSN2; KRT9; CALCB; CSN3; TNR; F13B; CHRNB3; HGFAC; APOL1; LCAT; IBSP; CRYGA; C8G; C9; WIPF1; IMPG1; F9; SLCO1B1; P…
Kinetochore	24	90	1.04393	1.68855	0.00561651	1	0.137604	0.418806	SMC1A; NDC80; MED1; BUB1B; ZWINT; KIF2C; PLK1; TOP2A; SMARCB1; SMARCC1; RANGAP1; MED21; NDEL1; CENPF; XPO1; CDC20; CLASP1; CDC27; FLOT1; PSEN2; SMARCA4; TUBB; MAD1L1; NEK2;
Extracellular region	159	442	6.91605	2.27722	4.85192e-26	3.80391e-23	9.50977e-24	2.89435e-23	PGLYRP1; CELA2B; CEL; FN1; CST5; LFNG; FGF6; TFPI; PLA2G10; CSN3; F13B; HGFAC; LCAT; IBSP; C8G; F9; PNLIPRP2; COL1A2; KLKB1; SAA4; MATN4; MBL2; APOF; HABP4; ESM1; ALB; DNASE1; LBP; COL1A1; BGLAP; C8B; SHBG; SERPINA1; PSAP; ENDOU; ELANE; CLEC11A; BCHE; PSG9; INHBB; CD27; APCS; PROC; ERAP1; TENM1; LEFTY2; PLA2G5; F10; CD5L; CFP; CPN2; CETP; C8A; CXCL13; C4BPA; PON3; C6; RFNG; SERPIND1; HRG; SERPINF…
Golgi transport complex	2	9	0.0869943	1.41216	0.427973	1	1	1	COG5; COG4;
Integrin complex	8	22	0.347977	2.30369	0.0153498	1	0.261614	0.796235	ITGA1; ITGAL; ITGA2; ITGB2; MYH9; ITGA5; ITGB7; ITGA3;
Internal side of plasma membrane	1	8	0.0434972	0.79818	0.747393	1	1	1	GEM;
Nuclear pore	7	42	0.30448	1.05628	0.503215	1	1	1	RAN; KPNA1; RANGAP1; RAE1; NUP153; NUP205; MAD1L1;
Membrane	82	350	3.56677	1.4832	0.000107258	0.0840906	0.00420453	0.0127967	CLCN7; GNAT1; CLCN5; MPP6; PVRL1; C8B; HLA-DQB1; TGFBRAP1; TMEM5; PTGES; TMED7; APBA3; NCF4; OAS2; CLEC4M; FAP; XPNPEP2; PCSK2; C8A; ITGA2; ANXA3; NT5E; PLA2G4C; HMOX1; MYOF; CACNB3; HSD11B1; TCIRG1; NRP1; ITGA7; DNASE1L1; P2RX4; TECR; PTTG1IP; DHCR7; ANPEP; ITGA5; ITGB5; LAMP1; ATP2A2; ACSL1; STOM; PPP2R1A; BCAP31; SLC1A5; TNC; TPP1; SCARB2; PPAP2B; MFGE8; ATXN2L; DPP4; CD81; TMED10; CAV1; SLC16…
PML body	9	37	0.391475	1.54105	0.118243	1	0.814815	1	TOP3A; ELF4; ISG20; EIF3E; DAXX; TDP2; SRSF2; TOPBP1; RARA;
mRNA cap binding complex	1	5	0.0434972	1.27613	0.576776	1	1	1	AGO2;
Extracellular space	156	404	6.78556	2.4444	1.82805e-29	1.43319e-26	4.7773e-27	1.454e-26	IL1RN; TPT1; PCOLCE; SCGB1D1; VCAN; FN1; PCSK6; TFPI; COL3A1; APOL1; LCAT; PNLIPRP2; CFHR1; CHRD; LECT2; HDGF; COL1A2; KLKB1; MBL2; CFHR3; EDDM3A; ALB; CRISP1; LBP; CARTPT; COL1A1; LYZ; CPN1; SERPINA1; PSAP; SPN; ENDOU; GNLY; CCL13; SST; F12; APCS; MIA; MMP13; REG3A; CD5L; CFP; PRSS3; SELP; PNLIPRP1; CCL20; MYOC; PCSK1; CETP; PCSK2; C8A; SECTM1; VCAM1; FGF12; MMP9; COL6A2; ICAM1; DLK1; SEMG2; MPO…
Extracellular matrix	51	120	2.21836	2.6906	2.42648e-12	1.90236e-09	2.11373e-10	6.43325e-10	PCOLCE; VCAN; FN1; PCSK6; COL3A1; CMA1; SLPI; COL1A2; COL1A1; PRTN3; COL8A1; APCS; ACAN; HAPLN1; CFP; COL6A2; F3; LOXL1; LTBP2; AEBP1; PXDN; COL4A1; APOH; SERPING1; SERPINF1; TNC; HSPG2; VTN; LGALS1; FMOD; PLAT; MFGE8; SPON1; NID1; EMILIN1; COL4A2; PRCP; LGALS3BP; LUM; COL6A3; SERPINE1; BGN; COL5A2; VASP; SERPINE2; FBN1; EFEMP1; POSTN; TGFBI; QSOX1; CTSD;
Receptor complex	2	11	0.0869943	1.15564	0.537874	1	1	1	SMAD3; ADRB2;
Endoplasmic reticulum membrane	35	150	1.5224	1.47735	0.009897	1	0.204191	0.621465	SHC1; CYP2C19; CYP4F11; CYP4A11; G6PC; CYP2C8; CYP2E1; FMO3; CYP3A7; DEGS1; TMX1; TM7SF2; HSD11B1; HSD3B1; LRMP; SLC35D1; DHCR7; HERPUD1; ATP2A2; CYP1B1; TAPBP; BCAP31; DPM1; INSIG1; MPDU1; DHCR24; CYP3A4; CYP2A6; CYP2C18; CYP2C9; CYP2B6; CYP4F2; CYP4F3; CYP1A2; PIGF;
Ubiquitin ligase complex	1	43	0.0434972	0.14865	0.999392	1	1	1	RNF40;
Nucleoplasm	90	449	3.91475	1.26896	0.00867995	1	0.18903	0.575323	HIST1H4K; PTRF; CCNT1; IRF7; TCF3; CDT1; GCKR; CDC45; ORC5; NPM1; RFC5; TNPO2; CHEK1; SMAD3; CCNO; POT1; MYF6; HIST1H4C; ELL; NTHL1; WDHD1; LIG3; GEMIN2; TBP; E2F3; CAMK2A; DBF4; ZNF217; RPL11; MDC1; MCM3; ISG20; NELFA; CCNB1; CCNE2; MAPK7; POLR1C; U2AF1; ORC3; PRIM2; WEE1; CHAF1B; KIF23; PLK1; TAF6; EIF3E; RAN; PABPN1; MCM6; PRKDC; TOP2A; KPNA2; SMARCB1; KPNA1; SMARCC1; DUSP6; NUP153; NUMA1; MCM…
NuA4 histone acetyltransferase complex	3	14	0.130492	1.36	0.3849	1	1	1	ACTB; TRRAP; KAT5;
Dendrite	4	27	0.173989	0.939792	0.636674	1	1	1	GRM7; GCHFR; DBN1; APOE;
Nuclear speck	7	31	0.30448	1.43096	0.20826	1	0.989553	1	HSPA1A; HSPA6; PPIH; SRRM2; SRSF2; PPP1R8; PRPF31;
F-actin capping protein complex	3	6	0.130492	3.17033	0.0541712	1	0.596589	1	ADD1; CAPZB; CAPG;
Centrosome	167	656	7.26403	1.61155	4.84511e-11	3.79856e-08	3.79856e-09	1.15611e-08	GAPDH; ACTB; AKAP9; ARHGAP1; PGK1; HIST1H4K; SRP72; RPL30; RPL3; RPL6; RPL17; RPL34; CFL1; RPL5; RPL29; RPL31; RPL24; TUBB4B; RPS27A; EPB41; RPS17; RPS4X; RPS7; RPS6; CETN1; HIST1H2BL; RPL7; RPL9; TUBA1B; RPS24; YWHAB; ALDOA; CEP131; RPL4; TPI1; CTAG2; MTUS2; CCP110; CDC45; SLC27A2; SEPT6; NPM1; SAC3D1; SERBP1; HIST1H4C; CDC14A; KIF11; TBC1D31; CAMK2A; RPL11; DOCK2; LCK; MCM3; AURKB; NINL; FARSA;…
Low-density lipoprotein particle	4	6	0.173989	4.22359	0.00712337	1	0.164257	0.499924	APOM; APOB; APOC2; APOE;
Soluble fraction	40	180	1.73989	1.40697	0.0140718	1	0.253477	0.771472	GNRH2; PCSK6; CALCB; COMT; BTC; SH2D2A; IAPP; IL1RAP; REG3A; SELP; PCSK2; CXCL13; CRHBP; DLK1; PDE4B; FARSA; CCS; SIPA1; F2; GSTT1; GCG; ASNA1; PPP2R1A; RANGAP1; TPP1; ADM; CCL3; CLIC1; ACP1; ASNS; COPA; FGB; PLEK; SORD; GRK5; ALDH5A1; AGT; IGFALS; RARS; MAP4K2;
Brush border membrane	2	7	0.0869943	1.81506	0.30576	1	1	1	SLC34A1; B4GALT1;
Nuclear envelope	18	71	0.782949	1.60548	0.0251056	1	0.366629	1	ALOX5AP; SLC22A18; NUP188; MYOF; LMNB1; BNIP3L; POM121; PARP1; RAE1; SIGMAR1; CLIC1; CENPF; XPO1; BNIP3; NUP205; NUP93; NUP210; ALOX5;
Integral to Golgi membrane	2	19	0.0869943	0.669308	0.826169	1	1	1	B4GAT1; QSOX1;
Focal adhesion	13	45	0.565463	1.8297	0.0189198	1	0.309024	0.94053	ACTN3; AFAP1; DLC1; ACTN1; ITGA5; TLN1; LASP1; ZYX; SDC1; FHL2; VASP; PDLIM7; TRIM25;
Gap junction	1	7	0.0434972	0.912043	0.699973	1	1	1	GJA4;
Cytoskeleton	99	427	4.30622	1.46775	3.3872e-05	0.0265557	0.00171265	0.00521253	GAPDH; ACTB; HAP1; ARHGAP1; TPT1; NCK2; CFL1; TUBB4B; KRT9; RPS27A; EPB41; GP9; NEBL; TPM2; YWHAB; ALB; ACTN3; HSPB1; PCLO; GAS2; MAST2; ITGA2; SEPT4; SPAG6; SPAG5; DNM1; DNM2; AURKB; HMHA1; CNN1; CCNE2; MMRN1; KIF2C; SIPA1; FCER1G; PPL; KIF23; WASF1; PLK1; DBN1; MACF1; CORO1A; KRT14; ACTN1; MYH9; ARHGDIA; STOM; DMD; MSN; SEPT9; CALD1; ADD1; PPP1CA; TLN1; TTR; CCNB2; FLNA; RAE1; TSPO; MAEA; TPM4;…
Cul4B-RING ubiquitin ligase complex	1	4	0.0434972	1.59437	0.497348	1	1	1	DDB1;
Apical plasma membrane	12	42	0.521966	1.80968	0.0257202	1	0.366629	1	CFTR; ATP8B1; SLC26A4; SLC22A18; TCIRG1; DPP4; CAV1; PFKM; MAL; SLC23A2; TF; IL6R;
Intracellular	22	151	0.956938	0.922627	0.694789	1	1	1	IL1RN; CD74; HSD17B6; RAB4B; METTL21B; NAA10; FAM49A; TNIP1; PROSC; UBL3; LGALS1; SAT1; MICU1; CAV1; TGM2; CCND1; WSB1; CALR; STMN1; CDC25B; CXCR2; PNP;
Cell-cell junction	10	38	0.434972	1.66705	0.066203	1	0.596589	1	EPB41L3; COL17A1; PTPRM; PTPRU; SCRIB; CDH5; CLDN5; ITGA5; PVRL2; CDH2;
Trans-Golgi network	3	31	0.130492	0.614436	0.887988	1	1	1	CHST2; ATXN2; WIPI1;
Nuclear envelope lumen	1	1	0.0434972	6.33012	0.157974	1	0.814815	1	ALOX5;
Platelet alpha granule lumen	17	35	0.739452	3.07556	5.78945e-06	0.00453893	0.000324209	0.000986748	FN1; ALB; SERPINA1; LEFTY2; HRG; SERPINF2; THBS3; F5; MMRN1; PDGFA; SERPING1; FGG; FGB; FGA; FIGF; SPARC; THBS2;
Mediator complex	5	23	0.217486	1.37827	0.293037	1	1	1	RBM14; MED1; MED20; MED21; MED12;
Voltage-gated calcium channel complex	4	20	0.173989	1.26855	0.391122	1	1	1	CACNA1G; CACNA1S; CACNA1D; CACNB3;
Microtubule	36	129	1.5659	1.7669	0.000320546	0.251308	0.0110412	0.0336045	TUBB4B; KIF14; HSPB1; DAZ1; KIF11; SPAG5; DNM1; KIF5B; GAS8; KIF23; PLK1; TUBA3D; TUBB4A; MACF1; PPP2R5D; CCT8; CEP57; PPP2R1A; BICD2; SEPT9; RANGAP1; PPP1CA; RAE1; MICAL3; NUMA1; NCAPD2; TUBA4A; CKAP5; TPX2; CLASP1; SEPT2; TUBA1A; SNTB2; DPYSL2; PPP1CB; CCT4;
Ruffle	5	24	0.217486	1.32086	0.326271	1	1	1	S100A11; INPP5J; ARF6; MYH9; ITGA5;
Cilium	2	10	0.0869943	1.27108	0.484751	1	1	1	RPGRIP1; BBIP1;
Connexon complex	1	5	0.0434972	1.27613	0.576776	1	1	1	GJA1;
Insoluble fraction	3	13	0.130492	1.46454	0.338487	1	1	1	S100A12; PDE4B; RARA;
Caveola	7	24	0.30448	1.84815	0.0720376	1	0.634578	1	PTRF; HCK; IRS1; F2R; DLC1; CAV1; FLOT1;
Cortical cytoskeleton	1	7	0.0434972	0.912043	0.699973	1	1	1	EPB41;
Cytoplasmic membrane-bounded vesicle	3	19	0.130492	1.0023	0.596663	1	1	1	TF; ARHGDIB; CXCR4;
Peroxisomal membrane	3	13	0.130492	1.46454	0.338487	1	1	1	SLC27A2; PEX14; AP2M1;
Pre-autophagosomal structure membrane	1	2	0.0434972	3.18081	0.291002	1	1	1	WIPI1;
Fanconi anaemia nuclear complex	2	4	0.0869943	3.17295	0.12004	1	0.814815	1	STRA13; APITD1;
Endosome membrane	5	27	0.217486	1.17415	0.427031	1	1	1	IRF7; PIKFYVE; APOB; WIPI1; RHOB;
Integrator complex	1	13	0.0434972	0.491424	0.893146	1	1	1	INTS10;
Stress fiber	4	16	0.173989	1.5855	0.238519	1	1	1	MYH9; SEPT9; TPM4; ZYX;
Condensed nuclear chromosome, centromeric region	1	3	0.0434972	2.12406	0.403021	1	1	1	AURKB;
Nuclear matrix	8	37	0.347977	1.37002	0.220572	1	1	1	KIN; CHMP1A; MAEA; EIF6; CENPF; HNRNPM; ALOX5; RARA;
Proteinaceous extracellular matrix	19	70	0.826446	1.71883	0.0105737	1	0.212558	0.646932	VCAN; FN1; IMPG1; DMP1; MATN3; ADAMTS3; HAPLN1; COL6A2; LTBP2; FMOD; SPOCK2; CHI3L1; TFPI2; FBN2; BGN; FBN1; EFEMP1; MMP10; SPARC;
Cytoplasmic microtubule	2	8	0.0869943	1.58846	0.368038	1	1	1	MTUS2; CLASP1;
Sarcoplasmic reticulum membrane	2	6	0.0869943	2.11706	0.242368	1	1	1	RYR2; ATP2A2;
Centriolar satellite	2	8	0.0869943	1.58846	0.368038	1	1	1	ALDOB; FLOT1;
Nuclear outer membrane	2	7	0.0869943	1.81506	0.30576	1	1	1	DHCR7; RAE1;
Synaptosome	1	3	0.0434972	2.12406	0.403021	1	1	1	CYFIP2;
Protein complex	14	65	0.60896	1.36417	0.136406	1	0.814815	1	EPB41; TCF3; ALB; BCL10; CORO1A; MYH9; TOP2A; MAGED1; VPS72; SERPINA5; HMGB2; PSEN2; CDKN2A; NEK2;
Histone methyltransferase complex	2	11	0.0869943	1.15564	0.537874	1	1	1	SETD1A; WDR82;
Apical part of cell	4	13	0.173989	1.9511	0.136397	1	0.814815	1	AQP8; CLCN5; VCAM1; MSN;
Microvillus	2	11	0.0869943	1.15564	0.537874	1	1	1	VCAM1; MSN;
Spherical high-density lipoprotein particle	4	8	0.173989	3.16901	0.0254938	1	0.366629	1	APOM; APOC3; APOC2; APOA1;
U5 snRNP	2	6	0.0869943	2.11706	0.242368	1	1	1	SNRNP200; PRPF8;
Eukaryotic translation initiation factor 3 complex	5	15	0.217486	2.11285	0.0742482	1	0.646784	1	EIF3E; EIF3B; EIF3M; EIF3J; COPS5;
Spindle	12	30	0.521966	2.53331	0.00124542	0.976406	0.0336692	0.102474	KIF11; KIF23; TUBGCP3; MAEA; NUMA1; AURKA; CENPF; CBX1; CDC20; CDC27; TTK; MAD1L1;
Mitochondrial respiratory chain complex I	3	46	0.130492	0.41412	0.983207	1	1	1	NDUFS8; NDUFS6; NDUFA5;
Transcription factor complex	10	43	0.434972	1.47325	0.13017	1	0.814815	1	TCF3; FOXF1; RBM14; LEF1; HMGA1; PRKDC; NCOA6; PARP1; MEF2B; SOX2;
Filopodium	2	10	0.0869943	1.27108	0.484751	1	1	1	VCAM1; MSN;
Nuclear membrane	14	78	0.60896	1.13684	0.345756	1	1	1	ALOX5AP; GCHFR; NUP188; WHSC1; TMEM97; NUP153; SIGMAR1; CAPG; NUP205; NUP93; PSEN2; NUP210; ALOX5; RARA;
Transcription elongation factor complex	2	11	0.0869943	1.15564	0.537874	1	1	1	ELP4; ELL2;
Late endosome	4	40	0.173989	0.634436	0.896039	1	1	1	LAMP1; CLCN3; TF; CSK;
Proteasome complex	7	34	0.30448	1.30474	0.284524	1	1	1	PSMD6; PSMB9; PSMB8; PSMB4; PSMB3; PSMB2; PSMD11;
AP-type membrane coat adaptor complex	3	5	0.130492	3.80313	0.0306473	1	0.414267	1	AP3M2; AP3S1; AP1S2;
Cell cortex	6	20	0.260983	1.90125	0.0826173	1	0.689063	1	GRM7; CYTIP; ARF6; MACF1; SNCA; CLASP1;
Early endosome membrane	2	7	0.0869943	1.81506	0.30576	1	1	1	PIKFYVE; HLA-A;
Chylomicron	6	8	0.260983	4.74957	0.000323913	0.253948	0.0110412	0.0336045	APOH; APOC1; APOB; APOC3; APOC2; APOE;
Spindle pole	6	24	0.260983	1.58451	0.166746	1	0.854435	1	CETN1; KIF11; CCNB1; NUMA1; CENPF; TPX2;
Histone deacetylase complex	2	21	0.0869943	0.605595	0.866668	1	1	1	ZNF217; HDAC1;
Cul4A-RING ubiquitin ligase complex	1	7	0.0434972	0.912043	0.699973	1	1	1	DDB1;
Ruffle membrane	3	11	0.130492	1.73058	0.245701	1	1	1	AIF1; ITGA5; PLEK;
Nicotinic acetylcholine-gated receptor-channel complex	1	11	0.0434972	0.580692	0.849245	1	1	1	CHRNB3;
Mitochondrial outer membrane	5	29	0.217486	1.09321	0.492692	1	1	1	MAOB; MAOA; TSPO; TOMM34; BAK1;
Synaptic vesicle	2	24	0.0869943	0.529927	0.911386	1	1	1	APBA1; RGS1;
Microsome	40	156	1.73989	1.62341	0.000997886	0.782343	0.0279408	0.0850393	RDH16; CFL1; CYP2C19; COMT; CYP4A11; UGT2B4; SLC27A2; PTGES; CYP2D6; CYP2C8; OAS2; INPP5E; CYP2E1; FMO3; PIK3C2B; GPRC5A; HMOX1; TMX1; HSD3B1; SSR4; ATP2A2; PRKDC; CHN1; CES2; TAPBP; PNPLA6; APOB; TMED10; COPA; TMED2; SEC61G; CDS1; ASS1; CYP3A4; CYP2A7; CYP2A6; CYP2C9; CYP2B6; CYP1A2; CYP2J2;
Lamellipodium	4	23	0.173989	1.10316	0.50345	1	1	1	FAP; PTPRM; CORO1A; DPP4;
Microtubule cytoskeleton	11	47	0.478469	1.48255	0.112106	1	0.814815	1	SPAG6; KIF2C; CEP57; PPP2R1A; CCNB2; SPTAN1; TBCB; IGBP1; NDRG1; TPX2; DPYSL2;
Intracellular membrane-bounded organelle	28	127	1.21792	1.39601	0.0387844	1	0.498475	1	AKAP9; RUNX1; ARHGAP1; SPINK4; DMC1; AQP9; LBP; CPA3; NEUROD1; PSAP; GZMB; ZMYM3; CSDC2; NAB1; NCOA6; GRN; CTSS; TLN1; SLC9A3R1; ZMYND11; ME2; TMED2; LITAF; LGALS3BP; FLOT1; LYN; LGMN; MAP4K2;
Cell junction	7	38	0.30448	1.16743	0.393795	1	1	1	PVRL1; PARD6A; SCRIB; CDH5; P2RX4; PDLIM7; TRIM25;
Cis-Golgi network	1	9	0.0434972	0.709592	0.78732	1	1	1	SCFD1;
Lysosomal membrane	3	14	0.130492	1.36	0.3849	1	1	1	ABCA2; MYO7A; CLN5;
Beta-catenin destruction complex	1	6	0.0434972	1.0638	0.643657	1	1	1	AXIN1;
Mitochondrial matrix	15	79	0.652458	1.20257	0.259143	1	1	1	ACSM1; ALDH3B1; LARS2; ETFB; BDH1; PC; GOT2; PITRM1; CPS1; HMGCS2; TST; ECHS1; ALDH4A1; ALAS1; CYP27A1;
Membrane raft	11	36	0.478469	1.93542	0.0196277	1	0.314043	0.955806	PIKFYVE; LCK; TNFRSF1B; CD48; STOM; CAV1; MAL; FLOT1; LYN; TNFRSF1A; CD24;
Condensed chromosome	3	10	0.130492	1.90346	0.200861	1	0.960216	1	NCAPD2; CTCF; HMGB2;
Collagen type V	1	3	0.0434972	2.12406	0.403021	1	1	1	COL5A2;
Centriole	5	22	0.217486	1.44089	0.260435	1	1	1	CCP110; SFI1; TUBGCP3; TOP2A; NEK2;
Axon	5	27	0.217486	1.17415	0.427031	1	1	1	SCN2A; NEFH; NDEL1; SNCA; NEFL;
COPI vesicle coat	1	6	0.0434972	1.0638	0.643657	1	1	1	COPA;
Peroxisome	20	111	0.869943	1.14103	0.296437	1	1	1	BAAT; DAO; HAO1; PHLDA1; SLC27A2; AGXT; PEX11A; PEX7; PEX2; PEX14; PSMD6; SLC25A17; MVK; AOC1; ACOX2; DHCR7; ACSL1; ECH1; ACOT2; LAPTM5;
Muscle thin filament tropomyosin	2	4	0.0869943	3.17295	0.12004	1	0.814815	1	TPM2; TPM4;
Cilium axoneme	1	5	0.0434972	1.27613	0.576776	1	1	1	INPP5E;
Endoplasmic reticulum lumen	8	24	0.347977	2.1118	0.0264033	1	0.369647	1	ERAP1; PTGIS; PDIA6; APOB; APOA1; RCN1; CALR; PTGS2;
Rough endoplasmic reticulum	2	5	0.0869943	2.53963	0.179636	1	0.869347	1	TMEM97; PTGDS;
MLL1 complex	4	27	0.173989	0.939792	0.636674	1	1	1	TAF6; HCFC1; LAS1L; PRPF31;
THO complex part of transcription export complex	1	5	0.0434972	1.27613	0.576776	1	1	1	THOC1;
Pseudopodium	2	5	0.0869943	2.53963	0.179636	1	0.869347	1	ACTN3; ACTN1;
Golgi membrane	12	55	0.521966	1.38202	0.148957	1	0.814815	1	GOLGA2; CSPG5; ICA1; ST3GAL5; TAPBP; HLA-A; BET1; CAV1; BSG; USO1; GJA1; MAP4K2;
Endocytic vesicle	6	16	0.260983	2.37627	0.0297022	1	0.408535	1	LPAR1; DNM1; DPP4; APOA1; TF; IGF2R;
SAGA complex	1	3	0.0434972	2.12406	0.403021	1	1	1	USP22;
Voltage-gated potassium channel complex	6	42	0.260983	0.905594	0.670545	1	1	1	KCNA4; KCNJ5; KCNA1; KCNN4; KCNJ13; KCNK1;
STAGA complex	2	12	0.0869943	1.05941	0.587078	1	1	1	TRRAP; KAT2A;
Brush border	2	12	0.0869943	1.05941	0.587078	1	1	1	TCIRG1; CLIC1;
Polysome	4	7	0.173989	3.62108	0.0145491	1	0.253477	0.771472	RPS4X; RPS4Y1; ATXN2; FXR1;
Coated pit	3	13	0.130492	1.46454	0.338487	1	1	1	DAB2; RAMP2; TF;
Recycling endosome	1	10	0.0434972	0.638703	0.820939	1	1	1	TF;
External side of plasma membrane	11	35	0.478469	1.99071	0.015833	1	0.264107	0.803824	TNFRSF11A; SELP; ABCG1; VCAM1; NRCAM; B4GALT1; ATP6V0B; FGG; FGB; FGA; ENG;
Eukaryotic translation initiation factor 4F complex	2	9	0.0869943	1.41216	0.427973	1	1	1	EIF4G1; EIF4A2;
Sarcoglycan complex	2	4	0.0869943	3.17295	0.12004	1	0.814815	1	SGCG; SGCE;
Pre-autophagosomal structure	1	2	0.0434972	3.18081	0.291002	1	1	1	WIPI1;
Collagen type III	1	1	0.0434972	6.33012	0.157974	1	0.814815	1	COL3A1;
Calcineurin complex	1	2	0.0434972	3.18081	0.291002	1	1	1	PPP3CA;
Vesicle membrane	1	4	0.0434972	1.59437	0.497348	1	1	1	CLCN3;
Spliceosomal complex	9	46	0.391475	1.23961	0.29688	1	1	1	GEMIN2; U2AF1; SNRPA; SNRNP70; SNRNP200; SF3B4; HNRNPA2B1; HNRNPM; SNRPB;
Lateral plasma membrane	1	8	0.0434972	0.79818	0.747393	1	1	1	AXIN1;
Cell-cell adherens junction	5	13	0.217486	2.43766	0.0416649	1	0.510395	1	PVRL1; PTPRM; SCRIB; ZYX; CDH2;
Kinetochore microtubule	1	5	0.0434972	1.27613	0.576776	1	1	1	CLASP1;
High-density lipoprotein particle	7	11	0.30448	4.03035	0.000445258	0.349082	0.0145451	0.0442688	APOL1; LCAT; CETP; APOH; APOC1; APOA1; APOE;
Endomembrane system	1	5	0.0434972	1.27613	0.576776	1	1	1	CHMP1A;
Basolateral plasma membrane	7	40	0.30448	1.10908	0.449014	1	1	1	CEACAM5; CFTR; BEST1; B4GALT1; CAV1; SLC23A2; ENPP1;
Integral to endoplasmic reticulum membrane	6	31	0.260983	1.22683	0.363895	1	1	1	G6PC; WFS1; SLC35D1; TAP1; RTN1; RRBP1;
Z disc	1	8	0.0434972	0.79818	0.747393	1	1	1	DES;
Uropod	1	1	0.0434972	6.33012	0.157974	1	0.814815	1	MYH9;
Early endosome	7	69	0.30448	0.64301	0.934619	1	1	1	CFTR; CLCN3; CHMP1A; TRAK1; SNX17; TF; CSK;
Mitochondrial inner membrane	13	58	0.565463	1.41967	0.116846	1	0.814815	1	UCP3; HCCS; SLC25A16; HSD3B1; UCP2; ATP5L; SDHA; MICU1; PMPCA; SLC25A5; SLC25A26; CDS2; DHODH;
SNARE complex	2	9	0.0869943	1.41216	0.427973	1	1	1	GOSR1; STXBP2;
Photoreceptor outer segment	2	5	0.0869943	2.53963	0.179636	1	0.869347	1	GNAT1; MYO7A;
6-phosphofructokinase complex	2	3	0.0869943	4.22709	0.0669641	1	0.596589	1	PFKM; PFKP;
Intermediate-density lipoprotein particle	4	4	0.173989	6.33012	0.000621428	0.4872	0.0187384	0.0570314	APOB; APOC3; APOC2; APOE;
Hemoglobin complex	4	10	0.173989	2.53584	0.058874	1	0.596589	1	HBA1; HBB; HBZ; CYB5R3;
U7 snRNP	1	7	0.0434972	0.912043	0.699973	1	1	1	SNRPB;
Unconventional myosin complex	1	7	0.0434972	0.912043	0.699973	1	1	1	MYO1F;
Transcription factor TFIID complex	2	17	0.0869943	0.748004	0.774911	1	1	1	TBP; TAF6;
Signal recognition particle, endoplasmic reticulum targeting	2	6	0.0869943	2.11706	0.242368	1	1	1	SRP72; SRP54;
Heterotrimeric G-protein complex	3	11	0.130492	1.73058	0.245701	1	1	1	GNA15; RGS19; GNB1;
TSC1-TSC2 complex	2	3	0.0869943	4.22709	0.0669641	1	0.596589	1	TSC2; NEFL;
Cortical microtubule cytoskeleton	1	2	0.0434972	3.18081	0.291002	1	1	1	CLASP1;
Basal plasma membrane	1	8	0.0434972	0.79818	0.747393	1	1	1	TF;
Spindle microtubule	5	24	0.217486	1.32086	0.326271	1	1	1	KIF11; NUMA1; AURKA; CLASP1; CDC27;
Cytoplasmic vesicle	20	160	0.869943	0.791611	0.899022	1	1	1	PGK1; GPR37L1; KCNJ5; VNN2; CST7; SEPT6; RND1; AP3B2; SEL1L; DNM1; VTI1B; GPRC5A; REG1A; STOM; CLCN3; SYT11; SEC23A; APOA1; SERPINB5; CXCR4;
Nuclear inner membrane	2	10	0.0869943	1.27108	0.484751	1	1	1	SMAD3; PSEN2;
Phagocytic vesicle membrane	1	3	0.0434972	2.12406	0.403021	1	1	1	ANXA3;
ESC/E(Z) complex	2	9	0.0869943	1.41216	0.427973	1	1	1	JARID2; EZH2;
Lysosomal lumen	1	1	0.0434972	6.33012	0.157974	1	0.814815	1	PSAP;
Cytosolic large ribosomal subunit	15	36	0.652458	2.63858	0.000184342	0.144524	0.00688209	0.020946	RPL30; RPL3; RPL6; RPL34; RPL5; RPL29; RPL31; RPL24; RPL7; RPL21; RPL4; RPL11; RPL39; RPL35; RPL22;
Microfibril	1	3	0.0434972	2.12406	0.403021	1	1	1	FBN1;
Transport vesicle	2	21	0.0869943	0.605595	0.866668	1	1	1	AP3S1; BGN;
Sin3 complex	1	7	0.0434972	0.912043	0.699973	1	1	1	HDAC1;
Pore complex	1	3	0.0434972	2.12406	0.403021	1	1	1	BAK1;
Golgi lumen	3	11	0.130492	1.73058	0.245701	1	1	1	PCSK6; PCSK5; TPST2;
Stored secretory granule	6	19	0.260983	2.00126	0.0663547	1	0.596589	1	CPA3; ELANE; MPO; CYBA; APOA1; TF;
Interleukin-1 receptor complex	1	3	0.0434972	2.12406	0.403021	1	1	1	IRAK1;
Cyclin-dependent protein kinase holoenzyme complex	1	7	0.0434972	0.912043	0.699973	1	1	1	CCND1;
Platelet alpha granule membrane	4	11	0.173989	2.30552	0.0812905	1	0.685288	1	GP9; SELP; SNCA; PECAM1;
Muscle myosin complex	2	15	0.0869943	0.847671	0.710892	1	1	1	MYH11; MYL9;
Arp2/3 protein complex	1	7	0.0434972	0.912043	0.699973	1	1	1	ARPC1B;
Intermediate filament	5	36	0.217486	0.880697	0.69271	1	1	1	PKP1; KRT6A; KRT14; DES; KRT19;
Neurofilament	2	6	0.0869943	2.11706	0.242368	1	1	1	NEFH; NEFL;
NADPH oxidase complex	3	8	0.130492	2.37873	0.118924	1	0.814815	1	NCF4; CYBB; CYBA;
Granulocyte macrophage colony-stimulating factor receptor complex	1	1	0.0434972	6.33012	0.157974	1	0.814815	1	CSF2RB;
Spectrin	4	9	0.173989	2.81729	0.0402423	1	0.500792	1	EPB41; SPTA1; SPTAN1; SPTBN1;
Inclusion body	2	6	0.0869943	2.11706	0.242368	1	1	1	HSPA1A; HSPA6;
Actin filament	5	24	0.217486	1.32086	0.326271	1	1	1	AIF1; ACTN3; GAS2; DMD; PALLD;
Transcription factor TFTC complex	3	14	0.130492	1.36	0.3849	1	1	1	TRRAP; TAF6; KAT2A;
Telomerase holoenzyme complex	1	6	0.0434972	1.0638	0.643657	1	1	1	TERT;
T cell receptor complex	6	12	0.260983	3.1677	0.00602486	1	0.143136	0.435642	CD247; BCL10; CD3G; SYK; CD3D; ZAP70;
Photoreceptor inner segment	2	4	0.0869943	3.17295	0.12004	1	0.814815	1	GNAT1; MYO7A;
Annulate lamellae	1	2	0.0434972	3.18081	0.291002	1	1	1	XPO1;
U4/U6 snRNP	1	3	0.0434972	2.12406	0.403021	1	1	1	PPIH;
Clathrin-coated endocytic vesicle membrane	1	2	0.0434972	3.18081	0.291002	1	1	1	APOB;
Endocytic vesicle membrane	5	22	0.217486	1.44089	0.260435	1	1	1	GRIA3; CAMK2A; GRIA1; AP2S1; AP2M1;
Melanosome	1	7	0.0434972	0.912043	0.699973	1	1	1	GCHFR;
Extrinsic to external side of plasma membrane	2	3	0.0869943	4.22709	0.0669641	1	0.596589	1	PLG; SERPINE2;
Extrinsic to membrane	2	13	0.0869943	0.977982	0.632277	1	1	1	CNTFR; PLAUR;
Chromosome	15	59	0.652458	1.61015	0.0377888	1	0.493774	1	SMC1A; MCM3; AURKB; STAG2; BUB1B; PPP2R5D; MCM6; PPP2R1A; EIF6; MCM2; H2AFY; RAD21; HIST2H2AA4; MCM4; MCM7;
Aggresome	2	6	0.0869943	2.11706	0.242368	1	1	1	UBD; SEC62;
IkappaB kinase complex	1	8	0.0434972	0.79818	0.747393	1	1	1	IKBKG;
Intracellular ferritin complex	1	2	0.0434972	3.18081	0.291002	1	1	1	FTL;
Microtubule associated complex	4	24	0.173989	1.05722	0.538885	1	1	1	MAP1A; MAP1B; PEA15; FNTA;
DNA-directed RNA polymerase II, holoenzyme	1	5	0.0434972	1.27613	0.576776	1	1	1	ELP4;
Intrinsic to internal side of plasma membrane	1	3	0.0434972	2.12406	0.403021	1	1	1	SPTA1;
Condensed nuclear chromosome	4	12	0.173989	2.11355	0.107249	1	0.814815	1	DMC1; SMC1A; CHEK1; CHMP1A;
BBSome	1	7	0.0434972	0.912043	0.699973	1	1	1	BBS9;
Others	13	51	0.565463	1.61448	0.0499504	1	0.596589	1	PGK1; CST7; SNX4; SERPINA1; AP3B2; ABCA3; KIF23; DES; CTSS; LCN2; CHGB; RNF40; SEC23A;
Specific granule	2	8	0.0869943	1.58846	0.368038	1	1	1	ANXA3; STXBP2;
mRNA cleavage factor complex	1	2	0.0434972	3.18081	0.291002	1	1	1	CPSF6;
Cornified envelope	4	19	0.173989	1.33529	0.35256	1	1	1	SPRR2D; EVPL; CSTA; ANXA1;
ATP-binding cassette (ABC) transporter complex	1	7	0.0434972	0.912043	0.699973	1	1	1	ABCA2;
SWI/SNF-type complex	2	6	0.0869943	2.11706	0.242368	1	1	1	SMARCC1; SMARCA4;
AP-2 adaptor complex	1	6	0.0434972	1.0638	0.643657	1	1	1	AP2S1;
Platelet dense tubular network membrane	1	3	0.0434972	2.12406	0.403021	1	1	1	ITPR3;
U4 snRNP	1	2	0.0434972	3.18081	0.291002	1	1	1	PRPF31;
Fibrinogen complex	6	7	0.260983	5.42711	9.35815e-05	0.0733679	0.00386147	0.0117526	FN1; FGL2; FGL1; FGG; FGB; FGA;
Synapse	6	33	0.260983	1.1525	0.424325	1	1	1	MYO7A; SCRIB; CYFIP2; TLN2; ARHGEF7; PHACTR4;
Barr body	2	3	0.0869943	4.22709	0.0669641	1	0.596589	1	H2AFZ; H2AFY;
Anaphase-promoting complex	4	18	0.173989	1.40943	0.313998	1	1	1	BUB1B; CDC27; UBE2S; UBE2C;
SWI/SNF complex	3	13	0.130492	1.46454	0.338487	1	1	1	SMARCB1; SMARCC1; SMARCA4;
Platelet alpha granule	4	10	0.173989	2.53584	0.058874	1	0.596589	1	FGG; FGB; FGA; SERPINE2;
RNA-induced silencing complex	1	3	0.0434972	2.12406	0.403021	1	1	1	AGO2;
Nuclear chromosome	2	17	0.0869943	0.748004	0.774911	1	1	1	TOP2A; NCAPD2;
Neuron projection	1	12	0.0434972	0.532342	0.873079	1	1	1	NRCAM;
Troponin complex	2	8	0.0869943	1.58846	0.368038	1	1	1	TNNI3; TNNI2;
Paraspeckles	2	5	0.0869943	2.53963	0.179636	1	0.869347	1	CPSF6; HNRNPM;
Lipopolysaccharide receptor complex	2	5	0.0869943	2.53963	0.179636	1	0.869347	1	LY96; BCL10;
Collagen type IV	1	5	0.0434972	1.27613	0.576776	1	1	1	COL4A2;
Cleavage furrow	1	7	0.0434972	0.912043	0.699973	1	1	1	MYH9;
Neuronal cell body	1	8	0.0434972	0.79818	0.747393	1	1	1	APOE;
Alpha DNA polymerase:primase complex	1	3	0.0434972	2.12406	0.403021	1	1	1	MCM3;
Chromatin remodeling complex	2	8	0.0869943	1.58846	0.368038	1	1	1	KIF11; ASF1A;
Apical membrane	2	16	0.0869943	0.794725	0.74462	1	1	1	CFTR; PARD6A;
Clathrin coat of trans-Golgi network vesicle	1	3	0.0434972	2.12406	0.403021	1	1	1	AP1S1;
Gamma-tubulin complex	2	6	0.0869943	2.11706	0.242368	1	1	1	TUBG1; CKAP5;
Integral to peroxisomal membrane	2	11	0.0869943	1.15564	0.537874	1	1	1	PEX11A; PEX2;
Small ribosomal subunit	6	13	0.260983	2.92421	0.00970844	1	0.204191	0.621465	RPS25; RPS27A; RPS4X; RPS6; RPS24; RPS26;
Outer kinetochore of condensed chromosome	2	8	0.0869943	1.58846	0.368038	1	1	1	BUB1B; CENPF;
Costamere	2	6	0.0869943	2.11706	0.242368	1	1	1	DMD; KRT19;
Sarcomere	1	15	0.0434972	0.425944	0.924266	1	1	1	TNNI3;
Protein-DNA complex	1	5	0.0434972	1.27613	0.576776	1	1	1	LEF1;
Alphav-beta3 integrin-vitronectin complex	2	3	0.0869943	4.22709	0.0669641	1	0.596589	1	ITGA5; VTN;
Nonhomologous end joining complex	1	6	0.0434972	1.0638	0.643657	1	1	1	PRKDC;
Integral to mitochondrial outer membrane	1	6	0.0434972	1.0638	0.643657	1	1	1	BNIP3;
Basement membrane	2	21	0.0869943	0.605595	0.866668	1	1	1	LAMA4; FBN1;
Interleukin-6 receptor complex	2	3	0.0869943	4.22709	0.0669641	1	0.596589	1	IL6; IL6R;
Catenin complex	1	7	0.0434972	0.912043	0.699973	1	1	1	CDH2;
Peroxisomal matrix	2	11	0.0869943	1.15564	0.537874	1	1	1	BAAT; SLC27A2;
Growth cone	1	8	0.0434972	0.79818	0.747393	1	1	1	SNCA;
DNA-directed RNA polymerase II, core complex	1	13	0.0434972	0.491424	0.893146	1	1	1	POLR2E;
DNA-dependent protein kinase-DNA ligase 4 complex	1	4	0.0434972	1.59437	0.497348	1	1	1	PRKDC;
Lamin fiLament	1	3	0.0434972	2.12406	0.403021	1	1	1	LMNB1;
Kinesin complex	4	9	0.173989	2.81729	0.0402423	1	0.500792	1	KIF11; KIF5B; KIF2C; KIF23;
Golgi-associated vesicle membrane	2	5	0.0869943	2.53963	0.179636	1	0.869347	1	CSPG5; GJA1;
Sarcolemma	2	8	0.0869943	1.58846	0.368038	1	1	1	DMD; NOS1;
THO complex	1	5	0.0434972	1.27613	0.576776	1	1	1	THOC1;
Adherens junction	3	6	0.130492	3.17033	0.0541712	1	0.596589	1	PVRL1; RND1; PPAP2B;
MOZ/MORF histone acetyltransferase complex	2	8	0.0869943	1.58846	0.368038	1	1	1	BRPF1; BRD1;
Dystrophin-associated glycoprotein complex	4	10	0.173989	2.53584	0.058874	1	0.596589	1	SGCE; SGCA; DMD; SNTB2;
CCAAT-binding factor complex	1	4	0.0434972	1.59437	0.497348	1	1	1	NFYA;
Golgi trans cisterna	1	3	0.0434972	2.12406	0.403021	1	1	1	B4GALT1;
Axin-APC-beta-catenin-GSK3B complex	1	6	0.0434972	1.0638	0.643657	1	1	1	AXIN1;
DNA replication factor C complex	2	6	0.0869943	2.11706	0.242368	1	1	1	RFC5; PCNA;
Pericentriolar material	1	5	0.0434972	1.27613	0.576776	1	1	1	LCK;
Eukaryotic translation initiation factor 2 complex	1	2	0.0434972	3.18081	0.291002	1	1	1	EIF2S2;
PR-DUB complex	1	2	0.0434972	3.18081	0.291002	1	1	1	ASXL1;
Intracellular vesicle (None)	1	8	0.0434972	0.79818	0.747393	1	1	1	PSTPIP1;
Cajal body	4	21	0.173989	1.20818	0.429325	1	1	1	ZNF473; U2AF1; SRRM2; PRPF31;
NuRD complex	2	12	0.0869943	1.05941	0.587078	1	1	1	CHD4; HDAC1;
Chromosome, centromeric region	6	19	0.260983	2.00126	0.0663547	1	0.596589	1	NDC80; KIF2C; PPP2R1A; CTCF; CENPF; CBX1;
Proteasome regulatory particle	1	8	0.0434972	0.79818	0.747393	1	1	1	PSMD2;
Cortical actin cytoskeleton	1	5	0.0434972	1.27613	0.576776	1	1	1	CORO1A;
Cell leading edge	3	6	0.130492	3.17033	0.0541712	1	0.596589	1	SCRIB; MYH9; CXCR4;
Filamentous actin	1	9	0.0434972	0.709592	0.78732	1	1	1	CORO1A;
Phagocytic vesicle	1	4	0.0434972	1.59437	0.497348	1	1	1	CORO1A;
Nuclear body	1	12	0.0434972	0.532342	0.873079	1	1	1	CDKN2A;
Sodium:potassium-exchanging ATPase complex	3	6	0.130492	3.17033	0.0541712	1	0.596589	1	FXYD2; ATP1B3; ROS1;
Chromosome passenger complex	1	3	0.0434972	2.12406	0.403021	1	1	1	AURKB;
Integral to synaptic vesicle membrane	1	2	0.0434972	3.18081	0.291002	1	1	1	SYP;
Fibrillar collagen	1	2	0.0434972	3.18081	0.291002	1	1	1	LUM;
AP-1 adaptor complex	1	5	0.0434972	1.27613	0.576776	1	1	1	AP1S1;
PCAF complex	1	6	0.0434972	1.0638	0.643657	1	1	1	TRRAP;
Condensin complex	2	5	0.0869943	2.53963	0.179636	1	0.869347	1	SMC4; NCAPD2;
Nuclear telomere cap complex	1	8	0.0434972	0.79818	0.747393	1	1	1	POT1;
CUL4 RING ubiquitin ligase complex	1	11	0.0434972	0.580692	0.849245	1	1	1	DCAF8;
Complement component C1 complex	1	2	0.0434972	3.18081	0.291002	1	1	1	C1QB;
Chromosome, telomeric region	3	17	0.130492	1.12014	0.517433	1	1	1	CHEK1; POT1; H2AFX;
I band	2	6	0.0869943	2.11706	0.242368	1	1	1	ALDOA; CACNA1S;
Mitochondrial membrane	5	56	0.217486	0.566219	0.953988	1	1	1	SLC25A46; BDH1; ACTN1; BNIP3; DHODH;
Box C/D snoRNP complex	1	4	0.0434972	1.59437	0.497348	1	1	1	NOP56;
Sarcoplasmic reticulum	9	32	0.391475	1.78177	0.0547021	1	0.596589	1	SGCG; CACNA1S; DMPK; RYR2; STBD1; ATP2A2; CALR; NOS1; FKBP1A;
Condensed chromosome kinetochore	2	7	0.0869943	1.81506	0.30576	1	1	1	NDC80; BUB1B;
APC-Axin-1-beta-catenin complex	1	3	0.0434972	2.12406	0.403021	1	1	1	AXIN1;
Mitochondrial respiratory chain	2	8	0.0869943	1.58846	0.368038	1	1	1	UQCRB; UQCRC1;
Tubulin complex	1	2	0.0434972	3.18081	0.291002	1	1	1	TPT1;
MLL5-L complex	4	8	0.173989	3.16901	0.0254938	1	0.366629	1	ACTB; HCFC1; PPP1CA; PPP1CB;
Nuclear heterochromatin	2	5	0.0869943	2.53963	0.179636	1	0.869347	1	FOXC1; CBX1;
MHC class I peptide loading complex	1	1	0.0434972	6.33012	0.157974	1	0.814815	1	TAPBP;
Multivesicular body	1	4	0.0434972	1.59437	0.497348	1	1	1	TPT1;
Basal lamina	1	7	0.0434972	0.912043	0.699973	1	1	1	ANG;
Integral to mitochondrial membrane	1	3	0.0434972	2.12406	0.403021	1	1	1	ABCB10;
Trans-Golgi network transport vesicle	1	6	0.0434972	1.0638	0.643657	1	1	1	IGF2R;
Transcription factor TFIIA complex	1	3	0.0434972	2.12406	0.403021	1	1	1	TBP;
Intermediate filament cytoskeleton	2	11	0.0869943	1.15564	0.537874	1	1	1	SEC62; PSMB4;
PCNA-p21 complex	1	2	0.0434972	3.18081	0.291002	1	1	1	PCNA;
Mitochondrial proton-transporting ATP synthase, catalytic core	1	10	0.0434972	0.638703	0.820939	1	1	1	ATP5G2;
Nuclear origin of replication recognition complex	1	2	0.0434972	3.18081	0.291002	1	1	1	ORC5;
Transcription export complex	1	8	0.0434972	0.79818	0.747393	1	1	1	THOC1;
Chylomicron remnant	1	1	0.0434972	6.33012	0.157974	1	0.814815	1	APOB;
I-kappaB/NF-kappaB complex	1	3	0.0434972	2.12406	0.403021	1	1	1	NFKBIA;
Vesicle	1	4	0.0434972	1.59437	0.497348	1	1	1	CETP;
Acrosome	2	11	0.0869943	1.15564	0.537874	1	1	1	CEP131; EPPIN;
Desmosome	4	11	0.173989	2.30552	0.0812905	1	0.685288	1	PKP1; COL17A1; B4GALT1; EIF6;
Intrinsic to Golgi membrane	1	3	0.0434972	2.12406	0.403021	1	1	1	CHST2;
Postsynaptic membrane	2	7	0.0869943	1.81506	0.30576	1	1	1	DNM2; SCRIB;
Collagen type VI	1	2	0.0434972	3.18081	0.291002	1	1	1	COL6A3;
Small nucleolar ribonucleoprotein complex	2	8	0.0869943	1.58846	0.368038	1	1	1	NOP56; SNRPB;
Cytoplasmic part	2	8	0.0869943	1.58846	0.368038	1	1	1	SLC22A18; IKBKG;
Presynaptic membrane	1	5	0.0434972	1.27613	0.576776	1	1	1	SCRIB;
Extracellular vesicular exosome	1	1	0.0434972	6.33012	0.157974	1	0.814815	1	ALDOA;
Zymogen granule	9	34	0.391475	1.67699	0.0766231	1	0.660137	1	CLPS; ELANE; DPEP1; CTRC; CPA2; PNLIP; CPA1; TMED10; P4HB;
WASH complex	2	7	0.0869943	1.81506	0.30576	1	1	1	CAPZB; KIAA0196;
Transcription factor TFIIIC complex	2	6	0.0869943	2.11706	0.242368	1	1	1	GTF3C1; GTF3C2;
Pre-snoRNP complex	1	6	0.0434972	1.0638	0.643657	1	1	1	NOP56;
Spindle midzone	1	4	0.0434972	1.59437	0.497348	1	1	1	BUB1B;
Mitochondrial proton-transporting ATP synthase complex	2	18	0.0869943	0.706471	0.80201	1	1	1	ATP5L; ATP5G2;
DNA-directed RNA polymerase I complex	1	2	0.0434972	3.18081	0.291002	1	1	1	POLR1C;
Stress granule	2	8	0.0869943	1.58846	0.368038	1	1	1	ATXN2; DDX1;
T-tubule	1	1	0.0434972	6.33012	0.157974	1	0.814815	1	CACNA1S;
Eukaryotic translation elongation factor 1 complex	1	3	0.0434972	2.12406	0.403021	1	1	1	EEF1B2;
Glycocalyx	1	1	0.0434972	6.33012	0.157974	1	0.814815	1	B4GALT1;
Cell projection	5	41	0.217486	0.773321	0.797861	1	1	1	TEKT2; TULP1; SPAG6; ARF6; FLNA;
Signal recognition particle receptor complex	1	2	0.0434972	3.18081	0.291002	1	1	1	SRPR;
Exon-exon junction complex	1	4	0.0434972	1.59437	0.497348	1	1	1	MAGOH;
Hydrogen:potassium-exchanging ATPase complex	1	1	0.0434972	6.33012	0.157974	1	0.814815	1	ATP12A;
Cohesin complex	1	3	0.0434972	2.12406	0.403021	1	1	1	RAD21;
Membrane attack complex	1	2	0.0434972	3.18081	0.291002	1	1	1	C8A;
Proton-transporting two-sector ATPase complex	1	5	0.0434972	1.27613	0.576776	1	1	1	ATP6AP1;
Fibril	2	3	0.0869943	4.22709	0.0669641	1	0.596589	1	SNCA; MUC5AC;
Outer kinetochore of condensed nuclear chromosome	3	3	0.130492	6.33012	0.00393806	1	0.0995947	0.303122	NDC80; CCNB1; PLK1;
U4atac snRNP	1	1	0.0434972	6.33012	0.157974	1	0.814815	1	PRPF31;
Vacuole	1	4	0.0434972	1.59437	0.497348	1	1	1	CD74;
Small nuclear ribonucleoprotein complex	1	16	0.0434972	0.399339	0.936242	1	1	1	SNRPB;
Autophagic vacuole membrane	1	3	0.0434972	2.12406	0.403021	1	1	1	WIPI1;
Collagen type I	2	2	0.0869943	6.33012	0.0249467	1	0.366629	1	COL1A2; COL1A1;
Microtubule organizing center	3	10	0.130492	1.90346	0.200861	1	0.960216	1	CHMP1A; ALDOB; FLOT1;
CBM complex	1	3	0.0434972	2.12406	0.403021	1	1	1	BCL10;
Collagen type XI	1	2	0.0434972	3.18081	0.291002	1	1	1	COL11A1;
Origin recognition complex	2	6	0.0869943	2.11706	0.242368	1	1	1	ORC5; ORC3;
Spindle pole centrosome	2	3	0.0869943	4.22709	0.0669641	1	0.596589	1	NPM1; AURKA;
Tertiary granule	1	2	0.0434972	3.18081	0.291002	1	1	1	STXBP2;
Actomyosin contractile ring	2	3	0.0869943	4.22709	0.0669641	1	0.596589	1	MYH9; MAEA;
TAP complex	2	3	0.0869943	4.22709	0.0669641	1	0.596589	1	TAP1; TAPBP;
Immunological synapse	4	7	0.173989	3.62108	0.0145491	1	0.253477	0.771472	GZMB; ITGAL; GZMA; MYH9;
Platelet dense granule membrane	1	5	0.0434972	1.27613	0.576776	1	1	1	SELP;
Unknown membrane (None)	1	4	0.0434972	1.59437	0.497348	1	1	1	SEPT4;
Golgi vesicle	1	6	0.0434972	1.0638	0.643657	1	1	1	MAL;
Vesicle (None)	1	13	0.0434972	0.491424	0.893146	1	1	1	CEACAM1;
Lamellar body	1	2	0.0434972	3.18081	0.291002	1	1	1	ABCA3;
Platelet dense tubular network	1	2	0.0434972	3.18081	0.291002	1	1	1	F2R;
Keratin filament	1	5	0.0434972	1.27613	0.576776	1	1	1	KRT14;
Actomyosin	1	1	0.0434972	6.33012	0.157974	1	0.814815	1	DBN1;
Collagen type IX	1	3	0.0434972	2.12406	0.403021	1	1	1	COL9A1;
ACF complex	1	1	0.0434972	6.33012	0.157974	1	0.814815	1	BAZ1A;
PeBoW complex	1	3	0.0434972	2.12406	0.403021	1	1	1	BOP1;
Centrosomal corona	1	1	0.0434972	6.33012	0.157974	1	0.814815	1	CLASP1;
Secretory granule membrane	1	4	0.0434972	1.59437	0.497348	1	1	1	ICA1;
Basal part of cell	1	4	0.0434972	1.59437	0.497348	1	1	1	TF;
Basolateral membrane	2	9	0.0869943	1.41216	0.427973	1	1	1	KCNJ15; SCRIB;
Ndc80 complex	1	4	0.0434972	1.59437	0.497348	1	1	1	NDC80;
Trans-Golgi network transport vesicle membrane	1	1	0.0434972	6.33012	0.157974	1	0.814815	1	RASSF9;
Polar microtubule	2	4	0.0869943	3.17295	0.12004	1	0.814815	1	TUBGCP3; TUBG1;
Condensin core heterodimer	1	1	0.0434972	6.33012	0.157974	1	0.814815	1	NCAPD2;
Micro-ribonucleoprotein complex	1	2	0.0434972	3.18081	0.291002	1	1	1	AGO2;
Mature chylomicron	1	1	0.0434972	6.33012	0.157974	1	0.814815	1	APOB;
Collagen type VIII	1	1	0.0434972	6.33012	0.157974	1	0.814815	1	COL8A1;
Intrinsic to membrane	1	3	0.0434972	2.12406	0.403021	1	1	1	BNIP3L;
Calcium channel complex	1	7	0.0434972	0.912043	0.699973	1	1	1	RYR2;
Dolichol-phosphate-mannose synthase complex	1	3	0.0434972	2.12406	0.403021	1	1	1	DPM1;
Transcription factor TFIIIB complex	1	1	0.0434972	6.33012	0.157974	1	0.814815	1	BRF1;
Lipid particle	2	4	0.0869943	3.17295	0.12004	1	0.814815	1	PLIN2; CAV1;
Mast cell granule	1	1	0.0434972	6.33012	0.157974	1	0.814815	1	CXCR2;
Cyclin-dependent protein kinase activating kinase holoenzyme complex	2	6	0.0869943	2.11706	0.242368	1	1	1	PUF60; KDM5A;
SREBP-SCAP-Insig complex	1	2	0.0434972	3.18081	0.291002	1	1	1	INSIG2;
Signalosome	2	3	0.0869943	4.22709	0.0669641	1	0.596589	1	COPS2; COPS5;
Invadopodium membrane	1	1	0.0434972	6.33012	0.157974	1	0.814815	1	DPP4;
Heterochromatin	1	3	0.0434972	2.12406	0.403021	1	1	1	MECP2;
Azurophil granule	2	6	0.0869943	2.11706	0.242368	1	1	1	MPO; STXBP2;
Piccolo NuA4 histone acetyltransferase complex	1	3	0.0434972	2.12406	0.403021	1	1	1	KAT5;
U4/U6 x U5 tri-snRNP complex	2	4	0.0869943	3.17295	0.12004	1	0.814815	1	PPIH; PRPF31;
MMXD complex	1	5	0.0434972	1.27613	0.576776	1	1	1	SLC25A5;
MCM complex	1	1	0.0434972	6.33012	0.157974	1	0.814815	1	MCM7;
Nuclear replication fork	1	4	0.0434972	1.59437	0.497348	1	1	1	PCNA;
COPI-coated vesicle	1	1	0.0434972	6.33012	0.157974	1	0.814815	1	AP3B2;
Chromatin assembly complex	1	6	0.0434972	1.0638	0.643657	1	1	1	CHAF1B;
Phagocytic cup	1	1	0.0434972	6.33012	0.157974	1	0.814815	1	CORO1A;
Protein kinase CK2 complex	1	1	0.0434972	6.33012	0.157974	1	0.814815	1	CSNK2B;
Elongator holoenzyme complex	1	1	0.0434972	6.33012	0.157974	1	0.814815	1	ELP4;
Mitochondrial envelope	1	5	0.0434972	1.27613	0.576776	1	1	1	MAOB;
Axoneme	1	6	0.0434972	1.0638	0.643657	1	1	1	SPAG6;
Secretory vesicle (None)	1	6	0.0434972	1.0638	0.643657	1	1	1	QSOX1;
6-phosphofructo-2-kinase/fructose-2,6-biphosphatase 1 complex	1	1	0.0434972	6.33012	0.157974	1	0.814815	1	PFKFB1;
Collagen type XIII	1	1	0.0434972	6.33012	0.157974	1	0.814815	1	COL13A1;
Extacellular	1	1	0.0434972	6.33012	0.157974	1	0.814815	1	SCGN;
Condensed chromosome, centromeric region	1	3	0.0434972	2.12406	0.403021	1	1	1	AURKB;
DNA topoisomerase complex (ATP-hydrolyzing)	1	1	0.0434972	6.33012	0.157974	1	0.814815	1	TOP2A;
Angiogenin-PRI complex	1	2	0.0434972	3.18081	0.291002	1	1	1	ANG;
Endosome lumen	1	1	0.0434972	6.33012	0.157974	1	0.814815	1	APOB;
Cohesin core heterodimer	1	1	0.0434972	6.33012	0.157974	1	0.814815	1	SMC1A;
Mitochondrial respiratory chain complex II	1	1	0.0434972	6.33012	0.157974	1	0.814815	1	SDHA;
Viral integration complex	1	1	0.0434972	6.33012	0.157974	1	0.814815	1	TOP2A;
Discoidal high-density lipoprotein particle	1	1	0.0434972	6.33012	0.157974	1	0.814815	1	APOM;
mRNA cleavage and polyadenylation specificity factor complex	1	1	0.0434972	6.33012	0.157974	1	0.814815	1	CPSF1;
Plasma membrane part	1	2	0.0434972	3.18081	0.291002	1	1	1	BST2;
Eosinophil	1	1	0.0434972	6.33012	0.157974	1	0.814815	1	PRG2;
Sec61 translocon complex	1	1	0.0434972	6.33012	0.157974	1	0.814815	1	SSR4;
Endoplasmic reticulum Sec complex	1	1	0.0434972	6.33012	0.157974	1	0.814815	1	CFTR;
Cell	1	2	0.0434972	3.18081	0.291002	1	1	1	NPY;
Scrib-APC-beta-catenin complex	1	1	0.0434972	6.33012	0.157974	1	0.814815	1	SCRIB;
Intracellular organelle part	1	1	0.0434972	6.33012	0.157974	1	0.814815	1	ADORA2A;

## Sheet: Molecular function
Analysis: Molecular function
Dataset name: DEGs in metastatic pancreatic cancer
Number of genes in the dataset: 2428
Number of genes in the dataset (which are available in Molecular function database) :2408
Number of genes in background: 18125
Is analysis quantitative: No
						Corrected p-values
Molecular function	No. of genes in the dataset	No. of genes in the background dataset	Percentage of genes	Fold enrichment	P-value (Hypergeometric test)	Bonferroni method	BH method	Q-value (Storey-Tibshirani method)	genes mapped (from input data set)
Molecular function unknown	356	5685	14.7841	0.471358	1	1	1	1	KIAA0101; R3HCC1L; GALNT18; PGLYRP1; WSCD2; PRY2; XKRY2; SCGB1D1; MAGEA1; GATC; AKAP17A; CNTN5; SGCG; CSN3; MAGEB2; ELOVL5; HYPM; DAGLA; RPGRIP1; CFHR2; ANKRD40; IFRD1; PTPN20; EFR3B; FCMR; HABP4; EDDM3A; CXorf23; TFF2; FICD; C22orf31; SLITRK5; ADTRP; UCP3; SLITRK3; MPP6; CRISP1; UTY; VNN2; CCDC57; TTC30A; MISP; CARTPT; PIWIL1; LEFTY1; MTUS2; C18orf25; EXOC6B; OLFML1; TRIM15; LAG3; ZNF117; PROZ; …
Protease inhibitor activity	32	94	1.3289	2.5629	2.15618e-07	4.82984e-05	1.20746e-05	3.09633e-05	SERPINI2; SERPINB13; CST5; TFPI; SPINK4; KAZALD1; SLPI; SPP2; CST7; SERPINB8; SERPINA1; EPPIN; SPINK1; CSTA; SERPIND1; SERPINF2; SERPINB1; SERPINC1; ITIH3; KNG1; SERPING1; ITIH1; PROS1; CSTB; ITIH2; SERPINA5; TFPI2; SERPINE1; SERPINE2; PEBP1; CST6; SERPINB5;
Acyltransferase activity	14	80	0.581395	1.318	0.170072	1	0.549522	1	COMT; LCAT; BAAT; LIPT1; NAT8; HAT1; NAA10; DGAT1; ELP4; LPCAT4; LPCAT1; SAT1; PAFAH1B3; KAT5;
Deacetylase activity	2	14	0.0830565	1.07989	0.572628	1	0.990591	1	NDST2; KDM1A;
Cell adhesion molecule activity	58	356	2.40864	1.22648	0.0567132	1	0.295436	0.757597	CEACAM5; PKP1; DSG3; IBSP; ESM1; CD101; PVRL1; DLG2; FMNL1; TSPAN9; CLDN18; NCAM2; PRPH2; CLEC4M; DSC2; SELP; CLEC2B; CDH17; THEMIS2; VCAM1; DLG3; NINJ1; ICAM1; PTPRU; CHL1; FCN3; ITGA7; CDH5; NRCAM; ITGB2; CLDN5; ITGB5; IGFBP4; FAT1; TNC; MAEA; CLDN3; MFGE8; CD164; CLDN4; CEACAM6; ZYX; CDH11; PECAM1; LAMA4; CTNND2; ICAM2; CRELD1; PCDH9; CDH2; IGFBP6; POSTN; IGFBP1; LGALS4; ICAM3; SELL; CDH18; CD…
Ligase activity	18	112	0.747508	1.21025	0.227344	1	0.650561	1	CTPS1; PFAS; OAS2; GGCX; ACSM3; FARSA; PTGIS; PC; PAICS; ACSL1; CPS1; ASNS; GYS1; OAS1; PTGDS; ASS1; PRPS2; RARS;
Transaminase activity	10	23	0.415282	3.27444	0.000368724	0.0825943	0.0063534	0.0162922	TGM5; GPT; TAT; AGXT; BCAT1; GFPT1; GOT2; CCBL2; GOT1; TGM2;
Transporter activity	109	576	4.52658	1.42448	6.96581e-05	0.0156034	0.00173371	0.00444581	HDLBP; HBA1; CFHR4; HBB; ABCA2; ATP12A; SLC6A9; GM2A; AP4E1; CSN2; SLC26A4; RASSF9; SAA4; MBL2; APOF; ABCB4; ALB; SLC4A7; SLC25A40; SLC10A2; SNX4; PMP2; SHBG; SLC22A18AS; SERPINA6; RAMP2; HBG1; FABP1; MTTP; TNPO2; AP3B2; SLC6A12; CETP; SLC25A44; VPS52; CRIP1; SAA1; SLC43A1; ABCC2; SLC7A7; MRS2; COG5; NXT2; ABCA3; SLC19A2; RAMP1; TCIRG1; AP1S1; SLC25A17; SLC25A46; SYP; HBZ; AP3M2; UCP2; TCN2; APOM…
Translation regulator activity	17	101	0.70598	1.26753	0.180497	1	0.549522	1	ABTB2; AGO2; MTIF2; CLUH; IGF2BP3; EIF3E; EIF2S2; PRKRIR; HRSP12; EIF4G1; EIF6; EIF3B; EEF1B2; EIF2B1; EIF3J; DNAJC3; EIF4A2;
ATPase activity	13	111	0.539867	0.882135	0.72879	1	1	1	ATP6V0E2; ATP8B1; TRIP13; ATP5L; ASNA1; ATP6V0B; ATP6V0C; ATP5G2; ATP8A2; DHX16; FXYD2; ATP1B3; ENPP1;
Protein-tyrosine kinase activity	16	38	0.664452	3.1704	1.09899e-05	0.00246173	0.000351676	0.000901815	FER; MATK; HCK; LCK; SYK; FYN; TWF2; DYRK2; LYN; FGR; CSK; YES1; ZAP70; ITK; TYK2; BLK;
Catalytic activity	134	532	5.56478	1.896	5.23262e-14	1.17211e-11	1.17211e-11	3.00567e-11	GAPDH; PGK1; GLUD2; RDH16; CYP2C19; AKR1D1; ALOX15; AOC2; AK4; CYP11B2; CYP4F11; PKM; HPD; ADH6; PFKFB1; ACSM1; DAO; CYP4A11; AKR1C4; HAO1; QPCT; ADH1C; PDK4; IDO1; AKR1B10; PRODH2; CTBS; ALDH1B1; CYP2D6; CYP21A2; CYP2C8; TDO2; NCF4; INPP5J; CA1; PGM3; CCNO; FBP2; CYP2E1; FMO3; ALDH3B1; LDHC; TK1; TXNRD2; ALDH6A1; CYP3A7; GCDH; PAH; PCK1; NUAK1; HMOX1; CA11; ART3; TM7SF2; HSD11B1; PDXK; ADH1B; CA…
Transferase activity	17	156	0.70598	0.820676	0.841895	1	1	1	UGT2B11; LFNG; UGT1A10; F13B; UGT2B4; UGT2B7; CHSY1; LARS2; HMGCS2; PTDSS1; RABGGTB; COLGALT2; PIGH; MFNG; B4GAT1; FNTA; PIGF;
GTPase activator activity	24	144	0.996678	1.25493	0.141416	1	0.502811	1	ARHGAP1; STARD8; SH3BP1; RGS13; TBC1D12; ARHGAP25; ARHGAP4; STARD13; RALGAPA1; CHN2; RGS19; PLCB4; SRGAP2; SIPA1; DLC1; GPSM3; ABR; CHN1; RANGAP1; RGS1; RGS2; TSC2; ARFGAP3; RGS10;
Oxidoreductase activity	21	161	0.872093	0.982185	0.571516	1	0.990591	1	DIO1; ADH1A; AKR7A3; MPO; DEGS1; TMX1; CDO1; ETFB; CRYZ; NDUFS8; CP; COX7A1; CYP1B1; COX7A2; TXNL1; TXN2; GLRX; NDUFA5; CBR1; NOS1; CYP27A1;
Ion channel activity	4	66	0.166113	0.457251	0.981608	1	1	1	TRPA1; TRPC6; KCNJ13; FXYD1;
Hydrolase activity	39	203	1.6196	1.44637	0.0107343	1	0.104543	0.268082	ADPRH; LCT; MGAM; HEXA; LYZ; ACYP2; G6PC; VNN1; BCHE; MPPED1; NAGPA; CD38; ENTPD5; DPYS; PON3; NT5E; GUSB; AGA; GLS2; FBP1; FAH; HYAL1; CES1; GGH; AOAH; ACOT7; DDAH2; NDRG4; CES2; GALC; PNPLA6; DPYSL3; ACOT2; GANAB; ACY1; EPHX1; CRMP1; FUCA1; ARG1;
Isomerase activity	11	45	0.456811	1.84119	0.030457	1	0.200658	0.514554	PDIA2; TPI1; TBXAS1; FKBP5; HSD3B1; PDIA3; PIN1; PDIA6; P4HB; GPI; FKBP1A;
Serine-type peptidase activity	27	98	1.12126	2.07431	0.000134783	0.0301913	0.00274467	0.00703824	CELA2B; CMA1; HGFAC; KLKB1; TMPRSS2; PRTN3; ENDOU; ELANE; GZMB; RELN; FAP; PRSS3; PCSK1; CTRC; GZMA; PCSK5; KLK10; KLK6; CTSA; PRSS23; SERPINF1; TPP1; PLAT; PLAU; CTRL; HABP2; KLK1;
Acid phosphatase activity	4	12	0.166113	2.51317	0.0637959	1	0.324779	0.832842	PPAP2B; ACP1; ACP2; ACP5;
Receptor binding	19	129	0.789037	1.10912	0.351331	1	0.771549	1	TNFSF4; LY96; IGF2; ACRV1; INHBB; WIF1; DKK1; SELPLG; TG; EFNA1; SLC9A3R1; LGALS1; EFNB2; DKK3; MTUS1; WIPI1; BMP5; TGFBI; SEMA3C;
Structural molecule activity	37	269	1.53654	1.03555	0.436851	1	0.873701	1	MYH15; TUBB4B; KRT9; EPB41; CRYGA; TEKT2; TUBA1B; AFM; GOLGA2; CRYBB2; EVPL; EPB41L3; COL17A1; SPAG6; SEMG2; NEFH; COG5; TNNI3; LMNB1; TUBA3D; KRT6A; FSCN1; MYH9; DMD; PLP1; ADD1; SEMG1; NUMA1; LAMC2; CAV1; MYH11; FBN2; TNNI2; NEFL; STMN1; ACTG2; TUBB3;
Structural constituent of cytoskeleton	28	137	1.16279	1.5388	0.0125807	1	0.11742	0.301104	ACTB; HAP1; KRT83; MARCKS; KRTAP5-9; TPM2; KRT85; CEP131; PCLO; SPTA1; ABLIM3; PPL; TUBB4A; KRT14; TUBB2B; MSN; DES; ACTA2; TUBG1; SPTAN1; TPM4; TUBA4A; CAPZB; SPTBN1; TUBA1A; KRT19; GSN; TUBB;
Chromatin binding	2	13	0.0830565	1.16289	0.531135	1	0.983258	1	SMC1A; NDC80;
Cytoskeletal protein binding	35	218	1.45349	1.20875	0.134061	1	0.492289	1	TMSB10; CFL1; WIPF1; NEBL; ACTN3; MAP1A; RND1; GAS2; KLHL25; MAP1B; SPAG5; CNN1; DBN1; TUBGCP3; MACF1; CORO1A; ARPC1B; ACTN1; TLN2; ABLIM1; CALD1; TLN1; MICAL3; RDX; CLIP3; LASP1; PFN1; TAGLN; CKAP5; FLNB; DSTN; CAPG; VASP; CLASP1; DPYSL2;
Deaminase activity	4	19	0.166113	1.58775	0.23957	1	0.650561	1	GNPDA1; ADAR; AMPD3; ADARB1;
Metallopeptidase activity	20	101	0.830565	1.49109	0.042251	1	0.25579	0.655931	MBTPS2; ADAM21; TLL2; ADAMTS2; ADAMDEC1; ADAMTS3; KEL; MMP13; ADAM23; ADAM8; MMP9; ADAM19; THOP1; ANPEP; CHMP1A; PITRM1; ADAM12; MMP12; MMP10; MMP7;
Adenylate cyclase activity	2	10	0.0830565	1.51141	0.391329	1	0.842863	1	ADCY7; ADCY3;
Peptide hormone	8	45	0.332226	1.3395	0.242278	1	0.650561	1	PPY; VIP; SST; IAPP; CCK; GCG; ADM; AGT;
G-protein coupled receptor activity	43	736	1.78571	0.439851	1	1	1	1	OR10H3; GRM7; OR7A5; GPR6; DRD5; P2RY11; CXCR3; TACR1; GPR37L1; GPR20; GCGR; SCTR; P2RY14; CHRM3; CXCR5; P2RY6; ADGRG2; GRM3; LPAR1; ADORA1; CELSR1; F2R; C3AR1; GPR137B; ADORA2A; GABBR1; FZD7; GPRC5A; PTGER4; ADGRG6; AGTR1; LANCL1; GPR37; EDNRA; CCR7; CXCR2; GPR183; CXCR4; ADRB2; S1PR1; FSHR; CCR4; APLNR;
Cytoskeletal anchoring activity	9	39	0.373754	1.73848	0.0658682	1	0.327877	0.840786	MTUS2; AKAP2; AFAP1; SGCA; TNIP1; FLNA; AKAP12; AKAP1; PLEC;
Lipid transporter activity	3	9	0.124585	2.51456	0.106214	1	0.448903	1	APOL1; ABCG1; PLIN2;
Protein serine/threonine kinase activity	46	301	1.9103	1.15051	0.171988	1	0.549522	1	CDK3; PRKG2; BMP2K; CHEK1; GRK4; PASK; MAST2; CAMK2A; CIT; STK3; AURKB; MAPK7; MAP4K4; BUB1B; PRKAR2B; PLK1; RPS6KB1; DMPK; CDK19; TRIB2; PRKDC; STK10; CSNK1G2; MYLK; AURKA; MKNK1; DYRK1A; MAPK9; GAK; GRK5; MAP2K3; PIM1; PIM2; MAP3K5; PRKCH; IRAK1; LIMK1; MAP3K14; CSNK2B; NEK2; NEK3; CAMK1; MAP4K2; PKN1; DYRK4; MAPK4;
Lyase activity	4	21	0.166113	1.43661	0.301924	1	0.711906	1	ALDOA; HCCS; ASL; ALDOB;
Transcription regulator activity	94	832	3.90365	0.850483	0.964771	1	1	1	SSX5; BRD3; ZNF10; TULP3; RFX1; SSX2; ZIC2; PTRF; ZNF280B; TULP1; OASL; KDM4C; SETBP1; POU2AF1; AHDC1; ST18; ZNF174; SMAD3; ELL; NFKBIB; BRPF1; ZNF264; ARID5B; MED1; BLZF1; HIRA; TRRAP; SUPT20H; NELFA; MNT; ZEB2; SP110; APITD1; ZNF189; TAF15; TRIM22; ARID5A; MED20; KAT2A; NAB1; TSC22D1; AEBP1; TAX1BP3; HOPX; BAZ2A; NCOA6; PTTG1; ILF3; MORF4L2; KDM1A; ATF4; CRABP2; SPEN; ZMYND11; PATZ1; COPS2; MTF…
Extracellular matrix structural constituent	49	166	2.03488	2.22213	3.07342e-08	6.88446e-06	2.29482e-06	5.88468e-06	PCOLCE; VCAN; FN1; COL3A1; TNR; IMPG1; COL1A2; MATN4; DMP1; COL9A1; COL1A1; MATN3; COL8A1; COL13A1; ACAN; FGL2; HAPLN1; SGCE; COL6A2; THBS3; MFAP5; LAMB3; COL11A1; LTBP2; LAMA3; REG1A; COL4A1; SRGN; HSPG2; VTN; FMOD; SPON1; NID1; EMILIN1; SPOCK2; CHI3L1; COL4A2; LGALS3BP; LUM; COL6A3; BGN; COL5A2; CYR61; SPOCK1; FBN1; EFEMP1; TIMP1; SPARC; THBS2;
Receptor activity	76	361	3.15615	1.58479	2.51196e-05	0.00562678	0.000703348	0.00180362	ADGRB3; TNFRSF11A; MS4A2; TNFRSF10D; CNTFR; UPK1B; LILRA4; CLEC10A; NCR1; GRIK5; FCER2; KLRG1; TNFRSF21; KLRB1; MICB; CD86; LILRB4; GPC5; ITGA1; ASGR1; NRXN2; ASGR2; IL27RA; LY75; IL1RAP; ITGAL; CD1D; CD27; CD3G; CCR1; MARCO; CD2; MS4A1; ITGA2; SDC3; TNFRSF1B; FCGR2A; ADGRE5; IL10RA; NRP1; VLDLR; FCER1G; FCGR3A; FCGR1A; MMD; GPR162; LST1; CD48; TYROBP; TNFRSF14; ITGA5; PLAUR; PLXNC1; TSPO; SCARB2…
Glucosidase activity	1	9	0.0415282	0.843755	0.722864	1	1	1	GAA;
Ligand-dependent nuclear receptor activity	7	35	0.290698	1.50711	0.174896	1	0.549522	1	NR2E1; NR5A2; OGFR; NR1D2; NR2F2; RARA; NR1H2;
Transcription factor activity	119	842	4.94186	1.06386	0.243207	1	0.650561	1	ASCL2; TCF7; RUNX1; SIM1; TBX6; SOX1; PRDM1; FOXG1; MLLT1; SP4; TEF; PROP1; MYCL; SIX6; TCF3; DENND4A; ZNF711; ONECUT1; AIRE; TWISTNB; MNDA; NR5A2; PHLDA1; ZIC1; MAFF; NEUROD1; ETV1; PPARG; FOXA1; PPARD; CUX2; EGR2; ZNF174; FOXF1; IRF9; ZBTB48; MYF6; SIX1; IKZF1; TFAP2C; EGR3; MEOX2; FOXC1; FOXJ1; ZNF195; TBP; HOXA10; E2F3; BRD1; ELF4; ZNF217; OSR2; RFX5; GCFC2; KLF7; FOXM1; RNF24; GTF3C1; SOX12;…
Defense/immunity protein activity	10	61	0.415282	1.23496	0.287621	1	0.694785	1	FCN1; SPN; BPI; GNLY; LGALS2; DEFB1; CD5L; ORM1; AHSG; AMBP;
Receptor signaling complex scaffold activity	62	322	2.57475	1.44948	0.00153428	0.343678	0.0229118	0.0587536	DAB2; AKAP9; PSTPIP1; AIF1; YWHAB; SH2D2A; DOK1; SH3PXD2A; LY86; PACSIN2; APBA1; PARD6A; GPRASP1; STAM2; APBA3; BCL10; TCL1A; LCP2; SASH3; SIT1; TBKBP1; IRS1; GULP1; SASH1; SNAP91; AXIN1; SFN; GAB2; CBLB; PLEKHM1; IKBKG; SH3BGR; LPXN; WASF1; AFAP1; HOMER2; SH3BP5; AP2S1; AP2M1; FKBP8; DVL3; DAXX; GRB2; MARCKSL1; BIRC2; NAPA; SNX17; AP3S1; MYD88; PDLIM7; TOM1L1; SNTB2; TOB1; ANKS1A; SOCS1; BCL2A1;…
Calcium ion binding	32	185	1.3289	1.3023	0.0695911	1	0.331668	0.850508	CALB2; TPT1; REPS1; CALCB; CETN1; SCGN; S100A11; S100A12; S100A3; REPS2; S100A9; ANXA3; NINL; NUCB2; S100A2; LSP1; CALB1; SRI; S100A10; S100A13; EHD1; NUCB1; EFHD1; S100P; SYT11; LCP1; PLEK; ANXA4; ANXA1; S100A4; RCN1; CGREF1;
Hydro-lyase activity	2	7	0.0830565	2.15823	0.235921	1	0.650561	1	GMDS; SDS;
Transmembrane receptor protein tyrosine kinase activity	13	56	0.539867	1.74836	0.0294436	1	0.199859	0.512506	NTRK1; FCGR2B; TYRO3; NTRK2; PDGFRB; AXL; PTK7; KIT; EPHA7; EPHA2; EPHB4; TIE1; ROS1;
Lipase activity	9	19	0.373754	3.56749	0.000333335	0.074667	0.00622225	0.0159559	CEL; PNLIPRP2; CLPS; PNLIPRP1; PNLIP; LIPC; MGLL; LIPA; ALOX5;
Enzyme activator activity	1	4	0.0415282	1.89582	0.434615	1	0.873701	1	ALOX5AP;
Carboxy-lyase activity	4	20	0.166113	1.5084	0.270435	1	0.680645	1	HDC; GAD2; ME2; AMD1;
Ubiquitin-specific protease activity	37	377	1.53654	0.738901	0.984348	1	1	1	RPS27A; HECW1; USP9Y; UBD; USP13; UBE2M; PSMD6; SCRIB; UCHL3; PSMB9; UBE2J1; RNF41; UBL3; PSME2; RNF44; PSMB8; PJA2; KDM2A; USP5; PAN2; UBQLN2; TRIM38; RNF40; RNF13; PHC2; UCHL1; RNF144A; UBE2S; PSMB4; COPS5; UBE2C; PSMB3; PSMB2; UBA1; PSMD11; PSMD2; UBE2H;
Amylase activity	1	5	0.0415282	1.51741	0.509746	1	0.967653	1	AMY1A;
Ribonuclease activity	5	48	0.207641	0.785463	0.782311	1	1	1	RNASE1; RPP14; RNASE6; RNASEH2A; ANG;
Growth factor activity	23	110	0.95515	1.57436	0.0171819	1	0.146381	0.37537	FGF6; NRTN; LECT2; HDGF; BTC; FGF13; IGF2; CLEC11A; NOV; MIA; LEFTY2; REG3A; FGF12; FGF7; DLK1; PDGFA; TYMP; GRN; GMFG; GAP43; GDF10; FIGF; INS;
ATP binding	4	6	0.166113	5.02215	0.00372792	0.835054	0.0439502	0.112703	SEPHS1; MKNK1; SLC25A5; TPX2;
Binding	5	22	0.207641	1.71332	0.158556	1	0.53813	1	CHRD; BGLAP; APCS; SEL1L; HRG;
DNA repair protein	4	57	0.166113	0.529436	0.955127	1	1	1	DCLRE1A; MDC1; UNG; DDB1;
Protein binding	38	182	1.57807	1.57189	0.0028471	0.63775	0.0354305	0.0908557	SHC1; GP9; SMO; APLP2; LRRTM2; CDC45; HUS1; CCNC; MAGOH; ST7; PEX7; HRG; PEX2; PEX14; MMRN1; ING1; BNIP3L; MCM6; UBE2L6; BICD2; MAGED1; CCNB2; BET1; INSIG1; FGG; NBL1; FGB; AHNAK; CKS1B; CDC20; FHL2; FGA; GADD45G; CRMP1; CDC27; PSEN2; PPP1R16B; MKI67;
RNA binding	61	366	2.53322	1.25467	0.0352663	1	0.225704	0.57878	RNASE1; MSI1; SRP72; KHDRBS2; RBMS3; APOBEC3B; SERBP1; CSTF2; DAZ1; IREB2; CSDC2; RBM14; KHDRBS3; ISG20; MBNL2; APOBEC2; CELF1; SHMT1; SRP54; ZNF473; U2AF1; SLBP; SKIV2L; DDX3Y; SART3; PABPN1; ELAVL1; PUM1; HNRNPUL1; ZFP36; PABPC4; SNRPA; SNRNP70; RBM3; SUGP2; RAE1; SRRM2; TDRD3; TIA1; PCBP1; PAPOLA; NXF1; DHX30; PRPF8; CPSF6; RALY; PUF60; RNPS1; HNRNPA2B1; SRSF4; ATXN2; DDX1; PPP1R8; FXR1; SNRPB…
Water channel activity	2	14	0.0830565	1.07989	0.572628	1	0.990591	1	AQP8; AQP9;
GTPase activity	37	222	1.53654	1.25478	0.0846091	1	0.376651	0.965858	RASAL2; GNAT1; RAB40A; SPAG1; RHOH; MRAS; RAB4A; RAB4B; RAB40C; RAB36; GNA15; DNM1; DNM2; GBP2; RAC2; RAB21; ARL4A; HRAS; RHOG; GEM; RRAS; RAN; RHOBTB3; GNB1; GBP1; ARFRP1; RND3; MX1; GNAI2; RHOA; RRAD; SEPT2; RABL3; GTPBP1; RAB32; RHOB; MX2;
Methyltransferase activity	10	59	0.415282	1.27682	0.252673	1	0.650561	1	GNMT; SETD1A; SHMT1; BHMT; WBSCR22; ICMT; PRMT1; INMT; EHMT2; NNMT;
DNA binding	69	654	2.86545	0.794232	0.986523	1	1	1	HIST1H4K; NEUROG3; RBMS1; HIST1H1B; HIST1H2AI; CHD1L; DMC1; RFX2; HIST1H2BL; IRF7; NUPR1; CDT1; ZNF22; ZNF652; ZNF85; XRCC3; KIN; ORC5; HIST1H2BD; RFC5; POT1; ZNF35; HIST1H4C; WDHD1; ZMYM3; H2AFB2; PHF8; ZCCHC11; ZBED4; ESRRG; MCM3; KDM5C; ORC3; BAZ1A; ARID5A; WHSC1; H2AFZ; CREBL2; HMGA1; SMARCB1; DEDD; RAD9A; TARDBP; ACIN1; ZCCHC24; MECP2; HUWE1; JARID2; MCM2; NCAPD2; ZNF207; CHD4; H2AFY; CBX1; …
Chaperone activity	25	126	1.03821	1.49392	0.0248775	1	0.17976	0.460965	HSPA1A; HSPB1; GCKR; TGFBRAP1; FKBP6; NPM1; NPM3; CCS; CHAF1B; PPIH; CCT8; TAPBP; ATOX1; TOR1B; TOR1A; SGTA; TBCB; DNAJB9; MDN1; SNCA; ASF1A; DNAJC9; CALR; CCT4; CDC37;
Auxiliary transport protein activity	42	333	1.74419	0.949545	0.666767	1	1	1	SLC34A1; CFTR; SLC6A9; SLC16A7; SLCO1B1; SLC8A2; SLC10A1; ABCB10; SLC4A4; TRPV6; SLC27A2; SLC35A3; BEST1; SLC16A4; SLC29A2; SLC22A18; NAPG; TFR2; SLC38A3; GJA4; GOSR1; SLC25A16; TIMM17B; SLC35D1; SSR4; ATP2A2; TRAM2; TRAK2; SLC39A8; SLC1A5; SCFD1; SLC5A6; GDI2; SLC16A1; SLC2A3; SLCO2B1; NUP93; GJA1; VAMP5; SEC61B; SLC16A3; SLC20A1;
Ion transporter activity	2	23	0.0830565	0.657506	0.829722	1	1	1	SLC22A1; SLC22A18;
Motor activity	14	79	0.581395	1.33468	0.158514	1	0.53813	1	KIF14; MYO1F; KIF1C; KIF3A; MYOC; KIF11; MYO7A; SPAG6; KIF5B; ELMO1; GAS8; KIF2C; KIF23; DYNC2LI1;
MHC class I receptor activity	17	37	0.70598	3.45944	1.33588e-06	0.000299237	5.98474e-05	0.000153469	CD74; HLA-E; CTAG2; HLA-DQB1; HLA-F; HLA-DOB; HLA-G; HLA-DMB; HLA-DRB4; HMHA1; HLA-A; HLA-DQA1; HLA-DRA; HLA-DMA; HLA-B; HLA-DPB1; HLA-DPA1;
MHC class II receptor activity	17	38	0.70598	3.36842	2.11859e-06	0.000474563	7.90939e-05	0.000202823	CD74; HLA-E; CTAG2; HLA-DQB1; HLA-F; HLA-DOB; HLA-G; HLA-DMB; HLA-DRB4; HMHA1; HLA-A; HLA-DQA1; HLA-DRA; HLA-DMA; HLA-B; HLA-DPB1; HLA-DPA1;
Peptide binding	2	6	0.0830565	2.51734	0.183992	1	0.549522	1	SIPA1L3; CAPNS1;
Kinase binding	4	16	0.166113	1.88527	0.153454	1	0.537088	1	CCNT1; CCP110; CCNB1; CCND1;
Voltage-gated ion channel activity	14	130	0.581395	0.811113	0.835923	1	1	1	CLCN7; CACNA1G; KCNE1; CHRNB3; KCNA4; SCN9A; KCNA1; CLCN5; CACNA1S; SCN2A; CACNA1D; CACNB3; CLCN3; CLCN2;
Complement activity	18	28	0.747508	4.83972	5.44139e-10	1.21887e-07	6.09435e-08	1.5628e-07	CD93; C8G; C9; CFHR1; CFHR3; C8B; CFP; C8A; C4BPA; C6; CFI; C4BPB; C1R; C1S; C2; CFB; CRP; C1QB;
DNA-directed RNA polymerase activity	4	29	0.166113	1.04044	0.54974	1	0.990591	1	POLR1C; PRIM2; POLRMT; POLR2E;
Antigen binding	4	42	0.166113	0.718475	0.827228	1	1	1	IGSF6; KIR2DL1; JCHAIN; BTN3A2;
Complement receptor activity	1	5	0.0415282	1.51741	0.509746	1	0.967653	1	CR2;
Cysteine-type peptidase activity	7	46	0.290698	1.14679	0.412623	1	0.871957	1	CAPN5; CASP1; CTSS; CAPN1; CTSK; LGMN; CTSC;
Structural constituent of ribosome	31	152	1.28738	1.5355	0.00928258	1	0.0990142	0.253905	RPS25; RPL30; RPL3; RPL6; RPL17; RPL34; RPL5; RPL29; RPL31; RPL24; RPS17; RPS4X; RPS7; RPS6; RPL7; RPL9; RPS24; RPL21; RPL4; RPL11; RPL39; RPL36A; RPS4Y1; RPL35; RPL22; MRPL49; RPS26; RPL36AL; RPS12; RPS3A; RPS23;
Hormone activity	6	25	0.249169	1.80876	0.104562	1	0.448903	1	GNRH2; GUCA2B; CSHL1; UCN; STC2; CHGB;
Peptidase activity	12	58	0.498339	1.55833	0.0764973	1	0.356988	0.915435	PCSK6; DPEP1; F12; CELA2A; PROC; F10; CPA2; F2; CELA3A; DPP4; PMPCA; PLG;
Transcription factor binding	3	10	0.124585	2.26335	0.137333	1	0.496172	1	MAFF; HNRNPA2B1; CENPF;
Heat shock protein activity	5	27	0.207641	1.39615	0.284827	1	0.694785	1	SERPINH1; DNAJB4; HSPA6; HSPA12A; DNAJB1;
Kinase regulator activity	8	23	0.332226	2.62021	0.00737575	1	0.0826084	0.211835	CDK5R2; CDK5R1; DBF4; CCNE2; CDKN1C; SH3BP5; CCNG1; CDKN2A;
T cell receptor activity	4	9	0.166113	3.34996	0.0224855	1	0.167892	0.430531	CD247; 445347; CD3D; CD53;
Cation channel activity	1	5	0.0415282	1.51741	0.509746	1	0.967653	1	MS4A1;
Phosphatase regulator activity	1	16	0.0415282	0.474843	0.8979	1	1	1	PHACTR4;
B cell receptor activity	3	5	0.124585	4.52219	0.0190087	1	0.146826	0.37651	CD180; CD79B; CD79A;
Protein tyrosine/serine/threonine phosphatase activity	5	37	0.207641	1.01892	0.556454	1	0.990591	1	CDC14A; MTMR4; DUSP6; CDKN3; CDC25B;
Kinase activity	1	14	0.0415282	0.542629	0.864185	1	1	1	PKM;
Enzyme inhibitor activity	2	8	0.0830565	1.88879	0.28846	1	0.694785	1	TRIAP1; CDKN2D;
Nucleotidyltransferase activity	3	11	0.124585	2.05778	0.171069	1	0.549522	1	GALT; CDS1; CDS2;
Guanyl-nucleotide exchange factor activity	10	112	0.415282	0.672663	0.940177	1	1	1	RAPGEF1; PLCE1; ARHGEF10; ARHGEF18; RGL1; RABIF; RASGRP2; CYTH1; ARHGEF7; VAV2;
Lipid kinase activity	5	35	0.207641	1.07712	0.504829	1	0.967653	1	DGKB; PIK3C2B; PIKFYVE; PIP5K1B; ITPKB;
Intracellular ligand-gated ion channel activity	8	30	0.332226	2.00903	0.0378554	1	0.235545	0.604016	SCNN1G; SCNN1D; GLRB; KCNN4; SCNN1A; RYR2; CLIC1; ITPR3;
Extracellular ligand-gated ion channel activity	9	41	0.373754	1.65369	0.0857553	1	0.376651	0.965858	P2RX3; GABRR1; GRIA3; GABRD; P2RX1; GABRG2; P2RX5; GRIA1; P2RX4;
Phospholipase activity	10	45	0.415282	1.67396	0.0676079	1	0.329221	0.844233	PLA2G15; PLA2G10; PLA2G7; PLA2G5; PLA2G4C; PLCB4; PLCB1; LYPLA2; PLA2G2A; PLA2G1B;
Protein threonine/tyrosine kinase activity	5	28	0.207641	1.34631	0.312213	1	0.728498	1	WEE1; TESK1; CLK3; CLK2; TTK;
Channel or pore class transporter activity	1	3	0.0415282	2.52566	0.347976	1	0.771549	1	RHD;
Phosphoric diester hydrolase activity	9	29	0.373754	2.33774	0.0104675	1	0.104543	0.268082	PDE1C; PDE6C; PDE5A; PDE1B; PDE4B; ENPP2; PDE6H; SMPD2; PLD1;
Cytokine activity	17	107	0.70598	1.19646	0.25065	1	0.650561	1	IL1RN; IL23A; IL9; LTB; SECTM1; CCL19; TNFRSF11B; IL6; IFI6; CXCL8; CCL3; MDK; ISG15; IFNA4; IL10; CSF3; IFNB1;
Carboxypeptidase activity	6	21	0.249169	2.15312	0.050541	1	0.28303	0.725783	CPN1; CPA3; CPB2; CPB1; CPA1; PRCP;
Enzyme regulator activity	2	13	0.0830565	1.16289	0.531135	1	0.983258	1	NCF4; CPN2;
Transmembrane receptor activity	15	52	0.622924	2.17227	0.00243051	0.544434	0.0340271	0.0872568	IL18R1; IL7R; IL17RA; EVI2A; CSF2RB; IL15RA; SORL1; SIGMAR1; CRLF1; RRBP1; IL2RA; IL2RG; IL2RB; IL4R; IL6R;
Aspartic-type signal peptidase activity	3	7	0.124585	3.23198	0.0541683	1	0.288897	0.740829	PGC; CTSE; CTSD;
Galactosyltransferase activity	5	38	0.207641	0.99211	0.58124	1	0.993876	1	B4GALT6; B3GALT4; B3GALT2; GALNT3; B4GALT1;
Deoxyribonuclease activity	6	17	0.249169	2.65944	0.0183185	1	0.146548	0.375797	DNASE1; NTHL1; DNASE1L1; DNASE1L3; FEN1; DNASE2;
Helicase activity	2	25	0.0830565	0.604926	0.863327	1	1	1	MCM7; DDX39A;
DNA-methyltransferase activity	1	4	0.0415282	1.89582	0.434615	1	0.873701	1	DNMT1;
DNA-directed DNA polymerase activity	4	20	0.166113	1.5084	0.270435	1	0.680645	1	PAPD7; POLA2; POLD2; POLG;
Aminopeptidase activity	3	29	0.124585	0.780978	0.760357	1	1	1	ERAP1; XPNPEP2; SEC11A;
Channel regulator activity	1	6	0.0415282	1.26493	0.574896	1	0.990591	1	STOM;
Ribonucleoprotein	9	41	0.373754	1.65369	0.0857553	1	0.376651	0.965858	MKRN3; GEMIN2; HNRNPUL1; SNRNP70; SNRNP200; SF3B4; SRSF2; HNRNPM; PTBP1;
Protein tyrosine phosphatase activity	4	25	0.166113	1.20684	0.429299	1	0.873701	1	PTPN22; PTP4A3; PTPN18; PTPN6;
Cofactor binding	1	1	0.0415282	7.52697	0.132855	1	0.492289	1	F3;
Metal ion binding	3	7	0.124585	3.23198	0.0541683	1	0.288897	0.740829	ZCCHC11; HRG; F5;
Extracellular matrix binding	1	2	0.0415282	3.78221	0.248066	1	0.650561	1	F9;
Growth factor binding	1	8	0.0415282	0.949093	0.680383	1	1	1	IGFBP3;
Storage protein	1	3	0.0415282	2.52566	0.347976	1	0.771549	1	FTL;
Nucleocytoplasmic transporter activity	1	2	0.0415282	3.78221	0.248066	1	0.650561	1	FUS;
Racemase and epimerase activity	4	11	0.166113	2.74143	0.0473728	1	0.277114	0.710613	GALE; HSD17B6; RPE; PROSC;
Amidinotransferase activity	1	3	0.0415282	2.52566	0.347976	1	0.771549	1	GATM;
Phosphorylase activity	8	20	0.332226	3.01304	0.00273309	0.612212	0.0354305	0.0908557	FPGT; PYGL; PYGB; UPP1; UAP1; NADK; PNP; TK2;
GTP binding	2	8	0.0830565	1.88879	0.28846	1	0.694785	1	SEPT4; SEPT9;
Signal transducer activity	5	31	0.207641	1.21606	0.395687	1	0.844132	1	NCK2; TM4SF5; EI24; RTN1; STMN1;
Peroxidase activity	9	20	0.373754	3.3892	0.000534877	0.119812	0.00855803	0.0219456	GPX2; GPX7; PXDN; PRDX2; PRDX1; GPX4; GPX1; PRDX4; PTGS2;
Chemokine activity	18	53	0.747508	2.55727	9.81314e-05	0.0219814	0.00219814	0.00563677	XCL2; XCL1; CCL27; CCL16; CXCL6; CCL13; CCL8; CCL20; LTB; CXCL13; CCL18; CCL21; CXCL9; CCL7; CCL4; CCL5; PF4V1; CXCL10;
Glutathione transferase activity	4	21	0.166113	1.43661	0.301924	1	0.711906	1	GSTA1; GSTT1; GSTM3; GSTA2;
Complement binding	2	3	0.0830565	5.02631	0.0482476	1	0.277114	0.710613	HRG; CFH;
MRNA binding	1	4	0.0415282	1.89582	0.434615	1	0.873701	1	HNRNPAB;
Immunoglobulin binding	2	2	0.0830565	7.52697	0.0176441	1	0.146381	0.37537	HRG; MSMB;
Polysaccharide binding	2	2	0.0830565	7.52697	0.0176441	1	0.146381	0.37537	LBP; HRG;
Lipid phosphatase activity	4	28	0.166113	1.07758	0.5208	1	0.980329	1	INPP5E; INPPL1; MTMR11; INPP5D;
Receptor regulator activity	1	6	0.0415282	1.26493	0.574896	1	0.990591	1	SREK1IP1;
Inward rectifier channel	5	14	0.207641	2.69166	0.0292579	1	0.199859	0.512506	KCNJ12; KCNJ2; KCNJ5; KCNJ15; KCNK1;
DNA ligase activity	1	2	0.0415282	3.78221	0.248066	1	0.650561	1	LIG3;
Structural constituent of myelin sheath	1	1	0.0415282	7.52697	0.132855	1	0.492289	1	MBP;
Sulfotransferase activity	7	53	0.290698	0.99536	0.567737	1	0.990591	1	SULT1A4; UST; SULT1A1; TPST2; CHST2; TST; SULT2A1;
RNA methyltransferase activity	1	12	0.0415282	0.632992	0.819342	1	1	1	TRMT1;
Exonuclease activity	1	10	0.0415282	0.759464	0.759701	1	1	1	EXD2;
Histone binding	1	3	0.0415282	2.52566	0.347976	1	0.771549	1	NASP;
Sugar-phosphatase activity	1	4	0.0415282	1.89582	0.434615	1	0.873701	1	PFKFB4;
Protein serine/threonine phosphatase activity	6	44	0.249169	1.02788	0.539349	1	0.99028	1	PPP2R5D; PPP2R1A; PPP1CA; PPP1CB; PPP4C; PPP3CA;
Lipid binding	3	11	0.124585	2.05778	0.171069	1	0.549522	1	PSAP; SFTPC; DKK3;
Receptor signaling protein tyrosine phosphatase activity	3	16	0.124585	1.41513	0.359371	1	0.781546	1	PTPRM; PTPRC; PTPRN2;
Coreceptor activity	1	1	0.0415282	7.52697	0.132855	1	0.492289	1	PVRL2;
Sialyltransferase activity	3	19	0.124585	1.1918	0.471933	1	0.935513	1	ST3GAL5; ST3GAL4; ST6GAL1;
RNA-directed DNA polymerase activity	1	1	0.0415282	7.52697	0.132855	1	0.492289	1	TERT;
DNA topoisomerase activity	2	6	0.0830565	2.51734	0.183992	1	0.549522	1	TOP3A; TOP2A;
Anion channel activity	1	1	0.0415282	7.52697	0.132855	1	0.492289	1	UCP3;
Neurotransmitter transporter activity	1	5	0.0415282	1.51741	0.509746	1	0.967653	1	SLC6A15;
Mannosyltransferase activity	1	10	0.0415282	0.759464	0.759701	1	1	1	DPM1;
Oxidative phosphorylation uncoupler activity	1	1	0.0415282	7.52697	0.132855	1	0.492289	1	SLC25A14;
Caspase activator activity	1	7	0.0415282	1.08448	0.631392	1	1	1	RASSF2;
Protein domain specific binding	2	6	0.0830565	2.51734	0.183992	1	0.549522	1	ITSN2; ELMO1;
Structural constituent of nuclear pore	1	2	0.0415282	3.78221	0.248066	1	0.650561	1	POM121;
Dipeptidase activity	1	1	0.0415282	7.52697	0.132855	1	0.492289	1	NAALADL1;
Structural constituent of chromatin	1	2	0.0415282	3.78221	0.248066	1	0.650561	1	SMC4;
Carrier activity	1	3	0.0415282	2.52566	0.347976	1	0.771549	1	SLC25A13;

## Sheet: Biological process
Analysis: Biological process
Dataset name: DEGs in metastatic pancreatic cancer
Number of genes in the dataset: 2428
Number of genes in the dataset (which are available in Biological process database) :2408
Number of genes in background: 18124
Is analysis quantitative: No
						Corrected p-values
Biological process	No. of genes in the dataset	No. of genes in the background dataset	Percentage of genes	Fold enrichment	P-value (Hypergeometric test)	Bonferroni method	BH method	Q-value (Storey-Tibshirani method)	genes mapped (from input data set)
Biological_process unknown	224	4731	9.30233	0.356377	1	1	1	1	KIAA0101; R3HCC1L; GALNT18; WSCD2; XKRY2; SCGB1D1; MYCL; NAALADL1; GATC; CNTN5; CSN3; ELOVL5; DAGLA; RPGRIP1; ANKRD40; PTPN20; EFR3B; EDDM3A; CXorf23; FICD; C22orf31; SLITRK5; CTAG2; ADTRP; SLITRK3; CCDC57; TTC30A; MISP; CARTPT; LEFTY1; MTUS2; C18orf25; EVI2A; OLFML1; TRIM15; ZNF117; CSHL1; NKG7; AHDC1; RSL1D1; ACAP1; TMEM5; LRRTM2; WDR62; SEPT6; ACSM2A; SRPX2; SIPA1L3; NCKAP1L; ARHGAP25; RPL3L; …
Protein metabolism	254	1323	10.5482	1.44505	2.31123e-10	4.11399e-08	1.0285e-08	3.77691e-08	SERPINI2; MBTPS2; CELA2B; SERPINB13; RPS25; SRP72; HSPA1A; RPL30; RPL3; CST5; RPL6; ADAM21; PCSK6; RPL17; TFPI; SPINK4; CMA1; RPL34; RPL5; RPL29; RPL31; RPL24; SERPINH1; NAALADL1; RPS27A; RPS17; F13B; RPS4X; RPS7; HGFAC; RPS6; F9; RPL7; TLL2; KAZALD1; RPL9; SLPI; RPS24; RPL21; KLKB1; RPL4; DNAJB4; ADAMTS2; SPP2; CST7; TMPRSS2; HECW1; USP9Y; PHLDA1; B3GALT4; CPN1; HSPA6; ADAMTS3; SERPINB8; CPA3; S…
Metabolism	329	1683	13.6628	1.47136	2.61253e-14	4.6503e-12	1.586e-12	5.8242e-12	GAPDH; UGT2B11; CEL; PGK1; ADPRH; GALE; GLUD2; DIO1; PFKFB4; PLA2G15; UGT1A10; PDE1C; CTPS1; ATP6V0E2; PDIA2; TGM5; RDH16; PLA2G10; GSTA1; ATP8B1; GM2A; CYP2C19; AKR1D1; ALOX15; ADH1A; COMT; PDE6C; GMDS; LCAT; AOC2; PNLIPRP2; GNMT; HDC; B4GALT6; BAAT; GAD2; AK4; ALDOA; CYP11B2; CYP4F11; PKM; LCT; HPD; ADH6; PFKFB1; TPI1; ACSM1; UCP3; GPT; DAO; MGAM; CLPS; TAT; CYP4A11; HEXA; AKR1C4; HAO1; AKR7A3;…
Energy pathways	321	1633	13.3306	1.47954	2.67303e-14	4.758e-12	1.586e-12	5.8242e-12	GAPDH; UGT2B11; CEL; PGK1; ADPRH; GLUD2; DIO1; PFKFB4; PLA2G15; UGT1A10; PDE1C; CTPS1; ATP6V0E2; PDIA2; TGM5; RDH16; PLA2G10; GSTA1; ATP8B1; GM2A; CYP2C19; AKR1D1; ALOX15; ADH1A; COMT; PDE6C; GMDS; LCAT; AOC2; PNLIPRP2; GNMT; HDC; B4GALT6; BAAT; GAD2; AK4; ALDOA; CYP11B2; CYP4F11; PKM; LCT; HPD; ADH6; PFKFB1; TPI1; ACSM1; UCP3; GPT; DAO; MGAM; CLPS; TAT; CYP4A11; HEXA; AKR1C4; HAO1; AKR7A3; LYZ; …
Cell growth and/or maintenance	196	1125	8.13953	1.31135	2.73556e-05	0.0048693	0.000973861	0.00357627	ACTB; HAP1; PRY2; TMSB10; KRT83; TPT1; PCOLCE; VCAN; FN1; MARCKS; COL3A1; CFL1; TUBB4B; KRTAP5-9; KRT9; KIF14; SGCG; EPB41; TNR; MYO1F; CRYGA; TEKT2; WIPF1; IMPG1; NUPR1; NEBL; TUBA1B; COL1A2; TPM2; KRT85; CEP131; MATN4; HABP4; TFF2; AFM; DMP1; ACTN3; COL9A1; GOLGA2; COL1A1; MAP1A; KIF1C; MATN3; FMNL1; COL8A1; RND1; DOPEY2; CLDN18; CRYBB2; NCAM2; SPTA1; COL13A1; ACAN; SREK1IP1; DSC2; KLHL25; EVPL…
Transport	192	1215	7.97342	1.18943	0.00492538	0.876718	0.10959	0.402441	CLCN7; SLC34A1; HDLBP; HBA1; CFTR; HBB; ABCA2; P2RX3; ATP12A; KCNE1; SLC6A9; TRPA1; GABRR1; AQP8; AP4E1; CSN2; KCNJ12; GRIA3; FTL; GABRD; APOL1; SLC16A7; SLCO1B1; SLC8A2; KCNJ2; TRPC6; SLC26A4; RASSF9; KCNA4; KCNJ5; SAA4; SCN9A; APOF; SCNN1G; P2RX1; KCNA1; ABCB4; ALB; CLCN5; SLC10A1; UCP3; AQP9; SCNN1D; CACNA1S; SLC4A7; ABCB10; SLC25A40; KCNJ15; SLC4A4; SLC10A2; SNX4; BGLAP; PMP2; SHBG; SCN2A; GA…
Cell communication	555	3713	23.0482	1.12505	0.000518014	0.0922064	0.0131723	0.0483722	DAB2; AKAP9; CALB2; PSTPIP1; IL1RN; OR10H3; DGKB; SHC1; ARHGAP1; XCL2; RASAL2; OR7A5; LFNG; FGF6; ADGRB3; TULP3; REPS1; NRTN; GPR6; CDK3; TNFRSF11A; DRD5; P2RY11; AIF1; DSG3; GNAT1; CXCR3; NR2E1; AKAP17A; MS4A2; CALCB; CHRNB3; TACR1; IBSP; FER; CETN1; TNFRSF10D; GPR37L1; SMC1A; CDK5R2; CCNT1; HDGF; TNFSF4; PPY; GPR20; CNTFR; UPK1B; GCGR; SCTR; SMO; P2RY14; RAB40A; ESM1; PRKG2; APLP2; LY96; BTC; T…
Signal transduction	595	3934	24.7093	1.13837	8.28987e-05	0.014756	0.00245933	0.00903128	DAB2; AKAP9; CALB2; PSTPIP1; GNRH2; IL1RN; OR10H3; DGKB; SHC1; ARHGAP1; XCL2; GRM7; RASAL2; OR7A5; LFNG; FGF6; ADGRB3; TULP3; REPS1; NRTN; GPR6; CDK3; TNFRSF11A; NCK2; DRD5; P2RY11; AIF1; DSG3; GNAT1; CXCR3; NR2E1; AKAP17A; MS4A2; CALCB; CHRNB3; TACR1; IBSP; FER; CETN1; TNFRSF10D; GPR37L1; SMC1A; CDK5R2; CCNT1; HDGF; TNFSF4; YWHAB; PPY; GPR20; CNTFR; UPK1B; GCGR; IFRD1; SCTR; SMO; P2RY14; RAB40A;…
Regulation of nucleobase, nucleoside, nucleotide and nucleic acid metabolism	358	2828	14.8671	0.952819	0.864508	1	1	1	RNASE1; ASCL2; MSI1; TCF7; RUNX1; SSX5; HIST1H4K; SIM1; TBX6; SOX1; NEUROG3; RBMS1; BRD3; ZNF10; HIST1H1B; HIST1H2AI; PRDM1; CHD1L; FOXG1; KHDRBS2; MLLT1; SP4; TEF; RFX1; PROP1; RBMS3; MYCL; SSX2; DMC1; RFX2; ZIC2; HIST1H2BL; PTRF; IRF7; SIX6; TCF3; DENND4A; ZNF711; ZNF280B; MKRN3; ONECUT1; DNASE1; OASL; CDT1; AIRE; KDM4C; SETBP1; TWISTNB; MNDA; ZNF22; NR5A2; ZNF652; POU2AF1; ZNF85; ZIC1; MAFF; N…
RNA metabolism	4	26	0.166113	1.16038	0.460502	1	1	1	HNRNPUL1; DHX30; PPP1R8; ADARB1;
Lipid storage	1	2	0.0415282	3.782	0.248079	1	1	1	PLIN2;
Lipid transport	3	7	0.124585	3.2318	0.0541759	1	0.688808	1	ABCG1; SAA1; PLIN2;
Regulation of physiological process	3	5	0.124585	4.52194	0.0190116	1	0.338407	1	PPY; CCK; ADM;
Regulation of cell cycle	12	57	0.498339	1.58558	0.0686159	1	0.763352	1	CCNC; ST7; NASP; CCNE2; APITD1; GRB2; NBL1; MAPK9; NOP2; CCNG1; QSOX1; MAD1L1;
Vesicle-mediated transport	1	17	0.0415282	0.446903	0.911489	1	1	1	BICD2;
Carbohydrate metabolism	2	8	0.0830565	1.88869	0.288483	1	1	1	PDK4; GANAB;
Regulation of blood pressure	1	3	0.0415282	2.52552	0.347992	1	1	1	AGTR1;
Homeostasis	1	3	0.0415282	2.52552	0.347992	1	1	1	AGTR1;
Regulation of cell proliferation	3	23	0.124585	0.984568	0.605951	1	1	1	MAPK7; DLC1; LAPTM4B;
Amino acid and derivative metabolism	1	4	0.0415282	1.89571	0.434634	1	1	1	ALAS1;
Immune response	157	576	6.51993	2.0516	1.17105e-19	2.08448e-17	2.08448e-17	7.65473e-17	PGLYRP1; CEACAM5; IL23A; XCL1; CFHR4; CCL27; MAGEA1; SSX2; CD74; CD93; MAGEB2; GP9; C8G; C9; CFHR1; CFHR2; IL18R1; LECT2; FCN1; HLA-E; MBL2; CFHR3; LILRA4; CLEC10A; CD101; CTAG2; IL9; NCR1; UTY; IGSF6; FCER2; KLRG1; PVRL1; LBP; CXCL6; MICB; IL7R; CD86; C8B; LILRB4; HLA-DQB1; LAG3; SPN; BPI; CD247; ALOX5AP; GNLY; HLA-F; LGALS2; LY75; PSG9; IL1RAP; ITGAL; RSAD2; CD1D; HLA-DOB; CD27; IFIT3; NCF4; CD…
Anti-apoptosis	4	32	0.166113	0.942876	0.630639	1	1	1	TRIAP1; P2RY6; IFI6; GPX1;
Proteolysis and peptidolysis	1	16	0.0415282	0.474817	0.897914	1	1	1	UBA1;
Ion transport	6	48	0.249169	0.942191	0.627953	1	1	1	CACNA1G; GRIA3; SLC22A1; SLC22A18; P2RX5; KCNJ13;
Cell cycle	4	22	0.166113	1.37126	0.333823	1	1	1	ZWINT; GAS7; CDC20; SEPT2;
Apoptosis	33	220	1.37043	1.12927	0.252326	1	1	1	FCMR; GAS2; ST18; CASP1; PMAIP1; HRG; PHLDA2; SEPT4; MAPK7; TAF6; RASSF2; DLC1; PXDN; BNIP3L; DEDD; FKBP8; MAGED1; BAG6; GRB2; VOPP1; MKNK1; IGFBP3; BNIP3; MAPK9; PDCD4; PSEN2; PDCD2; SEMA3B; BCL2A1; BIK; BAK1; BLK; KAT5;
Regulation of gene expression, epigenetic	9	66	0.373754	1.02733	0.521128	1	1	1	HOXA10; RFX5; CELF1; SP110; WHSC1; HOPX; HNRNPUL1; ILF3; MAF;
Fatty acid metabolism	1	12	0.0415282	0.632957	0.81936	1	1	1	BDH1;
Regulation of coagulation	1	1	0.0415282	7.52655	0.132863	1	0.875908	1	C4BPB;
Regulation of cell growth	3	21	0.124585	1.07829	0.541792	1	1	1	ING1; DLC1; TSC22D1;
Protein folding	3	16	0.124585	1.41505	0.359406	1	1	1	HSPA12A; TAPBP; CAPNS1;
Cell motility	5	20	0.207641	1.88446	0.116133	1	0.875908	1	MYH15; SPAG6; PTP4A3; MICAL3; SEC16A;
Cell-cell adhesion	1	12	0.0415282	0.632957	0.81936	1	1	1	PCDH9;
Negative regulation of enzyme activity	1	3	0.0415282	2.52552	0.347992	1	1	1	CDKN2D;
Cytoskeleton organization and biogenesis	4	21	0.166113	1.43653	0.301961	1	1	1	MTUS2; ELMO1; LASP1; VASP;
Synaptic transmission	1	4	0.0415282	1.89571	0.434634	1	1	1	GRM7;
G-protein coupled receptor protein signaling pathway	2	10	0.0830565	1.51133	0.391357	1	1	1	VIP; GPR162;
Cell adhesion	4	54	0.166113	0.558813	0.940339	1	1	1	PVRL1; COL17A1; MAEA; SDC1;
Cell proliferation	10	39	0.415282	1.93132	0.0279849	1	0.452847	1	SETD1A; IL15RA; TXNRD2; PDGFA; PTP4A3; SEPT9; PPP1CA; TMEM97; NOP2; IL4R;
Cell differentiation	3	29	0.124585	0.780935	0.760392	1	1	1	CEP131; SETD1A; NDRG4;
DNA repair	7	58	0.290698	0.909518	0.665827	1	1	1	TRIAP1; XRCC3; CCNO; UNG; H2AFX; PCNA; KAT5;
Protein modification	4	20	0.166113	1.50832	0.270469	1	1	1	LIPT1; ICMT; EHMT2; FNTA;
Xenobiotic metabolism	2	6	0.0830565	2.5172	0.184008	1	1	1	SULT1A4; CYP2D6;
Drug metabolism	2	4	0.0830565	3.77266	0.0880668	1	0.825047	1	CYP2D6; FMO3;
DNA replication	3	13	0.124585	1.74135	0.244065	1	1	1	ORC5; RFC5; MCM7;
Cell development	1	13	0.0415282	0.584306	0.843376	1	1	1	CRELD1;
Neurogenesis	2	7	0.0830565	2.15811	0.235941	1	1	1	RFNG; MBP;
Regulation of signal transduction	4	24	0.166113	1.25704	0.397722	1	1	1	FCGR2B; ARHGEF7; LASP1; IL1R2;
Cell-cell signaling	1	16	0.0415282	0.474817	0.897914	1	1	1	EXOC6B;
Cellular morphogenesis during differentiation	1	3	0.0415282	2.52552	0.347992	1	1	1	HOXA1;
RNA localization	1	2	0.0415282	3.782	0.248079	1	1	1	FUS;
Lipid metabolism	8	33	0.332226	1.82635	0.0628668	1	0.746019	1	APOL1; PTGES; PIKFYVE; DEGS1; ACOT7; PPAP2B; INSIG1; MGLL;
Cell migration	4	15	0.166113	2.01076	0.127852	1	0.875908	1	VNN2; ELMO1; PDGFA; NRP1;
Chromosome organization and biogenesis	2	4	0.0830565	3.77266	0.0880668	1	0.825047	1	HIST1H2BD; SMC4;
Nucleobase, nucleoside, nucleotide and nucleic acid transport	1	7	0.0415282	1.08442	0.631414	1	1	1	KEAP1;
Regulation of translation	4	13	0.166113	2.31987	0.0828007	1	0.825047	1	PUM1; EIF6; MKNK1; FXR1;
Cellular defense response	1	4	0.0415282	1.89571	0.434634	1	1	1	SFTPB;
Cell surface receptor linked signal transduction	2	8	0.0830565	1.88869	0.288483	1	1	1	PDGFA; SDC1;
Cytoskeletal anchoring	1	4	0.0415282	1.89571	0.434634	1	1	1	PLEC;
Inflammatory response	2	14	0.0830565	1.07983	0.57266	1	1	1	LTB; SAA1;
Chromosome segregation	1	7	0.0415282	1.08442	0.631414	1	1	1	NDC80;
Transcription	3	46	0.124585	0.492391	0.954286	1	1	1	PPARD; ZNF207; TCEA1;
Cell recognition	1	4	0.0415282	1.89571	0.434634	1	1	1	NRXN2;
Regulation of enzyme activity	1	5	0.0415282	1.51733	0.509766	1	1	1	NCF4;
Transmembrane receptor protein tyrosine kinase signaling pathway	1	2	0.0415282	3.782	0.248079	1	1	1	NTRK1;
Cell organization and biogenesis	2	7	0.0830565	2.15811	0.235941	1	1	1	LPCAT1; PIGF;
Intercellular junction assembly and/or maintenance	1	2	0.0415282	3.782	0.248079	1	1	1	PKP1;
Calcium-mediated signaling	1	9	0.0415282	0.843709	0.722885	1	1	1	PLCB4;
Intracellular signaling cascade	1	3	0.0415282	2.52552	0.347992	1	1	1	PLCB4;
Muscle contraction	3	5	0.124585	4.52194	0.0190116	1	0.338407	1	FXYD1; AHNAK; MYL9;
Mitosis	1	5	0.0415282	1.51733	0.509766	1	1	1	CKAP5;
Embryonic development	2	11	0.0830565	1.37406	0.440306	1	1	1	VIP; ST6GAL1;
Skeletal development	1	4	0.0415282	1.89571	0.434634	1	1	1	CHRD;
Lymphocyte activation	1	1	0.0415282	7.52655	0.132863	1	0.875908	1	ST6GAL1;
Lymphocyte proliferation	1	1	0.0415282	7.52655	0.132863	1	0.875908	1	ST6GAL1;
Reproduction	1	9	0.0415282	0.843709	0.722885	1	1	1	SPAG1;
Neurotransmitter transport	1	4	0.0415282	1.89571	0.434634	1	1	1	SLC6A15;
Vasodilation	1	2	0.0415282	3.782	0.248079	1	1	1	VIP;
Muscle development	1	5	0.0415282	1.51733	0.509766	1	1	1	TAGLN;
Regulation of metabolism	1	5	0.0415282	1.51733	0.509766	1	1	1	UCP3;
Pyrimidine salvage	1	1	0.0415282	7.52655	0.132863	1	0.875908	1	UPP1;
Protein transport	2	11	0.0830565	1.37406	0.440306	1	1	1	ITSN2; SEC16A;
Morphogenesis	1	3	0.0415282	2.52552	0.347992	1	1	1	NRP1;
Synaptic vesicle transport	2	3	0.0830565	5.02604	0.0482526	1	0.66069	1	HAP1; PCLO;
Cell death	3	6	0.124585	3.76954	0.0342945	1	0.508702	1	TXNRD2; RASSF2; WIPI1;
ER organization and biogenesis	1	1	0.0415282	7.52655	0.132863	1	0.875908	1	SEC16A;
Golgi organization and biogenesis	1	1	0.0415282	7.52655	0.132863	1	0.875908	1	COG5;
Spindle assembly	1	2	0.0415282	3.782	0.248079	1	1	1	TPX2;
Behavior	1	2	0.0415282	3.782	0.248079	1	1	1	HYPM;
Regulation of cellular process	1	3	0.0415282	2.52552	0.347992	1	1	1	SREK1IP1;

## Sheet: Biological pathway
Analysis: Biological pathway
Dataset name: DEGs in metastatic pancreatic cancer
Number of genes in the dataset: 2428
Number of genes in the dataset (which are available in Biological pathway database) :1319
Number of genes in background: 6290
Is analysis quantitative: No
						Corrected p-values
Biological pathway	No. of genes in the dataset	No. of genes in the background dataset	Percentage of genes	Fold enrichment	P-value (Hypergeometric test)	Bonferroni method	BH method	Q-value (Storey-Tibshirani method)	genes mapped (from input data set)
The role of Nef in HIV-1 replication and disease pathogenesis	10	27	0.75815	1.76731	0.0406476	1	0.347693	0.820508	CD247; HCK; DOCK2; LCK; ELMO1; AP1S1; AP2S1; AP2M1; FYN; AP1S2;
Interactions of Tat with host cellular proteins	1	2	0.075815	2.39623	0.375449	1	1	1	CCNT1;
Vif-mediated degradation of APOBEC3G	13	69	0.985595	0.899018	0.714356	1	1	1	RPS27A; PSMD6; PSMB9; PSME2; PSMB8; TCEB2; CDC27; PSMB4; UBE2C; PSMB3; PSMB2; PSMD11; PSMD2;
APOBEC3G mediated resistance to HIV-1 infection	1	5	0.075815	0.961362	0.691836	1	1	1	HMGA1;
Nuclear import of Rev protein	8	30	0.60652	1.27283	0.283204	1	1	1	NUP188; RAN; POM121; RAE1; NUP153; NUP205; NUP93; NUP210;
Interactions of Rev with host cellular proteins	11	33	0.833965	1.59054	0.0676723	1	0.458851	1	NUP188; RAN; POM121; RANGAP1; RAE1; NUP153; XPO1; NUP205; NUP93; RANBP1; NUP210;
Nef mediated downregulation of MHC class I complex cell surface expression	2	9	0.15163	1.06384	0.592694	1	1	1	AP1S1; AP1S2;
Nef Mediated CD4 Down-regulation	3	9	0.227445	1.59311	0.287648	1	1	1	LCK; AP2S1; AP2M1;
Nef-mediates down modulation of cell surface receptors by recruiting them to clathrin adapters	5	20	0.379075	1.19397	0.412844	1	1	1	LCK; AP1S1; AP2S1; AP2M1; AP1S2;
Nef mediated downregulation of CD28 cell surface expression	1	2	0.075815	2.39623	0.375449	1	1	1	AP2M1;
Nef and signal transduction	6	8	0.45489	3.57804	0.00159154	1	0.0273679	0.0645845	CD247; HCK; DOCK2; LCK; ELMO1; FYN;
Developmental Biology	110	432	8.33965	1.21434	0.0114305	1	0.12796	0.301968	RPS25; NEUROG3; RPL30; RPL3; RPL6; CACNA1G; PCSK6; NRTN; RPL17; NCK2; RPL34; CFL1; RPL5; RPL29; RPL31; RPL24; RPS27A; RPS17; RPS4X; RPS7; RPS6; RPL7; RPL9; TRPC6; RPS24; YWHAB; RPL21; TCF3; RPL4; ONECUT1; CACNA1S; LEFTY1; CDK5R1; NEUROD1; NTRK1; PPARG; ITGA1; RND1; EGR2; IAPP; RPL3L; SPTA1; CCNC; CACNA1D; LEFTY2; ABLIM3; MYF6; DLG3; RPL11; MED1; RAC2; PCK1; SIAH2; CHL1; CACNB3; HRAS; SRGAP2; NRP1…
Vpu mediated degradation of CD4	12	67	0.90978	0.854686	0.775535	1	1	1	RPS27A; PSMD6; PSMB9; PSME2; PSMB8; CDC27; PSMB4; UBE2C; PSMB3; PSMB2; PSMD11; PSMD2;
Nef Mediated CD8 Down-regulation	2	7	0.15163	1.36736	0.449858	1	1	1	AP2S1; AP2M1;
MicroRNA (miRNA) Biogenesis	3	22	0.227445	0.652153	0.870104	1	1	1	AGO2; RAN; POLR2E;
Regulatory RNA pathways	3	22	0.227445	0.652153	0.870104	1	1	1	AGO2; RAN; POLR2E;
Sema4D in semaphorin signaling	11	27	0.833965	1.94386	0.0154071	1	0.162652	0.383837	RND1; RAC2; RHOG; RRAS; MYH9; PTPRC; RHOA; MYH11; MYL9; RHOB; LIMK1;
Sema4D mediated inhibition of cell attachment and migration	3	8	0.227445	1.792	0.224714	1	0.901966	1	RND1; RRAS; RHOA;
Sema4D induced cell migration and growth-cone collapse	9	22	0.682335	1.95213	0.0267639	1	0.249398	0.588544	RND1; RAC2; RHOG; MYH9; RHOA; MYH11; MYL9; RHOB; LIMK1;
SEMA3A-Plexin repulsion signaling by inhibiting Integrin adhesion	5	14	0.379075	1.70531	0.151322	1	0.760255	1	RND1; NRP1; RRAS; FYN; TLN1;
Axon guidance	55	219	4.16983	1.19779	0.075765	1	0.49951	1	CACNA1G; NRTN; NCK2; CFL1; TRPC6; YWHAB; CACNA1S; CDK5R1; NTRK1; ITGA1; RND1; SPTA1; CACNA1D; ABLIM3; DLG3; RAC2; SIAH2; CHL1; CACNB3; HRAS; SRGAP2; NRP1; RHOG; NRCAM; RRAS; TYROBP; AP2S1; MYH9; AP2M1; ABLIM1; FYN; PTPRC; TLN1; PLXNC1; CAP2; SPTAN1; GRB2; DPYSL3; RHOA; MYH11; VASP; MYL9; SPTBN1; CLASP1; CRMP1; DPYSL2; SEMA7A; NEO1; RHOB; VAV2; LIMK1; CAP1; CSNK2B; CD24; STIP1;
Semaphorin interactions	23	64	1.74375	1.71424	0.00398589	1	0.0563429	0.132962	CFL1; CDK5R1; ITGA1; RND1; RAC2; NRP1; RHOG; RRAS; TYROBP; MYH9; FYN; PTPRC; TLN1; PLXNC1; DPYSL3; RHOA; MYH11; MYL9; CRMP1; DPYSL2; SEMA7A; RHOB; LIMK1;
NCAM signaling for neurite out-growth	13	57	0.985595	1.08825	0.417278	1	1	1	CACNA1G; NRTN; YWHAB; CACNA1S; SPTA1; CACNA1D; CACNB3; HRAS; FYN; TLN1; SPTAN1; GRB2; SPTBN1;
Other semaphorin interactions	4	16	0.30326	1.19442	0.440669	1	1	1	ITGA1; TYROBP; PLXNC1; SEMA7A;
CRMPs in Sema3A signaling	6	16	0.45489	1.79014	0.0983981	1	0.603938	1	CDK5R1; NRP1; FYN; DPYSL3; CRMP1; DPYSL2;
Sema3A PAK dependent Axon repulsion	4	15	0.30326	1.27399	0.388375	1	1	1	CFL1; NRP1; FYN; LIMK1;
CHL1 interactions	3	5	0.227445	2.86505	0.0655631	1	0.446364	1	CHL1; NRP1; STIP1;
Signal transduction by L1	8	35	0.60652	1.09105	0.457393	1	1	1	NRP1; RHOG; AP2S1; AP2M1; RHOA; RHOB; VAV2; CSNK2B;
CDO in myogenesis	4	24	0.30326	0.796444	0.772827	1	1	1	TCF3; MYF6; NEO1; CDH2;
Myogenesis	4	24	0.30326	0.796444	0.772827	1	1	1	TCF3; MYF6; NEO1; CDH2;
NrCAM interactions	2	7	0.15163	1.36736	0.449858	1	1	1	DLG3; NRCAM;
Neurofascin interactions	1	9	0.075815	0.534564	0.879918	1	1	1	NRCAM;
Regulation of gene expression in endocrine-committed (NEUROG3+) progenitor cells	3	5	0.227445	2.86505	0.0655631	1	0.446364	1	NEUROG3; NEUROD1; INSM1;
Regulation of gene expression in late stage (branching morphogenesis) pancreatic bud precursor cells	2	6	0.15163	1.59487	0.368472	1	1	1	NEUROG3; ONECUT1;
Regulation of gene expression in early pancreatic precursor cells	2	6	0.15163	1.59487	0.368472	1	1	1	ONECUT1; PDX1;
Regulation of beta-cell development	38	108	2.88097	1.67817	0.000407577	0.679839	0.0167145	0.0394439	RPS25; NEUROG3; RPL30; RPL3; RPL6; RPL17; RPL34; RPL5; RPL29; RPL31; RPL24; RPS27A; RPS17; RPS4X; RPS7; RPS6; RPL7; RPL9; RPS24; RPL21; RPL4; ONECUT1; NEUROD1; IAPP; RPL3L; RPL11; RPL39; RPL36A; RPS4Y1; RPL35; RPL22; RPS26; RPS12; INSM1; RPS3A; PDX1; RPS23; INS;
Netrin mediated repulsion signals	1	15	0.075815	0.320881	0.970828	1	1	1	TLN1;
Signaling by Robo receptor	6	23	0.45489	1.24555	0.348178	1	1	1	NCK2; SRGAP2; CAP2; VASP; CLASP1; CAP1;
Role of second messengers in netrin-1 signaling	1	10	0.075815	0.481161	0.905135	1	1	1	TRPC6;
Inactivation of Cdc42 and Rac	1	8	0.075815	0.601301	0.848004	1	1	1	SRGAP2;
Role of Abl in Robo-Slit signaling	3	9	0.227445	1.59311	0.287648	1	1	1	CAP2; CLASP1; CAP1;
Activation of Rac	1	8	0.075815	0.601301	0.848004	1	1	1	NCK2;
Recycling pathway of L1	5	32	0.379075	0.746372	0.831581	1	1	1	NTRK1; AP2S1; AP2M1; TLN1; DPYSL2;
L1CAM interactions	19	79	1.44049	1.14737	0.289038	1	1	1	NTRK1; SPTA1; DLG3; CHL1; NRP1; RHOG; NRCAM; AP2S1; AP2M1; TLN1; SPTAN1; RHOA; SPTBN1; DPYSL2; RHOB; VAV2; CSNK2B; CD24; STIP1;
Interaction between L1 and Ankyrins	4	12	0.30326	1.59223	0.231649	1	0.915618	1	SPTA1; NRCAM; SPTAN1; SPTBN1;
Signal amplification	3	16	0.227445	0.896558	0.683199	1	1	1	GNA15; GNB1; GNAI2;
Platelet Adhesion to exposed collagen	7	13	0.530705	2.56947	0.00911314	1	0.107047	0.252617	GP9; COL1A2; COL1A1; ITGA2; FCER1G; FYN; LYN;
Platelet sensitization by LDL	4	8	0.30326	2.38734	0.0654906	1	0.446364	1	APOB; PECAM1; FGR; PTPN6;
Reduction of cytosolic Ca++ levels	2	10	0.15163	0.957558	0.652965	1	1	1	SLC8A2; ATP2A2;
Elevation of cytosolic Ca2+ levels	2	6	0.15163	1.59487	0.368472	1	1	1	TRPC6; P2RX1;
Platelet calcium homeostasis	4	16	0.30326	1.19442	0.440669	1	1	1	SLC8A2; TRPC6; P2RX1; ATP2A2;
Nitric oxide stimulates guanylate cyclase	1	12	0.075815	0.401034	0.940802	1	1	1	NOS1;
Prostacyclin signalling through prostacyclin receptor	1	4	0.075815	1.2011	0.610002	1	1	1	GNB1;
GP1b-IX-V activation signalling	2	9	0.15163	1.06384	0.592694	1	1	1	GP9; FLNA;
Platelet activation, signaling and aggregation	42	138	3.18423	1.45159	0.00524497	1	0.07171	0.169226	DGKB; SHC1; CFL1; GP9; DAGLA; TRPC6; HABP4; PSAP; LCP2; GNA15; SELP; F2R; RAC2; LCK; SYK; FCER1G; RHOG; F2; AP2S1; AP2M1; FYN; TLN1; FLNA; GNB1; GRB2; MGLL; TUBA4A; PFN1; GNAI2; RHOA; IGFBP3; PLEK; WDR1; APOA1; TF; LYN; RHOB; CSK; VAV2; PRKCH; CAP1; IGFALS;
Transcriptional Regulation of White Adipocyte Differentiation	11	69	0.833965	0.760814	0.883841	1	1	1	PPARG; EGR2; CCNC; MED1; PCK1; MED20; CEBPB; NR2F2; CDK19; MED21; MED12;
Regulation of Signaling by NODAL	2	4	0.15163	2.39031	0.195825	1	0.859851	1	LEFTY1; LEFTY2;
Elongation arrest and recovery	7	31	0.530705	1.078	0.482845	1	1	1	CCNT1; ELL; NELFA; TCEB2; POLR2E; TCEA1; SUPT4H1;
Amyloids	2	2	0.15163	4.76874	0.0439469	1	0.355842	0.839737	APCS; HSPG2;
Regulation of gene expression in beta cells	35	98	2.65353	1.70343	0.000495313	0.826181	0.0167145	0.0394439	RPS25; RPL30; RPL3; RPL6; RPL17; RPL34; RPL5; RPL29; RPL31; RPL24; RPS27A; RPS17; RPS4X; RPS7; RPS6; RPL7; RPL9; RPS24; RPL21; RPL4; NEUROD1; IAPP; RPL3L; RPL11; RPL39; RPL36A; RPS4Y1; RPL35; RPL22; RPS26; RPS12; RPS3A; PDX1; RPS23; INS;
Signaling by NODAL	3	16	0.227445	0.896558	0.683199	1	1	1	PCSK6; LEFTY1; LEFTY2;
Hemostasis	110	375	8.33965	1.39892	4.91773e-05	0.0820277	0.00585912	0.0138267	DGKB; SHC1; HBB; FN1; TFPI; CFL1; F13B; GP9; DAGLA; F9; SLC8A2; TRPC6; COL1A2; KLKB1; HABP4; P2RX1; COL1A1; MAFF; PSAP; SPN; F12; ITGAL; HBG1; PROC; LCP2; KIF3A; F10; GNA15; SELP; KIF11; CD2; ITGA2; F2R; HRG; SERPINF2; RAC2; LCK; F5; HRAS; F3; KIF2C; SYK; FCER1G; RHOG; WEE1; KIF23; SERPINC1; F2; PRKAR2B; KNG1; SELPLG; ITGB2; CD48; AP2S1; ITGA5; SERPING1; ATP2A2; AP2M1; EHD1; FYN; KDM1A; PLAUR; TL…
APC-Cdc20 mediated degradation of Nek2A	6	23	0.45489	1.24555	0.348178	1	1	1	RPS27A; BUB1B; CDC20; CDC27; UBE2C; NEK2;
Platelet homeostasis	10	40	0.75815	1.19308	0.321664	1	1	1	SLC8A2; TRPC6; P2RX1; ATP2A2; GNB1; APOB; PECAM1; NOS1; FGR; PTPN6;
Tie2 Signaling	3	18	0.227445	0.796996	0.761049	1	1	1	SHC1; HRAS; GRB2;
Cell surface interactions at the vascular wall	28	72	2.12282	1.85491	0.00036776	0.613423	0.0167145	0.0394439	SHC1; FN1; SPN; ITGAL; PROC; SELP; CD2; HRAS; FCER1G; F2; SELPLG; ITGB2; CD48; ITGA5; FYN; GRB2; APOB; PROS1; CAV1; BSG; SLC16A1; PECAM1; LYN; SLC16A3; PTPN6; PF4V1; SELL; INPP5D;
Dissolution of Fibrin Clot	9	10	0.682335	4.29234	6.23257e-06	0.0103959	0.00176053	0.00415462	HRG; SERPINF2; PLAUR; PLAT; PLG; PLAU; IGFBP3; SERPINE1; IGFALS;
Disinhibition of SNARE formation	2	8	0.15163	1.19665	0.524906	1	1	1	AP2S1; AP2M1;
Platelet degranulation	13	28	0.985595	2.21497	0.00223254	1	0.0358065	0.0844985	CFL1; HABP4; PSAP; SELP; TLN1; FLNA; TUBA4A; PFN1; PLEK; WDR1; APOA1; TF; CAP1;
Arachidonate production from DAG	2	3	0.15163	3.18444	0.113432	1	0.618313	1	DAGLA; MGLL;
Response to elevated platelet cytosolic Ca2+	15	39	1.13723	1.83488	0.0092811	1	0.107506	0.2537	CFL1; HABP4; PSAP; SELP; AP2S1; AP2M1; TLN1; FLNA; TUBA4A; PFN1; PLEK; WDR1; APOA1; TF; CAP1;
Intrinsic Pathway	11	18	0.833965	2.91526	0.000242758	0.404921	0.0167145	0.0394439	GP9; F9; KLKB1; F12; F10; F2; KNG1; SERPING1; PRCP; IGFBP3; IGFALS;
Common Pathway	13	16	0.985595	3.87516	4.25771e-07	0.000710187	0.000236729	0.000558647	F13B; PROC; F10; F5; SERPINC1; F2; PROS1; FGG; FGB; IGFBP3; FGA; PF4V1; IGFALS;
Formation of Fibrin Clot (Clotting Cascade)	22	33	1.66793	3.17964	1.77709e-08	2.96419e-05	1.4821e-05	3.49754e-05	TFPI; F13B; GP9; F9; KLKB1; F12; PROC; F10; F5; F3; SERPINC1; F2; KNG1; SERPING1; PROS1; FGG; PRCP; FGB; IGFBP3; FGA; PF4V1; IGFALS;
Extrinsic Pathway	4	5	0.30326	3.81689	0.00802127	1	0.0962552	0.227149	TFPI; F9; F10; F3;
Effects of PIP2 hydrolysis	5	20	0.379075	1.19397	0.412844	1	1	1	DGKB; DAGLA; TRPC6; MGLL; PRKCH;
p130Cas linkage to MAPK signaling for integrins	1	10	0.075815	0.481161	0.905135	1	1	1	TLN1;
ADP signalling through P2Y purinoceptor 12	2	6	0.15163	1.59487	0.368472	1	1	1	GNB1; GNAI2;
ADP signalling through P2Y purinoceptor 1	2	10	0.15163	0.957558	0.652965	1	1	1	GNA15; GNB1;
Thromboxane signalling through TP receptor	2	8	0.15163	1.19665	0.524906	1	1	1	GNA15; GNB1;
Thrombin signalling through proteinase activated receptors (PARs)	6	17	0.45489	1.6849	0.126273	1	0.672919	1	GNA15; F2R; F2; GNB1; IGFBP3; IGFALS;
GPVI-mediated activation cascade	11	27	0.833965	1.94386	0.0154071	1	0.162652	0.383837	LCP2; RAC2; LCK; SYK; FCER1G; RHOG; FYN; RHOA; LYN; RHOB; VAV2;
Platelet Aggregation (Plug Formation)	7	29	0.530705	1.15232	0.407587	1	1	1	SHC1; GP9; SYK; F2; TLN1; GRB2; CSK;
Integrin alphaIIb beta3 signaling	5	20	0.379075	1.19397	0.412844	1	1	1	SHC1; SYK; TLN1; GRB2; CSK;
GRB2:SOS provides linkage to MAPK signaling for Intergrins	2	10	0.15163	0.957558	0.652965	1	1	1	TLN1; GRB2;
Mitotic Telophase /Cytokinesis	4	18	0.30326	1.06178	0.540364	1	1	1	KIF23; PLK1; CDC27; UBE2C;
Mitotic Metaphase/Anaphase Transition	7	22	0.530705	1.5188	0.160043	1	0.79214	1	SMC1A; STAG1; STAG2; PLK1; RAD21; CDC27; UBE2C;
Mitotic Prometaphase	21	99	1.59212	1.01193	0.516449	1	1	1	SMC1A; STAG1; NDC80; AURKB; STAG2; BUB1B; ZWINT; APITD1; KIF2C; PLK1; RANGAP1; NDEL1; CKAP5; CENPF; XPO1; RAD21; CDC20; CLASP1; CDC27; UBE2C; MAD1L1;
Mitotic Prophase	18	62	1.36467	1.38502	0.0827436	1	0.539127	1	AKAP9; TUBB4B; CEP131; CCP110; NINL; SFI1; PRKAR2B; PLK1; TUBB4A; CEP57; PPP2R1A; TUBG1; TUBA4A; CKAP5; CLASP1; TUBA1A; TUBB; NEK2;
Golgi Cisternae Pericentriolar Stack Reorganization	18	62	1.36467	1.38502	0.0827436	1	0.539127	1	AKAP9; TUBB4B; CEP131; CCP110; NINL; SFI1; PRKAR2B; PLK1; TUBB4A; CEP57; PPP2R1A; TUBG1; TUBA4A; CKAP5; CLASP1; TUBA1A; TUBB; NEK2;
Mitotic M-M/G1 phases	61	242	4.62472	1.20218	0.0603623	1	0.446364	1	AKAP9; TUBB4B; RPS27A; SMC1A; CEP131; CDT1; CCP110; CDC45; ORC5; STAG1; NDC80; E2F3; DBF4; MCM3; AURKB; NINL; PSMD6; STAG2; BUB1B; ZWINT; APITD1; SFI1; KIF2C; ORC3; PRIM2; KIF23; PRKAR2B; PLK1; PSMB9; TUBB4A; CEP57; MCM6; PPP2R1A; PSME2; PSMB8; RANGAP1; TUBG1; NDEL1; MCM2; TUBA4A; CKAP5; CENPF; XPO1; RAD21; CDC20; CLASP1; TUBA1A; CDC27; PSMB4; E2F2; POLA2; UBE2C; PSMB3; PSMB2; PSMD11; PSMD2; MCM4…
M Phase	37	158	2.80516	1.11696	0.249341	1	0.972922	1	AKAP9; TUBB4B; SMC1A; CEP131; CCP110; STAG1; NDC80; AURKB; NINL; STAG2; BUB1B; ZWINT; APITD1; SFI1; KIF2C; KIF23; PRKAR2B; PLK1; TUBB4A; CEP57; PPP2R1A; RANGAP1; TUBG1; NDEL1; TUBA4A; CKAP5; CENPF; XPO1; RAD21; CDC20; CLASP1; TUBA1A; CDC27; UBE2C; TUBB; MAD1L1; NEK2;
Processing of Intronless Pre-mRNAs	4	14	0.30326	1.36493	0.335449	1	1	1	CSTF2; PABPN1; PAPOLA; CPSF1;
DNA Replication	66	261	5.00379	1.20602	0.0494408	1	0.388996	0.917977	AKAP9; TUBB4B; RPS27A; SMC1A; CEP131; CDT1; CCP110; CDC45; ORC5; RFC5; STAG1; GINS1; NDC80; E2F3; DBF4; MCM3; AURKB; NINL; PSMD6; STAG2; BUB1B; ZWINT; APITD1; SFI1; KIF2C; ORC3; PRIM2; KIF23; PRKAR2B; PLK1; PSMB9; TUBB4A; CEP57; MCM6; PPP2R1A; PSME2; PSMB8; RANGAP1; TUBG1; NDEL1; MCM2; TUBA4A; CKAP5; CENPF; XPO1; RAD21; CDC20; CLASP1; TUBA1A; CDC27; FEN1; PSMB4; E2F2; PCNA; POLA2; UBE2C; POLD2; P…
Processing of Capped Intronless Pre-mRNA	7	23	0.530705	1.4528	0.190856	1	0.859851	1	CSTF2; ZNF473; SLBP; PABPN1; PAPOLA; SNRPB; CPSF1;
Post-Elongation Processing of Intronless pre-mRNA	7	23	0.530705	1.4528	0.190856	1	0.859851	1	CSTF2; ZNF473; SLBP; PABPN1; PAPOLA; SNRPB; CPSF1;
SLBP independent Processing of Histone Pre-mRNAs	2	10	0.15163	0.957558	0.652965	1	1	1	ZNF473; SNRPB;
SLBP Dependent Processing of Replication-Dependent Histone Pre-mRNAs	3	11	0.227445	1.30371	0.414808	1	1	1	ZNF473; SLBP; SNRPB;
Post-Elongation Processing of the Transcript	12	43	0.90978	1.33161	0.1738	1	0.835444	1	MAGOH; CSTF2; ZNF473; U2AF1; SLBP; PABPN1; PAPOLA; SRSF2; RNPS1; SRSF4; SNRPB; CPSF1;
Post-Elongation Processing of Intron-Containing pre-mRNA	9	34	0.682335	1.26334	0.272504	1	1	1	MAGOH; CSTF2; U2AF1; PABPN1; PAPOLA; SRSF2; RNPS1; SRSF4; CPSF1;
mRNA 3'-end processing	9	34	0.682335	1.26334	0.272504	1	1	1	MAGOH; CSTF2; U2AF1; PABPN1; PAPOLA; SRSF2; RNPS1; SRSF4; CPSF1;
PECAM1 interactions	3	7	0.227445	2.04763	0.165005	1	0.800084	1	PECAM1; PTPN6; INPP5D;
Basigin interactions	5	9	0.379075	2.65165	0.0237964	1	0.229436	0.541436	SPN; CAV1; BSG; SLC16A1; SLC16A3;
Factors involved in megakaryocyte development and platelet production	17	119	1.28886	0.681591	0.976824	1	1	1	HBB; MAFF; HBG1; KIF3A; KIF11; KIF2C; WEE1; KIF23; PRKAR2B; EHD1; KDM1A; CAPZB; AKAP1; HDAC1; IFNA4; IFNB1; IRF1;
Kinesins	4	21	0.30326	0.910168	0.670527	1	1	1	KIF3A; KIF11; KIF2C; KIF23;
Netrin-1 signaling	6	45	0.45489	0.63675	0.932931	1	1	1	TRPC6; ABLIM3; SIAH2; ABLIM1; TLN1; NEO1;
DCC mediated attractive signaling	2	10	0.15163	0.957558	0.652965	1	1	1	ABLIM3; ABLIM1;
NCAM1 interactions	5	23	0.379075	1.0383	0.545888	1	1	1	CACNA1G; NRTN; CACNA1S; CACNA1D; CACNB3;
RAF/MAP kinase cascade	2	11	0.15163	0.870587	0.705888	1	1	1	YWHAB; HRAS;
RAF activation	2	5	0.15163	1.91321	0.282667	1	1	1	YWHAB; HRAS;
MEK activation	2	7	0.15163	1.36736	0.449858	1	1	1	YWHAB; HRAS;
RAF phosphorylates MEK	2	7	0.15163	1.36736	0.449858	1	1	1	YWHAB; HRAS;
Serotonin clearance from the synaptic cleft	2	2	0.15163	4.76874	0.0439469	1	0.355842	0.839737	MAOA; ALDH2;
Enzymatic degradation of Dopamine by monoamine oxidase	2	2	0.15163	4.76874	0.0439469	1	0.355842	0.839737	COMT; MAOA;
Enzymatic degradation of dopamine by COMT	2	2	0.15163	4.76874	0.0439469	1	0.355842	0.839737	COMT; MAOA;
Dopamine clearance from the synaptic cleft	2	3	0.15163	3.18444	0.113432	1	0.618313	1	COMT; MAOA;
Metabolism of serotonin	2	2	0.15163	4.76874	0.0439469	1	0.355842	0.839737	MAOA; ALDH2;
Neurotransmitter Receptor Binding And Downstream Transmission In The Postsynaptic Cell	14	89	1.06141	0.75059	0.916068	1	1	1	GABRR1; GABRG2; CAMK2A; GABBR1; HRAS; PLCB1; RRAS; AP2S1; AP2M1; GNB1; GNAI2; ADCY7; NEFL; ADCY3;
Glutamate Binding, Activation of AMPA Receptors and Synaptic Plasticity	3	21	0.227445	0.683193	0.847968	1	1	1	CAMK2A; AP2S1; AP2M1;
Trafficking of AMPA receptors	3	21	0.227445	0.683193	0.847968	1	1	1	CAMK2A; AP2S1; AP2M1;
Trafficking of GluR2-containing AMPA receptors	2	7	0.15163	1.36736	0.449858	1	1	1	AP2S1; AP2M1;
Activation of NMDA receptor upon glutamate binding and postsynaptic events	5	34	0.379075	0.702481	0.869657	1	1	1	CAMK2A; HRAS; RRAS; NEFL; ADCY3;
Unblocking of NMDA receptor, glutamate binding and activation	2	11	0.15163	0.870587	0.705888	1	1	1	CAMK2A; NEFL;
Post NMDA receptor activation events	5	34	0.379075	0.702481	0.869657	1	1	1	CAMK2A; HRAS; RRAS; NEFL; ADCY3;
Neuronal System	24	188	1.81956	0.608996	0.998862	1	1	1	GABRR1; KCNJ12; COMT; KCNJ2; KCNA4; KCNA1; GABRG2; SLC6A12; KCNN4; CAMK2A; GABBR1; HRAS; PLCB1; RRAS; AP2S1; AP2M1; MAOA; ALDH2; GNB1; GNAI2; ADCY7; NEFL; ALDH5A1; ADCY3;
Smooth Muscle Contraction	11	24	0.833965	2.18675	0.00546704	1	0.0741383	0.174956	TPM2; ITGA1; ITGB5; CALD1; TLN1; ACTA2; MYLK; TPM4; MYH11; MYL9; ACTG2;
Striated Muscle Contraction	7	30	0.530705	1.11392	0.445443	1	1	1	TPM2; ACTN3; TNNI3; DMD; DES; TPM4; TNNI2;
Muscle contraction	16	50	1.21304	1.52664	0.0449591	1	0.360538	0.850819	TPM2; ACTN3; ITGA1; TNNI3; ITGB5; DMD; DES; CALD1; TLN1; ACTA2; MYLK; TPM4; MYH11; TNNI2; MYL9; ACTG2;
Inactivation of APC/C via direct inhibition of the APC/C complex	4	18	0.30326	1.06178	0.540364	1	1	1	BUB1B; CDC20; CDC27; UBE2C;
Inhibition of the proteolytic activity of APC/C required for the onset of anaphase by mitotic spindle checkpoint components	4	18	0.30326	1.06178	0.540364	1	1	1	BUB1B; CDC20; CDC27; UBE2C;
Amplification of signal from unattached kinetochores via a MAD2 inhibitory signal	1	2	0.075815	2.39623	0.375449	1	1	1	MAD1L1;
Transmission across Chemical Synapses	19	121	1.44049	0.749142	0.94352	1	1	1	GABRR1; COMT; GABRG2; SLC6A12; CAMK2A; GABBR1; HRAS; PLCB1; RRAS; AP2S1; AP2M1; MAOA; ALDH2; GNB1; GNAI2; ADCY7; NEFL; ALDH5A1; ADCY3;
Norepinephrine Neurotransmitter Release Cycle	1	11	0.075815	0.437459	0.92506	1	1	1	MAOA;
Neurotransmitter Release Cycle	3	26	0.227445	0.551861	0.932647	1	1	1	SLC6A12; MAOA; ALDH5A1;
Reuptake of GABA	1	4	0.075815	1.2011	0.610002	1	1	1	SLC6A12;
Degradation of GABA	1	2	0.075815	2.39623	0.375449	1	1	1	ALDH5A1;
Neurotransmitter Clearance In The Synaptic Cleft	3	6	0.227445	2.38834	0.111056	1	0.618313	1	COMT; MAOA; ALDH2;
GABA synthesis, release, reuptake and degradation	2	17	0.15163	0.563501	0.899459	1	1	1	SLC6A12; ALDH5A1;
CREB phosphorylation through the activation of Ras	4	28	0.30326	0.682707	0.86826	1	1	1	CAMK2A; HRAS; RRAS; NEFL;
Ras activation uopn Ca2+ infux through NMDA receptor	3	17	0.227445	0.84385	0.724268	1	1	1	CAMK2A; HRAS; NEFL;
Voltage gated Potassium channels	2	39	0.15163	0.24571	0.998856	1	1	1	KCNA4; KCNA1;
Classical Kir channels	2	4	0.15163	2.39031	0.195825	1	0.859851	1	KCNJ12; KCNJ2;
Activation of G protein gated Potassium channels	2	15	0.15163	0.638585	0.854392	1	1	1	GABBR1; GNB1;
G protein gated Potassium channels	2	15	0.15163	0.638585	0.854392	1	1	1	GABBR1; GNB1;
Inwardly rectifying K+ channels	4	23	0.30326	0.831057	0.741857	1	1	1	KCNJ12; KCNJ2; GABBR1; GNB1;
Potassium Channels	7	76	0.530705	0.439795	0.998236	1	1	1	KCNJ12; KCNJ2; KCNA4; KCNA1; KCNN4; GABBR1; GNB1;
GABA A (rho) receptor activation	1	3	0.075815	1.60014	0.506458	1	1	1	GABRR1;
Ca2+ activated K+ channels	1	9	0.075815	0.534564	0.879918	1	1	1	KCNN4;
Inhibition of adenylate cyclase pathway	3	13	0.227445	1.1033	0.533768	1	1	1	GNAI2; ADCY7; ADCY3;
Activation of GABAB receptors	5	28	0.379075	0.852958	0.728738	1	1	1	GABBR1; GNB1; GNAI2; ADCY7; ADCY3;
Inhibition of voltage gated Ca2+ channels via Gbeta/gamma subunits	2	15	0.15163	0.638585	0.854392	1	1	1	GABBR1; GNB1;
Adenylate cyclase inhibitory pathway	3	13	0.227445	1.1033	0.533768	1	1	1	GNAI2; ADCY7; ADCY3;
GABA B receptor activation	5	28	0.379075	0.852958	0.728738	1	1	1	GABBR1; GNB1; GNAI2; ADCY7; ADCY3;
GABA A receptor activation	1	5	0.075815	0.961362	0.691836	1	1	1	GABRG2;
Presynaptic function of Kainate receptors	2	6	0.15163	1.59487	0.368472	1	1	1	PLCB1; GNB1;
GABA receptor activation	7	36	0.530705	0.928321	0.654179	1	1	1	GABRR1; GABRG2; GABBR1; GNB1; GNAI2; ADCY7; ADCY3;
CREB phosphorylation through the activation of Adenylate Cyclase	1	5	0.075815	0.961362	0.691836	1	1	1	ADCY3;
Activation of Kainate Receptors upon glutamate binding	2	8	0.15163	1.19665	0.524906	1	1	1	PLCB1; GNB1;
CREB phosphorylation through the activation of CaMKII	2	15	0.15163	0.638585	0.854392	1	1	1	CAMK2A; NEFL;
Vpr-mediated nuclear import of PICs	9	31	0.682335	1.38556	0.185446	1	0.859851	1	NUP188; HMGA1; POM121; KPNA1; RAE1; NUP153; NUP205; NUP93; NUP210;
Vpr-mediated induction of apoptosis by mitochondrial outer membrane permeabilization	1	3	0.075815	1.60014	0.506458	1	1	1	SLC25A5;
Interactions of Vpr with host cellular proteins	10	34	0.75815	1.40356	0.157794	1	0.783334	1	NUP188; HMGA1; POM121; KPNA1; RAE1; NUP153; SLC25A5; NUP205; NUP93; NUP210;
Host Interactions of HIV factors	38	141	2.88097	1.28544	0.0514973	1	0.40139	0.947225	RPS27A; CCNT1; CD247; HCK; NUP188; DOCK2; LCK; PSMD6; ELMO1; AP1S1; PSMB9; RAN; AP2S1; HMGA1; AP2M1; POM121; KPNA1; FYN; PSME2; PSMB8; RANGAP1; RAE1; NUP153; XPO1; SLC25A5; NUP205; TCEB2; NUP93; CDC27; RANBP1; AP1S2; NUP210; PSMB4; UBE2C; PSMB3; PSMB2; PSMD11; PSMD2;
Rev-mediated nuclear export of HIV-1 RNA	11	32	0.833965	1.64023	0.0551761	1	0.424119	1	NUP188; RAN; POM121; RANGAP1; RAE1; NUP153; XPO1; NUP205; NUP93; RANBP1; NUP210;
Pausing and recovery of Tat-mediated HIV-1 elongation	7	30	0.530705	1.11392	0.445443	1	1	1	CCNT1; ELL; NELFA; TCEB2; POLR2E; TCEA1; SUPT4H1;
Pausing and recovery of HIV-1 elongation	7	31	0.530705	1.078	0.482845	1	1	1	CCNT1; ELL; NELFA; TCEB2; POLR2E; TCEA1; SUPT4H1;
Tat-mediated HIV-1 elongation arrest and recovery	7	30	0.530705	1.11392	0.445443	1	1	1	CCNT1; ELL; NELFA; TCEB2; POLR2E; TCEA1; SUPT4H1;
Abortive elongation of HIV-1 transcript in the absence of Tat	3	23	0.227445	0.623811	0.889341	1	1	1	NELFA; POLR2E; SUPT4H1;
Formation of HIV-1 elongation complex in the absence of HIV-1 Tat	7	42	0.530705	0.795735	0.807626	1	1	1	CCNT1; ELL; NELFA; TCEB2; POLR2E; TCEA1; SUPT4H1;
HIV-1 elongation arrest and recovery	7	31	0.530705	1.078	0.482845	1	1	1	CCNT1; ELL; NELFA; TCEB2; POLR2E; TCEA1; SUPT4H1;
HIV-1 Transcription Elongation	7	41	0.530705	0.815139	0.786377	1	1	1	CCNT1; ELL; NELFA; TCEB2; POLR2E; TCEA1; SUPT4H1;
Formation of the HIV-1 Early Elongation Complex	3	32	0.227445	0.448419	0.976438	1	1	1	NELFA; POLR2E; SUPT4H1;
Tat-mediated elongation of the HIV-1 transcript	7	41	0.530705	0.815139	0.786377	1	1	1	CCNT1; ELL; NELFA; TCEB2; POLR2E; TCEA1; SUPT4H1;
Formation of HIV-1 elongation complex containing HIV-1 Tat	7	41	0.530705	0.815139	0.786377	1	1	1	CCNT1; ELL; NELFA; TCEB2; POLR2E; TCEA1; SUPT4H1;
Transcription of the HIV genome	9	60	0.682335	0.715986	0.90782	1	1	1	CCNT1; ELL; TBP; NELFA; TAF6; TCEB2; POLR2E; TCEA1; SUPT4H1;
HIV-1 Transcription Initiation	3	39	0.227445	0.367954	0.99356	1	1	1	TBP; TAF6; POLR2E;
RNA Polymerase II HIV-1 Promoter Escape	3	39	0.227445	0.367954	0.99356	1	1	1	TBP; TAF6; POLR2E;
RNA Pol II CTD phosphorylation and interaction with CE	1	26	0.075815	0.185176	0.997829	1	1	1	POLR2E;
Late Phase of HIV Life Cycle	20	92	1.5163	1.03709	0.468964	1	1	1	CCNT1; ELL; TBP; NUP188; NELFA; TAF6; RAN; POM121; RANGAP1; RAE1; NUP153; XPO1; NUP205; TCEB2; NUP93; POLR2E; RANBP1; NUP210; TCEA1; SUPT4H1;
Autointegration results in viral DNA circles	1	3	0.075815	1.60014	0.506458	1	1	1	HMGA1;
Early Phase of HIV Life Cycle	2	11	0.15163	0.870587	0.705888	1	1	1	HMGA1; FEN1;
Integration of provirus	1	8	0.075815	0.601301	0.848004	1	1	1	HMGA1;
2-LTR circle formation	1	7	0.075815	0.687079	0.807617	1	1	1	HMGA1;
HIV Life Cycle	22	103	1.66793	1.01893	0.500446	1	1	1	CCNT1; ELL; TBP; NUP188; NELFA; TAF6; RAN; HMGA1; POM121; RANGAP1; RAE1; NUP153; XPO1; NUP205; TCEB2; NUP93; POLR2E; RANBP1; FEN1; NUP210; TCEA1; SUPT4H1;
HIV Infection	46	203	3.48749	1.08078	0.299697	1	1	1	RPS27A; CCNT1; CD247; ELL; HCK; TBP; NUP188; DOCK2; LCK; NELFA; PSMD6; ELMO1; AP1S1; TAF6; PSMB9; RAN; AP2S1; HMGA1; AP2M1; POM121; KPNA1; FYN; PSME2; PSMB8; RANGAP1; RAE1; NUP153; XPO1; SLC25A5; NUP205; TCEB2; NUP93; CDC27; POLR2E; RANBP1; AP1S2; FEN1; NUP210; PSMB4; UBE2C; PSMB3; PSMB2; PSMD11; PSMD2; TCEA1; SUPT4H1;
PLC-gamma1 signalling	4	30	0.30326	0.637209	0.901435	1	1	1	NTRK1; PRKAR2B; ADCY7; ADCY3;
PI3K/AKT activation	4	30	0.30326	0.637209	0.901435	1	1	1	NTRK1; IRS1; RHOA; TSC2;
Signalling to STAT3	1	3	0.075815	1.60014	0.506458	1	1	1	NTRK1;
Signalling to ERK5	1	2	0.075815	2.39623	0.375449	1	1	1	MAPK7;
Retrograde neurotrophin signalling	3	11	0.227445	1.30371	0.414808	1	1	1	NTRK1; AP2S1; AP2M1;
Nuclear Events (kinase and transcription factor activation)	1	15	0.075815	0.320881	0.970828	1	1	1	MAPK7;
ERK/MAPK targets	1	12	0.075815	0.401034	0.940802	1	1	1	MAPK7;
Insulin receptor recycling	7	28	0.530705	1.19346	0.369605	1	1	1	ATP6V0E2; DOK1; IRS1; TCIRG1; ATP6V0B; ATP6V0C; INS;
Signal attenuation	5	11	0.379075	2.16997	0.060217	1	0.446364	1	SHC1; DOK1; IRS1; GRB2; INS;
SOS-mediated signalling	4	15	0.30326	1.27399	0.388375	1	1	1	YWHAB; IRS1; HRAS; GRB2;
p75 NTR receptor-mediated signalling	9	39	0.682335	1.10142	0.434768	1	1	1	RPS27A; ARHGDIA; MAGED1; RHOA; MYD88; PSEN2; SMPD2; NFKBIA; IRAK1;
Signalling by NGF	24	143	1.81956	0.800625	0.914069	1	1	1	RPS27A; YWHAB; RAPGEF1; NTRK1; IRS1; ADORA2A; MAPK7; HRAS; NTRK2; PRKAR2B; AP2S1; AP2M1; ARHGDIA; MAGED1; GRB2; RHOA; MYD88; TSC2; ADCY7; PSEN2; SMPD2; ADCY3; NFKBIA; IRAK1;
NRAGE signals death through JNK	1	8	0.075815	0.601301	0.848004	1	1	1	MAGED1;
Cell death signalling via NRAGE, NRIF and NADE	3	21	0.227445	0.683193	0.847968	1	1	1	RPS27A; MAGED1; PSEN2;
NRIF signals cell death from the nucleus	2	14	0.15163	0.684165	0.825503	1	1	1	RPS27A; PSEN2;
PDE3B signalling	1	3	0.075815	1.60014	0.506458	1	1	1	TSC2;
Inhibition of TSC complex formation by PKB	1	3	0.075815	1.60014	0.506458	1	1	1	TSC2;
mTOR signalling	4	27	0.30326	0.707983	0.848329	1	1	1	RPS6; RPS6KB1; EIF4G1; TSC2;
S6K1-mediated signalling	3	11	0.227445	1.30371	0.414808	1	1	1	RPS6; RPS6KB1; EIF4G1;
mTORC1-mediated signalling	3	11	0.227445	1.30371	0.414808	1	1	1	RPS6; RPS6KB1; EIF4G1;
S6K1 signalling	3	5	0.227445	2.86505	0.0655631	1	0.446364	1	RPS6; RPS6KB1; EIF4G1;
Regulation of AMPK activity via LKB1	1	16	0.075815	0.300838	0.97696	1	1	1	TSC2;
Energy dependent regulation of mTOR by LKB1-AMPK	1	17	0.075815	0.283152	0.981804	1	1	1	TSC2;
Regulation of Rheb GTPase activity by AMPK	1	10	0.075815	0.481161	0.905135	1	1	1	TSC2;
Signalling to p38 via RIT and RIN	3	16	0.227445	0.896558	0.683199	1	1	1	YWHAB; NTRK1; HRAS;
p38MAPK events	1	9	0.075815	0.534564	0.879918	1	1	1	HRAS;
Signalling to RAS	4	21	0.30326	0.910168	0.670527	1	1	1	YWHAB; NTRK1; HRAS; GRB2;
Signalling to ERKs	5	30	0.379075	0.796113	0.784891	1	1	1	YWHAB; RAPGEF1; NTRK1; HRAS; GRB2;
NGF-independant TRKA activation	3	5	0.227445	2.86505	0.0655631	1	0.446364	1	NTRK1; ADORA2A; NTRK2;
TRKA activation by NGF	1	2	0.075815	2.39623	0.375449	1	1	1	NTRK1;
Activation of TRKA receptors	3	6	0.227445	2.38834	0.111056	1	0.618313	1	NTRK1; ADORA2A; NTRK2;
Frs2-mediated activation	4	19	0.30326	1.00592	0.586669	1	1	1	YWHAB; RAPGEF1; NTRK1; HRAS;
ARMS-mediated activation	4	18	0.30326	1.06178	0.540364	1	1	1	YWHAB; RAPGEF1; NTRK1; HRAS;
Prolonged ERK activation events	4	20	0.30326	0.955654	0.630125	1	1	1	YWHAB; RAPGEF1; NTRK1; HRAS;
Ceramide signalling	1	3	0.075815	1.60014	0.506458	1	1	1	SMPD2;
NF-kB is activated and signals survival	3	13	0.227445	1.1033	0.533768	1	1	1	RPS27A; NFKBIA; IRAK1;
Axonal growth stimulation	2	5	0.15163	1.91321	0.282667	1	1	1	ARHGDIA; RHOA;
p75NTR regulates axonogenesis	2	8	0.15163	1.19665	0.524906	1	1	1	ARHGDIA; RHOA;
p75NTR recruits signalling complexes	3	13	0.227445	1.1033	0.533768	1	1	1	RPS27A; MYD88; IRAK1;
p75NTR signals via NF-kB	4	16	0.30326	1.19442	0.440669	1	1	1	RPS27A; MYD88; NFKBIA; IRAK1;
Axonal growth inhibition (RHOA activation)	2	7	0.15163	1.36736	0.449858	1	1	1	ARHGDIA; RHOA;
Regulated proteolysis of p75NTR	1	9	0.075815	0.534564	0.879918	1	1	1	PSEN2;
NGF signalling via TRKA from the plasma membrane	16	107	1.21304	0.713461	0.956343	1	1	1	YWHAB; RAPGEF1; NTRK1; IRS1; ADORA2A; MAPK7; HRAS; NTRK2; PRKAR2B; AP2S1; AP2M1; GRB2; RHOA; TSC2; ADCY7; ADCY3;
FGFR2b ligand binding and activation	1	7	0.075815	0.687079	0.807617	1	1	1	FGF7;
FGFR2 ligand binding and activation	1	7	0.075815	0.687079	0.807617	1	1	1	FGF7;
PIP3 activates AKT signaling	1	21	0.075815	0.229244	0.992924	1	1	1	TSC2;
AKT phosphorylates targets in the cytosol	1	9	0.075815	0.534564	0.879918	1	1	1	TSC2;
FGFR ligand binding and activation	1	14	0.075815	0.343785	0.963065	1	1	1	FGF7;
EGFR downregulation	6	27	0.45489	1.06109	0.511936	1	1	1	RPS27A; STAM2; AP2S1; AP2M1; ARHGEF7; GRB2;
Signaling by FGFR	12	95	0.90978	0.602805	0.987751	1	1	1	SHC1; RPS27A; YWHAB; FGF7; HRAS; PRKAR2B; PPP2R1A; GRB2; MKNK1; TSC2; ADCY7; ADCY3;
SHC1 events in EGFR signaling	4	16	0.30326	1.19442	0.440669	1	1	1	SHC1; YWHAB; HRAS; GRB2;
GAB1 signalosome	3	32	0.227445	0.448419	0.976438	1	1	1	GRB2; TSC2; CSK;
GRB2 events in EGFR signaling	3	15	0.227445	0.956289	0.637724	1	1	1	YWHAB; HRAS; GRB2;
IRS activation	3	5	0.227445	2.86505	0.0655631	1	0.446364	1	DOK1; IRS1; INS;
IRS-mediated signalling	9	51	0.682335	0.842311	0.771333	1	1	1	RPS6; YWHAB; DOK1; IRS1; HRAS; RPS6KB1; EIF4G1; GRB2; TSC2;
PI3K Cascade	6	38	0.45489	0.754015	0.838222	1	1	1	RPS6; DOK1; IRS1; RPS6KB1; EIF4G1; TSC2;
PKB-mediated events	4	28	0.30326	0.682707	0.86826	1	1	1	RPS6; RPS6KB1; EIF4G1; TSC2;
SHC-related events	5	16	0.379075	1.49228	0.231494	1	0.915618	1	SHC1; YWHAB; HRAS; GRB2; INS;
SHC activation	2	3	0.15163	3.18444	0.113432	1	0.618313	1	SHC1; INS;
SHC-mediated signalling	3	13	0.227445	1.1033	0.533768	1	1	1	YWHAB; HRAS; GRB2;
IRS-related events	10	53	0.75815	0.900491	0.699516	1	1	1	RPS6; YWHAB; DOK1; IRS1; HRAS; RPS6KB1; EIF4G1; GRB2; TSC2; INS;
Signaling by Insulin receptor	15	79	1.13723	0.905945	0.710998	1	1	1	SHC1; ATP6V0E2; RPS6; YWHAB; DOK1; IRS1; HRAS; TCIRG1; RPS6KB1; EIF4G1; GRB2; ATP6V0B; ATP6V0C; TSC2; INS;
Insulin receptor signalling cascade	11	56	0.833965	0.9374	0.648987	1	1	1	SHC1; RPS6; YWHAB; DOK1; IRS1; HRAS; RPS6KB1; EIF4G1; GRB2; TSC2; INS;
Spry regulation of FGF signaling	4	16	0.30326	1.19442	0.440669	1	1	1	RPS27A; PPP2R1A; GRB2; MKNK1;
PI-3K cascade	2	27	0.15163	0.354874	0.985944	1	1	1	GRB2; TSC2;
Negative regulation of FGFR signaling	4	17	0.30326	1.1242	0.491541	1	1	1	RPS27A; PPP2R1A; GRB2; MKNK1;
Phospholipase C-mediated cascade	3	27	0.227445	0.531429	0.943186	1	1	1	PRKAR2B; ADCY7; ADCY3;
SHC-mediated cascade	3	6	0.227445	2.38834	0.111056	1	0.618313	1	SHC1; HRAS; GRB2;
Downstream signaling of activated FGFR	8	66	0.60652	0.578663	0.978923	1	1	1	SHC1; YWHAB; HRAS; PRKAR2B; GRB2; TSC2; ADCY7; ADCY3;
FRS2-mediated cascade	3	15	0.227445	0.956289	0.637724	1	1	1	YWHAB; HRAS; GRB2;
Signaling by EGFR	15	98	1.13723	0.730321	0.939424	1	1	1	SHC1; RPS27A; YWHAB; STAM2; HRAS; PRKAR2B; AP2S1; AP2M1; ARHGEF7; GRB2; ADAM12; TSC2; ADCY7; ADCY3; CSK;
Signal Transduction	176	1208	13.3434	0.694816	1	1	1	1	GNRH2; OR10H3; DGKB; SHC1; XCL2; XCL1; GRM7; CCL27; FN1; OR7A5; ATP6V0E2; NCK2; CMA1; DRD5; P2RY11; GNAT1; CXCR3; CALCB; RPS27A; TACR1; RPS6; IBSP; FER; DAGLA; TRPC6; COL1A2; YWHAB; PPY; GCGR; SCTR; SMO; P2RY14; VIP; DOK1; CCL16; COL1A1; RAPGEF1; CHRM3; NTRK1; CXCR5; ITGA1; SST; IAPP; P2RY6; STAM2; ITGAL; NPY; CHEK1; PDE1B; GRM3; GNA15; CCL20; LPAR1; ADORA1; IRS1; CXCL13; VCAM1; ITGA2; F2R; MMP9;…
PKA activation	3	19	0.227445	0.755071	0.793745	1	1	1	PRKAR2B; ADCY7; ADCY3;
PKA-mediated phosphorylation of CREB	3	20	0.227445	0.717336	0.82262	1	1	1	PRKAR2B; ADCY7; ADCY3;
DAG and IP3 signaling	3	27	0.227445	0.531429	0.943186	1	1	1	PRKAR2B; ADCY7; ADCY3;
EGFR interacts with phospholipase C-gamma	3	29	0.227445	0.494791	0.959825	1	1	1	PRKAR2B; ADCY7; ADCY3;
Calmodulin induced events	3	25	0.227445	0.573926	0.92033	1	1	1	PRKAR2B; ADCY7; ADCY3;
CaM pathway	3	25	0.227445	0.573926	0.92033	1	1	1	PRKAR2B; ADCY7; ADCY3;
CDC6 association with the ORC:origin complex	4	11	0.30326	1.73684	0.183082	1	0.859851	1	ORC5; E2F3; ORC3; E2F2;
Assembly of the ORC complex at the origin of replication	2	6	0.15163	1.59487	0.368472	1	1	1	ORC5; ORC3;
Assembly of the pre-replicative complex	22	83	1.66793	1.26442	0.134112	1	0.707908	1	RPS27A; CDT1; ORC5; E2F3; MCM3; PSMD6; ORC3; PSMB9; MCM6; PSME2; PSMB8; MCM2; CDC27; PSMB4; E2F2; UBE2C; PSMB3; PSMB2; PSMD11; PSMD2; MCM4; MCM7;
DNA Replication Pre-Initiation	26	98	1.97119	1.26553	0.109789	1	0.618313	1	RPS27A; CDT1; CDC45; ORC5; E2F3; DBF4; MCM3; PSMD6; ORC3; PRIM2; PSMB9; MCM6; PSME2; PSMB8; MCM2; CDC27; PSMB4; E2F2; POLA2; UBE2C; PSMB3; PSMB2; PSMD11; PSMD2; MCM4; MCM7;
M/G1 Transition	26	98	1.97119	1.26553	0.109789	1	0.618313	1	RPS27A; CDT1; CDC45; ORC5; E2F3; DBF4; MCM3; PSMD6; ORC3; PRIM2; PSMB9; MCM6; PSME2; PSMB8; MCM2; CDC27; PSMB4; E2F2; POLA2; UBE2C; PSMB3; PSMB2; PSMD11; PSMD2; MCM4; MCM7;
Autodegradation of Cdh1 by Cdh1:APC/C	12	60	0.90978	0.954383	0.624389	1	1	1	RPS27A; PSMD6; PSMB9; PSME2; PSMB8; CDC27; PSMB4; UBE2C; PSMB3; PSMB2; PSMD11; PSMD2;
APC/C:Cdc20 mediated degradation of Cyclin B	6	22	0.45489	1.30214	0.307137	1	1	1	RPS27A; CCNB1; PTTG1; CDC20; CDC27; UBE2C;
APC/C:Cdc20 mediated degradation of Securin	14	66	1.06141	1.01212	0.529635	1	1	1	RPS27A; PSMD6; PSMB9; PTTG1; PSME2; PSMB8; CDC20; CDC27; PSMB4; UBE2C; PSMB3; PSMB2; PSMD11; PSMD2;
Conversion from APC/C:Cdc20 to APC/C:Cdh1 in late anaphase	3	16	0.227445	0.896558	0.683199	1	1	1	CDC20; CDC27; UBE2C;
APC/C:Cdh1 mediated degradation of Cdc20 and other APC/C:Cdh1 targeted proteins in late mitosis/early G1	17	69	1.28886	1.17543	0.267137	1	1	1	RPS27A; AURKB; PSMD6; PLK1; PSMB9; PTTG1; PSME2; PSMB8; AURKA; CDC20; CDC27; PSMB4; UBE2C; PSMB3; PSMB2; PSMD11; PSMD2;
Loss of Nlp from mitotic centrosomes	18	61	1.36467	1.40772	0.0722981	1	0.48431	1	AKAP9; TUBB4B; CEP131; CCP110; NINL; SFI1; PRKAR2B; PLK1; TUBB4A; CEP57; PPP2R1A; TUBG1; TUBA4A; CKAP5; CLASP1; TUBA1A; TUBB; NEK2;
Regulation of mitotic cell cycle	19	81	1.44049	1.11904	0.331	1	1	1	RPS27A; AURKB; PSMD6; CCNB1; BUB1B; PLK1; PSMB9; PTTG1; PSME2; PSMB8; AURKA; CDC20; CDC27; PSMB4; UBE2C; PSMB3; PSMB2; PSMD11; PSMD2;
Recruitment of NuMA to mitotic centrosomes	4	12	0.30326	1.59223	0.231649	1	0.915618	1	CCNB1; TUBGCP3; TUBG1; NUMA1;
Loss of proteins required for interphase microtubule organizationÃÂ from the centrosome	18	61	1.36467	1.40772	0.0722981	1	0.48431	1	AKAP9; TUBB4B; CEP131; CCP110; NINL; SFI1; PRKAR2B; PLK1; TUBB4A; CEP57; PPP2R1A; TUBG1; TUBA4A; CKAP5; CLASP1; TUBA1A; TUBB; NEK2;
Phosphorylation of Emi1	5	20	0.379075	1.19397	0.412844	1	1	1	CCNB1; PLK1; CDC20; CDC27; UBE2C;
APC/C-mediated degradation of cell cycle proteins	19	81	1.44049	1.11904	0.331	1	1	1	RPS27A; AURKB; PSMD6; CCNB1; BUB1B; PLK1; PSMB9; PTTG1; PSME2; PSMB8; AURKA; CDC20; CDC27; PSMB4; UBE2C; PSMB3; PSMB2; PSMD11; PSMD2;
Regulation of APC/C activators between G1/S and early anaphase	16	78	1.21304	0.978688	0.584789	1	1	1	RPS27A; PSMD6; CCNB1; BUB1B; PLK1; PSMB9; PSME2; PSMB8; CDC20; CDC27; PSMB4; UBE2C; PSMB3; PSMB2; PSMD11; PSMD2;
APC/C:Cdc20 mediated degradation of mitotic proteins	16	71	1.21304	1.07516	0.418383	1	1	1	RPS27A; PSMD6; CCNB1; BUB1B; PSMB9; PTTG1; PSME2; PSMB8; CDC20; CDC27; PSMB4; UBE2C; PSMB3; PSMB2; PSMD11; PSMD2;
Phosphorylation of the APC/C	4	18	0.30326	1.06178	0.540364	1	1	1	CCNB1; PLK1; CDC27; UBE2C;
Activation of APC/C and APC/C:Cdc20 mediated degradation of mitotic proteins	17	72	1.28886	1.12646	0.333323	1	1	1	RPS27A; PSMD6; CCNB1; BUB1B; PLK1; PSMB9; PTTG1; PSME2; PSMB8; CDC20; CDC27; PSMB4; UBE2C; PSMB3; PSMB2; PSMD11; PSMD2;
SCF-beta-TrCP mediated degradation of Emi1	13	70	0.985595	0.886177	0.734391	1	1	1	RPS27A; PSMD6; PSMB9; PSME2; PSMB8; CDC20; CDC27; PSMB4; UBE2C; PSMB3; PSMB2; PSMD11; PSMD2;
Ubiquitin-dependent degradation of Cyclin D	13	66	0.985595	0.939877	0.648888	1	1	1	RPS27A; PSMD6; PSMB9; PSME2; PSMB8; CCND1; CDC27; PSMB4; UBE2C; PSMB3; PSMB2; PSMD11; PSMD2;
Ubiquitin-dependent degradation of Cyclin D1	13	66	0.985595	0.939877	0.648888	1	1	1	RPS27A; PSMD6; PSMB9; PSME2; PSMB8; CCND1; CDC27; PSMB4; UBE2C; PSMB3; PSMB2; PSMD11; PSMD2;
Mitotic G2-G2/M phases	28	99	2.12282	1.34908	0.0503134	1	0.394003	0.929793	AKAP9; TUBB4B; CEP131; CCP110; E2F3; NINL; CCNB1; SFI1; WEE1; PRKAR2B; PLK1; TUBGCP3; TUBB4A; CEP57; PPP2R1A; CCNB2; TUBG1; NUMA1; TUBA4A; CKAP5; XPO1; CLASP1; TUBA1A; CDC27; UBE2C; CDC25B; TUBB; NEK2;
G2 Phase	1	3	0.075815	1.60014	0.506458	1	1	1	E2F3;
G2/M Transition	27	96	2.04701	1.34156	0.0573299	1	0.438653	1	AKAP9; TUBB4B; CEP131; CCP110; NINL; CCNB1; SFI1; WEE1; PRKAR2B; PLK1; TUBGCP3; TUBB4A; CEP57; PPP2R1A; CCNB2; TUBG1; NUMA1; TUBA4A; CKAP5; XPO1; CLASP1; TUBA1A; CDC27; UBE2C; CDC25B; TUBB; NEK2;
Cyclin A/B1 associated events during G2/M transition	5	14	0.379075	1.70531	0.151322	1	0.760255	1	CCNB1; WEE1; CCNB2; XPO1; CDC25B;
Cyclin B2 mediated events	3	6	0.227445	2.38834	0.111056	1	0.618313	1	CCNB1; CCNB2; CDC25B;
Polo-like kinase mediated events	4	18	0.30326	1.06178	0.540364	1	1	1	WEE1; PLK1; CDC27; UBE2C;
Recruitment of mitotic centrosome proteins and complexes	21	70	1.59212	1.4311	0.0470157	1	0.373009	0.880249	AKAP9; TUBB4B; CEP131; CCP110; NINL; CCNB1; SFI1; PRKAR2B; PLK1; TUBGCP3; TUBB4A; CEP57; PPP2R1A; TUBG1; NUMA1; TUBA4A; CKAP5; CLASP1; TUBA1A; TUBB; NEK2;
Centrosome maturation	21	70	1.59212	1.4311	0.0470157	1	0.373009	0.880249	AKAP9; TUBB4B; CEP131; CCP110; NINL; CCNB1; SFI1; PRKAR2B; PLK1; TUBGCP3; TUBB4A; CEP57; PPP2R1A; TUBG1; NUMA1; TUBA4A; CKAP5; CLASP1; TUBA1A; TUBB; NEK2;
E2F-enabled inhibition of pre-replication complex formation	3	10	0.227445	1.43396	0.35161	1	1	1	ORC5; CCNB1; ORC3;
Inhibition of replication initiation of damaged DNA by Rb/E2F1	2	8	0.15163	1.19665	0.524906	1	1	1	PRIM2; POLA2;
E2F mediated regulation of DNA replication	8	28	0.60652	1.36371	0.21859	1	0.887123	1	CDT1; CDC45; ORC5; CCNB1; ORC3; PRIM2; PCNA; POLA2;
G1/S-Specific Transcription	3	15	0.227445	0.956289	0.637724	1	1	1	CDT1; CDC45; PCNA;
Phosphorylation of proteins involved in G1/S transition by active Cyclin E:Cdk2 complexes	1	4	0.075815	1.2011	0.610002	1	1	1	CCNE2;
SCF(Skp2)-mediated degradation of p27/p21	13	67	0.985595	0.925851	0.671573	1	1	1	RPS27A; PSMD6; PSMB9; PSME2; PSMB8; CKS1B; CDC27; PSMB4; UBE2C; PSMB3; PSMB2; PSMD11; PSMD2;
Cyclin E associated events during G1/S transition	15	78	1.13723	0.917558	0.691279	1	1	1	RPS27A; PSMD6; CCNE2; WEE1; PSMB9; PSME2; PSMB8; CKS1B; CDC27; PSMB4; UBE2C; PSMB3; PSMB2; PSMD11; PSMD2;
G1/S Transition	29	117	2.19864	1.1823	0.180594	1	0.859851	1	RPS27A; CDT1; CDC45; ORC5; DBF4; MCM3; PSMD6; CCNB1; CCNE2; ORC3; PRIM2; WEE1; PSMB9; MCM6; PSME2; PSMB8; MCM2; CKS1B; CDC27; PSMB4; PCNA; POLA2; UBE2C; PSMB3; PSMB2; PSMD11; PSMD2; MCM4; MCM7;
S Phase	31	121	2.35027	1.22204	0.125008	1	0.668312	1	RPS27A; CDT1; CDC45; ORC5; RFC5; GINS1; MCM3; PSMD6; ORC3; PRIM2; WEE1; PSMB9; MCM6; PSME2; PSMB8; MCM2; CKS1B; CCND1; CDC27; FEN1; PSMB4; PCNA; POLA2; UBE2C; POLD2; PSMB3; PSMB2; PSMD11; PSMD2; MCM4; MCM7;
Cyclin A:Cdk2-associated events at S phase entry	22	90	1.66793	1.16609	0.242567	1	0.949768	1	RPS27A; CDT1; ORC5; MCM3; PSMD6; ORC3; WEE1; PSMB9; MCM6; PSME2; PSMB8; MCM2; CKS1B; CDC27; PSMB4; UBE2C; PSMB3; PSMB2; PSMD11; PSMD2; MCM4; MCM7;
G1 Phase	8	31	0.60652	1.23178	0.317207	1	1	1	RPS27A; E2F3; CKS1B; CCND1; E2F5; E2F2; CDKN2D; CDKN2A;
G0 and Early G1	6	21	0.45489	1.36412	0.26702	1	1	1	TOP2A; DYRK1A; HDAC1; E2F5; PCNA; MYBL2;
Transport of Mature mRNA Derived from an Intronless Transcript	9	35	0.682335	1.22726	0.303897	1	1	1	NUP188; POM121; RAE1; NUP153; NXF1; NUP205; NUP93; NUP210; CPSF1;
Transport of the SLBP independent Mature mRNA	8	32	0.60652	1.1933	0.351928	1	1	1	NUP188; POM121; RAE1; NUP153; NXF1; NUP205; NUP93; NUP210;
Mitotic G1-G1/S phases	39	140	2.95679	1.32868	0.030389	1	0.272521	0.643111	RPS27A; CDT1; CDC45; ORC5; E2F3; DBF4; MCM3; PSMD6; CCNB1; CCNE2; ORC3; PRIM2; WEE1; PSMB9; MCM6; TOP2A; PSME2; PSMB8; MCM2; DYRK1A; CKS1B; CCND1; HDAC1; CDC27; E2F5; PSMB4; E2F2; PCNA; MYBL2; CDKN2D; POLA2; CDKN2A; UBE2C; PSMB3; PSMB2; PSMD11; PSMD2; MCM4; MCM7;
Cell Cycle, Mitotic	84	317	6.36846	1.26375	0.00917926	1	0.10707	0.25267	AKAP9; TUBB4B; RPS27A; SMC1A; CEP131; CDT1; CCP110; CDC45; ORC5; RFC5; STAG1; GINS1; NDC80; E2F3; DBF4; MCM3; AURKB; NINL; PSMD6; STAG2; CCNB1; CCNE2; BUB1B; ZWINT; APITD1; SFI1; KIF2C; ORC3; PRIM2; WEE1; KIF23; PRKAR2B; PLK1; PSMB9; TUBGCP3; TUBB4A; CEP57; MCM6; TOP2A; PTTG1; PPP2R1A; PSME2; PSMB8; RANGAP1; CCNB2; TUBG1; NUMA1; NDEL1; AURKA; MCM2; TUBA4A; DYRK1A; CKAP5; CENPF; CKS1B; XPO1; RAD21…
Transport of Mature mRNA derived from an Intron-Containing Transcript	13	51	0.985595	1.21626	0.26	1	1	1	MAGOH; NUP188; U2AF1; POM121; RAE1; NUP153; NXF1; SRSF2; RNPS1; SRSF4; NUP205; NUP93; NUP210;
Transport of Mature Transcript to Cytoplasm	15	55	1.13723	1.30119	0.161293	1	0.795964	1	MAGOH; NUP188; U2AF1; SLBP; POM121; RAE1; NUP153; NXF1; SRSF2; RNPS1; SRSF4; NUP205; NUP93; NUP210; CPSF1;
Transport of the SLBP Dependant Mature mRNA	9	33	0.682335	1.30161	0.24214	1	0.949768	1	NUP188; SLBP; POM121; RAE1; NUP153; NXF1; NUP205; NUP93; NUP210;
Transport of Mature mRNAs Derived from Intronless Transcripts	10	36	0.75815	1.32561	0.207382	1	0.859851	1	NUP188; SLBP; POM121; RAE1; NUP153; NXF1; NUP205; NUP93; NUP210; CPSF1;
Cyclin D associated events in G1	8	31	0.60652	1.23178	0.317207	1	1	1	RPS27A; E2F3; CKS1B; CCND1; E2F5; E2F2; CDKN2D; CDKN2A;
mRNA Splicing - Minor Pathway	6	42	0.45489	0.682221	0.90082	1	1	1	SNRNP200; SF3B4; PRPF8; SRSF2; SNRPB; POLR2E;
mRNA Splicing - Major Pathway	23	107	1.74375	1.02541	0.485068	1	1	1	SMC1A; MAGOH; CSTF2; U2AF1; PABPN1; HNRNPUL1; SNRPA; SNRNP70; SNRNP200; SF3B4; PCBP1; PAPOLA; PRPF8; SRSF2; RNPS1; HNRNPA2B1; SRSF4; HNRNPM; SNRPB; FUS; PTBP1; POLR2E; CPSF1;
mRNA Splicing	23	107	1.74375	1.02541	0.485068	1	1	1	SMC1A; MAGOH; CSTF2; U2AF1; PABPN1; HNRNPUL1; SNRPA; SNRNP70; SNRNP200; SF3B4; PCBP1; PAPOLA; PRPF8; SRSF2; RNPS1; HNRNPA2B1; SRSF4; HNRNPM; SNRPB; FUS; PTBP1; POLR2E; CPSF1;
mRNA Editing	2	4	0.15163	2.39031	0.195825	1	0.859851	1	ADAR; ADARB1;
Processing of Capped Intron-Containing Pre-mRNA	32	138	2.42608	1.10606	0.289356	1	1	1	SMC1A; MAGOH; CSTF2; NUP188; U2AF1; SLBP; PABPN1; HNRNPUL1; POM121; SNRPA; SNRNP70; SNRNP200; RAE1; NUP153; SF3B4; PCBP1; PAPOLA; NXF1; PRPF8; SRSF2; RNPS1; HNRNPA2B1; SRSF4; HNRNPM; SNRPB; NUP205; FUS; NUP93; PTBP1; POLR2E; NUP210; CPSF1;
C6 deamination of adenosine	2	2	0.15163	4.76874	0.0439469	1	0.355842	0.839737	ADAR; ADARB1;
Formation of editosomes by ADAR proteins	2	2	0.15163	4.76874	0.0439469	1	0.355842	0.839737	ADAR; ADARB1;
mRNA Editing: A to I Conversion	2	2	0.15163	4.76874	0.0439469	1	0.355842	0.839737	ADAR; ADARB1;
Synthesis, Secretion, and Deacylation of Ghrelin	6	16	0.45489	1.79014	0.0983981	1	0.603938	1	PLA2G7; BCHE; PCSK1; GCG; SEC11A; INS;
Binding of RNA by Insulin-like Growth Factor-2 mRNA Binding Proteins (IGF2BPs/IMPs/VICKZs)	1	3	0.075815	1.60014	0.506458	1	1	1	IGF2BP3;
mRNA Capping	1	28	0.075815	0.171954	0.998647	1	1	1	POLR2E;
mRNA Processing	35	157	2.65353	1.06333	0.370892	1	1	1	SMC1A; MAGOH; CSTF2; NUP188; ZNF473; U2AF1; SLBP; PABPN1; HNRNPUL1; POM121; SNRPA; SNRNP70; SNRNP200; RAE1; NUP153; SF3B4; PCBP1; PAPOLA; NXF1; PRPF8; SRSF2; RNPS1; HNRNPA2B1; SRSF4; HNRNPM; ADAR; SNRPB; NUP205; ADARB1; FUS; NUP93; PTBP1; POLR2E; NUP210; CPSF1;
Unfolded Protein Response	20	63	1.5163	1.5144	0.0293596	1	0.269076	0.634981	MBTPS2; SHC1; HDGF; SULT1A4; GFPT1; WFS1; NFYA; HERPUD1; XBP1; ATF4; ADD1; TLN1; TPP1; CXCL8; DNAJB9; ASNS; SRPR; CALR; WIPI1; IGFBP1;
Insulin Synthesis and Processing	44	132	3.33586	1.58982	0.000572934	0.955653	0.018378	0.0433694	RPS25; SRP72; RPL30; RPL3; RPL6; RPL17; RPL34; RPL5; RPL29; RPL31; RPL24; RPS27A; RPS17; RPS4X; RPS7; RPS6; RPL7; RPL9; RPS24; RPL21; RPL4; RPL3L; PCSK1; PCSK2; RPL11; KIF5B; SRP54; SSR4; GCG; RPL39; RPL36A; RPS4Y1; RPL35; RPL22; SRPR; RPS26; SEC11A; SEC61G; SEC61B; RPS12; RPS3A; PDX1; RPS23; INS;
Activation of Chaperones by IRE1alpha	12	45	0.90978	1.27244	0.219641	1	0.889225	1	SHC1; HDGF; SULT1A4; GFPT1; WFS1; XBP1; ADD1; TLN1; TPP1; DNAJB9; SRPR; WIPI1;
Activation of Chaperones by ATF6-alpha	3	9	0.227445	1.59311	0.287648	1	1	1	MBTPS2; NFYA; CALR;
Regulation of Insulin-like Growth Factor (IGF) Activity by Insulin-like Growth Factor Binding Proteins (IGFBPs)	7	14	0.530705	2.38607	0.0149712	1	0.16111	0.380196	F2; IGFBP4; PLG; IGFBP3; IGFBP6; IGFBP1; IGFALS;
PERK regulated gene expression	5	11	0.379075	2.16997	0.060217	1	0.446364	1	HERPUD1; ATF4; CXCL8; ASNS; IGFBP1;
Extension of Telomeres	7	28	0.530705	1.19346	0.369605	1	1	1	RFC5; PRIM2; FEN1; PCNA; TERT; POLA2; POLD2;
Telomere Extension By Telomerase	1	6	0.075815	0.801401	0.756509	1	1	1	TERT;
Telomere C-strand (Lagging Strand) Synthesis	6	22	0.45489	1.30214	0.307137	1	1	1	RFC5; PRIM2; FEN1; PCNA; POLA2; POLD2;
Telomere C-strand synthesis initiation	2	6	0.15163	1.59487	0.368472	1	1	1	PRIM2; POLA2;
Telomere Maintenance	10	49	0.75815	0.973986	0.595152	1	1	1	HIST1H4K; RFC5; POT1; HIST1H4C; PRIM2; FEN1; PCNA; TERT; POLA2; POLD2;
Diabetes pathways	72	216	5.45868	1.58973	1.15695e-05	0.0192979	0.00214421	0.00506004	MBTPS2; SHC1; RPS25; SRP72; RPL30; RPL3; RPL6; RPL17; RPL34; RPL5; RPL29; RPL31; RPL24; RPS27A; RPS17; RPS4X; RPS7; RPS6; RPL7; RPL9; HDGF; RPS24; SULT1A4; RPL21; RPL4; PLA2G7; BCHE; RPL3L; PCSK1; PCSK2; RPL11; GFPT1; KIF5B; WFS1; SRP54; F2; IGF2BP3; NFYA; SSR4; GCG; HERPUD1; XBP1; IGFBP4; RPL39; RPL36A; RPS4Y1; ATF4; RPL35; ADD1; TLN1; TPP1; RPL22; CXCL8; DNAJB9; PLG; ASNS; SRPR; IGFBP3; RPS26; …
Polymerase switching on the C-strand of the telomere	5	14	0.379075	1.70531	0.151322	1	0.760255	1	RFC5; PRIM2; PCNA; POLA2; POLD2;
Processive synthesis on the C-strand of the telomere	3	11	0.227445	1.30371	0.414808	1	1	1	FEN1; PCNA; POLD2;
Removal of the Flap Intermediate from the C-strand	3	10	0.227445	1.43396	0.35161	1	1	1	FEN1; PCNA; POLD2;
Packaging Of Telomere Ends	3	21	0.227445	0.683193	0.847968	1	1	1	HIST1H4K; POT1; HIST1H4C;
Processive synthesis on the lagging strand	5	15	0.379075	1.5917	0.189902	1	0.859851	1	PRIM2; FEN1; PCNA; POLA2; POLD2;
Removal of the Flap Intermediate	5	14	0.379075	1.70531	0.151322	1	0.760255	1	PRIM2; FEN1; PCNA; POLA2; POLD2;
Polymerase switching	5	14	0.379075	1.70531	0.151322	1	0.760255	1	RFC5; PRIM2; PCNA; POLA2; POLD2;
Lagging Strand Synthesis	6	20	0.45489	1.43229	0.228358	1	0.913431	1	RFC5; PRIM2; FEN1; PCNA; POLA2; POLD2;
Nucleosome assembly	3	35	0.227445	0.409994	0.986377	1	1	1	HIST1H4K; NPM1; HIST1H4C;
Deposition of New CENPA-containing Nucleosomes at the Centromere	3	35	0.227445	0.409994	0.986377	1	1	1	HIST1H4K; NPM1; HIST1H4C;
Removal of licensing factors from origins	20	85	1.5163	1.12248	0.319405	1	1	1	RPS27A; CDT1; ORC5; MCM3; PSMD6; ORC3; PSMB9; MCM6; PSME2; PSMB8; MCM2; CDC27; PSMB4; UBE2C; PSMB3; PSMB2; PSMD11; PSMD2; MCM4; MCM7;
Chromosome Maintenance	11	69	0.833965	0.760814	0.883841	1	1	1	HIST1H4K; NPM1; RFC5; POT1; HIST1H4C; PRIM2; FEN1; PCNA; TERT; POLA2; POLD2;
Regulation of DNA replication	22	88	1.66793	1.19259	0.208294	1	0.859851	1	RPS27A; CDT1; ORC5; E2F3; MCM3; PSMD6; ORC3; PSMB9; MCM6; PSME2; PSMB8; MCM2; CDC27; PSMB4; E2F2; UBE2C; PSMB3; PSMB2; PSMD11; PSMD2; MCM4; MCM7;
Association of licensing factors with the pre-replicative complex	6	15	0.45489	1.9094	0.0741619	1	0.490881	1	RPS27A; CDT1; ORC5; E2F3; ORC3; E2F2;
CDT1 association with the CDC6:ORC:origin complex	15	74	1.13723	0.967149	0.605164	1	1	1	RPS27A; CDT1; ORC5; PSMD6; ORC3; PSMB9; PSME2; PSMB8; CDC27; PSMB4; UBE2C; PSMB3; PSMB2; PSMD11; PSMD2;
Activation of the pre-replicative complex	12	30	0.90978	1.90845	0.0136348	1	0.14768	0.348505	CDT1; CDC45; ORC5; DBF4; MCM3; ORC3; PRIM2; MCM6; MCM2; POLA2; MCM4; MCM7;
Synthesis of DNA	28	109	2.12282	1.22532	0.136	1	0.708902	1	RPS27A; CDT1; CDC45; ORC5; RFC5; GINS1; MCM3; PSMD6; ORC3; PRIM2; PSMB9; MCM6; PSME2; PSMB8; MCM2; CDC27; FEN1; PSMB4; PCNA; POLA2; UBE2C; POLD2; PSMB3; PSMB2; PSMD11; PSMD2; MCM4; MCM7;
DNA replication initiation	2	6	0.15163	1.59487	0.368472	1	1	1	PRIM2; POLA2;
Switching of origins to a post-replicative state	20	83	1.5163	1.14953	0.279042	1	1	1	RPS27A; CDT1; ORC5; MCM3; PSMD6; ORC3; PSMB9; MCM6; PSME2; PSMB8; MCM2; CDC27; PSMB4; UBE2C; PSMB3; PSMB2; PSMD11; PSMD2; MCM4; MCM7;
Orc1 removal from chromatin	20	83	1.5163	1.14953	0.279042	1	1	1	RPS27A; CDT1; ORC5; MCM3; PSMD6; ORC3; PSMB9; MCM6; PSME2; PSMB8; MCM2; CDC27; PSMB4; UBE2C; PSMB3; PSMB2; PSMD11; PSMD2; MCM4; MCM7;
CDK-mediated phosphorylation and removal of Cdc6	12	66	0.90978	0.867634	0.756915	1	1	1	RPS27A; PSMD6; PSMB9; PSME2; PSMB8; CDC27; PSMB4; UBE2C; PSMB3; PSMB2; PSMD11; PSMD2;
DNA strand elongation	13	31	0.985595	2.00069	0.00656205	1	0.0829204	0.195681	CDC45; RFC5; GINS1; MCM3; PRIM2; MCM6; MCM2; FEN1; PCNA; POLA2; POLD2; MCM4; MCM7;
Unwinding of DNA	7	11	0.530705	3.03622	0.00260453	1	0.0406014	0.0958137	CDC45; GINS1; MCM3; MCM6; MCM2; MCM4; MCM7;
Leading Strand Synthesis	5	14	0.379075	1.70531	0.151322	1	0.760255	1	RFC5; PRIM2; PCNA; POLA2; POLD2;
Mature Notch receptor traffics to plasma membrane	1	4	0.075815	1.2011	0.610002	1	1	1	NOTCH3;
Notch receptor binds with a ligand	1	8	0.075815	0.601301	0.848004	1	1	1	NOTCH3;
Transport of Notch receptor precursor to golgi	1	4	0.075815	1.2011	0.610002	1	1	1	NOTCH3;
Maturation of Notch precursor via proteolytic cleavage	1	5	0.075815	0.961362	0.691836	1	1	1	NOTCH3;
Signaling by Notch	2	21	0.15163	0.456219	0.953335	1	1	1	NOTCH3; PSEN2;
Signaling by TGF beta	1	13	0.075815	0.370209	0.953239	1	1	1	NOTCH3;
Signaling by Rho GTPases	5	8	0.379075	2.98269	0.012758	1	0.140002	0.330385	ARHGDIA; GDI2; RHOA; ARHGDIB; RHOB;
Rho GTPase cycle	5	8	0.379075	2.98269	0.012758	1	0.140002	0.330385	ARHGDIA; GDI2; RHOA; ARHGDIB; RHOB;
Chemokine receptors bind chemokines	19	42	1.44049	2.15791	0.000346962	0.578732	0.0167145	0.0394439	XCL2; XCL1; CCL27; CXCR3; CCL16; CXCR5; CCL20; CXCL13; CCL19; CCL21; CXCL9; CCL7; CCL3; CCL4; CCL5; CCR7; CXCR2; CXCL10; CCR4;
Tachykinin receptors bind tachykinins	1	5	0.075815	0.961362	0.691836	1	1	1	TACR1;
Signaling by GPCR	89	800	6.74754	0.530575	1	1	1	1	GNRH2; OR10H3; DGKB; XCL2; XCL1; GRM7; CCL27; OR7A5; DRD5; P2RY11; GNAT1; CXCR3; CALCB; TACR1; DAGLA; TRPC6; PPY; GCGR; SCTR; SMO; P2RY14; VIP; CCL16; CHRM3; CXCR5; SST; IAPP; P2RY6; NPY; PDE1B; GRM3; GNA15; CCL20; LPAR1; ADORA1; CXCL13; F2R; C3AR1; ADORA2A; GABBR1; RAC2; FZD7; PDE4B; PTGER4; RGS19; ADGRE5; PLCB4; RAMP1; PLCB1; CCL19; CCL21; RHOG; F2; CXCL9; PRKAR2B; KNG1; CCK; AGTR1; GCG; CCL7; …
GPCR ligand binding	60	336	4.5489	0.851677	0.936525	1	1	1	GNRH2; XCL2; XCL1; GRM7; CCL27; DRD5; CXCR3; CALCB; TACR1; PPY; GCGR; SCTR; SMO; P2RY14; VIP; CCL16; CHRM3; CXCR5; SST; IAPP; P2RY6; NPY; GRM3; CCL20; LPAR1; ADORA1; CXCL13; F2R; C3AR1; ADORA2A; GABBR1; FZD7; PTGER4; ADGRE5; RAMP1; CCL19; CCL21; F2; CXCL9; KNG1; CCK; AGTR1; GCG; CCL7; ADM; CXCL8; CCL3; CCL4; ANXA1; EDNRA; CCL5; CCR7; CXCR2; AGT; ADRB2; S1PR1; FSHR; CXCL10; CCR4; APLNR;
Class A/1 (Rhodopsin-like receptors)	46	274	3.48749	0.800735	0.967786	1	1	1	GNRH2; XCL2; XCL1; CCL27; DRD5; CXCR3; TACR1; PPY; P2RY14; CCL16; CHRM3; CXCR5; SST; P2RY6; NPY; CCL20; LPAR1; ADORA1; CXCL13; F2R; C3AR1; ADORA2A; PTGER4; CCL19; CCL21; F2; CXCL9; KNG1; CCK; AGTR1; CCL7; CXCL8; CCL3; CCL4; ANXA1; EDNRA; CCL5; CCR7; CXCR2; AGT; ADRB2; S1PR1; FSHR; CXCL10; CCR4; APLNR;
Peptide ligand-binding receptors	34	167	2.57771	0.971108	0.608852	1	1	1	XCL2; XCL1; CCL27; CXCR3; TACR1; PPY; CCL16; CXCR5; SST; NPY; CCL20; CXCL13; F2R; C3AR1; CCL19; CCL21; F2; CXCL9; KNG1; CCK; AGTR1; CCL7; CXCL8; CCL3; CCL4; ANXA1; EDNRA; CCL5; CCR7; CXCR2; AGT; CXCL10; CCR4; APLNR;
Receptor-ligand binding initiates the second proteolytic cleavage of Notch receptor	1	9	0.075815	0.534564	0.879918	1	1	1	NOTCH3;
A third proteolytic cleavage releases NICD	2	8	0.15163	1.19665	0.524906	1	1	1	NOTCH3; PSEN2;
NICD traffics to nucleus	1	11	0.075815	0.437459	0.92506	1	1	1	NOTCH3;
Signaling by PDGF	11	78	0.833965	0.673039	0.954993	1	1	1	NCK2; YWHAB; RAPGEF1; HRAS; PRKAR2B; GRB2; PDGFRB; NOTCH3; TSC2; ADCY7; ADCY3;
Downstream signal transduction	10	75	0.75815	0.636382	0.967981	1	1	1	NCK2; YWHAB; RAPGEF1; HRAS; PRKAR2B; GRB2; PDGFRB; TSC2; ADCY7; ADCY3;
Signaling by VEGF	1	5	0.075815	0.961362	0.691836	1	1	1	NRP1;
VEGF ligand-receptor interactions	1	5	0.075815	0.961362	0.691836	1	1	1	NRP1;
Neurophilin interactions with VEGF and VEGFR	1	4	0.075815	1.2011	0.610002	1	1	1	NRP1;
Signaling by SCF-KIT	13	66	0.985595	0.939877	0.648888	1	1	1	CMA1; FER; YWHAB; CHEK1; MMP9; PTPRU; GAB2; HRAS; GRB2; TSC2; SOCS1; KIT; PTPN6;
ERKs are inactivated	1	3	0.075815	1.60014	0.506458	1	1	1	MAPK7;
Regulation of KIT signaling	3	9	0.227445	1.59311	0.287648	1	1	1	SOCS1; KIT; PTPN6;
G alpha (i) signalling events	8	31	0.60652	1.23178	0.317207	1	1	1	GNAT1; RGS19; GNB1; RGS1; GNAI2; ADCY7; RGS10; ADCY3;
G alpha (s) signalling events	6	31	0.45489	0.924221	0.657587	1	1	1	PDE1B; PDE4B; GNB1; GNAI2; ADCY7; ADCY3;
GPCR downstream signaling	35	530	2.65353	0.315001	1	1	1	1	OR10H3; DGKB; OR7A5; P2RY11; GNAT1; TACR1; DAGLA; TRPC6; GCGR; CHRM3; P2RY6; PDE1B; GNA15; LPAR1; F2R; RAC2; PDE4B; RGS19; PLCB4; PLCB1; RHOG; AGTR1; GNB1; MGLL; RGS1; GNAI2; RHOA; RGS2; ADCY7; GRK5; RGS10; ADCY3; RHOB; EDNRA; PRKCH;
Class C/3 (Metabotropic glutamate/pheromone receptors)	3	15	0.227445	0.956289	0.637724	1	1	1	GRM7; GRM3; GABBR1;
Glucagon-type ligand receptors	4	16	0.30326	1.19442	0.440669	1	1	1	GCGR; SCTR; VIP; GCG;
Calcitonin-like ligand receptors	4	8	0.30326	2.38734	0.0654906	1	0.446364	1	CALCB; IAPP; RAMP1; ADM;
G-protein beta:gamma signalling	3	11	0.227445	1.30371	0.414808	1	1	1	PLCB1; GNB1; RHOA;
G alpha (12/13) signalling events	5	21	0.379075	1.13714	0.458414	1	1	1	RAC2; RHOG; GNB1; RHOA; RHOB;
G alpha (q) signalling events	21	120	1.59212	0.834857	0.855258	1	1	1	DGKB; P2RY11; TACR1; DAGLA; TRPC6; GCGR; CHRM3; P2RY6; GNA15; LPAR1; F2R; RGS19; PLCB4; PLCB1; AGTR1; GNB1; MGLL; RGS2; GRK5; EDNRA; PRKCH;
G alpha (z) signalling events	4	22	0.30326	0.868816	0.707776	1	1	1	GNB1; GNAI2; ADCY7; ADCY3;
G-protein activation	3	13	0.227445	1.1033	0.533768	1	1	1	GNAT1; GNB1; GNAI2;
Opioid Signalling	10	53	0.75815	0.900491	0.699516	1	1	1	GNAT1; PDE4B; PLCB4; PLCB1; PRKAR2B; PPP1CA; GNB1; GNAI2; ADCY7; ADCY3;
PLC beta mediated events	7	39	0.530705	0.85693	0.738717	1	1	1	GNAT1; PLCB4; PLCB1; PRKAR2B; GNAI2; ADCY7; ADCY3;
G-protein mediated events	7	40	0.530705	0.835512	0.763417	1	1	1	GNAT1; PLCB4; PLCB1; PRKAR2B; GNAI2; ADCY7; ADCY3;
G beta:gamma signalling through PI3Kgamma	2	8	0.15163	1.19665	0.524906	1	1	1	GNB1; RHOA;
Olfactory Signaling Pathway	3	349	0.227445	0.0411275	1	1	1	1	OR10H3; OR7A5; GNB1;
G beta:gamma signalling through PLC beta	2	5	0.15163	1.91321	0.282667	1	1	1	PLCB1; GNB1;
Ca-dependent events	3	27	0.227445	0.531429	0.943186	1	1	1	PRKAR2B; ADCY7; ADCY3;
Adenylate cyclase activating pathway	2	10	0.15163	0.957558	0.652965	1	1	1	ADCY7; ADCY3;
Amine ligand-binding receptors	3	36	0.227445	0.398609	0.988683	1	1	1	DRD5; CHRM3; ADRB2;
Formyl peptide receptors bind formyl peptides and many other ligands	1	5	0.075815	0.961362	0.691836	1	1	1	ANXA1;
Dopamine receptors	1	5	0.075815	0.961362	0.691836	1	1	1	DRD5;
Adrenoceptors	1	9	0.075815	0.534564	0.879918	1	1	1	ADRB2;
Muscarinic acetylcholine receptors	1	5	0.075815	0.961362	0.691836	1	1	1	CHRM3;
Hormone ligand-binding receptors	2	10	0.15163	0.957558	0.652965	1	1	1	GNRH2; FSHR;
Eicosanoid ligand-binding receptors	1	15	0.075815	0.320881	0.970828	1	1	1	PTGER4;
Prostanoid ligand receptors	1	9	0.075815	0.534564	0.879918	1	1	1	PTGER4;
P2Y receptors	2	11	0.15163	0.870587	0.705888	1	1	1	P2RY14; P2RY6;
Nucleotide-like (purinergic) receptors	4	15	0.30326	1.27399	0.388375	1	1	1	P2RY14; P2RY6; ADORA1; ADORA2A;
Lysosphingolipid and LPA receptors	2	8	0.15163	1.19665	0.524906	1	1	1	LPAR1; S1PR1;
Adenosine P1 receptors	2	4	0.15163	2.39031	0.195825	1	0.859851	1	ADORA1; ADORA2A;
Class B/2 (Secretin family receptors)	11	47	0.833965	1.11686	0.395901	1	1	1	CALCB; GCGR; SCTR; SMO; VIP; IAPP; FZD7; ADGRE5; RAMP1; GCG; ADM;
Adaptive Immune System	68	237	5.15542	1.36839	0.00251815	1	0.0398993	0.0941569	RPS27A; HLA-E; YWHAB; KLRG1; CD86; CD247; HLA-F; ITGAL; BCL10; SPTA1; CD3G; ERAP1; LCP2; HLA-G; VCAM1; LCK; FCGR2B; PSMD6; IKBKG; SIPA1; KIR2DL1; FCGR3A; FCGR1A; ITGB2; CYBB; PSMB9; CD3D; TYROBP; PDIA3; TNFRSF14; TAP1; FYN; PTPRC; TAPBP; PSME2; PSMB8; HLA-A; CTSS; PVRL2; SPTAN1; GRB2; CD81; HLA-B; PECAM1; SEC23A; VASP; SEC61G; SPTBN1; CDC27; CALR; SEC61B; PSMB4; ITGB7; CSK; UBE2C; ZAP70; ITK; NFK…
TCR signaling	14	47	1.06141	1.42119	0.0982123	1	0.603938	1	CD247; BCL10; CD3G; LCP2; LCK; IKBKG; CD3D; PTPRC; VASP; CSK; ZAP70; ITK; NFKBIA; INPP5D;
Phosphorylation of CD3 and TCR zeta chains	6	9	0.45489	3.18092	0.00392721	1	0.0559879	0.132124	CD247; CD3G; LCK; CD3D; PTPRC; CSK;
Translocation of ZAP-70 to Immunological synapse	5	7	0.379075	3.40818	0.00577894	1	0.0747231	0.176336	CD247; CD3G; LCK; CD3D; ZAP70;
tRNA Aminoacylation	3	42	0.227445	0.341678	0.996373	1	1	1	FARSA; LARS2; RARS;
Cytosolic tRNA aminoacylation	2	24	0.15163	0.399215	0.974233	1	1	1	FARSA; RARS;
Mitochondrial tRNA aminoacylation	1	21	0.075815	0.229244	0.992924	1	1	1	LARS2;
Immune System	142	522	10.7657	1.29731	0.000230144	0.383881	0.0167145	0.0394439	PSTPIP1; IL1RN; SHC1; RPS27A; C8G; C9; IRF7; HLA-E; YWHAB; MBL2; LY96; OASL; KLRG1; LBP; LY86; RAPGEF1; CD86; C8B; CD247; HLA-F; CSF2RB; IRF9; IL1RAP; ITGAL; IFIT3; BCL10; SPTA1; CD3G; OAS2; ERAP1; LCP2; CASP1; HLA-G; CD180; C8A; IRS1; NFKBIB; VCAM1; C6; ICAM1; GBP2; LCK; ISG20; FCGR2B; PSMD6; GAB2; MAPK7; HRAS; IKBKG; SIPA1; SYK; KIR2DL1; FCGR3A; FCGR1A; ITGB2; CYBB; PSMB9; IL6; CD3D; TYROBP; PD…
RNA Polymerase II Transcription	21	101	1.59212	0.991893	0.557493	1	1	1	CCNT1; MAGOH; ELL; CSTF2; TBP; NELFA; ZNF473; U2AF1; SLBP; TAF6; PABPN1; PAPOLA; SRSF2; RNPS1; SRSF4; SNRPB; TCEB2; POLR2E; CPSF1; TCEA1; SUPT4H1;
Nuclear Receptor transcription pathway	1	1	0.075815	4.76874	0.209698	1	0.859851	1	MED1;
Formation and Maturation of mRNA Transcript	41	185	3.10842	1.05706	0.371588	1	1	1	SMC1A; CCNT1; MAGOH; ELL; CSTF2; TBP; NUP188; NELFA; ZNF473; U2AF1; SLBP; TAF6; PABPN1; HNRNPUL1; POM121; SNRPA; SNRNP70; SNRNP200; RAE1; NUP153; SF3B4; PCBP1; PAPOLA; NXF1; PRPF8; SRSF2; RNPS1; HNRNPA2B1; SRSF4; HNRNPM; SNRPB; NUP205; FUS; TCEB2; NUP93; PTBP1; POLR2E; NUP210; CPSF1; TCEA1; SUPT4H1;
DARPP-32 events	3	18	0.227445	0.796996	0.761049	1	1	1	PDE4B; PRKAR2B; PPP1CA;
Signaling by Wnt	13	75	0.985595	0.827106	0.820489	1	1	1	RPS27A; AXIN1; PSMD6; PSMB9; PSME2; PSMB8; CDC27; PSMB4; UBE2C; PSMB3; PSMB2; PSMD11; PSMD2;
Degradation of beta-catenin by the destruction complex	13	75	0.985595	0.827106	0.820489	1	1	1	RPS27A; AXIN1; PSMD6; PSMB9; PSME2; PSMB8; CDC27; PSMB4; UBE2C; PSMB3; PSMB2; PSMD11; PSMD2;
Beta-catenin phosphorylation cascade	1	7	0.075815	0.687079	0.807617	1	1	1	AXIN1;
Integrin cell surface interactions	27	72	2.04701	1.78869	0.000904769	1	0.018612	0.0439218	SHC1; FN1; IBSP; COL1A2; COL1A1; ITGA1; ITGAL; VCAM1; ITGA2; SYK; ITGA7; ITGB2; ITGA5; ITGB5; TLN1; TNC; VTN; GRB2; BSG; FGG; FGB; PECAM1; FGA; FBN1; ITGB7; CSK; ITGA3;
Gene Expression	88	378	6.67172	1.11028	0.141928	1	0.730666	1	RPS25; RPL30; RPL3; RPL6; RPL17; RPL34; RPL5; RPL29; RPL31; RPL24; RPS27A; RPS17; RPS4X; RPS7; RPS6; SMC1A; RPL7; RPL9; CCNT1; RPS24; RPL21; RPL4; RPL3L; CCNC; MAGOH; ELL; CSTF2; TBP; RPL11; MED1; NUP188; NELFA; FARSA; LARS2; ZNF473; U2AF1; SLBP; TAF6; MED20; EIF3E; PABPN1; EIF2S2; HNRNPUL1; POM121; SNRPA; SNRNP70; RPL39; RPL36A; RPS4Y1; SNRNP200; RPL35; RAE1; EIF4G1; NUP153; RPL22; SF3B4; PCBP1;…
Generic Transcription Pathway	5	35	0.379075	0.682415	0.885794	1	1	1	CCNC; MED1; MED20; NOTCH3; MED12;
Notch-HLH transcription pathway	1	11	0.075815	0.437459	0.92506	1	1	1	NOTCH3;
Cleavage of Growing Transcript in the Termination Region	12	43	0.90978	1.33161	0.1738	1	0.835444	1	MAGOH; CSTF2; ZNF473; U2AF1; SLBP; PABPN1; PAPOLA; SRSF2; RNPS1; SRSF4; SNRPB; CPSF1;
RNA Polymerase II Transcription Termination	12	43	0.90978	1.33161	0.1738	1	0.835444	1	MAGOH; CSTF2; ZNF473; U2AF1; SLBP; PABPN1; PAPOLA; SRSF2; RNPS1; SRSF4; SNRPB; CPSF1;
Formation of RNA Pol II elongation complex	7	42	0.530705	0.795735	0.807626	1	1	1	CCNT1; ELL; NELFA; TCEB2; POLR2E; TCEA1; SUPT4H1;
RNA Polymerase II Transcription Initiation And Promoter Clearance	3	39	0.227445	0.367954	0.99356	1	1	1	TBP; TAF6; POLR2E;
RNA Polymerase II Transcription Initiation	3	39	0.227445	0.367954	0.99356	1	1	1	TBP; TAF6; POLR2E;
RNA Polymerase II Pre-transcription Events	9	58	0.682335	0.740671	0.885552	1	1	1	CCNT1; ELL; TBP; NELFA; TAF6; TCEB2; POLR2E; TCEA1; SUPT4H1;
RNA Polymerase II Transcription Pre-Initiation And Promoter Opening	3	39	0.227445	0.367954	0.99356	1	1	1	TBP; TAF6; POLR2E;
RNA Polymerase II Transcription Elongation	7	42	0.530705	0.795735	0.807626	1	1	1	CCNT1; ELL; NELFA; TCEB2; POLR2E; TCEA1; SUPT4H1;
Formation of the Early Elongation Complex	3	32	0.227445	0.448419	0.976438	1	1	1	NELFA; POLR2E; SUPT4H1;
RNA Polymerase II Promoter Escape	3	39	0.227445	0.367954	0.99356	1	1	1	TBP; TAF6; POLR2E;
RNA Pol II CTD phosphorylation and interaction with CE - 11	1	26	0.075815	0.185176	0.997829	1	1	1	POLR2E;
Pyruvate metabolism	2	10	0.15163	0.957558	0.652965	1	1	1	PDK4; BSG;
Pyruvate metabolism and Citric Acid (TCA) cycle	3	31	0.227445	0.46288	0.971803	1	1	1	PDK4; SDHA; BSG;
The citric acid (TCA) cycle and respiratory electron transport	11	118	0.833965	0.44491	0.999804	1	1	1	PDK4; ETFB; NDUFS8; ATP5L; UQCRB; SDHA; NDUFS6; CYC1; BSG; NDUFA5; UQCRC1;
Pyrimidine salvage reactions	3	7	0.227445	2.04763	0.165005	1	0.800084	1	TK1; TYMP; TK2;
Pyrimidine biosynthesis	1	6	0.075815	0.801401	0.756509	1	1	1	DHODH;
Synthesis and interconversion of nucleotide di- and triphosphates	4	16	0.30326	1.19442	0.440669	1	1	1	CTPS1; GLRX; NME4; DTYMK;
Pyrimidine catabolism	3	10	0.227445	1.43396	0.35161	1	1	1	DPYS; NT5E; TYMP;
Purine salvage	2	7	0.15163	1.36736	0.449858	1	1	1	HPRT1; PNP;
Purine ribonucleoside monophosphate biosynthesis	3	7	0.227445	2.04763	0.165005	1	0.800084	1	PFAS; PAICS; PPAT;
Pyrimidine metabolism	6	22	0.45489	1.30214	0.307137	1	1	1	TK1; DPYS; NT5E; TYMP; DHODH; TK2;
Purine catabolism	3	11	0.227445	1.30371	0.414808	1	1	1	NT5E; GPX1; PNP;
Mineralocorticoid biosynthesis	2	5	0.15163	1.91321	0.282667	1	1	1	CYP11B2; CYP21A2;
Glucocorticoid biosynthesis	2	5	0.15163	1.91321	0.282667	1	1	1	CYP21A2; HSD11B1;
Vitamin A uptake in enterocytes	2	7	0.15163	1.36736	0.449858	1	1	1	CLPS; PNLIP;
Vitamin D (calciferol) metabolism	2	7	0.15163	1.36736	0.449858	1	1	1	GC; LGMN;
Base Excision Repair	6	19	0.45489	1.50763	0.19168	1	0.859851	1	CCNO; NTHL1; LIG3; FEN1; PCNA; POLD2;
DNA Repair	15	106	1.13723	0.675207	0.973085	1	1	1	RPS27A; RFC5; CHEK1; CCNO; NTHL1; LIG3; MDC1; PRKDC; H2AFX; POLR2E; FEN1; PCNA; DDB1; POLD2; TCEA1;
Amino acid and oligopeptide SLC transporters	7	48	0.530705	0.696289	0.90257	1	1	1	SLC6A15; SLC38A3; SLC6A12; SLC43A1; SLC7A7; SLC1A5; SLC7A5;
Sphingolipid metabolism	4	29	0.30326	0.659174	0.885896	1	1	1	DEGS1; CSNK1G2; PPAP2B; SPHK2;
Prostanoid metabolism	5	13	0.379075	1.83638	0.116467	1	0.630738	1	TBXAS1; PTGIS; ZFP36; ALOX5; PTGS2;
Leukotriene synthesis	2	9	0.15163	1.06384	0.592694	1	1	1	ZFP36; ALOX5;
Cholesterol biosynthesis	4	20	0.30326	0.955654	0.630125	1	1	1	TM7SF2; MVK; DHCR7; DHCR24;
Bile acid and bile salt metabolism	10	27	0.75815	1.76731	0.0406476	1	0.347693	0.820508	AKR1D1; SLCO1B1; BAAT; ALB; SLC10A1; AKR1C4; SLC10A2; SLC27A2; ACOX2; CYP27A1;
Synthesis of bile acids and bile salts	6	19	0.45489	1.50763	0.19168	1	0.859851	1	AKR1D1; BAAT; AKR1C4; SLC27A2; ACOX2; CYP27A1;
Synthesis of bile acids and bile salts via 7alpha-hydroxycholesterol	6	15	0.45489	1.9094	0.0741619	1	0.490881	1	AKR1D1; BAAT; AKR1C4; SLC27A2; ACOX2; CYP27A1;
Synthesis of bile acids and bile salts via 24-hydroxycholesterol	4	10	0.30326	1.91035	0.138404	1	0.71695	1	AKR1D1; AKR1C4; SLC27A2; CYP27A1;
Synthesis of bile acids and bile salts via 27-hydroxycholesterol	3	6	0.227445	2.38834	0.111056	1	0.618313	1	AKR1D1; AKR1C4; CYP27A1;
Metabolism of steroid hormones and vitamins A and D	7	32	0.530705	1.04432	0.519502	1	1	1	CYP11B2; CLPS; CYP21A2; PNLIP; HSD11B1; GC; LGMN;
Recycling of bile acids and salts	5	11	0.379075	2.16997	0.060217	1	0.446364	1	SLCO1B1; BAAT; ALB; SLC10A1; SLC10A2;
Alpha-oxidation of phytanate	2	4	0.15163	2.39031	0.195825	1	0.859851	1	SLC27A2; SLC25A17;
Beta-oxidation of pristanoyl-CoA	1	8	0.075815	0.601301	0.848004	1	1	1	ACOX2;
Regulation of Lipid Metabolism by Peroxisome proliferator-activated receptor alpha (PPARalpha)	10	32	0.75815	1.49125	0.114917	1	0.624371	1	ABCB4; TNFRSF21; CYP4A11; PEX11A; RGL1; ACSL1; PLIN2; FHL2; FASN; SULT2A1;
Peroxisomal lipid metabolism	3	20	0.227445	0.717336	0.82262	1	1	1	SLC27A2; SLC25A17; ACOX2;
Synthesis of Ketone Bodies	2	4	0.15163	2.39031	0.195825	1	0.859851	1	BDH1; HMGCS2;
Utilization of Ketone Bodies	1	3	0.075815	1.60014	0.506458	1	1	1	BDH1;
Ketone body metabolism	2	5	0.15163	1.91321	0.282667	1	1	1	BDH1; HMGCS2;
Resolution of D-loop structures through Holliday junction intermediates	2	6	0.15163	1.59487	0.368472	1	1	1	PCNA; POLD2;
Resolution of D-loop structures	2	6	0.15163	1.59487	0.368472	1	1	1	PCNA; POLD2;
Nonhomologous End-joining (NHEJ)	1	5	0.075815	0.961362	0.691836	1	1	1	PRKDC;
Processing of DNA ends prior to end rejoining	1	3	0.075815	1.60014	0.506458	1	1	1	PRKDC;
Formation of incision complex in GG-NER	1	20	0.075815	0.240701	0.991039	1	1	1	DDB1;
Nucleotide Excision Repair	6	49	0.45489	0.584781	0.961302	1	1	1	RFC5; POLR2E; PCNA; DDB1; POLD2; TCEA1;
Global Genomic NER (GG-NER)	4	33	0.30326	0.579298	0.937398	1	1	1	RFC5; PCNA; DDB1; POLD2;
Homologous Recombination Repair	5	22	0.379075	1.08548	0.502908	1	1	1	CHEK1; MDC1; H2AFX; PCNA; POLD2;
Double-Strand Break Repair	6	27	0.45489	1.06109	0.511936	1	1	1	CHEK1; MDC1; PRKDC; H2AFX; PCNA; POLD2;
ATM mediated response to DNA double-strand break	3	6	0.227445	2.38834	0.111056	1	0.618313	1	CHEK1; MDC1; H2AFX;
Homologous recombination repair of replication-independent double-strand breaks	5	22	0.379075	1.08548	0.502908	1	1	1	CHEK1; MDC1; H2AFX; PCNA; POLD2;
ATM mediated phosphorylation of repair proteins	3	6	0.227445	2.38834	0.111056	1	0.618313	1	CHEK1; MDC1; H2AFX;
Recruitment of repair and signaling proteins to double-strand breaks	2	8	0.15163	1.19665	0.524906	1	1	1	MDC1; H2AFX;
MRN complex relocalizes to nuclear foci	1	4	0.075815	1.2011	0.610002	1	1	1	H2AFX;
Assembly of the RAD50-MRE11-NBS1 complex at DNA double-strand breaks	1	4	0.075815	1.2011	0.610002	1	1	1	H2AFX;
Removal of DNA patch containing abasic residue	5	17	0.379075	1.40455	0.275336	1	1	1	CCNO; NTHL1; FEN1; PCNA; POLD2;
Resolution of AP sites via the multiple-nucleotide patch replacement pathway	5	17	0.379075	1.40455	0.275336	1	1	1	CCNO; NTHL1; FEN1; PCNA; POLD2;
Recognition and association of DNA glycosylase with site containing an affected pyrimidine	2	5	0.15163	1.91321	0.282667	1	1	1	CCNO; NTHL1;
Depyrimidination	2	5	0.15163	1.91321	0.282667	1	1	1	CCNO; NTHL1;
Base-Excision Repair, AP Site Formation	2	8	0.15163	1.19665	0.524906	1	1	1	CCNO; NTHL1;
Resolution of Abasic Sites (AP sites)	6	19	0.45489	1.50763	0.19168	1	0.859851	1	CCNO; NTHL1; LIG3; FEN1; PCNA; POLD2;
Resolution of AP sites via the single-nucleotide replacement pathway	3	12	0.227445	1.19516	0.475862	1	1	1	CCNO; NTHL1; LIG3;
Base-free sugar-phosphate removal via the single-nucleotide replacement pathway	2	10	0.15163	0.957558	0.652965	1	1	1	CCNO; NTHL1;
Displacement of DNA glycosylase by APE1	2	9	0.15163	1.06384	0.592694	1	1	1	CCNO; NTHL1;
Cleavage of the damaged pyrimidine	2	5	0.15163	1.91321	0.282667	1	1	1	CCNO; NTHL1;
Metabolism	186	823	14.1016	1.07779	0.118204	1	0.636013	1	RPS25; HSPA1A; RPL30; RPL3; RPL6; MARCKS; RPL17; CTPS1; GSTA1; RPL34; RPL5; RPL29; RPL31; RPL24; CYP2C19; RPS27A; RPS17; RPS4X; RPS7; COMT; RPS6; RPL7; RPL9; RPS24; SULT1A4; YWHAB; RPL21; CYP11B2; CYP4F11; GCGR; RPL4; HPD; PRKG2; PFKFB1; ACSM1; GPT; DAO; TAT; CYP4A11; HAO1; PDK4; CHRM3; HSPB1; IDO1; PFAS; AGXT; BCAT1; RPL3L; CYP21A2; INHBB; CYP2C8; TDO2; MAGOH; CYP2E1; PCSK1; FMO3; GCHFR; GEMIN2;…
L13a-mediated translational silencing of Ceruloplasmin expression	37	102	2.80516	1.73013	0.00024217	0.403939	0.0167145	0.0394439	RPS25; RPL30; RPL3; RPL6; RPL17; RPL34; RPL5; RPL29; RPL31; RPL24; RPS27A; RPS17; RPS4X; RPS7; RPS6; RPL7; RPL9; RPS24; RPL21; RPL4; RPL3L; RPL11; EIF3E; EIF2S2; RPL39; RPL36A; RPS4Y1; RPL35; EIF4G1; RPL22; EIF3B; RPS26; EIF3J; RPS12; RPS3A; EIF4A2; RPS23;
Tetrahydrobiopterin (BH4) synthesis, recycling, salvage and regulation	2	12	0.15163	0.798098	0.751894	1	1	1	PRKG2; GCHFR;
NOSTRIN mediated eNOS trafficking	1	4	0.075815	1.2011	0.610002	1	1	1	CAV1;
Purine metabolism	7	24	0.530705	1.39229	0.223816	1	0.901966	1	PFAS; NT5E; HPRT1; PAICS; PPAT; GPX1; PNP;
Metabolism of nucleotides	16	58	1.21304	1.31611	0.140432	1	0.725204	1	CTPS1; PFAS; TK1; DPYS; NT5E; TYMP; HPRT1; PAICS; GLRX; PPAT; GPX1; NME4; DHODH; DTYMK; PNP; TK2;
eNOS activation and regulation	3	18	0.227445	0.796996	0.761049	1	1	1	PRKG2; GCHFR; CAV1;
Metabolism of nitric oxide	3	18	0.227445	0.796996	0.761049	1	1	1	PRKG2; GCHFR; CAV1;
eNOS activation	1	9	0.075815	0.534564	0.879918	1	1	1	CAV1;
3' -UTR-mediated translational regulation	37	102	2.80516	1.73013	0.00024217	0.403939	0.0167145	0.0394439	RPS25; RPL30; RPL3; RPL6; RPL17; RPL34; RPL5; RPL29; RPL31; RPL24; RPS27A; RPS17; RPS4X; RPS7; RPS6; RPL7; RPL9; RPS24; RPL21; RPL4; RPL3L; RPL11; EIF3E; EIF2S2; RPL39; RPL36A; RPS4Y1; RPL35; EIF4G1; RPL22; EIF3B; RPS26; EIF3J; RPS12; RPS3A; EIF4A2; RPS23;
Repair synthesis of patch ~27-30 bases long by DNA polymerase	3	15	0.227445	0.956289	0.637724	1	1	1	RFC5; PCNA; POLD2;
Amine compound SLC transporters	3	29	0.227445	0.494791	0.959825	1	1	1	SLC6A9; SLC6A15; SLC6A12;
Regulation of the Fanconi anemia pathway	1	8	0.075815	0.601301	0.848004	1	1	1	RPS27A;
Fanconi Anemia pathway	1	22	0.075815	0.218829	0.994413	1	1	1	RPS27A;
Repair synthesis for gap-filling by DNA polymerase in TC-NER	3	15	0.227445	0.956289	0.637724	1	1	1	RFC5; PCNA; POLD2;
Gap-filling DNA repair synthesis and ligation in TC-NER	3	16	0.227445	0.896558	0.683199	1	1	1	RFC5; PCNA; POLD2;
Dual incision reaction in TC-NER	2	28	0.15163	0.342205	0.988541	1	1	1	POLR2E; TCEA1;
Formation of transcription-coupled NER (TC-NER) repair complex	2	28	0.15163	0.342205	0.988541	1	1	1	POLR2E; TCEA1;
Transcription-coupled NER (TC-NER)	5	44	0.379075	0.542862	0.968611	1	1	1	RFC5; POLR2E; PCNA; POLD2; TCEA1;
Dual incision reaction in GG-NER	1	20	0.075815	0.240701	0.991039	1	1	1	DDB1;
Gap-filling DNA repair synthesis and ligation in GG-NER	3	16	0.227445	0.896558	0.683199	1	1	1	RFC5; PCNA; POLD2;
Stabilization of p53	13	69	0.985595	0.899018	0.714356	1	1	1	RPS27A; CHEK1; PSMD6; PSMB9; PSME2; PSMB8; CDC27; PSMB4; UBE2C; PSMB3; PSMB2; PSMD11; PSMD2;
p53-Dependent G1 DNA Damage Response	13	72	0.985595	0.861564	0.771655	1	1	1	RPS27A; CHEK1; PSMD6; PSMB9; PSME2; PSMB8; CDC27; PSMB4; UBE2C; PSMB3; PSMB2; PSMD11; PSMD2;
p53-Dependent G1/S DNA damage checkpoint	13	72	0.985595	0.861564	0.771655	1	1	1	RPS27A; CHEK1; PSMD6; PSMB9; PSME2; PSMB8; CDC27; PSMB4; UBE2C; PSMB3; PSMB2; PSMD11; PSMD2;
G1/S DNA Damage Checkpoints	14	76	1.06141	0.878963	0.750571	1	1	1	RPS27A; CHEK1; PSMD6; PSMB9; PSME2; PSMB8; CCND1; CDC27; PSMB4; UBE2C; PSMB3; PSMB2; PSMD11; PSMD2;
Cell Cycle Checkpoints	32	118	2.42608	1.29351	0.0646014	1	0.446364	1	RPS27A; CDC45; HUS1; ORC5; RFC5; CHEK1; DBF4; MCM3; PSMD6; CCNB1; BUB1B; ORC3; WEE1; PSMB9; MCM6; PSME2; PSMB8; RAD9A; CCNB2; MCM2; CDC20; CCND1; CDC27; PSMB4; UBE2C; PSMB3; PSMB2; PSMD11; PSMD2; MCM4; MCM7; MAD1L1;
Pausing and recovery of elongation	7	31	0.530705	1.078	0.482845	1	1	1	CCNT1; ELL; NELFA; TCEB2; POLR2E; TCEA1; SUPT4H1;
N-Glycan antennae elongation	2	9	0.15163	1.06384	0.592694	1	1	1	ST3GAL4; ST6GAL1;
Autodegradation of the E3 ubiquitin ligase COP1	13	68	0.985595	0.912237	0.693408	1	1	1	RPS27A; CHEK1; PSMD6; PSMB9; PSME2; PSMB8; CDC27; PSMB4; UBE2C; PSMB3; PSMB2; PSMD11; PSMD2;
G2/M DNA damage checkpoint	12	29	0.90978	1.97423	0.0100591	1	0.115715	0.273071	CDC45; ORC5; CHEK1; DBF4; MCM3; CCNB1; ORC3; WEE1; MCM6; MCM2; MCM4; MCM7;
G2/M Checkpoints	16	43	1.21304	1.77511	0.0104912	1	0.119043	0.280924	CDC45; HUS1; ORC5; RFC5; CHEK1; DBF4; MCM3; CCNB1; ORC3; WEE1; MCM6; RAD9A; CCNB2; MCM2; MCM4; MCM7;
G2/M DNA replication checkpoint	3	4	0.227445	3.57952	0.031038	1	0.273923	0.646419	CCNB1; WEE1; CCNB2;
Chk1/Chk2(Cds1) mediated inactivation of Cyclin B:Cdk1 complex	3	5	0.227445	2.86505	0.0655631	1	0.446364	1	CHEK1; CCNB1; WEE1;
p53-Independent G1/S DNA damage checkpoint	14	70	1.06141	0.954292	0.62651	1	1	1	RPS27A; CHEK1; PSMD6; PSMB9; PSME2; PSMB8; CCND1; CDC27; PSMB4; UBE2C; PSMB3; PSMB2; PSMD11; PSMD2;
Ubiquitin Mediated Degradation of Phosphorylated Cdc25A	14	69	1.06141	0.96812	0.603168	1	1	1	RPS27A; CHEK1; PSMD6; PSMB9; PSME2; PSMB8; CCND1; CDC27; PSMB4; UBE2C; PSMB3; PSMB2; PSMD11; PSMD2;
p53-Independent DNA Damage Response	14	70	1.06141	0.954292	0.62651	1	1	1	RPS27A; CHEK1; PSMD6; PSMB9; PSME2; PSMB8; CCND1; CDC27; PSMB4; UBE2C; PSMB3; PSMB2; PSMD11; PSMD2;
Activation of ATR in response to replication stress	13	37	0.985595	1.67634	0.0326689	1	0.286799	0.676805	CDC45; HUS1; ORC5; RFC5; CHEK1; DBF4; MCM3; ORC3; MCM6; RAD9A; MCM2; MCM4; MCM7;
Mitotic Spindle Checkpoint	5	19	0.379075	1.25678	0.366723	1	1	1	BUB1B; CDC20; CDC27; UBE2C; MAD1L1;
Amplification of signal from the kinetochores	1	2	0.075815	2.39623	0.375449	1	1	1	MAD1L1;
Synthesis of substrates in N-glycan biosythesis	4	16	0.30326	1.19442	0.440669	1	1	1	PGM3; GFPT1; DPM1; UAP1;
Biosynthesis of the N-glycan precursor (dolichol lipid-linked oligosaccharide, LLO) and transfer to a nascent protein	4	30	0.30326	0.637209	0.901435	1	1	1	PGM3; GFPT1; DPM1; UAP1;
Post-translational modification: synthesis of GPI-anchored proteins	4	26	0.30326	0.735203	0.825903	1	1	1	PLAUR; DPM1; PIGH; PIGF;
Removal of aminoterminal propeptides from gamma-carboxylated proteins	7	10	0.530705	3.33954	0.00115609	1	0.0211907	0.0500072	F9; PROZ; PROC; F10; F2; PROS1; NOTCH3;
Asparagine N-linked glycosylation	11	77	0.833965	0.681779	0.949674	1	1	1	PGM3; GFPT1; ST3GAL4; PDIA3; DPM1; GANAB; MCFD2; SEC23A; UAP1; ST6GAL1; CALR;
Attachment of GPI anchor to uPAR	1	7	0.075815	0.687079	0.807617	1	1	1	PLAUR;
Synthesis of glycosylphosphatidylinositol (GPI)	2	17	0.15163	0.563501	0.899459	1	1	1	PIGH; PIGF;
Synthesis of dolichyl-phosphate mannose	1	3	0.075815	1.60014	0.506458	1	1	1	DPM1;
N-glycan antennae elongation in the medial/trans-Golgi	2	12	0.15163	0.798098	0.751894	1	1	1	ST3GAL4; ST6GAL1;
Synthesis of UDP-N-acetyl-glucosamine	3	5	0.227445	2.86505	0.0655631	1	0.446364	1	PGM3; GFPT1; UAP1;
N-glycan trimming in the ER and Calnexin/Calreticulin cycle	3	13	0.227445	1.1033	0.533768	1	1	1	PDIA3; GANAB; CALR;
Calnexin/calreticulin cycle	3	12	0.227445	1.19516	0.475862	1	1	1	PDIA3; GANAB; CALR;
Transport to the Golgi and subsequent modification	4	28	0.30326	0.682707	0.86826	1	1	1	ST3GAL4; MCFD2; SEC23A; ST6GAL1;
Folding of actin by CCT/TriC	3	9	0.227445	1.59311	0.287648	1	1	1	ACTB; CCT8; CCT4;
Association of TriC/CCT with target proteins during biosynthesis	2	9	0.15163	1.06384	0.592694	1	1	1	CCT8; CCT4;
Post-chaperonin tubulin folding pathway	5	12	0.379075	1.98929	0.0859485	1	0.555667	1	TUBB4B; TUBB4A; TUBB2B; TBCB; TUBB3;
Post-translational protein modification	22	114	1.66793	0.92062	0.706478	1	1	1	F9; PROZ; PROC; PGM3; F10; GGCX; GFPT1; ST3GAL4; F2; PDIA3; PLAUR; DPM1; PROS1; GANAB; MCFD2; NOTCH3; SEC23A; PIGH; UAP1; ST6GAL1; CALR; PIGF;
Prefoldin mediated transfer of substrate to CCT/TriC	2	14	0.15163	0.684165	0.825503	1	1	1	CCT8; CCT4;
Formation of tubulin folding intermediates by CCT/TriC	2	8	0.15163	1.19665	0.524906	1	1	1	CCT8; CCT4;
Post-translational modification: gamma carboxylation and hypusine formation	8	14	0.60652	2.72645	0.00325507	1	0.048914	0.11543	F9; PROZ; PROC; F10; GGCX; F2; PROS1; NOTCH3;
Gamma-carboxylation, transport, and amino-terminal cleavage of proteins	8	12	0.60652	3.18048	0.000804005	1	0.018612	0.0439218	F9; PROZ; PROC; F10; GGCX; F2; PROS1; NOTCH3;
Gamma-carboxylation of protein precursors	7	9	0.530705	3.71019	0.000423705	0.706741	0.0167145	0.0394439	F9; PROZ; PROC; F10; GGCX; F2; PROS1;
Transport of gamma-carboxylated protein precursors from the endoplasmic reticulum to the Golgi apparatus	6	8	0.45489	3.57804	0.00159154	1	0.0273679	0.0645845	F9; PROZ; PROC; F10; F2; PROS1;
Cooperation of Prefoldin and TriC/CCT in actin and tubulin folding	3	15	0.227445	0.956289	0.637724	1	1	1	ACTB; CCT8; CCT4;
Chaperonin-mediated protein folding	3	16	0.227445	0.896558	0.683199	1	1	1	ACTB; CCT8; CCT4;
Eukaryotic Translation Termination	31	82	2.35027	1.80318	0.000329034	0.548828	0.0167145	0.0394439	RPS25; RPL30; RPL3; RPL6; RPL17; RPL34; RPL5; RPL29; RPL31; RPL24; RPS27A; RPS17; RPS4X; RPS7; RPS6; RPL7; RPL9; RPS24; RPL21; RPL4; RPL3L; RPL11; RPL39; RPL36A; RPS4Y1; RPL35; RPL22; RPS26; RPS12; RPS3A; RPS23;
Protein folding	8	28	0.60652	1.36371	0.21859	1	0.887123	1	ACTB; TUBB4B; TUBB4A; TUBB2B; CCT8; TBCB; CCT4; TUBB3;
Eukaryotic Translation Elongation	32	85	2.42608	1.79564	0.000289762	0.483323	0.0167145	0.0394439	RPS25; RPL30; RPL3; RPL6; RPL17; RPL34; RPL5; RPL29; RPL31; RPL24; RPS27A; RPS17; RPS4X; RPS7; RPS6; RPL7; RPL9; RPS24; RPL21; RPL4; RPL3L; RPL11; RPL39; RPL36A; RPS4Y1; RPL35; RPL22; EEF1B2; RPS26; RPS12; RPS3A; RPS23;
Peptide chain elongation	31	82	2.35027	1.80318	0.000329034	0.548828	0.0167145	0.0394439	RPS25; RPL30; RPL3; RPL6; RPL17; RPL34; RPL5; RPL29; RPL31; RPL24; RPS27A; RPS17; RPS4X; RPS7; RPS6; RPL7; RPL9; RPS24; RPL21; RPL4; RPL3L; RPL11; RPL39; RPL36A; RPS4Y1; RPL35; RPL22; RPS26; RPS12; RPS3A; RPS23;
Recycling of eIF2:GDP	2	8	0.15163	1.19665	0.524906	1	1	1	EIF2S2; EIF2B1;
Ribosomal scanning and start codon recognition	18	54	1.36467	1.59017	0.023164	1	0.22728	0.536349	RPS25; RPS27A; RPS17; RPS4X; RPS7; RPS6; RPS24; EIF3E; EIF2S2; RPS4Y1; EIF4G1; EIF3B; RPS26; EIF3J; RPS12; RPS3A; EIF4A2; RPS23;
GTP hydrolysis and joining of the 60S ribosomal subunit	37	103	2.80516	1.71334	0.000303118	0.505601	0.0167145	0.0394439	RPS25; RPL30; RPL3; RPL6; RPL17; RPL34; RPL5; RPL29; RPL31; RPL24; RPS27A; RPS17; RPS4X; RPS7; RPS6; RPL7; RPL9; RPS24; RPL21; RPL4; RPL3L; RPL11; EIF3E; EIF2S2; RPL39; RPL36A; RPS4Y1; RPL35; EIF4G1; RPL22; EIF3B; RPS26; EIF3J; RPS12; RPS3A; EIF4A2; RPS23;
Translation initiation complex formation	18	54	1.36467	1.59017	0.023164	1	0.22728	0.536349	RPS25; RPS27A; RPS17; RPS4X; RPS7; RPS6; RPS24; EIF3E; EIF2S2; RPS4Y1; EIF4G1; EIF3B; RPS26; EIF3J; RPS12; RPS3A; EIF4A2; RPS23;
Activation of the mRNA upon binding of the cap-binding complex and eIFs, and subsequent binding to 43S	18	55	1.36467	1.56126	0.0278896	1	0.257016	0.606521	RPS25; RPS27A; RPS17; RPS4X; RPS7; RPS6; RPS24; EIF3E; EIF2S2; RPS4Y1; EIF4G1; EIF3B; RPS26; EIF3J; RPS12; RPS3A; EIF4A2; RPS23;
Formation of the ternary complex, and subsequently, the 43S complex	16	47	1.21304	1.62407	0.025668	1	0.241888	0.570822	RPS25; RPS27A; RPS17; RPS4X; RPS7; RPS6; RPS24; EIF3E; EIF2S2; RPS4Y1; EIF3B; RPS26; EIF3J; RPS12; RPS3A; RPS23;
Translation	39	117	2.95679	1.58985	0.00115223	1	0.0211907	0.0500072	RPS25; RPL30; RPL3; RPL6; RPL17; RPL34; RPL5; RPL29; RPL31; RPL24; RPS27A; RPS17; RPS4X; RPS7; RPS6; RPL7; RPL9; RPS24; RPL21; RPL4; RPL3L; RPL11; EIF3E; EIF2S2; RPL39; RPL36A; RPS4Y1; RPL35; EIF4G1; RPL22; EIF3B; EEF1B2; RPS26; EIF2B1; EIF3J; RPS12; RPS3A; EIF4A2; RPS23;
Eukaryotic Translation Initiation	38	110	2.88097	1.64767	0.000615051	1	0.018612	0.0439218	RPS25; RPL30; RPL3; RPL6; RPL17; RPL34; RPL5; RPL29; RPL31; RPL24; RPS27A; RPS17; RPS4X; RPS7; RPS6; RPL7; RPL9; RPS24; RPL21; RPL4; RPL3L; RPL11; EIF3E; EIF2S2; RPL39; RPL36A; RPS4Y1; RPL35; EIF4G1; RPL22; EIF3B; RPS26; EIF2B1; EIF3J; RPS12; RPS3A; EIF4A2; RPS23;
Cap-dependent Translation Initiation	38	110	2.88097	1.64767	0.000615051	1	0.018612	0.0439218	RPS25; RPL30; RPL3; RPL6; RPL17; RPL34; RPL5; RPL29; RPL31; RPL24; RPS27A; RPS17; RPS4X; RPS7; RPS6; RPL7; RPL9; RPS24; RPL21; RPL4; RPL3L; RPL11; EIF3E; EIF2S2; RPL39; RPL36A; RPS4Y1; RPL35; EIF4G1; RPL22; EIF3B; RPS26; EIF2B1; EIF3J; RPS12; RPS3A; EIF4A2; RPS23;
Formation of a pool of free 40S subunits	34	92	2.57771	1.76269	0.000285425	0.476088	0.0167145	0.0394439	RPS25; RPL30; RPL3; RPL6; RPL17; RPL34; RPL5; RPL29; RPL31; RPL24; RPS27A; RPS17; RPS4X; RPS7; RPS6; RPL7; RPL9; RPS24; RPL21; RPL4; RPL3L; RPL11; EIF3E; RPL39; RPL36A; RPS4Y1; RPL35; RPL22; EIF3B; RPS26; EIF3J; RPS12; RPS3A; RPS23;
Metabolism of proteins	69	259	5.23124	1.27057	0.0152171	1	0.162652	0.383837	ACTB; RPS25; RPL30; RPL3; RPL6; RPL17; RPL34; RPL5; RPL29; RPL31; RPL24; TUBB4B; RPS27A; RPS17; RPS4X; RPS7; RPS6; F9; RPL7; RPL9; RPS24; RPL21; RPL4; PROZ; RPL3L; PROC; PGM3; F10; GGCX; RPL11; GFPT1; ST3GAL4; F2; EIF3E; TUBB4A; PDIA3; TUBB2B; EIF2S2; CCT8; RPL39; RPL36A; PLAUR; RPS4Y1; RPL35; EIF4G1; RPL22; TBCB; DPM1; EIF3B; EEF1B2; PROS1; GANAB; RPS26; EIF2B1; MCFD2; NOTCH3; SEC23A; EIF3J; PIG…
Inhibition of Host mRNA Processing and RNA Silencing	1	2	0.075815	2.39623	0.375449	1	1	1	PABPN1;
NS1 Mediated Effects on Host Pathways	1	3	0.075815	1.60014	0.506458	1	1	1	PABPN1;
Assembly of Viral Components at the Budding Site	1	2	0.075815	2.39623	0.375449	1	1	1	CALR;
Host Interactions with Influenza Factors	1	5	0.075815	0.961362	0.691836	1	1	1	PABPN1;
Viral RNP Complexes in the Host Cell Nucleus	1	2	0.075815	2.39623	0.375449	1	1	1	HSPA1A;
NEP/NS2 Interacts with the Cellular Export Machinery	9	29	0.682335	1.48109	0.135534	1	0.708684	1	NUP188; RAN; POM121; RAE1; NUP153; XPO1; NUP205; NUP93; NUP210;
Viral mRNA Translation	32	82	2.42608	1.86132	0.000132945	0.221752	0.0116712	0.0275423	RPS25; RPL30; RPL3; RPL6; RPL17; RPL34; RPL5; RPL29; RPL31; RPL24; RPS27A; RPS17; RPS4X; RPS7; RPS6; RPL7; RPL9; RPS24; RPL21; RPL4; RPL3L; RPL11; RPL39; RPL36A; RPS4Y1; RPL35; RPL22; RPS26; RPS12; DNAJC3; RPS3A; RPS23;
Export of Viral Ribonucleoproteins from Nucleus	10	31	0.75815	1.53934	0.0962481	1	0.603938	1	HSPA1A; NUP188; RAN; POM121; RAE1; NUP153; XPO1; NUP205; NUP93; NUP210;
Virus Assembly and Release	1	2	0.075815	2.39623	0.375449	1	1	1	CALR;
Influenza Viral RNA Transcription and Replication	33	98	2.5019	1.60612	0.00222105	1	0.0358065	0.0844985	RPS25; RPL30; RPL3; RPL6; RPL17; RPL34; RPL5; RPL29; RPL31; RPL24; RPS27A; RPS17; RPS4X; RPS7; RPS6; RPL7; RPL9; RPS24; RPL21; RPL4; RPL3L; RPL11; RPL39; RPL36A; RPS4Y1; RPL35; RPL22; RPS26; POLR2E; RPS12; DNAJC3; RPS3A; RPS23;
Viral Messenger RNA Synthesis	1	14	0.075815	0.343785	0.963065	1	1	1	POLR2E;
Influenza Life Cycle	45	135	3.41168	1.58981	0.000498342	0.831235	0.0167145	0.0394439	RPS25; HSPA1A; RPL30; RPL3; RPL6; RPL17; RPL34; RPL5; RPL29; RPL31; RPL24; RPS27A; RPS17; RPS4X; RPS7; RPS6; RPL7; RPL9; RPS24; RPL21; RPL4; RPL3L; RPL11; NUP188; RAN; POM121; KPNA1; RPL39; RPL36A; RPS4Y1; RPL35; RAE1; NUP153; RPL22; RPS26; XPO1; NUP205; NUP93; POLR2E; NUP210; CALR; RPS12; DNAJC3; RPS3A; RPS23;
Transport of Ribonucleoproteins into the Host Nucleus	8	29	0.60652	1.3167	0.25023	1	0.972922	1	NUP188; POM121; KPNA1; RAE1; NUP153; NUP205; NUP93; NUP210;
Influenza Infection	46	140	3.48749	1.5671	0.00061981	1	0.018612	0.0439218	RPS25; HSPA1A; RPL30; RPL3; RPL6; RPL17; RPL34; RPL5; RPL29; RPL31; RPL24; RPS27A; RPS17; RPS4X; RPS7; RPS6; RPL7; RPL9; RPS24; RPL21; RPL4; RPL3L; RPL11; NUP188; RAN; PABPN1; POM121; KPNA1; RPL39; RPL36A; RPS4Y1; RPL35; RAE1; NUP153; RPL22; RPS26; XPO1; NUP205; NUP93; POLR2E; NUP210; CALR; RPS12; DNAJC3; RPS3A; RPS23;
Meiotic Synapsis	10	47	0.75815	1.01542	0.537187	1	1	1	HIST1H4K; SMC1A; FKBP6; STAG1; POT1; HIST1H4C; STAG2; LMNB1; RAD21; H2AFX;
Meiotic Recombination	5	42	0.379075	0.568707	0.957578	1	1	1	HIST1H4K; DMC1; HIST1H4C; TOP3A; H2AFX;
Meiosis	12	72	0.90978	0.795341	0.853558	1	1	1	HIST1H4K; DMC1; SMC1A; FKBP6; STAG1; POT1; HIST1H4C; TOP3A; STAG2; LMNB1; RAD21; H2AFX;
Activated AMPK stimulates fatty-acid oxidation in muscle	1	18	0.075815	0.26743	0.98563	1	1	1	ACSL1;
Endosomal Sorting Complex Required For Transport (ESCRT)	2	28	0.15163	0.342205	0.988541	1	1	1	RPS27A; STAM2;
Inhibition of HSL	1	3	0.075815	1.60014	0.506458	1	1	1	TSC2;
Regulation of gap junction activity	1	2	0.075815	2.39623	0.375449	1	1	1	GJA1;
c-src mediated regulation of Cx43 function and closure of gap junctions	1	2	0.075815	2.39623	0.375449	1	1	1	GJA1;
Gap junction degradation	1	1	0.075815	4.76874	0.209698	1	0.859851	1	AP2M1;
Formation of annular gap junctions	1	1	0.075815	4.76874	0.209698	1	0.859851	1	AP2M1;
Oligomerization of connexins into connexons	1	3	0.075815	1.60014	0.506458	1	1	1	GJA1;
Microtubule-dependent trafficking of connexons from Golgi to the plasma membrane	1	1	0.075815	4.76874	0.209698	1	0.859851	1	GJA1;
Transport of connexons to the plasma membrane	1	2	0.075815	2.39623	0.375449	1	1	1	GJA1;
Gap junction trafficking and regulation	2	6	0.15163	1.59487	0.368472	1	1	1	AP2M1; GJA1;
Gap junction trafficking	2	5	0.15163	1.91321	0.282667	1	1	1	AP2M1; GJA1;
Gap junction assembly	1	4	0.075815	1.2011	0.610002	1	1	1	GJA1;
Transport of connexins along the secretory pathway	1	1	0.075815	4.76874	0.209698	1	0.859851	1	GJA1;
trans-Golgi Network Vesicle Budding	6	33	0.45489	0.868225	0.719295	1	1	1	FTL; DNM2; AP1S1; PUM1; NAPA; AP1S2;
Clathrin derived vesicle budding	6	33	0.45489	0.868225	0.719295	1	1	1	FTL; DNM2; AP1S1; PUM1; NAPA; AP1S2;
Golgi Associated Vesicle Biogenesis	6	27	0.45489	1.06109	0.511936	1	1	1	FTL; DNM2; AP1S1; PUM1; NAPA; AP1S2;
Lysosome Vesicle Biogenesis	3	15	0.227445	0.956289	0.637724	1	1	1	DNM2; AP1S1; AP1S2;
Aromatic amines can be N-hydroxylated or N-dealkylated by CYP1A2	1	1	0.075815	4.76874	0.209698	1	0.859851	1	CYP1A2;
Fatty acids	2	3	0.15163	3.18444	0.113432	1	0.618313	1	CYP4A11; CYP2J2;
CYP2E1 reactions	1	1	0.075815	4.76874	0.209698	1	0.859851	1	CYP2E1;
Eicosanoids	4	5	0.30326	3.81689	0.00802127	1	0.0962552	0.227149	TBXAS1; PTGIS; CYP4F2; CYP4F3;
FMO oxidizes nucleophiles	1	3	0.075815	1.60014	0.506458	1	1	1	FMO3;
Miscellaneous substrates	1	5	0.075815	0.961362	0.691836	1	1	1	CYP4F11;
Amine Oxidase reactions	2	4	0.15163	2.39031	0.195825	1	0.859851	1	MAOB; MAOA;
COX reactions	1	1	0.075815	4.76874	0.209698	1	0.859851	1	PTGS2;
Monoamines are oxidized to aldehydes by MAOA and MAOB, producing NH3 and H2O2	2	2	0.15163	4.76874	0.0439469	1	0.355842	0.839737	MAOB; MAOA;
Cytosolic sulfonation of small molecules	3	7	0.227445	2.04763	0.165005	1	0.800084	1	SULT1A4; SULT1A1; SULT2A1;
Formation of the active cofactor, UDP-glucuronate	1	3	0.075815	1.60014	0.506458	1	1	1	SLC35D1;
Glucuronidation	1	6	0.075815	0.801401	0.756509	1	1	1	SLC35D1;
Phase II conjugation	10	39	0.75815	1.22366	0.291677	1	1	1	GSTA1; COMT; SULT1A4; ACSM1; SULT1A1; SLC35D1; NNMT; GSTA2; CYP1A2; SULT2A1;
Ethanol oxidation	1	4	0.075815	1.2011	0.610002	1	1	1	ALDH2;
Glutathione conjugation	2	15	0.15163	0.638585	0.854392	1	1	1	GSTA1; GSTA2;
Methylation	3	6	0.227445	2.38834	0.111056	1	0.618313	1	COMT; NNMT; CYP1A2;
Bile salt and organic anion SLC transporters	3	12	0.227445	1.19516	0.475862	1	1	1	SLC16A7; SLC16A1; SLC16A3;
ER to Golgi Transport	1	9	0.075815	0.534564	0.879918	1	1	1	SEC23A;
Membrane Trafficking	12	84	0.90978	0.681734	0.955873	1	1	1	RPS27A; FTL; STAM2; DNM2; AP1S1; AP2M1; PUM1; COPA; NAPA; SEC23A; AP1S2; GJA1;
Conjugation of carboxylic acids	1	3	0.075815	1.60014	0.506458	1	1	1	ACSM1;
Amino Acid conjugation	1	3	0.075815	1.60014	0.506458	1	1	1	ACSM1;
Conjugation of phenylacetate with glutamine	1	2	0.075815	2.39623	0.375449	1	1	1	ACSM1;
Conjugation of benzoate with glycine	1	3	0.075815	1.60014	0.506458	1	1	1	ACSM1;
COPII (Coat Protein 2) Mediated Vesicle Transport	1	9	0.075815	0.534564	0.879918	1	1	1	SEC23A;
Golgi to ER Retrograde Transport	1	10	0.075815	0.481161	0.905135	1	1	1	COPA;
COPI Mediated Transport	1	10	0.075815	0.481161	0.905135	1	1	1	COPA;
Regulation of Insulin Secretion	7	48	0.530705	0.696289	0.90257	1	1	1	MARCKS; CHRM3; PCSK1; PRKAR2B; GCG; SEC11A; INS;
Glyoxylate metabolism	3	5	0.227445	2.86505	0.0655631	1	0.446364	1	DAO; HAO1; AGXT;
Integration of energy metabolism	13	83	0.985595	0.747395	0.912393	1	1	1	MARCKS; GCGR; PFKFB1; CHRM3; PCSK1; PRKAR2B; GCG; GNB1; FASN; SEC11A; ADCY7; ADCY3; INS;
Peptide hormone biosynthesis	2	15	0.15163	0.638585	0.854392	1	1	1	INHBB; PCSK1;
Glycoprotein hormones	1	13	0.075815	0.370209	0.953239	1	1	1	INHBB;
Interconversion of polyamines	1	3	0.075815	1.60014	0.506458	1	1	1	SAT1;
Methionine salvage pathway	1	6	0.075815	0.801401	0.756509	1	1	1	GOT1;
Regulation of ornithine decarboxylase (ODC)	12	70	0.90978	0.818062	0.825303	1	1	1	RPS27A; PSMD6; PSMB9; PSME2; PSMB8; CDC27; PSMB4; UBE2C; PSMB3; PSMB2; PSMD11; PSMD2;
Creatine metabolism	1	3	0.075815	1.60014	0.506458	1	1	1	GATM;
Metabolism of polyamines	3	15	0.227445	0.956289	0.637724	1	1	1	SAT1; GOT1; AMD1;
Carnitine synthesis	1	4	0.075815	1.2011	0.610002	1	1	1	SHMT1;
Proline catabolism	1	2	0.075815	2.39623	0.375449	1	1	1	ALDH4A1;
Phenylalanine and tyrosine catabolism	4	9	0.30326	2.12238	0.098846	1	0.603938	1	HPD; TAT; PAH; FAH;
Urea cycle	4	9	0.30326	2.12238	0.098846	1	0.603938	1	ASL; CPS1; ASS1; ARG1;
Tryptophan catabolism	3	11	0.227445	1.30371	0.414808	1	1	1	IDO1; TDO2; CCBL2;
ChREBP activates metabolic gene expression	1	6	0.075815	0.801401	0.756509	1	1	1	FASN;
Heme degradation	1	3	0.075815	1.60014	0.506458	1	1	1	HMOX1;
Biological oxidations	35	98	2.65353	1.70343	0.000495313	0.826181	0.0167145	0.0394439	GSTA1; CYP2C19; COMT; SULT1A4; CYP11B2; CYP4F11; ACSM1; CYP4A11; CYP21A2; CYP2C8; CYP2E1; FMO3; SULT1A1; CYP3A7; TBXAS1; PTGIS; MAOB; SLC35D1; CYP1B1; MAOA; ALDH2; NNMT; GSTA2; CYP3A4; CYP2A6; CYP2C18; CYP2C9; CYP2B6; CYP4F2; CYP4F3; CYP1A2; PTGS2; CYP27A1; SULT2A1; CYP2J2;
Metabolism of porphyrins	1	10	0.075815	0.481161	0.905135	1	1	1	HMOX1;
Endogenous sterols	4	15	0.30326	1.27399	0.388375	1	1	1	CYP11B2; CYP21A2; CYP1B1; CYP27A1;
Phase 1 - Functionalization of compounds	26	60	1.97119	2.0669	7.31559e-05	0.122024	0.00762651	0.0179975	CYP2C19; CYP11B2; CYP4F11; CYP4A11; CYP21A2; CYP2C8; CYP2E1; FMO3; CYP3A7; TBXAS1; PTGIS; MAOB; CYP1B1; MAOA; ALDH2; CYP3A4; CYP2A6; CYP2C18; CYP2C9; CYP2B6; CYP4F2; CYP4F3; CYP1A2; PTGS2; CYP27A1; CYP2J2;
Cytochrome P450 - arranged by substrate type	21	48	1.59212	2.08688	0.000303628	0.506452	0.0167145	0.0394439	CYP2C19; CYP11B2; CYP4F11; CYP4A11; CYP21A2; CYP2C8; CYP2E1; CYP3A7; TBXAS1; PTGIS; CYP1B1; CYP3A4; CYP2A6; CYP2C18; CYP2C9; CYP2B6; CYP4F2; CYP4F3; CYP1A2; CYP27A1; CYP2J2;
PP2A-mediated dephosphorylation of key metabolic factors	1	2	0.075815	2.39623	0.375449	1	1	1	PFKFB1;
Regulation of Insulin Secretion by Glucagon-like Peptide-1	2	16	0.15163	0.598698	0.878848	1	1	1	PRKAR2B; GCG;
Incretin Synthesis, Secretion, and Inactivation	3	21	0.227445	0.683193	0.847968	1	1	1	PCSK1; GCG; SEC11A;
Synthesis, Secretion, and Inactivation of Glucagon-like Peptide-1 (GLP-1)	3	18	0.227445	0.796996	0.761049	1	1	1	PCSK1; GCG; SEC11A;
Synthesis, Secretion, and Inactivation of Glucose-dependent Insulinotropic Polypeptide (GIP)	3	13	0.227445	1.1033	0.533768	1	1	1	PCSK1; GCG; SEC11A;
Glucagon signaling in metabolic regulation	6	33	0.45489	0.868225	0.719295	1	1	1	GCGR; PRKAR2B; GCG; GNB1; ADCY7; ADCY3;
PKA activation in glucagon signalling	3	17	0.227445	0.84385	0.724268	1	1	1	PRKAR2B; ADCY7; ADCY3;
PKA-mediated phosphorylation of key metabolic factors	1	5	0.075815	0.961362	0.691836	1	1	1	PFKFB1;
Regulation of Insulin Secretion by Acetylcholine	2	3	0.15163	3.18444	0.113432	1	0.618313	1	MARCKS; CHRM3;
Nonsense-Mediated Decay	37	104	2.80516	1.69686	0.000377399	0.629502	0.0167145	0.0394439	RPS25; RPL30; RPL3; RPL6; RPL17; RPL34; RPL5; RPL29; RPL31; RPL24; RPS27A; RPS17; RPS4X; RPS7; RPS6; RPL7; RPL9; RPS24; RPL21; RPL4; RPL3L; MAGOH; RPL11; PPP2R1A; RPL39; RPL36A; RPS4Y1; RPL35; EIF4G1; RPL22; SMG5; RNPS1; RPS26; EIF4A3; RPS12; RPS3A; RPS23;
Stabilization of mRNA by HuR	2	8	0.15163	1.19665	0.524906	1	1	1	ELAVL1; XPO1;
Destabilization of mRNA by KSRP	1	19	0.075815	0.253363	0.988652	1	1	1	KHSRP;
Destabilization of mRNA by Butyrate Response Factor 1 (BRF1)	3	20	0.227445	0.717336	0.82262	1	1	1	YWHAB; ZFP36; KHSRP;
Destabilization of mRNA by Tristetraprolin (TTP)	2	17	0.15163	0.563501	0.899459	1	1	1	YWHAB; ZFP36;
Regulation of mRNA Stability by Proteins that Bind AU-rich Elements	20	104	1.5163	0.917435	0.706984	1	1	1	HSPA1A; RPS27A; YWHAB; HSPB1; PSMD6; PSMB9; ELAVL1; ZFP36; PSME2; PSMB8; EIF4G1; XPO1; KHSRP; CDC27; PSMB4; UBE2C; PSMB3; PSMB2; PSMD11; PSMD2;
Destabilization of mRNA by AUF1 (hnRNP D0)	15	71	1.13723	1.00801	0.534286	1	1	1	HSPA1A; RPS27A; HSPB1; PSMD6; PSMB9; PSME2; PSMB8; EIF4G1; CDC27; PSMB4; UBE2C; PSMB3; PSMB2; PSMD11; PSMD2;
Deadenylation-dependent mRNA decay	3	46	0.227445	0.311973	0.998336	1	1	1	EIF4G1; PAN2; EIF4A2;
Deadenylation of mRNA	3	22	0.227445	0.652153	0.870104	1	1	1	EIF4G1; PAN2; EIF4A2;
Metabolism of mRNA	57	234	4.32146	1.16177	0.113155	1	0.618313	1	RPS25; HSPA1A; RPL30; RPL3; RPL6; RPL17; RPL34; RPL5; RPL29; RPL31; RPL24; RPS27A; RPS17; RPS4X; RPS7; RPS6; RPL7; RPL9; RPS24; YWHAB; RPL21; RPL4; HSPB1; RPL3L; MAGOH; RPL11; PSMD6; PSMB9; ELAVL1; ZFP36; PPP2R1A; RPL39; RPL36A; PSME2; PSMB8; RPS4Y1; RPL35; EIF4G1; RPL22; PAN2; SMG5; RNPS1; RPS26; XPO1; EIF4A3; KHSRP; CDC27; RPS12; PSMB4; RPS3A; UBE2C; EIF4A2; PSMB3; PSMB2; PSMD11; PSMD2; RPS23;
Metabolism of RNA	67	281	5.07961	1.13716	0.12874	1	0.683881	1	RPS25; HSPA1A; RPL30; RPL3; RPL6; RPL17; RPL34; RPL5; RPL29; RPL31; RPL24; RPS27A; RPS17; RPS4X; RPS7; RPS6; RPL7; RPL9; RPS24; YWHAB; RPL21; RPL4; HSPB1; RPL3L; MAGOH; GEMIN2; RPL11; NUP188; PSMD6; PSMB9; ELAVL1; POM121; ZFP36; PPP2R1A; RPL39; RPL36A; PSME2; PSMB8; RPS4Y1; RPL35; RAE1; EIF4G1; NUP153; RPL22; PAN2; SMG5; RNPS1; RPS26; XPO1; EIF4A3; SNRPB; NUP205; CLNS1A; KHSRP; NUP93; CDC27; NUP2…
Respiratory electron transport	8	76	0.60652	0.502534	0.994899	1	1	1	ETFB; NDUFS8; UQCRB; SDHA; NDUFS6; CYC1; NDUFA5; UQCRC1;
Formation of ATP by chemiosmotic coupling	1	15	0.075815	0.320881	0.970828	1	1	1	ATP5L;
Regulation of pyruvate dehydrogenase (PDH) complex	1	9	0.075815	0.534564	0.879918	1	1	1	PDK4;
Citric acid cycle (TCA cycle)	1	19	0.075815	0.253363	0.988652	1	1	1	SDHA;
Respiratory electron transport, ATP synthesis by chemiosmotic coupling, and heat production by uncoupling proteins.	9	91	0.682335	0.472105	0.998519	1	1	1	ETFB; NDUFS8; ATP5L; UQCRB; SDHA; NDUFS6; CYC1; NDUFA5; UQCRC1;
Metabolism of amino acids and derivatives	41	188	3.10842	1.04019	0.416169	1	1	1	RPS27A; HPD; GPT; DAO; TAT; HAO1; IDO1; AGXT; BCAT1; INHBB; TDO2; PCSK1; ALDH6A1; GCDH; PAH; PSMD6; SHMT1; ASL; FAH; PSMB9; GOT2; HSD17B10; PSME2; PSMB8; CCBL2; SAT1; CPS1; GOT1; GATM; ASNS; AMD1; ALDH4A1; ASS1; CDC27; PSMB4; ARG1; UBE2C; PSMB3; PSMB2; PSMD11; PSMD2;
Lysine catabolism	1	8	0.075815	0.601301	0.848004	1	1	1	GCDH;
Branched-chain amino acid catabolism	3	17	0.227445	0.84385	0.724268	1	1	1	BCAT1; ALDH6A1; HSD17B10;
Amino acid synthesis and interconversion (transamination)	4	10	0.30326	1.91035	0.138404	1	0.71695	1	GPT; GOT2; GOT1; ASNS;
Nicotinate metabolism	1	8	0.075815	0.601301	0.848004	1	1	1	NADK;
Vitamins B6 activation to pyridoxal phosphate	1	2	0.075815	2.39623	0.375449	1	1	1	PDXK;
Biotin metabolism	1	1	0.075815	4.76874	0.209698	1	0.859851	1	SLC5A6;
Metabolism of folate and pterines	2	8	0.15163	1.19665	0.524906	1	1	1	SHMT1; MTHFD1;
Vitamin B2 (riboflavin) metabolism	2	4	0.15163	2.39031	0.195825	1	0.859851	1	ACP5; ENPP1;
Vitamin B1 (thiamin) metabolism	1	4	0.075815	1.2011	0.610002	1	1	1	SLC19A2;
Coenzyme A biosynthesis	1	6	0.075815	0.801401	0.756509	1	1	1	SLC25A16;
Vitamin B5 (pantothenate) metabolism	4	9	0.30326	2.12238	0.098846	1	0.603938	1	SLC25A16; SLC5A6; AASDHPPT; FASN;
Nonsense Mediated Decay Enhanced by the Exon Junction Complex	37	104	2.80516	1.69686	0.000377399	0.629502	0.0167145	0.0394439	RPS25; RPL30; RPL3; RPL6; RPL17; RPL34; RPL5; RPL29; RPL31; RPL24; RPS27A; RPS17; RPS4X; RPS7; RPS6; RPL7; RPL9; RPS24; RPL21; RPL4; RPL3L; MAGOH; RPL11; PPP2R1A; RPL39; RPL36A; RPS4Y1; RPL35; EIF4G1; RPL22; SMG5; RNPS1; RPS26; EIF4A3; RPS12; RPS3A; RPS23;
Nonsense Mediated Decay Independent of the Exon Junction Complex	32	87	2.42608	1.75436	0.000470405	0.784636	0.0167145	0.0394439	RPS25; RPL30; RPL3; RPL6; RPL17; RPL34; RPL5; RPL29; RPL31; RPL24; RPS27A; RPS17; RPS4X; RPS7; RPS6; RPL7; RPL9; RPS24; RPL21; RPL4; RPL3L; RPL11; RPL39; RPL36A; RPS4Y1; RPL35; EIF4G1; RPL22; RPS26; RPS12; RPS3A; RPS23;
Metabolism of non-coding RNA	10	50	0.75815	0.95451	0.622821	1	1	1	GEMIN2; NUP188; POM121; RAE1; NUP153; SNRPB; NUP205; CLNS1A; NUP93; NUP210;
snRNP Assembly	10	50	0.75815	0.95451	0.622821	1	1	1	GEMIN2; NUP188; POM121; RAE1; NUP153; SNRPB; NUP205; CLNS1A; NUP93; NUP210;
Metabolism of vitamins and cofactors	14	47	1.06141	1.42119	0.0982123	1	0.603938	1	SLC25A16; SHMT1; SLC19A2; PDXK; SLC5A6; AASDHPPT; CYB5R3; SLC2A3; SLC23A2; FASN; NADK; MTHFD1; ACP5; ENPP1;
Metabolism of water-soluble vitamins and cofactors	14	47	1.06141	1.42119	0.0982123	1	0.603938	1	SLC25A16; SHMT1; SLC19A2; PDXK; SLC5A6; AASDHPPT; CYB5R3; SLC2A3; SLC23A2; FASN; NADK; MTHFD1; ACP5; ENPP1;
Vitamin C (ascorbate) metabolism	3	6	0.227445	2.38834	0.111056	1	0.618313	1	CYB5R3; SLC2A3; SLC23A2;
Xenobiotics	10	14	0.75815	3.40721	6.9309e-05	0.115607	0.00762651	0.0179975	CYP2C19; CYP2C8; CYP2E1; CYP3A7; CYP3A4; CYP2A6; CYP2C18; CYP2C9; CYP2B6; CYP1A2;
Glucose metabolism	14	36	1.06141	1.85532	0.0105735	1	0.119166	0.281216	PGK1; PFKFB1; TPI1; PCK1; PCK2; PYGL; PC; SLC25A13; GOT2; GYG1; GOT1; PYGB; PHKB; GPI;
Glycolysis	4	5	0.30326	3.81689	0.00802127	1	0.0962552	0.227149	PGK1; PFKFB1; TPI1; GPI;
Glucose transport	9	38	0.682335	1.13039	0.401747	1	1	1	G6PC; GCKR; NUP188; POM121; RAE1; NUP153; NUP205; NUP93; NUP210;
Regulation of Glucokinase by Glucokinase Regulatory Protein	8	29	0.60652	1.3167	0.25023	1	0.972922	1	GCKR; NUP188; POM121; RAE1; NUP153; NUP205; NUP93; NUP210;
Digestion of dietary carbohydrate	2	5	0.15163	1.91321	0.282667	1	1	1	LCT; MGAM;
Hexose transport	9	40	0.682335	1.07389	0.467605	1	1	1	G6PC; GCKR; NUP188; POM121; RAE1; NUP153; NUP205; NUP93; NUP210;
BMAL1:CLOCK/NPAS2 Activates Gene Expression	3	23	0.227445	0.623811	0.889341	1	1	1	BHLHE40; SERPINE1; DBP;
Metabolism of carbohydrates	30	92	2.27445	1.55537	0.0058581	1	0.0751639	0.177376	PGK1; GALE; LCT; PFKFB1; TPI1; MGAM; G6PC; GCKR; RPE; NUP188; PCK1; PCK2; PYGL; PC; SLC25A13; POM121; GOT2; GYG1; RAE1; NUP153; ALDOB; GOT1; GALT; PYGB; PGD; PHKB; NUP205; GPI; NUP93; NUP210;
Circadian Clock	4	32	0.30326	0.597395	0.927002	1	1	1	RPS27A; BHLHE40; SERPINE1; DBP;
Beta oxidation of octanoyl-CoA to hexanoyl-CoA	1	5	0.075815	0.961362	0.691836	1	1	1	ECHS1;
Beta oxidation of hexanoyl-CoA to butanoyl-CoA	1	5	0.075815	0.961362	0.691836	1	1	1	ECHS1;
Beta oxidation of butanoyl-CoA to acetyl-CoA	1	3	0.075815	1.60014	0.506458	1	1	1	ECHS1;
mitochondrial fatty acid beta-oxidation of saturated fatty acids	1	8	0.075815	0.601301	0.848004	1	1	1	ECHS1;
Mitochondrial Fatty Acid Beta-Oxidation	1	14	0.075815	0.343785	0.963065	1	1	1	ECHS1;
Beta oxidation of decanoyl-CoA to octanoyl-CoA-CoA	1	5	0.075815	0.961362	0.691836	1	1	1	ECHS1;
Beta oxidation of lauroyl-CoA to decanoyl-CoA-CoA	1	5	0.075815	0.961362	0.691836	1	1	1	ECHS1;
Fatty Acyl-CoA Biosynthesis	4	18	0.30326	1.06178	0.540364	1	1	1	ELOVL5; TECR; ACSL1; FASN;
Synthesis of very long-chain fatty acyl-CoAs	3	14	0.227445	1.02455	0.587855	1	1	1	ELOVL5; TECR; ACSL1;
Fatty acid, triacylglycerol, and ketone body metabolism	18	83	1.36467	1.03463	0.479452	1	1	1	ELOVL5; ABCB4; TNFRSF21; CYP4A11; PEX11A; DGAT1; BDH1; RGL1; TECR; ACSL1; LPIN2; GPD1; PLIN2; HMGCS2; ECHS1; FHL2; FASN; SULT2A1;
Triglyceride Biosynthesis	7	28	0.530705	1.19346	0.369605	1	1	1	ELOVL5; DGAT1; TECR; ACSL1; LPIN2; GPD1; FASN;
Lipoprotein metabolism	14	27	1.06141	2.47353	0.000372544	0.621403	0.0167145	0.0394439	LCAT; ALB; MTTP; CETP; ABCG1; LIPC; HSPG2; APOB; APOC3; APOC2; P4HB; SDC1; APOA1; APOE;
Hormone-sensitive lipase (HSL)-mediated triacylglycerol hydrolysis	4	12	0.30326	1.59223	0.231649	1	0.915618	1	PPP1CA; MGLL; CAV1; PPP1CB;
LDL-mediated lipid transport	2	4	0.15163	2.39031	0.195825	1	0.859851	1	CETP; APOB;
HDL-mediated lipid transport	8	15	0.60652	2.54481	0.00570433	1	0.0747231	0.176336	LCAT; ALB; CETP; ABCG1; APOC3; APOC2; APOA1; APOE;
Chylomicron-mediated lipid transport	10	16	0.75815	2.98158	0.000365721	0.610023	0.0167145	0.0394439	MTTP; LIPC; HSPG2; APOB; APOC3; APOC2; P4HB; SDC1; APOA1; APOE;
Glycogen breakdown (glycogenolysis)	4	14	0.30326	1.36493	0.335449	1	1	1	PYGL; GYG1; PYGB; PHKB;
Gluconeogenesis	10	20	0.75815	2.38556	0.00369346	1	0.0535712	0.126421	PGK1; PFKFB1; TPI1; PCK1; PCK2; PC; SLC25A13; GOT2; GOT1; GPI;
Pentose phosphate pathway (hexose monophosphate shunt)	2	6	0.15163	1.59487	0.368472	1	1	1	RPE; PGD;
Fructose catabolism	1	1	0.075815	4.76874	0.209698	1	0.859851	1	ALDOB;
Galactose catabolism	2	3	0.15163	3.18444	0.113432	1	0.618313	1	GALE; GALT;
Cell-cell junction organization	9	45	0.682335	0.954595	0.622374	1	1	1	PVRL1; PARD6A; CLDN18; CDH5; PVRL2; CDH11; CDH2; CDH18; CDH3;
Cell-Cell communication	27	117	2.04701	1.10079	0.320135	1	1	1	NCK2; ACTN3; PVRL1; PARD6A; CLDN18; SPTA1; COL17A1; LAMB3; CDH5; TESK1; LAMA3; TYROBP; ACTN1; FYN; PVRL2; FLNA; SPTAN1; GRB2; LAMC2; CDH11; PLEC; VASP; SPTBN1; CDH2; PTPN6; CDH18; CDH3;
Cell junction organization	18	69	1.36467	1.24453	0.182163	1	0.859851	1	PVRL1; PARD6A; CLDN18; COL17A1; LAMB3; CDH5; TESK1; LAMA3; ACTN1; PVRL2; FLNA; LAMC2; CDH11; PLEC; VASP; CDH2; CDH18; CDH3;
Transmembrane transport of small molecules	63	378	4.77635	0.794894	0.9872	1	1	1	SLC34A1; CFTR; ATP6V0E2; ATP12A; SLC6A9; GABRR1; ATP8B1; SLC22A1; SLC16A7; SLCO1B1; SLC8A2; SLC26A4; ALB; AQP9; SLC4A7; SLC4A4; G6PC; SLC6A15; GABRG2; GCKR; SLC35A3; SLC29A2; GLRB; SLC22A18; SLC38A3; SLC6A12; ABCG1; NUP188; SLC43A1; ABCC2; SLC7A7; HMOX1; ABCA3; TCIRG1; PRKAR2B; SLC35D1; CP; ATP2A2; POM121; SLC39A8; SLC1A5; SLC7A5; RAE1; NUP153; SLC5A6; ATP6V0B; SLC16A1; SLC2A3; ATP6V0C; SLCO2B1; …
Sodium/Calcium exchangers	1	9	0.075815	0.534564	0.879918	1	1	1	SLC8A2;
Transport of inorganic cations/anions and amino acids/oligopeptides	13	94	0.985595	0.659943	0.972124	1	1	1	SLC34A1; SLC8A2; SLC26A4; SLC4A7; SLC4A4; SLC6A15; SLC38A3; SLC6A12; SLC43A1; SLC7A7; SLC1A5; SLC7A5; SLC20A1;
Bicarbonate transporters	2	9	0.15163	1.06384	0.592694	1	1	1	SLC4A7; SLC4A4;
SLC-mediated transmembrane transport	39	247	2.95679	0.753121	0.985291	1	1	1	SLC34A1; SLC6A9; SLC22A1; SLC16A7; SLCO1B1; SLC8A2; SLC26A4; ALB; SLC4A7; SLC4A4; G6PC; SLC6A15; GCKR; SLC35A3; SLC29A2; SLC22A18; SLC38A3; SLC6A12; NUP188; SLC43A1; SLC7A7; SLC35D1; CP; POM121; SLC39A8; SLC1A5; SLC7A5; RAE1; NUP153; SLC5A6; SLC16A1; SLC2A3; SLCO2B1; NUP205; SLC39A14; NUP93; NUP210; SLC16A3; SLC20A1;
ABC-family proteins mediated transport	6	25	0.45489	1.14595	0.431022	1	1	1	CFTR; ABCG1; ABCC2; ABCA3; APOA1; ABCB1;
ABCA transporters in lipid homeostasis	3	9	0.227445	1.59311	0.287648	1	1	1	ABCG1; ABCA3; APOA1;
Regulation of cytoskeletal remodeling and cell spreading by IPP complex components	2	8	0.15163	1.19665	0.524906	1	1	1	TESK1; ACTN1;
Type I hemidesmosome assembly	5	8	0.379075	2.98269	0.012758	1	0.140002	0.330385	COL17A1; LAMB3; LAMA3; LAMC2; PLEC;
Signal regulatory protein (SIRP) family interactions	3	11	0.227445	1.30371	0.414808	1	1	1	TYROBP; GRB2; PTPN6;
Adherens junctions interactions	7	27	0.530705	1.23765	0.331851	1	1	1	PVRL1; CDH5; PVRL2; CDH11; CDH2; CDH18; CDH3;
Nectin/Necl trans heterodimerization	2	7	0.15163	1.36736	0.449858	1	1	1	PVRL1; PVRL2;
Tight junction interactions	2	18	0.15163	0.532213	0.91676	1	1	1	PARD6A; CLDN18;
Cell-extracellular matrix interactions	4	16	0.30326	1.19442	0.440669	1	1	1	TESK1; ACTN1; FLNA; VASP;
Nephrin interactions	7	29	0.530705	1.15232	0.407587	1	1	1	NCK2; ACTN3; SPTA1; ACTN1; FYN; SPTAN1; SPTBN1;
Zinc transporters	2	17	0.15163	0.563501	0.899459	1	1	1	SLC39A8; SLC39A14;
Metal ion SLC transporters	3	25	0.227445	0.573926	0.92033	1	1	1	CP; SLC39A8; SLC39A14;
Proton-coupled monocarboxylate transport	3	4	0.227445	3.57952	0.031038	1	0.273923	0.646419	SLC16A7; SLC16A1; SLC16A3;
Na+/Cl- dependent neurotransmitter transporters	3	18	0.227445	0.796996	0.761049	1	1	1	SLC6A9; SLC6A15; SLC6A12;
Zinc influx into cells by the SLC39 gene family	2	10	0.15163	0.957558	0.652965	1	1	1	SLC39A8; SLC39A14;
Multifunctional anion exchangers	1	7	0.075815	0.687079	0.807617	1	1	1	SLC26A4;
Sodium-coupled phosphate cotransporters	2	5	0.15163	1.91321	0.282667	1	1	1	SLC34A1; SLC20A1;
Amino acid transport across the plasma membrane	7	31	0.530705	1.078	0.482845	1	1	1	SLC6A15; SLC38A3; SLC6A12; SLC43A1; SLC7A7; SLC1A5; SLC7A5;
Type II Na+/Pi cotransporters	1	3	0.075815	1.60014	0.506458	1	1	1	SLC34A1;
Transport of glucose and other sugars, bile salts and organic acids, metal ions and amine compounds	12	94	0.90978	0.609217	0.986151	1	1	1	SLC6A9; SLC22A1; SLC16A7; SLC6A15; SLC22A18; SLC6A12; CP; SLC39A8; SLC16A1; SLC2A3; SLC39A14; SLC16A3;
Facilitative Na+-independent glucose transporters	1	12	0.075815	0.401034	0.940802	1	1	1	SLC2A3;
Transferrin endocytosis and recycling	5	27	0.379075	0.884538	0.696955	1	1	1	ATP6V0E2; TCIRG1; ATP6V0B; ATP6V0C; TF;
Ion channel transport	8	46	0.60652	0.830202	0.778123	1	1	1	ATP12A; GABRR1; ATP8B1; GABRG2; GLRB; ATP2A2; FXYD2; ATP1B3;
Transport of Glycerol from Adipocytes to the Liver by Aquaporins	1	2	0.075815	2.39623	0.375449	1	1	1	AQP9;
Iron uptake and transport	7	37	0.530705	0.903238	0.684072	1	1	1	ATP6V0E2; HMOX1; TCIRG1; CP; ATP6V0B; ATP6V0C; TF;
Regulation of Water Balance by Renal Aquaporins	3	24	0.227445	0.59783	0.905986	1	1	1	PRKAR2B; ADCY7; ADCY3;
Digestion of dietary lipid	4	4	0.30326	4.76874	0.0019267	1	0.0321373	0.0758396	CEL; PNLIPRP2; CLPS; PNLIP;
Lipid digestion, mobilization, and transport	22	46	1.66793	2.28124	4.2113e-05	0.0702445	0.00543074	0.0128158	CEL; LCAT; PNLIPRP2; ALB; CLPS; MTTP; CETP; ABCG1; PNLIP; LIPC; PPP1CA; HSPG2; APOB; MGLL; APOC3; CAV1; APOC2; P4HB; SDC1; APOA1; PPP1CB; APOE;
Metabolism of lipids and lipoproteins	68	257	5.15542	1.2619	0.0184978	1	0.19284	0.455076	CEL; AKR1D1; ELOVL5; LCAT; SLCO1B1; PNLIPRP2; BAAT; CYP11B2; ABCB4; ALB; SLC10A1; CLPS; TNFRSF21; CYP4A11; AKR1C4; SLC10A2; SLC27A2; CYP21A2; MTTP; PEX11A; CETP; ABCG1; PNLIP; DEGS1; TBXAS1; DGAT1; TM7SF2; HSD11B1; PTGIS; SLC25A17; MVK; BDH1; RGL1; ACOX2; LIPC; TECR; DHCR7; ACSL1; LPIN2; ZFP36; CSNK1G2; PPP1CA; GC; HSPG2; PPAP2B; GPD1; PLIN2; APOB; HMGCS2; MGLL; APOC3; CAV1; APOC2; DHCR24; P4HB; …
Ligand-gated ion channel transport	3	17	0.227445	0.84385	0.724268	1	1	1	GABRR1; GABRG2; GLRB;
Ion transport by P-type ATPases	5	29	0.379075	0.823556	0.758037	1	1	1	ATP12A; ATP8B1; ATP2A2; FXYD2; ATP1B3;
Organic cation/anion/zwitterion transport	2	12	0.15163	0.798098	0.751894	1	1	1	SLC22A1; SLC22A18;
Organic cation transport	2	7	0.15163	1.36736	0.449858	1	1	1	SLC22A1; SLC22A18;
Transport of vitamins, nucleosides, and related molecules	7	30	0.530705	1.11392	0.445443	1	1	1	SLCO1B1; ALB; SLC35A3; SLC29A2; SLC35D1; SLC5A6; SLCO2B1;
Aquaporin-mediated transport	4	27	0.30326	0.707983	0.848329	1	1	1	AQP9; PRKAR2B; ADCY7; ADCY3;
Transport of nucleotide sugars	2	8	0.15163	1.19665	0.524906	1	1	1	SLC35A3; SLC35D1;
Transport of nucleosides and free purine and pyrimidine bases across the plasma membrane	1	7	0.075815	0.687079	0.807617	1	1	1	SLC29A2;
Transport of organic anions	3	10	0.227445	1.43396	0.35161	1	1	1	SLCO1B1; ALB; SLCO2B1;
PD-1 signaling	6	12	0.45489	2.38635	0.024193	1	0.230594	0.544169	CD247; CD3G; LCK; CD3D; CSK; PTPN6;
Class I MHC mediated antigen processing & presentation	28	101	2.12282	1.32237	0.0630357	1	0.446364	1	RPS27A; HLA-E; HLA-F; ERAP1; HLA-G; PSMD6; FCGR1A; CYBB; PSMB9; PDIA3; TAP1; TAPBP; PSME2; PSMB8; HLA-A; CTSS; HLA-B; SEC23A; SEC61G; CDC27; CALR; SEC61B; PSMB4; UBE2C; PSMB3; PSMB2; PSMD11; PSMD2;
Antigen processing: Ubiquitination & Proteasome degradation	12	69	0.90978	0.829916	0.809718	1	1	1	RPS27A; PSMD6; PSMB9; PSME2; PSMB8; CDC27; PSMB4; UBE2C; PSMB3; PSMB2; PSMD11; PSMD2;
CD28 co-stimulation	9	36	0.682335	1.19318	0.336069	1	1	1	CD86; SPTA1; LCK; FYN; SPTAN1; GRB2; PECAM1; SPTBN1; MAP3K14;
CD28 dependent PI3K/Akt signaling	3	17	0.227445	0.84385	0.724268	1	1	1	LCK; FYN; MAP3K14;
CD28 dependent Vav1 pathway	6	18	0.45489	1.59134	0.157497	1	0.783334	1	SPTA1; LCK; FYN; SPTAN1; GRB2; SPTBN1;
CTLA4 inhibitory signaling	1	5	0.075815	0.961362	0.691836	1	1	1	PECAM1;
Generation of second messenger molecules	8	19	0.60652	2.00934	0.0302084	1	0.272365	0.642745	CD247; CD3G; LCP2; LCK; CD3D; VASP; ZAP70; ITK;
Downstream TCR signaling	9	32	0.682335	1.34228	0.213045	1	0.868848	1	CD247; BCL10; CD3G; LCK; IKBKG; CD3D; ZAP70; NFKBIA; INPP5D;
Costimulation by the CD28 family	15	52	1.13723	1.37625	0.111737	1	0.618313	1	CD86; CD247; SPTA1; CD3G; LCK; CD3D; TNFRSF14; FYN; SPTAN1; GRB2; PECAM1; SPTBN1; CSK; MAP3K14; PTPN6;
Stimulation of the cell death response by PAK-2p34	1	3	0.075815	1.60014	0.506458	1	1	1	SPTAN1;
Transcription	32	178	2.42608	0.857521	0.862602	1	1	1	HIST1H4K; PTRF; CCNT1; HIST1H4C; MAGOH; ELL; CSTF2; TBP; NELFA; GTF3C1; POLR1C; ZNF473; U2AF1; SLBP; TAF6; PABPN1; PAPOLA; SRSF2; RNPS1; GTF3A; EHMT2; GTF3C2; SRSF4; SNRPB; TCEB2; TAF1C; POLRMT; POLR2E; CPSF1; TCEA1; SUPT4H1; BRF1;
RNA Polymerase I, RNA Polymerase III, and Mitochondrial Transcription	13	92	0.985595	0.674288	0.965245	1	1	1	HIST1H4K; PTRF; HIST1H4C; TBP; GTF3C1; POLR1C; GTF3A; EHMT2; GTF3C2; TAF1C; POLRMT; POLR2E; BRF1;
RNA Polymerase I Transcription	6	56	0.45489	0.511696	0.986169	1	1	1	HIST1H4K; PTRF; HIST1H4C; POLR1C; EHMT2; TAF1C;
RNA Polymerase I Promoter Clearance	5	54	0.379075	0.442351	0.993672	1	1	1	HIST1H4K; HIST1H4C; POLR1C; EHMT2; TAF1C;
Regulation of Apoptosis	14	75	1.06141	0.890681	0.73197	1	1	1	RPS27A; PSMD6; PSMB9; MAGED1; PSME2; PSMB8; CCND1; CDC27; PSMB4; UBE2C; PSMB3; PSMB2; PSMD11; PSMD2;
Regulation of activated PAK-2p34 by proteasome mediated degradation	13	66	0.985595	0.939877	0.648888	1	1	1	RPS27A; PSMD6; PSMB9; PSME2; PSMB8; CCND1; CDC27; PSMB4; UBE2C; PSMB3; PSMB2; PSMD11; PSMD2;
Role of DCC in regulating apoptosis	1	8	0.075815	0.601301	0.848004	1	1	1	MAGED1;
RNA Polymerase I Promoter Opening	2	31	0.15163	0.309099	0.993829	1	1	1	HIST1H4K; HIST1H4C;
RNA Polymerase I Promoter Escape	2	20	0.15163	0.479018	0.9433	1	1	1	POLR1C; TAF1C;
RNA Polymerase I Transcription Initiation	3	24	0.227445	0.59783	0.905986	1	1	1	POLR1C; EHMT2; TAF1C;
RNA Polymerase III Transcription Initiation From Type 2 Promoter	5	20	0.379075	1.19397	0.412844	1	1	1	TBP; GTF3C1; GTF3C2; POLR2E; BRF1;
RNA Polymerase III Transcription Initiation From Type 3 Promoter	2	22	0.15163	0.435491	0.961658	1	1	1	TBP; POLR2E;
RNA Polymerase III Transcription Initiation	6	29	0.45489	0.987939	0.588101	1	1	1	TBP; GTF3C1; GTF3A; GTF3C2; POLR2E; BRF1;
RNA Polymerase III Transcription Initiation From Type 1 Promoter	6	21	0.45489	1.36412	0.26702	1	1	1	TBP; GTF3C1; GTF3A; GTF3C2; POLR2E; BRF1;
RNA Polymerase III Transcription	6	34	0.45489	0.842696	0.747087	1	1	1	TBP; GTF3C1; GTF3A; GTF3C2; POLR2E; BRF1;
RNA Polymerase III Abortive And Retractive Initiation	6	34	0.45489	0.842696	0.747087	1	1	1	TBP; GTF3C1; GTF3A; GTF3C2; POLR2E; BRF1;
RNA Polymerase I Chain Elongation	4	48	0.30326	0.398305	0.994954	1	1	1	HIST1H4K; HIST1H4C; POLR1C; TAF1C;
RNA Polymerase I Transcription Termination	3	21	0.227445	0.683193	0.847968	1	1	1	PTRF; POLR1C; TAF1C;
RNA Polymerase III Chain Elongation	1	12	0.075815	0.401034	0.940802	1	1	1	POLR2E;
Transcription from mitochondrial promoters	1	4	0.075815	1.2011	0.610002	1	1	1	POLRMT;
RNA Polymerase III Transcription Termination	1	17	0.075815	0.283152	0.981804	1	1	1	POLR2E;
Mitochondrial transcription initiation	1	3	0.075815	1.60014	0.506458	1	1	1	POLRMT;
Cdc20:Phospho-APC/C mediated degradation of Cyclin A	14	69	1.06141	0.96812	0.603168	1	1	1	RPS27A; PSMD6; BUB1B; PSMB9; PSME2; PSMB8; CDC20; CDC27; PSMB4; UBE2C; PSMB3; PSMB2; PSMD11; PSMD2;
Caspase-mediated cleavage of cytoskeletal proteins	5	11	0.379075	2.16997	0.060217	1	0.446364	1	GAS2; ADD1; SPTAN1; PLEC; GSN;
Apoptotic cleavage of cellular proteins	12	39	0.90978	1.46815	0.098445	1	0.603938	1	PKP1; DSG3; GAS2; LMNB1; BCAP31; ADD1; ACIN1; SPTAN1; BIRC2; PLEC; GSN; FNTA;
Breakdown of the nuclear lamina	1	4	0.075815	1.2011	0.610002	1	1	1	LMNB1;
Apoptotic cleavage of cell adhesion proteins	3	12	0.227445	1.19516	0.475862	1	1	1	PKP1; DSG3; SPTAN1;
Apoptotic execution phase	14	48	1.06141	1.39158	0.113154	1	0.618313	1	PKP1; DSG3; GAS2; LMNB1; KPNA1; BCAP31; ADD1; ACIN1; SPTAN1; BIRC2; PLEC; HMGB2; GSN; FNTA;
Activation of DNA fragmentation factor	2	8	0.15163	1.19665	0.524906	1	1	1	KPNA1; HMGB2;
Apoptosis induced DNA fragmentation	2	8	0.15163	1.19665	0.524906	1	1	1	KPNA1; HMGB2;
Activation and oligomerization of BAK protein	1	2	0.075815	2.39623	0.375449	1	1	1	BAK1;
Intrinsic Pathway for Apoptosis	4	31	0.30326	0.61666	0.915074	1	1	1	YWHAB; GZMB; PMAIP1; BAK1;
Activation of BH3-only proteins	2	17	0.15163	0.563501	0.899459	1	1	1	YWHAB; PMAIP1;
Activation, myristolyation of BID and translocation to mitochondria	1	5	0.075815	0.961362	0.691836	1	1	1	GZMB;
Activation of NOXA and translocation to mitochondria	1	4	0.075815	1.2011	0.610002	1	1	1	PMAIP1;
Activation of BAD and translocation to mitochondria	1	7	0.075815	0.687079	0.807617	1	1	1	YWHAB;
TNF signaling	1	7	0.075815	0.687079	0.807617	1	1	1	TNFRSF1A;
Death Receptor Signalling	1	13	0.075815	0.370209	0.953239	1	1	1	TNFRSF1A;
Extrinsic Pathway for Apoptosis	1	13	0.075815	0.370209	0.953239	1	1	1	TNFRSF1A;
Apoptosis	33	158	2.5019	0.996241	0.542625	1	1	1	PKP1; DSG3; RPS27A; YWHAB; GZMB; GAS2; PMAIP1; PSMD6; LMNB1; PSMB9; KPNA1; MAGED1; PSME2; PSMB8; BCAP31; ADD1; ACIN1; SPTAN1; BIRC2; PLEC; HMGB2; CCND1; CDC27; GSN; PSMB4; FNTA; BAK1; UBE2C; TNFRSF1A; PSMB3; PSMB2; PSMD11; PSMD2;
Steroid hormones	5	25	0.379075	0.955273	0.626005	1	1	1	CYP11B2; CYP21A2; HSD11B1; GC; LGMN;
Growth hormone receptor signaling	4	18	0.30326	1.06178	0.540364	1	1	1	IRS1; SOCS1; LYN; PTPN6;
Interleukin-6 signaling	2	8	0.15163	1.19665	0.524906	1	1	1	IL6; IL6R;
TRIF mediated TLR3 signaling	8	56	0.60652	0.681978	0.924762	1	1	1	RPS27A; IRF7; NFKBIB; MAPK7; IKBKG; MAPK9; MAP2K3; NFKBIA;
Toll Like Receptor 3 (TLR3) Cascade	8	56	0.60652	0.681978	0.924762	1	1	1	RPS27A; IRF7; NFKBIB; MAPK7; IKBKG; MAPK9; MAP2K3; NFKBIA;
Viral dsRNA:TLR3:TRIF Complex Activates TBK1/IKK epsilon	1	6	0.075815	0.801401	0.756509	1	1	1	IRF7;
Viral dsRNA:TLR3:TRIF Complex Activates RIP1	3	13	0.227445	1.1033	0.533768	1	1	1	NFKBIB; IKBKG; NFKBIA;
TRAF6 Mediated Induction of proinflammatory cytokines	7	50	0.530705	0.668443	0.923713	1	1	1	RPS27A; NFKBIB; MAPK7; IKBKG; MAPK9; MAP2K3; NFKBIA;
Toll Like Receptor 5 (TLR5) Cascade	9	60	0.682335	0.715986	0.90782	1	1	1	RPS27A; NFKBIB; MAPK7; IKBKG; MYD88; MAPK9; MAP2K3; NFKBIA; IRAK1;
Toll Like Receptor 7/8 (TLR7/8) Cascade	10	62	0.75815	0.769796	0.865655	1	1	1	RPS27A; IRF7; NFKBIB; MAPK7; IKBKG; MYD88; MAPK9; MAP2K3; NFKBIA; IRAK1;
MyD88 dependent cascade initiated on endosome	10	60	0.75815	0.795451	0.836942	1	1	1	RPS27A; IRF7; NFKBIB; MAPK7; IKBKG; MYD88; MAPK9; MAP2K3; NFKBIA; IRAK1;
TRAF6 mediated induction of NFkB and MAP kinases upon TLR7/8 or 9 activation	9	59	0.682335	0.728119	0.897188	1	1	1	RPS27A; NFKBIB; MAPK7; IKBKG; MYD88; MAPK9; MAP2K3; NFKBIA; IRAK1;
IRAK1 recruits IKK complex upon TLR7/8 or 9 stimulation	2	10	0.15163	0.957558	0.652965	1	1	1	IKBKG; IRAK1;
Toll Like Receptor 9 (TLR9) Cascade	10	65	0.75815	0.734272	0.900974	1	1	1	RPS27A; IRF7; NFKBIB; MAPK7; IKBKG; MYD88; MAPK9; MAP2K3; NFKBIA; IRAK1;
TRAF6 mediated IRF7 activation in TLR7/8 or 9 signaling	3	8	0.227445	1.792	0.224714	1	0.901966	1	IRF7; MYD88; IRAK1;
IRAK2 mediated activation of TAK1 complex upon TLR7/8 or 9 stimulation	1	10	0.075815	0.481161	0.905135	1	1	1	RPS27A;
Activated TLR4 signalling	11	72	0.833965	0.729118	0.914052	1	1	1	RPS27A; IRF7; LY96; NFKBIB; MAPK7; IKBKG; MYD88; MAPK9; MAP2K3; NFKBIA; IRAK1;
MyD88:Mal cascade initiated on plasma membrane	9	62	0.682335	0.692893	0.926313	1	1	1	RPS27A; NFKBIB; MAPK7; IKBKG; MYD88; MAPK9; MAP2K3; NFKBIA; IRAK1;
Toll Like Receptor 4 (TLR4) Cascade	15	76	1.13723	0.941701	0.649593	1	1	1	RPS27A; IRF7; LY96; LBP; LY86; CD180; NFKBIB; MAPK7; IKBKG; CD14; MYD88; MAPK9; MAP2K3; NFKBIA; IRAK1;
LPS transferred from LBP carrier to CD14	2	2	0.15163	4.76874	0.0439469	1	0.355842	0.839737	LBP; CD14;
NFkB and MAP kinases activation mediated by TLR4 signaling repertoire	8	54	0.60652	0.707231	0.904994	1	1	1	RPS27A; LY96; NFKBIB; MAPK7; IKBKG; MAPK9; MAP2K3; NFKBIA;
MyD88-independent cascade initiated on plasma membrane	9	58	0.682335	0.740671	0.885552	1	1	1	RPS27A; IRF7; LY96; NFKBIB; MAPK7; IKBKG; MAPK9; MAP2K3; NFKBIA;
Activation of IRF3/IRF7 mediated by TBK1/IKK epsilon	2	9	0.15163	1.06384	0.592694	1	1	1	IRF7; LY96;
Innate Immune System	36	183	2.72934	0.938321	0.69756	1	1	1	PSTPIP1; RPS27A; C8G; C9; IRF7; MBL2; LY96; LBP; LY86; C8B; CASP1; CD180; C8A; NFKBIB; C6; MAPK7; IKBKG; C1R; PIN1; C1S; UBE2L6; C2; CFB; CD14; CRP; MYD88; MAPK9; ISG15; C1QB; MAP2K3; TRIM25; IFNA4; NFKBIA; IFNB1; IRAK1; TNFAIP3;
Toll Receptor Cascades	15	90	1.13723	0.795231	0.874879	1	1	1	RPS27A; IRF7; LY96; LBP; LY86; CD180; NFKBIB; MAPK7; IKBKG; CD14; MYD88; MAPK9; MAP2K3; NFKBIA; IRAK1;
Endosomal/Vacuolar pathway	6	9	0.45489	3.18092	0.00392721	1	0.0559879	0.132124	HLA-E; HLA-F; HLA-G; HLA-A; CTSS; HLA-B;
Cross-presentation of soluble exogenous antigens (endosomes)	13	67	0.985595	0.925851	0.671573	1	1	1	RPS27A; PSMD6; FCGR1A; PSMB9; PSME2; PSMB8; CDC27; PSMB4; UBE2C; PSMB3; PSMB2; PSMD11; PSMD2;
Immunoregulatory interactions between a Lymphoid and a non-Lymphoid cell	22	52	1.66793	2.01807	0.000391473	0.652977	0.0167145	0.0394439	HLA-E; KLRG1; CD247; HLA-F; ITGAL; CD3G; HLA-G; VCAM1; FCGR2B; KIR2DL1; FCGR3A; ITGB2; CD3D; TYROBP; HLA-A; PVRL2; CD81; HLA-B; ITGB7; CD19; IFITM1; SELL;
Rap1 signalling	2	10	0.15163	0.957558	0.652965	1	1	1	YWHAB; SIPA1;
Antigen Presentation: Folding, assembly and peptide loading of class I MHC	11	23	0.833965	2.28178	0.00364146	1	0.0532803	0.125734	HLA-E; HLA-F; ERAP1; HLA-G; PDIA3; TAP1; TAPBP; HLA-A; HLA-B; SEC23A; CALR;
Antigen processing-Cross presentation	26	86	1.97119	1.4421	0.0267591	1	0.249398	0.588544	RPS27A; HLA-E; HLA-F; HLA-G; PSMD6; FCGR1A; CYBB; PSMB9; PDIA3; TAP1; TAPBP; PSME2; PSMB8; HLA-A; CTSS; HLA-B; SEC61G; CDC27; CALR; SEC61B; PSMB4; UBE2C; PSMB3; PSMB2; PSMD11; PSMD2;
Cross-presentation of particulate exogenous antigens (phagosomes)	1	1	0.075815	4.76874	0.209698	1	0.859851	1	CYBB;
ER-Phagosome pathway	23	80	1.74375	1.37144	0.0605825	1	0.446364	1	RPS27A; HLA-E; HLA-F; HLA-G; PSMD6; PSMB9; PDIA3; TAP1; TAPBP; PSME2; PSMB8; HLA-A; HLA-B; SEC61G; CDC27; CALR; SEC61B; PSMB4; UBE2C; PSMB3; PSMB2; PSMD11; PSMD2;
Toll Like Receptor 10 (TLR10) Cascade	9	60	0.682335	0.715986	0.90782	1	1	1	RPS27A; NFKBIB; MAPK7; IKBKG; MYD88; MAPK9; MAP2K3; NFKBIA; IRAK1;
Activation of the AP-1 family of transcription factors	1	9	0.075815	0.534564	0.879918	1	1	1	MAPK9;
activated TAK1 mediates p38 MAPK activation	1	6	0.075815	0.801401	0.756509	1	1	1	MAP2K3;
MAPK targets/ Nuclear events mediated by MAP kinases	2	21	0.15163	0.456219	0.953335	1	1	1	MAPK7; MAPK9;
MAP kinase activation in TLR cascade	3	30	0.227445	0.478304	0.966313	1	1	1	MAPK7; MAPK9; MAP2K3;
JNK (c-Jun kinases) phosphorylation and activation mediated by activated human TAK1	2	7	0.15163	1.36736	0.449858	1	1	1	MAPK9; MAP2K3;
IRAK2 mediated activation of TAK1 complex	1	10	0.075815	0.481161	0.905135	1	1	1	RPS27A;
TAK1 activates NFkB by phosphorylation and activation of IKKs complex	4	11	0.30326	1.73684	0.183082	1	0.859851	1	NFKBIB; IKBKG; MAP2K3; NFKBIA;
MyD88 cascade initiated on plasma membrane	9	59	0.682335	0.728119	0.897188	1	1	1	RPS27A; NFKBIB; MAPK7; IKBKG; MYD88; MAPK9; MAP2K3; NFKBIA; IRAK1;
IRAK1 recruits IKK complex	2	10	0.15163	0.957558	0.652965	1	1	1	IKBKG; IRAK1;
RIG-I/MDA5 mediated induction of IFN-alpha/beta pathways	12	67	0.90978	0.854686	0.775535	1	1	1	RPS27A; IRF7; NFKBIB; IKBKG; PIN1; UBE2L6; ISG15; TRIM25; IFNA4; NFKBIA; IFNB1; TNFAIP3;
TRAF3-dependent IRF activation pathway	2	10	0.15163	0.957558	0.652965	1	1	1	IRF7; IFNB1;
NF-kB activation through FADD/RIP-1 pathway mediated by caspase-8 and -10	1	8	0.075815	0.601301	0.848004	1	1	1	IKBKG;
TRAF6 mediated IRF7 activation	3	25	0.227445	0.573926	0.92033	1	1	1	IRF7; IFNA4; IFNB1;
TRAF6 mediated NF-kB activation	3	13	0.227445	1.1033	0.533768	1	1	1	NFKBIB; IKBKG; NFKBIA;
Cytokine Signaling in Immune system	64	193	4.85216	1.58151	4.23259e-05	0.0705996	0.00543074	0.0128158	IL1RN; SHC1; IRF7; HLA-E; YWHAB; OASL; RAPGEF1; HLA-F; CSF2RB; IRF9; IL1RAP; IFIT3; OAS2; CASP1; HLA-G; IRS1; VCAM1; ICAM1; GBP2; ISG20; GAB2; HRAS; IKBKG; SYK; FCGR1A; IL6; IFI30; FYN; PPP2R1A; PSMB8; HLA-A; IFITM3; TLN1; IFI6; GRB2; GBP1; INPPL1; MX1; HLA-B; ADAR; MYD88; OAS1; ISG15; SOCS1; LYN; MAP2K3; KIT; IL2RA; IFNA4; IL2RG; IL2RB; IFNB1; IRAK1; TYK2; IL1R2; MX2; PTPN6; IFITM1; IRF1; IFI35;…
Negative regulators of RIG-I/MDA5 signaling	5	28	0.379075	0.852958	0.728738	1	1	1	RPS27A; PIN1; UBE2L6; ISG15; TNFAIP3;
Interferon alpha/beta signaling	33	77	2.5019	2.0441	1.07766e-05	0.0179754	0.00214421	0.00506004	IRF7; HLA-E; OASL; HLA-F; IRF9; IFIT3; OAS2; HLA-G; GBP2; ISG20; PPP2R1A; PSMB8; HLA-A; IFITM3; TLN1; IFI6; GRB2; MX1; HLA-B; ADAR; OAS1; ISG15; SOCS1; IFNA4; IFNB1; TYK2; MX2; PTPN6; IFITM1; IRF1; IFI35; IFITM2; IFI27;
Interferon Signaling	38	98	2.88097	1.8494	3.80344e-05	0.0634414	0.00543074	0.0128158	IRF7; HLA-E; OASL; HLA-F; IRF9; IFIT3; OAS2; HLA-G; VCAM1; ICAM1; GBP2; ISG20; FCGR1A; IFI30; PPP2R1A; PSMB8; HLA-A; IFITM3; TLN1; IFI6; GRB2; GBP1; MX1; HLA-B; ADAR; OAS1; ISG15; SOCS1; IFNA4; IFNB1; TYK2; MX2; PTPN6; IFITM1; IRF1; IFI35; IFITM2; IFI27;
Interferon gamma signaling	19	47	1.44049	1.92839	0.00184604	1	0.031103	0.0733987	IRF7; HLA-E; OASL; HLA-F; IRF9; OAS2; HLA-G; VCAM1; ICAM1; GBP2; FCGR1A; IFI30; HLA-A; GBP1; HLA-B; OAS1; SOCS1; PTPN6; IRF1;
Regulation of IFNG signaling	2	13	0.15163	0.736753	0.791553	1	1	1	SOCS1; PTPN6;
Regulation of IFNA signaling	8	38	0.60652	1.00493	0.55922	1	1	1	PPP2R1A; TLN1; GRB2; SOCS1; IFNA4; IFNB1; TYK2; PTPN6;
Interleukin-1 signaling	7	39	0.530705	0.85693	0.738717	1	1	1	IL1RN; IL1RAP; IKBKG; MYD88; MAP2K3; IRAK1; IL1R2;
Interleukin-2 signaling	12	28	0.90978	2.04472	0.00725425	1	0.0909782	0.214696	SHC1; YWHAB; GAB2; HRAS; SYK; GRB2; INPPL1; IL2RA; IL2RG; IL2RB; PTPN6; INPP5D;
Signaling by Interleukins	26	92	1.97119	1.34806	0.0582114	1	0.443364	1	IL1RN; SHC1; YWHAB; RAPGEF1; CSF2RB; IL1RAP; CASP1; GAB2; HRAS; IKBKG; SYK; IL6; FYN; GRB2; INPPL1; MYD88; MAP2K3; KIT; IL2RA; IL2RG; IL2RB; IRAK1; IL1R2; PTPN6; INPP5D; IL6R;
Interleukin-1 processing	1	6	0.075815	0.801401	0.756509	1	1	1	CASP1;
Regulation of signaling by CBL	3	6	0.227445	2.38834	0.111056	1	0.618313	1	RAPGEF1; FYN; GRB2;
Interleukin-3, 5 and GM-CSF signaling	11	29	0.833965	1.80985	0.0271746	1	0.251818	0.594255	SHC1; RAPGEF1; CSF2RB; GAB2; HRAS; FYN; GRB2; INPPL1; KIT; PTPN6; INPP5D;
Interleukin receptor SHC signaling	6	7	0.45489	4.08846	0.000484224	0.807686	0.0167145	0.0394439	GAB2; HRAS; GRB2; INPPL1; PTPN6; INPP5D;
IKK complex recruitment mediated by RIP1	2	9	0.15163	1.06384	0.592694	1	1	1	LY96; IKBKG;
TRAF6 mediated induction of TAK1 complex	2	14	0.15163	0.684165	0.825503	1	1	1	RPS27A; LY96;
Toll Like Receptor 2 (TLR2) Cascade	9	65	0.682335	0.660918	0.948033	1	1	1	RPS27A; NFKBIB; MAPK7; IKBKG; MYD88; MAPK9; MAP2K3; NFKBIA; IRAK1;
Toll Like Receptor TLR1:TLR2 Cascade	9	64	0.682335	0.671244	0.941517	1	1	1	RPS27A; NFKBIB; MAPK7; IKBKG; MYD88; MAPK9; MAP2K3; NFKBIA; IRAK1;
Classical antibody-mediated complement activation	4	6	0.30326	3.1818	0.0200698	1	0.202887	0.478786	C1R; C1S; CRP; C1QB;
Lectin pathway of complement activation	1	3	0.075815	1.60014	0.506458	1	1	1	MBL2;
Complement cascade	12	22	0.90978	2.60211	0.000539753	0.900308	0.0176531	0.0416589	C8G; C9; MBL2; C8B; C8A; C6; C1R; C1S; C2; CFB; CRP; C1QB;
Toll Like Receptor TLR6:TLR2 Cascade	9	64	0.682335	0.671244	0.941517	1	1	1	RPS27A; NFKBIB; MAPK7; IKBKG; MYD88; MAPK9; MAP2K3; NFKBIA; IRAK1;
Creation of C4 and C2 activators	5	9	0.379075	2.65165	0.0237964	1	0.229436	0.541436	MBL2; C1R; C1S; CRP; C1QB;
Initial triggering of complement	7	15	0.530705	2.2271	0.0230797	1	0.22728	0.536349	MBL2; C1R; C1S; C2; CFB; CRP; C1QB;
Nucleotide-binding domain, leucine rich repeat containing receptor (NLR) signaling pathways	6	43	0.45489	0.666359	0.912757	1	1	1	PSTPIP1; RPS27A; CASP1; IKBKG; MAP2K3; TNFAIP3;
NOD1/2 Signaling Pathway	4	26	0.30326	0.735203	0.825903	1	1	1	RPS27A; IKBKG; MAP2K3; TNFAIP3;
Terminal pathway of complement	5	7	0.379075	3.40818	0.00577894	1	0.0747231	0.176336	C8G; C9; C8B; C8A; C6;
Activation of C3 and C5	1	3	0.075815	1.60014	0.506458	1	1	1	C2;
Alternative complement activation	1	3	0.075815	1.60014	0.506458	1	1	1	CFB;
The AIM2 inflammasome	1	3	0.075815	1.60014	0.506458	1	1	1	CASP1;
The IPAF inflammasome	1	2	0.075815	2.39623	0.375449	1	1	1	CASP1;
The NLRP3 inflammasome	2	11	0.15163	0.870587	0.705888	1	1	1	PSTPIP1; CASP1;
Inflammasomes	2	17	0.15163	0.563501	0.899459	1	1	1	PSTPIP1; CASP1;
fatty acid activation	2	6	0.15163	1.59487	0.368472	1	1	1	SLC27A2; ACSL1;
4-hydroxybenzoate biosynthesis	1	1	0.075815	4.76874	0.209698	1	0.859851	1	TAT;
superpathway of serine and glycine biosynthesis I	1	4	0.075815	1.2011	0.610002	1	1	1	SHMT1;
alanine biosynthesis II	1	2	0.075815	2.39623	0.375449	1	1	1	GPT;
methionine salvage II (mammalia)	1	3	0.075815	1.60014	0.506458	1	1	1	BHMT;
taurine biosynthesis	1	2	0.075815	2.39623	0.375449	1	1	1	CDO1;
citrulline biosynthesis	2	8	0.15163	1.19665	0.524906	1	1	1	GLS2; ARG1;
arginine degradation VI (arginase 2 pathway)	1	6	0.075815	0.801401	0.756509	1	1	1	ARG1;
tyrosine biosynthesis IV	1	1	0.075815	4.76874	0.209698	1	0.859851	1	PAH;
arginine biosynthesis IV	3	6	0.227445	2.38834	0.111056	1	0.618313	1	GLUD2; ASL; ASS1;
asparagine biosynthesis I	1	1	0.075815	4.76874	0.209698	1	0.859851	1	ASNS;
aspartate biosynthesis	2	3	0.15163	3.18444	0.113432	1	0.618313	1	GOT2; GOT1;
glutamate degradation II	2	3	0.15163	3.18444	0.113432	1	0.618313	1	GOT2; GOT1;
uracil degradation II (reductive)	1	3	0.075815	1.60014	0.506458	1	1	1	DPYS;
beta-alanine biosynthesis IV	1	2	0.075815	2.39623	0.375449	1	1	1	ALDH2;
arginine degradation I (arginase pathway)	2	4	0.15163	2.39031	0.195825	1	0.859851	1	ALDH4A1; ARG1;
glutamate biosynthesis II	1	2	0.075815	2.39623	0.375449	1	1	1	GLUD2;
glycine biosynthesis III	1	2	0.075815	2.39623	0.375449	1	1	1	AGXT;
glycine biosynthesis I	1	2	0.075815	2.39623	0.375449	1	1	1	SHMT1;
GDP-L-fucose biosynthesis II (from L-fucose)	1	2	0.075815	2.39623	0.375449	1	1	1	FPGT;
GDP-L-fucose biosynthesis I (from GDP-D-mannose)	1	2	0.075815	2.39623	0.375449	1	1	1	GMDS;
GDP-mannose biosynthesis	1	6	0.075815	0.801401	0.756509	1	1	1	GPI;
glycogen biosynthesis II (from UDP-D-Glucose)	2	6	0.15163	1.59487	0.368472	1	1	1	GYG1; GYS1;
heparan sulfate biosynthesis	1	23	0.075815	0.209319	0.995588	1	1	1	NDST2;
chondroitin sulfate biosynthesis	2	20	0.15163	0.479018	0.9433	1	1	1	CHSY1; UST;
dermatan sulfate biosynthesis	2	17	0.15163	0.563501	0.899459	1	1	1	CHSY1; UST;
heparan sulfate biosynthesis (late stages)	1	16	0.075815	0.300838	0.97696	1	1	1	NDST2;
chondroitin and dermatan biosynthesis	1	6	0.075815	0.801401	0.756509	1	1	1	CHSY1;
chondroitin sulfate biosynthesis (late stages)	2	12	0.15163	0.798098	0.751894	1	1	1	CHSY1; UST;
dermatan sulfate biosynthesis (late stages)	1	4	0.075815	1.2011	0.610002	1	1	1	UST;
colanic acid building blocks biosynthesis	4	13	0.30326	1.46984	0.282841	1	1	1	GALE; GMDS; GALT; GPI;
mevalonate pathway I	2	10	0.15163	0.957558	0.652965	1	1	1	MVK; HMGCS2;
acyl carrier protein metabolism	1	1	0.075815	4.76874	0.209698	1	0.859851	1	AASDHPPT;
lipoate biosynthesis and incorporation II	1	2	0.075815	2.39623	0.375449	1	1	1	LIPT1;
lipoate salvage and modification	1	1	0.075815	4.76874	0.209698	1	0.859851	1	LIPT1;
NAD phosphorylation and dephosphorylation	1	4	0.075815	1.2011	0.610002	1	1	1	NADK;
NAD biosynthesis II (from tryptophan)	1	10	0.075815	0.481161	0.905135	1	1	1	TDO2;
superpathway of geranylgeranyldiphosphate biosynthesis I (via mevalonate)	2	13	0.15163	0.736753	0.791553	1	1	1	MVK; HMGCS2;
heme biosynthesis II	1	9	0.075815	0.534564	0.879918	1	1	1	ALAS1;
gamma-glutamyl cycle	1	9	0.075815	0.534564	0.879918	1	1	1	ANPEP;
glutathione redox reactions I	4	9	0.30326	2.12238	0.098846	1	0.603938	1	GPX2; GPX7; GPX4; GPX1;
thioredoxin pathway	1	2	0.075815	2.39623	0.375449	1	1	1	TXNRD2;
tetrapyrrole biosynthesis II	1	5	0.075815	0.961362	0.691836	1	1	1	ALAS1;
tetrahydrofolate salvage from 5,10-methenyltetrahydrofolate	1	4	0.075815	1.2011	0.610002	1	1	1	MTHFD1;
folate polyglutamylation	2	5	0.15163	1.91321	0.282667	1	1	1	SHMT1; MTHFD1;
glutamate removal from folates	1	1	0.075815	4.76874	0.209698	1	0.859851	1	GGH;
folate transformations	2	9	0.15163	1.06384	0.592694	1	1	1	SHMT1; MTHFD1;
pyridoxal 5'-phosphate salvage pathway	1	2	0.075815	2.39623	0.375449	1	1	1	PDXK;
prostanoid biosynthesis	5	9	0.379075	2.65165	0.0237964	1	0.229436	0.541436	PTGES; TBXAS1; PTGIS; PTGDS; PTGS2;
leukotriene biosynthesis	2	6	0.15163	1.59487	0.368472	1	1	1	DPEP1; ALOX5;
androgen biosynthesis	1	8	0.075815	0.601301	0.848004	1	1	1	HSD3B1;
glucocorticoid biosynthesis	2	5	0.15163	1.91321	0.282667	1	1	1	CYP21A2; HSD3B1;
mineralocorticoid biosynthesis	3	4	0.227445	3.57952	0.031038	1	0.273923	0.646419	CYP11B2; CYP21A2; HSD3B1;
acyl-CoA hydrolysis	1	3	0.075815	1.60014	0.506458	1	1	1	ACOT7;
sphingomyelin metabolism	1	7	0.075815	0.687079	0.807617	1	1	1	SMPD2;
triacylglycerol biosynthesis	3	24	0.227445	0.59783	0.905986	1	1	1	DGAT1; LPCAT4; PPAP2B;
choline biosynthesis III	1	9	0.075815	0.534564	0.879918	1	1	1	PLD1;
fatty acid biosynthesis initiation II	1	2	0.075815	2.39623	0.375449	1	1	1	FASN;
gamma-linolenate biosynthesis II (animals)	2	7	0.15163	1.36736	0.449858	1	1	1	SLC27A2; ACSL1;
oleate biosynthesis II (animals)	2	7	0.15163	1.36736	0.449858	1	1	1	FADS2; ACOT2;
palmitate biosynthesis I (animals)	1	2	0.075815	2.39623	0.375449	1	1	1	FASN;
stearate biosynthesis I (animals)	4	12	0.30326	1.59223	0.231649	1	0.915618	1	SLC27A2; ACOT7; ACSL1; ACOT2;
3-phosphoinositide biosynthesis	3	26	0.227445	0.551861	0.932647	1	1	1	PIK3C2B; PIKFYVE; PIP5K1B;
CDP-diacylglycerol biosynthesis I	3	15	0.227445	0.956289	0.637724	1	1	1	LPCAT4; CDS1; CDS2;
phosphatidylglycerol biosynthesis II (non-plastidic)	3	16	0.227445	0.896558	0.683199	1	1	1	LPCAT4; CDS1; CDS2;
cholesterol biosynthesis II (via 24,25-dihydrolanosterol)	3	13	0.227445	1.1033	0.533768	1	1	1	TM7SF2; DHCR7; DHCR24;
cholesterol biosynthesis I	3	13	0.227445	1.1033	0.533768	1	1	1	TM7SF2; DHCR7; DHCR24;
cholesterol biosynthesis III (via desmosterol)	3	13	0.227445	1.1033	0.533768	1	1	1	TM7SF2; DHCR7; DHCR24;
superpathway of cholesterol biosynthesis	5	25	0.379075	0.955273	0.626005	1	1	1	TM7SF2; MVK; DHCR7; HMGCS2; DHCR24;
bile acid biosynthesis, neutral pathway	3	9	0.227445	1.59311	0.287648	1	1	1	AKR1D1; BAAT; CYP27A1;
zymosterol biosynthesis	1	6	0.075815	0.801401	0.756509	1	1	1	TM7SF2;
creatine-phosphate biosynthesis	2	5	0.15163	1.91321	0.282667	1	1	1	CKMT2; CKB;
Rapoport-Luebering glycolytic shunt	1	4	0.075815	1.2011	0.610002	1	1	1	PGAM1;
5-aminoimidazole ribonucleotide biosynthesis I	2	3	0.15163	3.18444	0.113432	1	0.618313	1	PFAS; PPAT;
purine nucleotides de novo biosynthesis II	3	11	0.227445	1.30371	0.414808	1	1	1	PFAS; PAICS; PPAT;
guanosine nucleotides de novo biosynthesis	1	14	0.075815	0.343785	0.963065	1	1	1	NME4;
inosine-5'-phosphate biosynthesis II	1	3	0.075815	1.60014	0.506458	1	1	1	PAICS;
xanthine and xanthosine salvage	1	1	0.075815	4.76874	0.209698	1	0.859851	1	PNP;
adenine and adenosine salvage III	2	4	0.15163	2.39031	0.195825	1	0.859851	1	HPRT1; PNP;
pyrimidine ribonucleotides interconversion	2	9	0.15163	1.06384	0.592694	1	1	1	CTPS1; NME4;
pyrimidine deoxyribonucleotides de novo biosynthesis	2	14	0.15163	0.684165	0.825503	1	1	1	NME4; DTYMK;
pyrimidine ribonucleotides de novo biosynthesis	2	11	0.15163	0.870587	0.705888	1	1	1	CTPS1; NME4;
salvage pathways of pyrimidine ribonucleotides	2	15	0.15163	0.638585	0.854392	1	1	1	UPP1; NME4;
salvage pathways of pyrimidine deoxyribonucleotides	3	5	0.227445	2.86505	0.0655631	1	0.446364	1	TK1; TYMP; TK2;
PRPP biosynthesis I	1	3	0.075815	1.60014	0.506458	1	1	1	PRPS2;
spermine biosynthesis	1	2	0.075815	2.39623	0.375449	1	1	1	AMD1;
glycine degradation (creatine biosynthesis)	1	2	0.075815	2.39623	0.375449	1	1	1	GATM;
urate biosynthesis/inosine 5'-phosphate degradation	1	5	0.075815	0.961362	0.691836	1	1	1	PNP;
histamine biosynthesis	1	1	0.075815	4.76874	0.209698	1	0.859851	1	HDC;
spermidine biosynthesis	1	2	0.075815	2.39623	0.375449	1	1	1	AMD1;
UDP-N-acetyl-D-glucosamine biosynthesis II	3	5	0.227445	2.86505	0.0655631	1	0.446364	1	PGM3; GFPT1; UAP1;
superpathway of D-myo-inositol (1,4,5)-trisphosphate metabolism	5	20	0.379075	1.19397	0.412844	1	1	1	INPP5J; IMPA2; ITPKB; INPPL1; INPP5D;
D-myo-inositol (1,4,5)-trisphosphate degradation	3	13	0.227445	1.1033	0.533768	1	1	1	INPP5J; IMPA2; INPPL1;
D-myo-inositol (1,3,4)-trisphosphate biosynthesis	4	15	0.30326	1.27399	0.388375	1	1	1	INPP5J; ITPKB; INPPL1; INPP5D;
myo-inositol biosynthesis	1	4	0.075815	1.2011	0.610002	1	1	1	IMPA2;
1D-myo-inositol hexakisphosphate biosynthesis II (mammalian)	4	15	0.30326	1.27399	0.388375	1	1	1	INPP5J; ITPKB; INPPL1; INPP5D;
superpathway of N-acetylglucosamine, N-acetylmannosamine and N-acetylneuraminate degradation	1	5	0.075815	0.961362	0.691836	1	1	1	GNPDA1;
glycine betaine degradation	3	9	0.227445	1.59311	0.287648	1	1	1	SDS; SHMT1; BHMT;
histamine degradation	1	2	0.075815	2.39623	0.375449	1	1	1	AOC1;
dopamine degradation	5	7	0.379075	3.40818	0.00577894	1	0.0747231	0.176336	COMT; SULT1A4; MAOB; MAOA; ALDH2;
4-aminobutyrate degradation I	1	2	0.075815	2.39623	0.375449	1	1	1	ALDH5A1;
N-acetylglucosamine degradation II	1	4	0.075815	1.2011	0.610002	1	1	1	GNPDA1;
N-acetylglucosamine degradation I	1	3	0.075815	1.60014	0.506458	1	1	1	GNPDA1;
putrescine degradation III	3	5	0.227445	2.86505	0.0655631	1	0.446364	1	MAOB; ALDH2; SAT1;
spermine and spermidine degradation I	1	4	0.075815	1.2011	0.610002	1	1	1	SAT1;
oxidative ethanol degradation III (microsomal)	2	6	0.15163	1.59487	0.368472	1	1	1	CYP2E1; ALDH2;
ethanol degradation IV (peroxisomal)	1	7	0.075815	0.687079	0.807617	1	1	1	ALDH2;
ethanol degradation II (cytosol)	2	6	0.15163	1.59487	0.368472	1	1	1	ADH1B; ALDH2;
methylglyoxal degradation III	2	3	0.15163	3.18444	0.113432	1	0.618313	1	AKR1B10; CYP2E1;
L-dopa degradation	1	1	0.075815	4.76874	0.209698	1	0.859851	1	COMT;
4-hydroxyproline degradation I	1	1	0.075815	4.76874	0.209698	1	0.859851	1	ALDH4A1;
alanine degradation III	1	2	0.075815	2.39623	0.375449	1	1	1	GPT;
aspartate degradation II	2	5	0.15163	1.91321	0.282667	1	1	1	GOT2; GOT1;
beta-alanine degradation I	1	2	0.075815	2.39623	0.375449	1	1	1	ALDH6A1;
L-cysteine degradation I	1	1	0.075815	4.76874	0.209698	1	0.859851	1	CDO1;
glutamate degradation III (via 4-aminobutyrate)	2	4	0.15163	2.39031	0.195825	1	0.859851	1	GAD2; ALDH5A1;
glutamate degradation X	1	2	0.075815	2.39623	0.375449	1	1	1	GLUD2;
glutamine degradation I	1	2	0.075815	2.39623	0.375449	1	1	1	GLS2;
histidine degradation III	1	7	0.075815	0.687079	0.807617	1	1	1	MTHFD1;
isoleucine degradation I	3	11	0.227445	1.30371	0.414808	1	1	1	BCAT1; HSD17B10; ECHS1;
leucine degradation I	1	7	0.075815	0.687079	0.807617	1	1	1	BCAT1;
superpathway of methionine degradation	2	17	0.15163	0.563501	0.899459	1	1	1	CDO1; BHMT;
phenylalanine degradation I (aerobic)	1	4	0.075815	1.2011	0.610002	1	1	1	PAH;
phenylalanine degradation IV (mammalian, via side chain)	4	5	0.30326	3.81689	0.00802127	1	0.0962552	0.227149	HPD; MAOB; MAOA; ALDH2;
proline degradation	1	2	0.075815	2.39623	0.375449	1	1	1	ALDH4A1;
L-serine degradation	1	2	0.075815	2.39623	0.375449	1	1	1	SDS;
tryptophan degradation to 2-amino-3-carboxymuconate semialdehyde	1	5	0.075815	0.961362	0.691836	1	1	1	TDO2;
tryptophan degradation X (mammalian, via tryptamine)	3	6	0.227445	2.38834	0.111056	1	0.618313	1	MAOB; MAOA; ALDH2;
tryptophan degradation XI (mammalian, via kynurenine)	2	8	0.15163	1.19665	0.524906	1	1	1	IDO1; CCBL2;
tryptophan degradation III (eukaryotic)	2	9	0.15163	1.06384	0.592694	1	1	1	TDO2; GCDH;
tyrosine degradation I	3	5	0.227445	2.86505	0.0655631	1	0.446364	1	HPD; TAT; FAH;
valine degradation I	3	12	0.227445	1.19516	0.475862	1	1	1	BCAT1; ALDH6A1; ECHS1;
glutaryl-CoA degradation	1	3	0.075815	1.60014	0.506458	1	1	1	GCDH;
ascorbate recycling (cytosolic)	1	1	0.075815	4.76874	0.209698	1	0.859851	1	GLRX;
heme degradation	1	4	0.075815	1.2011	0.610002	1	1	1	HMOX1;
galactose degradation I (Leloir pathway)	2	4	0.15163	2.39031	0.195825	1	0.859851	1	GALE; GALT;
lactose degradation III	1	2	0.075815	2.39623	0.375449	1	1	1	GLB1;
sucrose degradation	3	7	0.227445	2.04763	0.165005	1	0.800084	1	ALDOA; TPI1; ALDOB;
triacylglycerol degradation	5	14	0.379075	1.70531	0.151322	1	0.760255	1	CEL; PNLIPRP2; PNLIP; LIPC; MGLL;
3-phosphoinositide degradation	5	19	0.379075	1.25678	0.366723	1	1	1	INPP5J; INPP5E; INPPL1; PMPCA; INPP5D;
acetone degradation I (to methylglyoxal)	3	7	0.227445	2.04763	0.165005	1	0.800084	1	AKR1B10; CYP2E1; ADH1B;
fatty acid beta-oxidation I	4	19	0.30326	1.00592	0.586669	1	1	1	SLC27A2; ACSL1; HSD17B10; ECHS1;
serotonin degradation	5	7	0.379075	3.40818	0.00577894	1	0.0747231	0.176336	SULT1A4; ADH1B; MAOB; MAOA; ALDH2;
noradrenaline and adrenaline degradation	5	7	0.379075	3.40818	0.00577894	1	0.0747231	0.176336	COMT; ADH1B; MAOB; MAOA; ALDH2;
melatonin degradation II	2	2	0.15163	4.76874	0.0439469	1	0.355842	0.839737	MAOB; MAOA;
superpathway of melatonin degradation	2	5	0.15163	1.91321	0.282667	1	1	1	MAOB; MAOA;
thyroid hormone metabolism I (via deiodination)	1	3	0.075815	1.60014	0.506458	1	1	1	DIO1;
thyroid hormone metabolism II (via conjugation and/or degradation)	2	3	0.15163	3.18444	0.113432	1	0.618313	1	DIO1; SULT1A1;
purine ribonucleosides degradation to ribose-1-phosphate	1	3	0.075815	1.60014	0.506458	1	1	1	PNP;
purine nucleotides degradation II (aerobic)	2	12	0.15163	0.798098	0.751894	1	1	1	NT5E; PNP;
adenosine nucleotides degradation II	2	9	0.15163	1.06384	0.592694	1	1	1	NT5E; PNP;
guanosine nucleotides degradation III	1	3	0.075815	1.60014	0.506458	1	1	1	PNP;
thymine degradation	1	3	0.075815	1.60014	0.506458	1	1	1	DPYS;
urea cycle	4	6	0.30326	3.1818	0.0200698	1	0.202887	0.478786	ASL; CPS1; ASS1; ARG1;
thiosulfate disproportionation III (rhodanese)	1	1	0.075815	4.76874	0.209698	1	0.859851	1	TST;
glutathione-mediated detoxification	4	19	0.30326	1.00592	0.586669	1	1	1	GSTT1; GGH; GSTM3; GSTA2;
alpha-tocopherol degradation	1	1	0.075815	4.76874	0.209698	1	0.859851	1	CYP4F2;
bupropion degradation	1	4	0.075815	1.2011	0.610002	1	1	1	CYP2B6;
nicotine degradation II	4	11	0.30326	1.73684	0.183082	1	0.859851	1	FMO3; AOX1; INMT; CYP2A6;
nicotine degradation III	2	6	0.15163	1.59487	0.368472	1	1	1	AOX1; CYP2A6;
sorbitol degradation I	1	1	0.075815	4.76874	0.209698	1	0.859851	1	SORD;
glutamate dependent acid resistance	1	2	0.075815	2.39623	0.375449	1	1	1	GAD2;
arsenate detoxification I (glutaredoxin)	1	2	0.075815	2.39623	0.375449	1	1	1	PNP;
pyruvate fermentation to lactate	3	5	0.227445	2.86505	0.0655631	1	0.446364	1	LDHC; LDHB; LDHA;
glycerol-3-phosphate shuttle	1	2	0.075815	2.39623	0.375449	1	1	1	GPD1;
[truncated: 234 more rows]

## Sheet: Protein domain
Analysis: Protein domain
[truncated: 591 more rows]

## Sheet: Site of expression
Analysis: Site of expression
[truncated: 655 more rows]

## Sheet: Transcription factor
Analysis: Transcription factor
[truncated: 211 more rows]

[truncated: 2 more sheets: Clinical phenotype, COSMIC]
