# Supplementary material for: Transcriptome analysis of the procession from chronic pancreatitis to pancreatic cancer and metastatic pancreatic cancer
Source: Sci Rep. 2021 Feb 9;11:3409. doi: 10.1038/s41598-021-83015-4 (PMC7873308; doi:10.1038/s41598-021-83015-4)
Supplement: Supplementary file 7 — Supplementary Table S6. [file 41598_2021_83015_MOESM7_ESM.xlsx]

## Sheet: Dataset(DEGs by SAM)
Name of dataset: DEGs by SAM
No. of identified items: 299 of 303
No. of unidentified items: 4
ID type: EntrezID
Number of mapped gene: 299
Is dataset quantitative :NO
Mapped items:
Dataset item (Entrez ID )		Entrez ID	Gene symbol	Description	Alternate names	Chromosome	Map location
9861		9861	PSMD6	proteasome (prosome, macropain) 26S subunit, non-ATPase, 6	Rpn7|S10|SGA-113M|p42A|p44S10	3	3p14.1
9814		9814	SFI1	SFI1 centrin binding protein	PISD|PPP1R139|hSfi1p	22	22q12.2
9702		9702	CEP57	centrosomal protein 57kDa	MVA2|PIG8|TSP57	11	11q21
9554		9554	SEC22B	SEC22 vesicle trafficking protein homolog B (S. cerevisiae) (gene/pseudogene)	ERS-24|SEC22L1	1	1q21.1
9538		9538	EI24	etoposide induced 2.4	EPG4|PIG8|TP53I8	11	11q24
9528		9528	TMEM59	transmembrane protein 59	C1orf8|DCF1|HSPC001|PRO195|UNQ169	1	1p32.3
9479		9479	MAPK8IP1	mitogen-activated protein kinase 8 interacting protein 1	IB1|JIP-1|JIP1|PRKM8IP	11	11p11.2
9352		9352	TXNL1	thioredoxin-like 1	HEL-S-114|TRP32|TXL-1|TXNL|Txl	18	18q21.31
9283		9283	GPR37L1	G protein-coupled receptor 37 like 1	ET(B)R-LP-2|ETBR-LP-2	1	1q32.1
92482		92482	BBIP1	BBSome interacting protein 1	BBIP10|BBS18|NCRNA00081|bA348N5.3	10	10q25.2
9236		9236	CCPG1	cell cycle progression 1	CPR8	15	15q21.1
9168		9168	TMSB10	thymosin beta 10	MIG12|TB10	2	2p11.2
9071		9071	CLDN10	claudin 10	CPETRL3|OSP-L	13	13q31-q34
90411		90411	MCFD2	multiple coagulation factor deficiency 2	F5F8D|F5F8D2|LMAN1IP|SDNSF	2	2p21
90410		90410	IFT20	intraflagellar transport 20	-	17	17q11.2
9001		9001	HAP1	huntingtin-associated protein 1	HAP2|HIP5|HLP|hHLP1	17	17q21.2-q21.3
900		900	CCNG1	cyclin G1	CCNG	5	5q32-q34
8985		8985	PLOD3	procollagen-lysine, 2-oxoglutarate 5-dioxygenase 3	LH3	7	7q22
892		892	CCNC	cyclin C	CycC	6	6q21
8859		8859	STK19	serine/threonine kinase 19	D6S60|D6S60E|G11|HLA-RP1|RP1	6	6p21.3
8763		8763	CD164	CD164 molecule, sialomucin	MGC-24|MUC-24|endolyn	6	6q21
8761		8761	PABPC4	poly(A) binding protein, cytoplasmic 4 (inducible form)	APP-1|APP1|PABP4|iPABP	1	1p34.2
8671		8671	SLC4A4	solute carrier family 4 (sodium bicarbonate cotransporter), member 4	HNBC1|KNBC|NBC1|NBC2|NBCe1-A|SLC4A5|hhNMC|pNBC	4	4q21
8569		8569	MKNK1	MAP kinase interacting serine/threonine kinase 1	MNK1	1	1p33
8517		8517	IKBKG	inhibitor of kappa light polypeptide gene enhancer in B-cells, kinase gamma	AMCBX1|FIP-3|FIP3|Fip3p|IKK-gamma|IMD33|IP|IP1|IP2|IPD2|NEMO|ZC2HC9	X	Xq28
8501		8501	SLC43A1	solute carrier family 43 (amino acid system L transporter), member 1	LAT3|PB39|POV1|R00504	11	11q12.1
8459		8459	TPST2	tyrosylprotein sulfotransferase 2	TANGO13B	22	22q12.1
8260		8260	NAA10	N(alpha)-acetyltransferase 10, NatA catalytic subunit	ARD1|ARD1A|ARD1P|DXS707|MCOPS1|NATD|TE2	X	Xq28
826		826	CAPNS1	calpain, small subunit 1	CALPAIN4|CANP|CANPS|CAPN4|CDPS|CSS1	19	19q13.12
8242		8242	KDM5C	lysine (K)-specific demethylase 5C	DXS1272E|JARID1C|MRX13|MRXJ|MRXSCJ|MRXSJ|SMCX|XE169	X	Xp11.22-p11.21
823		823	CAPN1	calpain 1, (mu/I) large subunit	CANP|CANP1|CANPL1|muCANP|muCL	11	11q13
8120		8120	AP3B2	adaptor-related protein complex 3, beta 2 subunit	NAPTB	15	15q
81		81	ACTN4	actinin, alpha 4	ACTININ-4|FSGS|FSGS1	19	19q13
79758		79758	DHRS12	dehydrogenase/reductase (SDR family) member 12	SDR40C1	13	13q14.3
7923		7923	HSD17B8	hydroxysteroid (17-beta) dehydrogenase 8	D6S2245E|FABG|FABGL|H2-KE6|HKE6|KE6|RING2|SDR30C1|dJ1033B10.9	6	6p21.3
79065		79065	ATG9A	autophagy related 9A	APG9L1|MGD3208|mATG9	2	2q35
771		771	CA12	carbonic anhydrase XII	CAXII|HsT18816	15	15q22
7582		7582	ZNF33B	zinc finger protein 33B	KOX2|KOX31|ZNF11B	10	10q11.2
7570		7570	ZNF22	zinc finger protein 22	HKR-T1|KOX15|ZNF422|Zfp422	10	10q11
7529		7529	YWHAB	tyrosine 3-monooxygenase/tryptophan 5-monooxygenase activation protein, beta	GW128|HEL-S-1|HS1|KCIP-1|YWHAA	20	20q13.1
7525		7525	YES1	YES proto-oncogene 1, Src family tyrosine kinase	HsT441|P61-YES|Yes|c-yes	18	18p11.31-p11.21
7494		7494	XBP1	X-box binding protein 1	TREB-5|TREB5|XBP-1|XBP2	22	22q12.1|22q12
7392		7392	USF2	upstream transcription factor 2, c-fos interacting	FIP|bHLHb12	19	19q13
7349		7349	UCN	urocortin	UI|UROC	2	2p23.3
7317		7317	UBA1	ubiquitin-like modifier activating enzyme 1	A1S9|A1S9T|A1ST|AMCX1|CFAP124|GXP1|POC20|SMAX2|UBA1A|UBE1|UBE1X	X	Xp11.23
7284		7284	TUFM	Tu translation elongation factor, mitochondrial	COXPD4|EF-TuMT|EFTU|P43	16	16p11.2
7178		7178	TPT1	tumor protein, translationally-controlled 1	HRF|TCTP|p02|p23	13	13q14
7132		7132	TNFRSF1A	tumor necrosis factor receptor superfamily, member 1A	CD120a|FPF|MS5|TBP1|TNF-R|TNF-R-I|TNF-R55|TNFAR|TNFR1|TNFR1-d2|TNFR55|TNFR60|p55|p55-R|p60	12	12p13.2
7108		7108	TM7SF2	transmembrane 7 superfamily member 2	ANG1|DHCR14A|NET47	11	11q13
6923		6923	TCEB2	transcription elongation factor B (SIII), polypeptide 2 (18kDa, elongin B)	ELOB|SIII	16	16p12.3
6917		6917	TCEA1	transcription elongation factor A (SII), 1	GTF2S|SII|TCEA|TF2S|TFIIS	8	8q11.2
6888		6888	TALDO1	transaldolase 1	TAL|TAL-H|TALDOR|TALH	11	11p15.5-p15.4
6748		6748	SSR4	signal sequence receptor, delta	CDG1Y|TRAPD	X	Xq28
6744		6744	SSFA2	sperm specific antigen 2	CS-1|CS1|KRAP|SPAG13	2	2q31.3
6729		6729	SRP54	signal recognition particle 54kDa	-	14	14q13.2
6728		6728	SRP19	signal recognition particle 19kDa	-	5	5q21-q22
6703		6703	SPRR2D	small proline-rich protein 2D	-	1	1q21-q22
6690		6690	SPINK1	serine peptidase inhibitor, Kazal type 1	PCTT|PSTI|Spink3|TATI|TCP	5	5q32
664		664	BNIP3	BCL2/adenovirus E1B 19kDa interacting protein 3	NIP3	10	10q26.3
6625		6625	SNRNP70	small nuclear ribonucleoprotein 70kDa (U1)	RNPU1Z|RPU1|SNRP70|Snp1|U1-70K|U170K|U1AP|U1RNP	19	19q13.3
6624		6624	FSCN1	fascin actin-bundling protein 1	FAN1|HSN|SNL|p55	7	7p22
6499		6499	SKIV2L	superkiller viralicidic activity 2-like (S. cerevisiae)	170A|DDX13|HLP|SKI2|SKI2W|SKIV2|THES2	6	6p21
6480		6480	ST6GAL1	ST6 beta-galactosamide alpha-2,6-sialyltranferase 1	SIAT1|ST6GalI|ST6N	3	3q27.3
6478		6478	SIAH2	siah E3 ubiquitin protein ligase 2	hSiah2	3	3q25
64714		64714	PDIA2	protein disulfide isomerase family A, member 2	PDA2|PDI|PDIP|PDIR	16	16p13.3
6449		6449	SGTA	small glutamine-rich tetratricopeptide repeat (TPR)-containing, alpha	SGT|alphaSGT|hSGT	19	19p13
64116		64116	SLC39A8	solute carrier family 39 (zinc transporter), member 8	BIGM103|LZT-Hs6|PP3105|ZIP8	4	4q24
63036		63036	CELA2A	chymotrypsin-like elastase family, member 2A	ELA2A|PE-1	1	1p36.21
6301		6301	SARS	seryl-tRNA synthetase	SERRS|SERS	1	1p13.3
6296		6296	ACSM3	acyl-CoA synthetase medium-chain family member 3	SA|SAH	16	16p13.11
6233		6233	RPS27A	ribosomal protein S27a	CEP80|HEL112|S27A|UBA80|UBC|UBCEP1|UBCEP80	2	2p16
6231		6231	RPS26	ribosomal protein S26	DBA10|S26	12	12q13
6229		6229	RPS24	ribosomal protein S24	DBA3|S24	10	10q22
6228		6228	RPS23	ribosomal protein S23	S23	5	5q14.2
6222		6222	RPS18	ribosomal protein S18	D6S218E|HKE3|KE-3|KE3|S18	6	6p21.3
6218		6218	RPS17	ribosomal protein S17	DBA4|RPS17L|RPS17L1|RPS17L2|S17	15	15q
6207		6207	RPS13	ribosomal protein S13	S13	11	11p15
6206		6206	RPS12	ribosomal protein S12	S12	6	6q23.2
6201		6201	RPS7	ribosomal protein S7	DBA8|S7	2	2p25
6194		6194	RPS6	ribosomal protein S6	S6	9	9p21
6191		6191	RPS4X	ribosomal protein S4, X-linked	CCG2|DXS306|RPS4|S4|SCAR|SCR10	X	Xq13.1
6189		6189	RPS3A	ribosomal protein S3A	FTE1|MFTL|S3A	4	4q31.2-q31.3
6171		6171	RPL41	ribosomal protein L41	L41	12	12q13
6168		6168	RPL37A	ribosomal protein L37a	L37A	2	2q35
6167		6167	RPL37	ribosomal protein L37	L37	5	5p13
6166		6166	RPL36AL	ribosomal protein L36a-like	RPL36A	14	14q21
6164		6164	RPL34	ribosomal protein L34	L34	4	4q25
6160		6160	RPL31	ribosomal protein L31	L31	2	2q11.2
6159		6159	RPL29	ribosomal protein L29	HIP|HUMRPL29|L29|RPL29P10|RPL29_3_370	3	3p21.3-p21.2
6156		6156	RPL30	ribosomal protein L30	L30	8	8q22
6152		6152	RPL24	ribosomal protein L24	HEL-S-310|L24	3	3q12
6146		6146	RPL22	ribosomal protein L22	EAP|HBP15|HBP15/L22|L22	1	1p36.31
6144		6144	RPL21	ribosomal protein L21	HYPT12|L21	13	13q12.2
6139		6139	RPL17	ribosomal protein L17	L17|PD-1|RPL23	18	18q21
6135		6135	RPL11	ribosomal protein L11	DBA7|GIG34|L11	1	1p36.1-p35
6134		6134	RPL10	ribosomal protein L10	AUTSX5|DXS648|DXS648E|L10|NOV|QM	X	Xq28
6133		6133	RPL9	ribosomal protein L9	L9|NPC-A-16	4	4p13
6129		6129	RPL7	ribosomal protein L7	L7|humL7-1	8	8q21.11
6125		6125	RPL5	ribosomal protein L5	DBA6|L5|MSTP030|PPP1R135	1	1p22.1
6124		6124	RPL4	ribosomal protein L4	L4	15	15q22
6122		6122	RPL3	ribosomal protein L3	ASC-1|L3|TARBP-B	22	22q13
6046		6046	BRD2	bromodomain containing 2	D6S113E|FSH|FSRG1|NAT|RING3|RNF3	6	6p21.3
5968		5968	REG1B	regenerating islet-derived 1 beta	PSPS2|REGH|REGI-BETA|REGL	2	2p12
5967		5967	REG1A	regenerating islet-derived 1 alpha	ICRF|P19|PSP|PSPS|PSPS1|PTP|REG	2	2p12
5935		5935	RBM3	RNA binding motif (RNP1, RRM) protein 3	IS1-RNPL|RNPL	X	Xp11.2
5909		5909	RAP1GAP	RAP1 GTPase activating protein	RAP1GA1|RAP1GAP1|RAP1GAPII|RAPGAP	1	1p36.1-p35
5905		5905	RANGAP1	Ran GTPase activating protein 1	Fug1|RANGAP|SD	22	22q13
5876		5876	RABGGTB	Rab geranylgeranyltransferase, beta subunit	GGTB	1	1p31
586		586	BCAT1	branched chain amino-acid transaminase 1, cytosolic	BCATC|BCT1|ECA39|MECA39|PNAS121|PP18	12	12p12.1
5834		5834	PYGB	phosphorylase, glycogen; brain	GPBB	20	20p11.21
57799		57799	RAB40C	RAB40C, member RAS oncogene family	RARL|RASL8C	16	16p13.3
57509		57509	MTUS1	microtubule associated tumor suppressor 1	ATBP|ATIP|ICIS|MP44|MTSG1	8	8p22
57149		57149	LYRM1	LYR motif containing 1	A211C6.1	16	16p11.2
5693		5693	PSMB5	proteasome (prosome, macropain) subunit, beta type, 5	LMPX|MB1|X	14	14q11.2
5691		5691	PSMB3	proteasome (prosome, macropain) subunit, beta type, 3	HC10-II	17	17q12
5690		5690	PSMB2	proteasome (prosome, macropain) subunit, beta type, 2	HC7-I	1	1p34.2
5660		5660	PSAP	prosaposin	GLBA|SAP1	10	10q21-q22
5646		5646	PRSS3	protease, serine, 3	MTG|PRSS4|T9|TRY3|TRY4	9	9p11.2
5634		5634	PRPS2	phosphoribosyl pyrophosphate synthetase 2	PRSII	X	Xp22.2
5612		5612	PRKRIR	protein-kinase, interferon-inducible double stranded RNA dependent inhibitor, repressor of (P58 repressor)	DAP4|P52rIPK|THAP0|THAP12	11	11q13.5
55735		55735	DNAJC11	DnaJ (Hsp40) homolog, subfamily C, member 11	dJ126A5.1	1	1p36.31
5553		5553	PRG2	proteoglycan 2, bone marrow (natural killer cell activator, eosinophil granule major basic protein)	BMPG|MBP|MBP1	11	11q12
5531		5531	PPP4C	protein phosphatase 4, catalytic subunit	PP-X|PP4|PP4C|PPH3|PPP4|PPX	16	16p11.2
552900		552900	BOLA2	bolA family member 2	BOLA2A|My016	16	16p11.2
55174		55174	INTS10	integrator complex subunit 10	C8orf35|INT10	8	8p21.3
5499		5499	PPP1CA	protein phosphatase 1, catalytic subunit, alpha isozyme	PP-1A|PP1A|PP1alpha|PPP1A	11	11q13
5478		5478	PPIA	peptidylprolyl isomerase A (cyclophilin A)	CYPA|CYPH|HEL-S-69p	7	7p13
5476		5476	CTSA	cathepsin A	GLB2|GSL|NGBE|PPCA|PPGB	20	20q13.1
5428		5428	POLG	polymerase (DNA directed), gamma	MDP1|MIRAS|MTDPS4A|MTDPS4B|PEO|POLG1|POLGA|SANDO|SCAE	15	15q25
5407		5407	PNLIPRP1	pancreatic lipase-related protein 1	PLRP1	10	10q25.3
5406		5406	PNLIP	pancreatic lipase	PL|PNLIPD|PTL	10	10q26.1
5319		5319	PLA2G1B	phospholipase A2, group IB (pancreas)	PLA2|PLA2A|PPLA2	12	12q24.31
5315		5315	PKM	pyruvate kinase, muscle	CTHBP|HEL-S-30|OIP3|PK3|PKM2|TCB|THBP1	15	15q22
5283		5283	PIGH	phosphatidylinositol glycan anchor biosynthesis, class H	GPI-H	14	14q24.1
5276		5276	SERPINI2	serpin peptidase inhibitor, clade I (pancpin), member 2	MEPI|PANCPIN|PI14|TSA2004	3	3q26.1
527		527	ATP6V0C	ATPase, H+ transporting, lysosomal 16kDa, V0 subunit c	ATP6C|ATP6L|ATPL|VATL|VPPC|Vma3	16	16p13.3
5230		5230	PGK1	phosphoglycerate kinase 1	HEL-S-68p|MIG10|PGKA	X	Xq13.3
5223		5223	PGAM1	phosphoglycerate mutase 1 (brain)	HEL-S-35|PGAM-B|PGAMA	10	10q25.3
5205		5205	ATP8B1	ATPase, aminophospholipid transporter, class I, type 8B, member 1	ATPIC|BRIC|FIC1|ICP1|PFIC|PFIC1	18	18q21.31
52		52	ACP1	acid phosphatase 1, soluble	HAAP|LMW-PTP	2	2p25
5191		5191	PEX7	peroxisomal biogenesis factor 7	PBD9B|PTS2R|RCDP1|RD	6	6q23.3
51669		51669	SARAF	store-operated calcium entry-associated regulatory factor	FOAP-7|HSPC035|TMEM66|XTP3	8	8p12
5154		5154	PDGFA	platelet-derived growth factor alpha polypeptide	PDGF-A|PDGF1	7	7p22
51499		51499	TRIAP1	TP53 regulated inhibitor of apoptosis 1	HSPC132|MDM35|P53CSV|WF-1	12	12q24.31
51465		51465	UBE2J1	ubiquitin-conjugating enzyme E2, J1	CGI-76|HSPC153|HSPC205|HSU93243|NCUBE-1|NCUBE1|UBC6|UBC6E|Ubc6p	6	6q15
51042		51042	ZNF593	zinc finger protein 593	ZT86	1	1p36.11
51032		51032	CELA2B	chymotrypsin-like elastase family, member 2B	ELA2B	1	1p36.21
51014		51014	TMED7	transmembrane emp24 protein transport domain containing 7	CGI-109|p24gamma3|p27	5	5q22.3
5052		5052	PRDX1	peroxiredoxin 1	MSP23|NKEF-A|NKEFA|PAG|PAGA|PAGB|PRX1|PRXI|TDPX2	1	1p34.1
5034		5034	P4HB	prolyl 4-hydroxylase, beta polypeptide	CLCRP1|DSI|ERBA2L|GIT|P4Hbeta|PDI|PDIA1|PHDB|PO4DB|PO4HB|PROHB	17	17q25
5023		5023	P2RX1	purinergic receptor P2X, ligand gated ion channel, 1	P2X1	17	17p13.3
5001		5001	ORC5	origin recognition complex, subunit 5	ORC5L|ORC5P|ORC5T|PPP1R117	7	7q22.1
4990		4990	SIX6	SIX homeobox 6	MCOPCT2|ODRMD|OPTX2|Six9	14	14q23.1
4925		4925	NUCB2	nucleobindin 2	HEL-S-109|NEFA	11	11p15.1
4902		4902	NRTN	neurturin	NTN	19	19p13.3
4897		4897	NRCAM	neuronal cell adhesion molecule	-	7	7q31
486		486	FXYD2	FXYD domain containing ion transport regulator 2	ATP1G1|HOMG2	11	11q23
4836		4836	NMT1	N-myristoyltransferase 1	NMT	17	17q21.31
4833		4833	NME4	NME/NM23 nucleoside diphosphate kinase 4	NDPK-D|NM23H4|nm23-H4	16	16p13.3
4779		4779	NFE2L1	nuclear factor, erythroid 2-like 1	LCR-F1|NRF1|TCF11	17	17q21.3
475		475	ATOX1	antioxidant 1 copper chaperone	ATX1|HAH1	5	5q32
474170		474170	LRRC37A2	leucine rich repeat containing 37, member A2	LRRC37	17	17q21.31
4728		4728	NDUFS8	NADH dehydrogenase (ubiquinone) Fe-S protein 8, 23kDa (NADH-coenzyme Q reductase)	CI-23k|CI23KD|TYKY	11	11q13
4615		4615	MYD88	myeloid differentiation primary response 88	MYD88D	3	3p22
4598		4598	MVK	mevalonate kinase	LRBP|MK|MVLK|POROK3	12	12q24
4528		4528	MTIF2	mitochondrial translational initiation factor 2	-	2	2p16.1
440387		440387	CTRB2	chymotrypsinogen B2	-	16	16q23.1
4282		4282	MIF	macrophage migration inhibitory factor (glycosylation-inhibiting factor)	GIF|GLIF|MMIF	22	22q11.23
4200		4200	ME2	malic enzyme 2, NAD(+)-dependent, mitochondrial	ODS1	18	18q21
4189		4189	DNAJB9	DnaJ (Hsp40) homolog, subfamily B, member 9	ERdj4|MDG-1|MDG1|MST049|MSTP049	7	7q31|14q24.2-q24.3
4130		4130	MAP1A	microtubule-associated protein 1A	MAP1L|MTAP1A	15	15q15.3
400961		400961	PAIP2B	poly(A) binding protein interacting protein 2B	-	2	2p13.3
396		396	ARHGDIA	Rho GDP dissociation inhibitor (GDI) alpha	GDIA1|HEL-S-47e|NPHS8|RHOGDI|RHOGDI-1	17	17q25.3
3927		3927	LASP1	LIM and SH3 protein 1	Lasp-1|MLN50	17	17q11-q21.3
3916		3916	LAMP1	lysosomal-associated membrane protein 1	CD107a|LAMPA|LGP120	13	13q34
3816		3816	KLK1	kallikrein 1	KLKR|Klk6|hK1	19	19q13.3
3692		3692	EIF6	eukaryotic translation initiation factor 6	CAB|EIF3A|ITGB4BP|b(2)gcn|eIF-6|p27(BBP)|p27BBP	20	20q12
3630		3630	INS	insulin	IDDM|IDDM1|IDDM2|ILPR|IRDN|MODY10	11	11p15.5
3613		3613	IMPA2	inositol(myo)-1(or 4)-monophosphatase 2	-	18	18p11.2
3476		3476	IGBP1	immunoglobulin (CD79A) binding protein 1	ALPHA-4|IBP1	X	Xq13.1-q13.3
3475		3475	IFRD1	interferon-related developmental regulator 1	PC4|TIS7	7	7q31.1
343		343	AQP8	aquaporin 8	AQP-8	16	16p12
3382		3382	ICA1	islet cell autoantigen 1, 69kDa	ICA69|ICAp69	7	7p22
3251		3251	HPRT1	hypoxanthine phosphoribosyltransferase 1	HGPRT|HPRT	X	Xq26.1
3182		3182	HNRNPAB	heterogeneous nuclear ribonucleoprotein A/B	ABBP1|HNRPAB	5	5q35.3
3106		3106	HLA-B	major histocompatibility complex, class I, B	AS|HLAB|SPDA1	6	6p21.3
3105		3105	HLA-A	major histocompatibility complex, class I, A	HLAA	6	6p21.3
3069		3069	HDLBP	high density lipoprotein binding protein	HBP|PRO2900|VGL	2	2q37.3
3068		3068	HDGF	hepatoma-derived growth factor	HMG1L2	1	1q23.1
2992		2992	GYG1	glycogenin 1	GSD15|GYG	3	3q24-q25.1
2971		2971	GTF3A	general transcription factor IIIA	AP2|TFIIIA	13	13q12.3-q13.1
2947		2947	GSTM3	glutathione S-transferase mu 3 (brain)	GST5|GSTB|GSTM3-3|GTM3	1	1p13.3
292		292	SLC25A5	solute carrier family 25 (mitochondrial carrier; adenine nucleotide translocator), member 5	2F1|AAC2|ANT2|T2|T3	X	Xq24
290		290	ANPEP	alanyl (membrane) aminopeptidase	APN|CD13|GP150|LAP1|P150|PEPN	15	15q25-q26
29		29	ABR	active BCR-related	MDB	17	17p13.3
2879		2879	GPX4	glutathione peroxidase 4	GPx-4|GSHPx-4|MCSP|PHGPx|snGPx|snPHGPx	19	19p13.3
2833		2833	CXCR3	chemokine (C-X-C motif) receptor 3	CD182|CD183|CKR-L2|CMKAR3|GPR9|IP10-R|Mig-R|MigR	X	Xq13
2821		2821	GPI	glucose-6-phosphate isomerase	AMF|GNPI|NLK|PGI|PHI|SA-36|SA36	19	19q13.1
2813		2813	GP2	glycoprotein 2 (zymogen granule membrane)	ZAP75	16	16p12
2806		2806	GOT2	glutamic-oxaloacetic transaminase 2, mitochondrial	KAT4|KATIV|mitAAT	16	16q21
276		276	AMY1A	amylase, alpha 1A (salivary)	AMY1	1	1p21
2743		2743	GLRB	glycine receptor, beta	HKPX2	4	4q31.3
27250		27250	PDCD4	programmed cell death 4 (neoplastic transformation inhibitor)	H731	10	10q24
27232		27232	GNMT	glycine N-methyltransferase	-	6	6p12
27230		27230	SERP1	stress-associated endoplasmic reticulum protein 1	RAMP4	3	3q25.1
27044		27044	SND1	staphylococcal nuclease and tudor domain containing 1	TDRD11|p100	7	7q31.3
26751		26751	SH3YL1	SH3 and SYLF domain containing 1	RAY	2	2p25.3
2673		2673	GFPT1	glutamine--fructose-6-phosphate transaminase 1	CMS12|CMSTA1|GFA|GFAT|GFAT 1|GFAT1|GFAT1m|GFPT|GFPT1L|MSLG	2	2p13
26608		26608	TBL2	transducin (beta)-like 2	WBSCR13|WS-betaTRP	7	7q11.23
26471		26471	NUPR1	nuclear protein, transcriptional regulator, 1	COM1|P8	16	16p11.2
26286		26286	ARFGAP3	ADP-ribosylation factor GTPase activating protein 3	ARFGAP1	22	22q13.2
2628		2628	GATM	glycine amidinotransferase (L-arginine:glycine amidinotransferase)	AGAT|AT|CCDS3	15	15q21.1
2622		2622	GAS8	growth arrest-specific 8	GAS11	16	16q24.3
26156		26156	RSL1D1	ribosomal L1 domain containing 1	CSIG|L12|PBK1|UTP30	16	16p13.13
26095		26095	PTPN20	protein tyrosine phosphatase, non-receptor type 20	CT126|PTPN20A|PTPN20B|bA142I17.1|bA42B19.1|hPTPN20	10	10q11.22
2597		2597	GAPDH	glyceraldehyde-3-phosphate dehydrogenase	G3PD|GAPD|HEL-S-162eP	12	12p13
25901		25901	CCDC28A	coiled-coil domain containing 28A	C6orf80|CCRL1AP	6	6q23.1-q24.1
25875		25875	LETMD1	LETM1 domain containing 1	1110019O13Rik|HCCR-1|HCCR-2|HCCR1|HCRR-2	12	12q13.12
25839		25839	COG4	component of oligomeric golgi complex 4	CDG2J|COD1	16	16q22.1
25829		25829	TMEM184B	transmembrane protein 184B	C22orf5|FM08|HS5O6A|HSPC256	22	22q12
23516		23516	SLC39A14	solute carrier family 39 (zinc transporter), member 14	LZT-Hs4|NET34|ZIP14|cig19	8	8p21.3
23443		23443	SLC35A3	solute carrier family 35 (UDP-N-acetylglucosamine (UDP-GlcNAc) transporter), member A3	AMRS	1	1p21
2339		2339	FNTA	farnesyltransferase, CAAX box, alpha	FPTA|PGGT1A|PTAR2	8	8p11
23376		23376	UFL1	UFM1-specific ligase 1	KIAA0776|Maxer|NLBP|RCAD	6	6q16.1
23369		23369	PUM2	pumilio RNA-binding family member 2	PUMH2|PUML2	2	2p24.1
23357		23357	ANGEL1	angel homolog 1 (Drosophila)	Ccr4e|KIAA0759	14	14q24.3
23352		23352	UBR4	ubiquitin protein ligase E3 component n-recognin 4	RBAF600|ZUBR1|p600	1	1p36.13
23133		23133	PHF8	PHD finger protein 8	JHDM1F|MRXSSD|ZNF422	X	Xp11.22
23011		23011	RAB21	RAB21, member RAS oncogene family	-	12	12q21.1
22992		22992	KDM2A	lysine (K)-specific demethylase 2A	CXXC8|FBL11|FBL7|FBXL11|JHDM1A|LILINA	11	11q13.2
22977		22977	AKR7A3	aldo-keto reductase family 7, member A3 (aflatoxin aldehyde reductase)	AFAR2	1	1p36.13
226		226	ALDOA	aldolase A, fructose-bisphosphate	ALDA|GSD12|HEL-S-87p	16	16p11.2
221443		221443	OARD1	O-acyl-ADP-ribose deacylase 1	C6orf130|TARG1|dJ34B21.3	6	6p21.1
2023		2023	ENO1	enolase 1, (alpha)	ENO1L1|MPB1|NNE|PPH	1	1p36.2
201725		201725	C4orf46	chromosome 4 open reading frame 46	RCDG1	4	4q32.1
201229		201229	LYRM9	LYR motif containing 9	C17orf108|HSD24	17	17q11.2
200081		200081	TXLNA	taxilin alpha	IL14|TXLN	1	1p35.1
1981		1981	EIF4G1	eukaryotic translation initiation factor 4 gamma, 1	EIF-4G1|EIF4F|EIF4G|EIF4GI|P220|PARK18	3	3q27.1
1933		1933	EEF1B2	eukaryotic translation elongation factor 1 beta 2	EEF1B|EEF1B1|EF1B	2	2q33.3
1915		1915	EEF1A1	eukaryotic translation elongation factor 1 alpha 1	CCS-3|CCS3|EE1A1|EEF-1|EEF1A|EF-Tu|EF1A|GRAF-1EF|HNGC:16303|LENG7|PTI1|eEF1A-1	6	6q14.1
1912		1912	PHC2	polyhomeotic homolog 2 (Drosophila)	EDR2|HPH2|PH2	1	1p34.3
1800		1800	DPEP1	dipeptidase 1 (renal)	MBD1|MDP|RDP	16	16q24.3
1786		1786	DNMT1	DNA (cytosine-5-)-methyltransferase 1	ADCADN|AIM|CXXC9|DNMT|HSN1E|MCMT	19	19p13.2
1756		1756	DMD	dystrophin	BMD|CMD3B|DXS142|DXS164|DXS206|DXS230|DXS239|DXS268|DXS269|DXS270|DXS272|MRX85	X	Xp21.2
1741		1741	DLG3	discs, large homolog 3 (Drosophila)	MRX|MRX90|NEDLG|PPP1R82|SAP102|XLMR	X	Xq13.1
1723		1723	DHODH	dihydroorotate dehydrogenase (quinone)	DHOdehase|POADS|URA1	16	16q22
1717		1717	DHCR7	7-dehydrocholesterol reductase	SLOS	11	11q13.4
1642		1642	DDB1	damage-specific DNA binding protein 1, 127kDa	DDBA|UV-DDB1|XAP1|XPCE|XPE|XPE-BF	11	11q12-q13
1506		1506	CTRL	chymotrypsin-like	CTRL1	16	16q22.1
1476		1476	CSTB	cystatin B (stefin B)	CST6|EPM1|EPM1A|PME|STFB|ULD	21	21q22.3
1455		1455	CSNK1G2	casein kinase 1, gamma 2	CK1g2	19	19p13.3
1429		1429	CRYZ	crystallin, zeta (quinone reductase)	-	1	1p31.1
1389		1389	CREBL2	cAMP responsive element binding protein-like 2	-	12	12p13
1360		1360	CPB1	carboxypeptidase B1 (tissue)	CPB|PASP|PCPB	3	3q24
1359		1359	CPA3	carboxypeptidase A3 (mast cell)	MC-CPA	3	3q24
1358		1358	CPA2	carboxypeptidase A2 (pancreatic)	-	7	7q32
1357		1357	CPA1	carboxypeptidase A1 (pancreatic)	CPA	7	7q32
1351		1351	COX8A	cytochrome c oxidase subunit VIIIA (ubiquitous)	COX|COX8|COX8-2|COX8L|VIII|VIII-L	11	11q12-q13
1208		1208	CLPS	colipase, pancreatic	-	6	6p21.31
1207		1207	CLNS1A	chloride channel, nucleotide-sensitive, 1A	CLCI|CLNS1B|ICln	11	11q13.5-q14
1176		1176	AP3S1	adaptor-related protein complex 3, sigma 1 subunit	CLAPS3|Sigma3A	5	5q22
1153		1153	CIRBP	cold inducible RNA binding protein	CIRP	19	19p13.3
113457		113457	TUBA3D	tubulin, alpha 3d	H2-ALPHA	2	2q21.1
11343		11343	MGLL	monoglyceride lipase	HU-K5|HUK5|MAGL|MGL	3	3q21.3
11330		11330	CTRC	chymotrypsin C (caldecrin)	CLCR|ELA4	1	1p36.21
11313		11313	LYPLA2	lysophospholipase II	APT-2|APT2|DJ886K2.4	1	1p36.11
11273		11273	ATXN2L	ataxin 2-like	A2D|A2LG|A2LP|A2RP	16	16p11
11252		11252	PACSIN2	protein kinase C and casein kinase substrate in neurons 2	SDPII	22	22q13.2-q13.33
1124		1124	CHN2	chimerin 2	ARHGAP3|BCH|CHN2-3|RHOGAP3	7	7p15.3
11231		11231	SEC63	SEC63 homolog (S. cerevisiae)	DNAJC23|ERdj2|PRO2507|SEC63L	6	6q21
11224		11224	RPL35	ribosomal protein L35	L35	9	9q34.1
11185		11185	INMT	indolethylamine N-methyltransferase	TEMT	7	7p14.3
11156		11156	PTP4A3	protein tyrosine phosphatase type IVA, member 3	PRL-3|PRL-R|PRL3	8	8q24.3
11041		11041	B4GAT1	beta-1,4-glucuronyltransferase 1	B3GN-T1|B3GNT1|B3GNT6|BETA3GNTI|MDDGA13|iGAT|iGNT	11	11q13.2
10987		10987	COPS5	COP9 signalosome subunit 5	CSN5|JAB1|MOV-34|SGN5	8	8q13.1
10972		10972	TMED10	transmembrane emp24-like trafficking protein 10 (yeast)	P24(DELTA)|S31I125|S31III125|TMP21|Tmp-21-I|p23	14	14q24.3
10952		10952	SEC61B	Sec61 beta subunit	-	9	9q22.33
10908		10908	PNPLA6	patatin-like phospholipase domain containing 6	BNHS|LNMS|NTE|NTEMND|OMCS|SPG39|iPLA2delta|sws	19	19p13.2
1072		1072	CFL1	cofilin 1 (non-muscle)	CFL|HEL-S-15|cofilin	11	11q13
10694		10694	CCT8	chaperonin containing TCP1, subunit 8 (theta)	C21orf112|Cctq|D21S246|PRED71	21	21q22.11
10594		10594	PRPF8	pre-mRNA processing factor 8	HPRP8|PRP8|PRPC8|RP13|SNRNP220	17	17p13.3
10575		10575	CCT4	chaperonin containing TCP1, subunit 4 (delta)	CCT-DELTA|Cctd|SRB	2	2p15
1056		1056	CEL	carboxyl ester lipase	BAL|BSDL|BSSL|CELL|CEase|FAP|FAPP|LIPA|MODY8	9	9q34.3
10549		10549	PRDX4	peroxiredoxin 4	AOE37-2|AOE372|HEL-S-97n|PRX-4	X	Xp22.11
10474		10474	TADA3	transcriptional adaptor 3	ADA3|NGG1|STAF54|TADA3L|hADA3	3	3p25.3
10466		10466	COG5	component of oligomeric golgi complex 5	CDG2I|GOLTC1|GTC90	7	7q31
10412		10412	NSA2	NSA2 ribosome biogenesis homolog	CDK105|HCL-G1|HCLG1|HUSSY-29|HUSSY29|TINP1	5	5q13.3
10383		10383	TUBB4B	tubulin, beta 4B class IVb	Beta2|TUBB2|TUBB2C	9	9q34
10376		10376	TUBA1B	tubulin, alpha 1b	K-ALPHA-1	12	12q13.12
10329		10329	TMEM5	transmembrane protein 5	HP10481|MDDGA10	12	12q14.2
10314		10314	LANCL1	LanC lantibiotic synthetase component C-like 1 (bacterial)	GPR69A|p40	2	2q34
10312		10312	TCIRG1	T-cell, immune regulator 1, ATPase, H+ transporting, lysosomal V0 subunit A3	ATP6N1C|ATP6V0A3|Atp6i|OC-116kDa|OC116|OPTB1|Stv1|TIRC7|Vph1|a3	11	11q13.2
10267		10267	RAMP1	receptor (G protein-coupled) activity modifying protein 1	-	2	2q36-q37.1
10245		10245	TIMM17B	translocase of inner mitochondrial membrane 17 homolog B (yeast)	DXS9822|JM3|TIM17B	X	Xp11.23
10136		10136	CELA3A	chymotrypsin-like elastase family, member 3A	ELA3|ELA3A	1	1p36.12
10134		10134	BCAP31	B-cell receptor-associated protein 31	6C6-AG|BAP31|CDM|DDCH|DXS1357E	X	Xq28
100272147		100272147	CMC4	C-x(9)-C motif containing 4	C6.1B|MTCP1|MTCP1B|MTCP1NB|p8|p8MTCP1	X	Xq28
100133941		100133941	CD24	CD24 molecule	CD24A	6	6q21
10007		10007	GNPDA1	glucosamine-6-phosphate deaminase 1	GNP1|GNPDA|GNPI|GPI|HLN	5	5q21

## Sheet: Cellular component
Analysis: Cellular component
Dataset name: DEGs by SAM
Number of genes in the dataset: 299
Number of genes in the dataset (which are available in Cellular component database) :285
Number of genes in background: 14553
Is analysis quantitative: No
						Corrected p-values
Cellular component	No. of genes in the dataset	No. of genes in the background dataset	Percentage of genes	Fold enrichment	P-value (Hypergeometric test)	Bonferroni method	BH method	Q-value (Storey-Tibshirani method)	genes mapped (from input data set)
Plasma membrane	56	3479	19.6491	0.822058	0.964058	1	1	1	CD164; SLC4A4; IKBKG; SLC43A1; CAPNS1; CAPN1; ACTN4; CA12; YES1; TPT1; TNFRSF1A; SSFA2; BNIP3; FSCN1; ST6GAL1; RPL29; RAP1GAP; MTUS1; PSAP; ATP6V0C; ATP8B1; P2RX1; NUCB2; NRCAM; FXYD2; MYD88; MAP1A; LASP1; LAMP1; IFRD1; AQP8; HLA-B; HLA-A; HDLBP; ANPEP; CXCR3; GP2; GOT2; GLRB; SLC39A14; ENO1; TXLNA; DMD; DLG3; CSNK1G2; CLNS1A; CHN2; PTP4A3; COPS5; TMED10; CFL1; TUBA1B; LANCL1; RAMP1; TIMM17B; CD2…
ER-Golgi intermediate compartment	5	30	1.75439	8.52441	0.000265225	0.207936	0.0148526	0.0887893	SEC22B; P4HB; NUCB2; ANPEP; TMED10;
Integral to membrane	14	1702	4.91228	0.420309	0.999979	1	1	1	EI24; TMEM59; GPR37L1; CLDN10; CA12; PSAP; ATP6V0C; SARAF; LRRC37A2; TMED10; SEC61B; TMEM5; TCIRG1; TIMM17B;
Integral to plasma membrane	21	934	7.36842	1.1486	0.286621	1	1	1	CD164; SLC4A4; SLC43A1; TNFRSF1A; TM7SF2; ATP8B1; P2RX1; NRCAM; LAMP1; AQP8; HLA-B; HLA-A; SLC25A5; ANPEP; CXCR3; GLRB; TMEM5; LANCL1; TCIRG1; RAMP1; BCAP31;
Golgi aparatus	24	897	8.42105	1.36675	0.0746229	1	1	1	CEP57; MCFD2; PLOD3; TNFRSF1A; ST6GAL1; PSAP; CTSA; ATP6V0C; NUCB2; LAMP1; ICA1; HLA-A; SND1; COG4; SLC35A3; AP3S1; CHN2; B4GAT1; TMED10; CEL; PRDX4; COG5; RAMP1; BCAP31;
Nucleus	115	5847	40.3509	1.00437	0.498722	1	1	1	CEP57; SEC22B; MAPK8IP1; TMSB10; MCFD2; CCNG1; CCNC; STK19; MKNK1; IKBKG; NAA10; CAPNS1; KDM5C; CAPN1; ACTN4; ATG9A; ZNF33B; ZNF22; YWHAB; XBP1; USF2; UBA1; TUFM; TPT1; TCEB2; TCEA1; TALDO1; SSFA2; SRP54; SRP19; SNRNP70; SKIV2L; SGTA; RPS13; RPS6; RPS3A; RPL29; RPL22; RPL7; BRD2; RANGAP1; PYGB; MTUS1; PSMB5; PSMB3; PRKRIR; PPP4C; INTS10; PPP1CA; PPIA; PKM; PGK1; ZNF593; PRDX1; P4HB; ORC5; SIX6; N…
Perinuclear region of cytoplasm	2	119	0.701754	0.862393	0.680315	1	1	1	ACTN4; YWHAB;
Actin cytoskeleton	4	132	1.40351	1.55107	0.259407	1	1	1	HAP1; ACTN4; FSCN1; ALDOA;
Ribonucleoprotein complex	11	65	3.85965	8.64769	4.6943e-08	3.68033e-05	4.60041e-06	2.75014e-05	PABPC4; ACTN4; RPS7; RPS6; RPS4X; RPS3A; RPL22; RPL7; RPL5; RPL4; HNRNPAB;
Nucleolus	65	1257	22.807	2.64079	1.95565e-13	1.53323e-10	2.55538e-11	1.52761e-10	CEP57; ACTN4; ZNF22; TUFM; TPT1; TCEA1; SRP54; SRP19; SNRNP70; SKIV2L; RPS24; RPS23; RPS18; RPS17; RPS13; RPS12; RPS7; RPS6; RPS4X; RPS3A; RPL37A; RPL37; RPL34; RPL31; RPL29; RPL30; RPL24; RPL22; RPL21; RPL17; RPL11; RPL10; RPL9; RPL7; RPL5; RPL4; RPL3; RBM3; PRKRIR; PPP1CA; PPIA; PRDX1; P4HB; DNAJB9; EIF6; HNRNPAB; HDLBP; SLC25A5; GOT2; RSL1D1; GAPDH; PHF8; KDM2A; EIF4G1; EEF1B2; EEF1A1; DNMT1; …
Mitochondrion	53	1259	18.5965	2.14992	7.08137e-08	5.55179e-05	6.16866e-06	3.68764e-05	SEC22B; HAP1; ACTN4; YWHAB; TUFM; TPT1; SSR4; BNIP3; SARS; ACSM3; RPL34; RPL29; RPL11; RPL9; RPL7; BCAT1; PPP1CA; PPIA; POLG; PGK1; TRIAP1; PRDX1; P4HB; NME4; NDUFS8; MTIF2; ME2; LAMP1; SLC25A5; GPX4; GPI; GOT2; GATM; GAPDH; UFL1; RAB21; ALDOA; EEF1A1; DNMT1; DHODH; CRYZ; COX8A; SEC63; INMT; TMED10; PNPLA6; CFL1; CCT8; CCT4; PRDX4; TUBA1B; TIMM17B; BCAP31;
Cytosolic small ribosomal subunit	12	36	4.21053	17.0299	2.08012e-12	1.63082e-09	2.32974e-10	1.39272e-09	RPS27A; RPS26; RPS24; RPS23; RPS18; RPS17; RPS13; RPS12; RPS7; RPS6; RPS4X; RPS3A;
Cytosol	76	1178	26.6667	3.29469	2.57156e-21	2.0161e-18	1.00805e-18	6.02617e-18	SFI1; CEP57; IKBKG; ATG9A; YWHAB; YES1; UBA1; TCEB2; FSCN1; SARS; RPS27A; RPS26; RPS24; RPS23; RPS18; RPS17; RPS13; RPS12; RPS7; RPS6; RPS4X; RPS3A; RPL41; RPL37A; RPL37; RPL34; RPL31; RPL29; RPL30; RPL24; RPL22; RPL21; RPL17; RPL11; RPL10; RPL9; RPL7; RPL5; RPL4; RPL3; RAP1GAP; BCAT1; PSMB5; PPP1CA; PPIA; PKM; PGAM1; NUCB2; NMT1; ATOX1; MYD88; ARHGDIA; LASP1; HPRT1; GYG1; ABR; PDCD4; ARFGAP3; FN…
Mitochondrial nucleoid	3	31	1.05263	4.9563	0.0222932	1	0.602686	1	TUFM; POLG; SLC25A5;
Ribosome	37	144	12.9825	13.1226	3.11732e-31	2.44398e-28	2.44398e-28	1.46102e-27	SKIV2L; RPS27A; RPS26; RPS24; RPS23; RPS18; RPS17; RPS13; RPS12; RPS7; RPS6; RPS4X; RPS3A; RPL37A; RPL37; RPL36AL; RPL34; RPL31; RPL24; RPL22; RPL21; RPL17; RPL11; RPL10; RPL9; RPL7; RPL5; RPL4; RPL3; NMT1; EIF6; HDLBP; SERP1; RSL1D1; EEF1A1; RPL35; NSA2;
Membrane fraction	5	346	1.75439	0.739336	0.811637	1	1	1	TPST2; RAP1GAP; ATP8B1; LAMP1; HLA-B;
Cytoplasm	149	5684	52.2807	1.33861	3.36711e-06	0.00263982	0.000203063	0.00121392	CEP57; EI24; MAPK8IP1; TXNL1; BBIP1; TMSB10; HAP1; PABPC4; MKNK1; IKBKG; NAA10; CAPNS1; KDM5C; CAPN1; AP3B2; ACTN4; HSD17B8; ZNF22; YWHAB; YES1; XBP1; UBA1; TPT1; TCEB2; TCEA1; TALDO1; SSFA2; SRP54; SRP19; SPRR2D; SNRNP70; FSCN1; SKIV2L; SIAH2; SGTA; SARS; RPS27A; RPS26; RPS3A; RPL29; RPL30; RPL22; RPL10; RPL9; RPL7; RPL3; BRD2; RAP1GAP; RANGAP1; RABGGTB; BCAT1; PYGB; MTUS1; PSMB5; PSMB3; PSMB2; …
Exosomes	96	2043	33.6842	2.3996	1.8852e-17	1.478e-14	2.956e-15	1.7671e-14	SFI1; TMEM59; CCPG1; PLOD3; SLC4A4; CAPNS1; CAPN1; ACTN4; YWHAB; YES1; UBA1; TUFM; TALDO1; SSR4; SPINK1; FSCN1; PDIA2; SARS; RPS27A; RPS26; RPS18; RPS13; RPS7; RPS4X; RPS3A; RPL37A; RPL34; RPL31; RPL30; RPL24; RPL22; RPL11; RPL10; RPL5; RPL4; RPL3; RBM3; PYGB; PSMB5; PSMB3; PSMB2; PSAP; PPP1CA; PPIA; CTSA; PKM; ATP6V0C; PGK1; PGAM1; ACP1; PRDX1; P4HB; NUCB2; FXYD2; MIF; DNAJB9; ARHGDIA; LAMP1; KL…
Perinuclear region	5	131	1.75439	1.95266	0.114846	1	1	1	ATG9A; PKM; TRIAP1; MAP1A; CHN2;
Lysosome	60	1620	21.0526	1.89147	7.32919e-07	0.000574609	4.78841e-05	0.000286252	SEC22B; CD164; CAPNS1; CAPN1; ACTN4; ATG9A; YWHAB; YES1; UBA1; TUFM; TPT1; TCEB2; SSR4; SLC39A8; RPS27A; RPS7; RPL30; RPL22; RPL9; RPL5; PYGB; PSAP; PRG2; PPIA; CTSA; PKM; ATP6V0C; PGK1; ATP8B1; TMED7; PRDX1; P4HB; NRCAM; ARHGDIA; LAMP1; SLC25A5; ANPEP; GPI; GOT2; GFPT1; GAPDH; TMEM184B; RAB21; ENO1; EEF1A1; DDB1; AP3S1; CIRBP; MGLL; LYPLA2; TMED10; PNPLA6; CFL1; CCT8; CCT4; PRDX4; TUBB4B; TCIRG1…
Endoplasmic reticulum	36	1104	12.6316	1.66549	0.00172955	1	0.0847481	0.506627	SEC22B; MCFD2; HAP1; PLOD3; TPST2; TNFRSF1A; TM7SF2; SSR4; SSFA2; ST6GAL1; PDIA2; RPL10; CTSA; PIGH; ATP6V0C; UBE2J1; P4HB; DNAJB9; ICA1; HLA-A; SERP1; SLC39A14; UFL1; RAB21; DPEP1; DLG3; DHCR7; SEC63; INMT; TMED10; SEC61B; PNPLA6; CEL; PRDX4; RAMP1; BCAP31;
Mitochondrial inner membrane presequence translocase complex	1	9	0.350877	5.72386	0.1631	1	1	1	TIMM17B;
Secretory granule	3	50	1.05263	3.07328	0.0743604	1	1	1	ICA1; GP2; CPA3;
Endosome	7	303	2.45614	1.18128	0.382806	1	1	1	HAP1; CD164; SLC39A8; ATP6V0C; LAMP1; RAB21; PTP4A3;
Cell surface	7	205	2.45614	1.74597	0.108649	1	1	1	ST6GAL1; PDGFA; P4HB; MIF; DMD; RAMP1; CD24;
Mitochondrial intermembrane space	2	12	0.701754	8.54566	0.0221598	1	0.602686	1	GATM; DHODH;
Extracellular	49	1825	17.193	1.37124	0.0130336	1	0.464471	1	MCFD2; UCN; TPT1; TNFRSF1A; SPINK1; ST6GAL1; CELA2A; REG1B; REG1A; PYGB; PSAP; PRG2; CTSA; PNLIPRP1; PNLIP; PLA2G1B; PKM; SERPINI2; PGK1; PDGFA; CELA2B; P4HB; NUCB2; NRTN; ATOX1; MVK; MIF; MAP1A; KLK1; INS; HLA-B; HLA-A; HDLBP; HDGF; ANPEP; GP2; AMY1A; GAPDH; ENO1; CTRL; CPB1; CPA2; CLPS; CTRC; RPL35; INMT; CFL1; CEL; CELA3A;
Kinetochore	1	90	0.350877	0.572959	0.832292	1	1	1	RANGAP1;
Extracellular region	11	442	3.85965	1.27189	0.250143	1	1	1	TNFRSF1A; PSAP; PRG2; PPIA; PDGFA; CELA2B; P4HB; MIF; INS; TXLNA; CEL;
Golgi transport complex	2	9	0.701754	11.3911	0.0125634	1	0.464471	1	COG4; COG5;
Nuclear pore	1	42	0.350877	1.22761	0.564759	1	1	1	RANGAP1;
Membrane	11	350	3.85965	1.6062	0.08389	1	1	1	SEC22B; TMED7; LAMP1; ANPEP; DHCR7; ATXN2L; TMED10; TMEM5; TCIRG1; BCAP31; CD24;
Extracellular space	11	404	3.85965	1.39152	0.170539	1	1	1	TPT1; PSAP; PRSS3; PNLIPRP1; PLA2G1B; PDGFA; NUCB2; INS; HDGF; CTRL; CPA1;
Endoplasmic reticulum membrane	3	150	1.05263	1.02456	0.565891	1	1	1	TM7SF2; DHCR7; BCAP31;
Nucleoplasm	5	449	1.75439	0.569737	0.942171	1	1	1	TCEB2; TCEA1; RPL11; ORC5; DDB1;
Centrosome	55	656	19.2982	4.28178	2.05446e-20	1.6107e-17	5.369e-18	3.2096e-17	PSMD6; SFI1; CEP57; IFT20; PABPC4; YWHAB; UBA1; TUFM; RPS27A; RPS24; RPS23; RPS18; RPS17; RPS13; RPS7; RPS6; RPS4X; RPS3A; RPL34; RPL31; RPL29; RPL30; RPL24; RPL22; RPL17; RPL11; RPL10; RPL9; RPL7; RPL5; RPL4; RPL3; PSMB2; PPP4C; PPIA; PGK1; PGAM1; PRDX1; IGBP1; HNRNPAB; SLC25A5; SND1; GAPDH; ALDOA; ENO1; EIF4G1; EEF1B2; EEF1A1; DDB1; CFL1; CCT8; PRPF8; CCT4; TUBB4B; TUBA1B;
Soluble fraction	2	180	0.701754	0.570154	0.870925	1	1	1	RANGAP1; ACP1;
Nuclear envelope	1	71	0.350877	0.726264	0.755283	1	1	1	BNIP3;
Integral to Golgi membrane	1	19	0.350877	2.71289	0.313408	1	1	1	B4GAT1;
Focal adhesion	1	45	0.350877	1.14579	0.589905	1	1	1	LASP1;
Cytoskeleton	18	427	6.31579	2.15362	0.00193057	1	0.0890333	0.532244	SEC22B; HAP1; ACTN4; YWHAB; TUFM; TPT1; RPS27A; PPP1CA; PPIA; ARHGDIA; LASP1; EIF6; HLA-B; SLC25A5; GAPDH; DMD; CFL1; TUBB4B;
Cul4B-RING ubiquitin ligase complex	1	4	0.350877	12.8609	0.0760708	1	1	1	DDB1;
Apical plasma membrane	2	42	0.701754	2.44307	0.198566	1	1	1	ATP8B1; TCIRG1;
Intracellular	2	151	0.701754	0.679646	0.798876	1	1	1	NAA10; TADA3;
Platelet alpha granule lumen	1	35	0.350877	1.47307	0.499948	1	1	1	PDGFA;
Microtubule	8	129	2.80702	3.17031	0.00387859	1	0.168934	1	CEP57; RANGAP1; PPP1CA; GAS8; TUBA3D; CCT8; CCT4; TUBB4B;
Cilium	1	10	0.350877	5.15205	0.179499	1	1	1	BBIP1;
Integrator complex	1	13	0.350877	3.96403	0.226802	1	1	1	INTS10;
Nuclear matrix	1	37	0.350877	1.39346	0.519389	1	1	1	EIF6;
Nuclear outer membrane	1	7	0.350877	7.35692	0.129314	1	1	1	DHCR7;
Protein complex	1	65	0.350877	0.793294	0.724296	1	1	1	ACTN4;
Apical part of cell	1	13	0.350877	3.96403	0.226802	1	1	1	AQP8;
U5 snRNP	1	6	0.350877	8.58103	0.111915	1	1	1	PRPF8;
Eukaryotic translation initiation factor 3 complex	1	15	0.350877	3.43584	0.256817	1	1	1	COPS5;
Mitochondrial respiratory chain complex I	1	46	0.350877	1.12089	0.597961	1	1	1	NDUFS8;
Late endosome	1	40	0.350877	1.28898	0.547147	1	1	1	LAMP1;
Proteasome complex	4	34	1.40351	6.02047	0.00420546	1	0.173531	1	PSMD6; PSMB5; PSMB3; PSMB2;
AP-type membrane coat adaptor complex	1	5	0.350877	10.2938	0.0941696	1	1	1	AP3S1;
Early endosome membrane	1	7	0.350877	7.35692	0.129314	1	1	1	HLA-A;
Cul4A-RING ubiquitin ligase complex	1	7	0.350877	7.35692	0.129314	1	1	1	DDB1;
Microsome	4	156	1.40351	1.31246	0.365254	1	1	1	SSR4; TMED10; PNPLA6; CFL1;
Microtubule cytoskeleton	2	47	0.701754	2.18323	0.234638	1	1	1	CEP57; IGBP1;
Intracellular membrane-bounded organelle	3	127	1.05263	1.2101	0.454647	1	1	1	PSAP; ME2; CPA3;
Mitochondrial matrix	2	79	0.701754	1.29899	0.460073	1	1	1	HSD17B8; GOT2;
Membrane raft	2	36	0.701754	2.85014	0.156374	1	1	1	TNFRSF1A; CD24;
Centriole	1	22	0.350877	2.34312	0.353014	1	1	1	SFI1;
Peroxisome	4	111	1.40351	1.84448	0.173276	1	1	1	PSMD6; PEX7; MVK; DHCR7;
Pseudopodium	1	5	0.350877	10.2938	0.0941696	1	1	1	ACTN4;
Golgi membrane	2	55	0.701754	1.86572	0.292887	1	1	1	ICA1; HLA-A;
STAGA complex	1	12	0.350877	4.29409	0.211344	1	1	1	TADA3;
Brush border	1	12	0.350877	4.29409	0.211344	1	1	1	TCIRG1;
Polysome	1	7	0.350877	7.35692	0.129314	1	1	1	RPS4X;
External side of plasma membrane	1	35	0.350877	1.47307	0.499948	1	1	1	NRCAM;
Eukaryotic translation initiation factor 4F complex	1	9	0.350877	5.72386	0.1631	1	1	1	EIF4G1;
Spliceosomal complex	1	46	0.350877	1.12089	0.597961	1	1	1	SNRNP70;
Mitochondrial inner membrane	2	58	0.701754	1.76924	0.31464	1	1	1	SLC25A5; DHODH;
Signal recognition particle, endoplasmic reticulum targeting	2	6	0.701754	17.0771	0.00544205	1	0.213328	1	SRP54; SRP19;
Cytoplasmic vesicle	4	160	1.40351	1.27965	0.38305	1	1	1	GPR37L1; AP3B2; REG1A; PGK1;
Lysosomal lumen	1	1	0.350877	51.0614	0.0195836	1	0.568649	1	PSAP;
Cytosolic large ribosomal subunit	16	36	5.61404	22.7018	1.58042e-18	1.23905e-15	3.09762e-16	1.85176e-15	RPL41; RPL37; RPL34; RPL31; RPL29; RPL30; RPL24; RPL22; RPL21; RPL11; RPL10; RPL7; RPL5; RPL4; RPL3; RPL35;
Transport vesicle	1	21	0.350877	2.45464	0.340072	1	1	1	AP3S1;
Golgi lumen	1	11	0.350877	4.68411	0.195579	1	1	1	TPST2;
Stored secretory granule	1	19	0.350877	2.71289	0.313408	1	1	1	CPA3;
Actin filament	1	24	0.350877	2.14794	0.378145	1	1	1	DMD;
Transcription factor TFTC complex	1	14	0.350877	3.68109	0.241957	1	1	1	TADA3;
Chromosome	1	59	0.350877	0.873954	0.6894	1	1	1	EIF6;
IkappaB kinase complex	1	8	0.350877	6.43845	0.146374	1	1	1	IKBKG;
Microtubule associated complex	2	24	0.701754	4.27461	0.0795501	1	1	1	MAP1A; FNTA;
Others	2	51	0.701754	2.01203	0.263756	1	1	1	AP3B2; PGK1;
Cornified envelope	1	19	0.350877	2.71289	0.313408	1	1	1	SPRR2D;
Neuron projection	1	12	0.350877	4.29409	0.211344	1	1	1	NRCAM;
Small ribosomal subunit	6	13	2.10526	23.5879	8.18399e-08	6.41625e-05	6.41625e-06	3.83565e-05	RPS27A; RPS26; RPS24; RPS18; RPS6; RPS4X;
Costamere	1	6	0.350877	8.58103	0.111915	1	1	1	DMD;
Integral to mitochondrial outer membrane	1	6	0.350877	8.58103	0.111915	1	1	1	BNIP3;
Sarcolemma	1	8	0.350877	6.43845	0.146374	1	1	1	DMD;
Dystrophin-associated glycoprotein complex	1	10	0.350877	5.15205	0.179499	1	1	1	DMD;
Sodium:potassium-exchanging ATPase complex	1	6	0.350877	8.58103	0.111915	1	1	1	FXYD2;
I band	1	6	0.350877	8.58103	0.111915	1	1	1	ALDOA;
Mitochondrial membrane	2	56	0.701754	1.83241	0.300151	1	1	1	BNIP3; DHODH;
Tubulin complex	1	2	0.350877	25.6577	0.038785	1	0.980885	1	TPT1;
MLL5-L complex	1	8	0.350877	6.43845	0.146374	1	1	1	PPP1CA;
Multivesicular body	1	4	0.350877	12.8609	0.0760708	1	1	1	TPT1;
Nuclear origin of replication recognition complex	1	2	0.350877	25.6577	0.038785	1	0.980885	1	ORC5;
Desmosome	1	11	0.350877	4.68411	0.195579	1	1	1	EIF6;
Cytoplasmic part	1	8	0.350877	6.43845	0.146374	1	1	1	IKBKG;
Extracellular vesicular exosome	1	1	0.350877	51.0614	0.0195836	1	0.568649	1	ALDOA;
Zymogen granule	8	34	2.80702	12.0259	2.28851e-07	0.00017942	1.63109e-05	9.75069e-05	PNLIP; P4HB; DPEP1; CPA2; CPA1; CLPS; CTRC; TMED10;
Eukaryotic translation elongation factor 1 complex	2	3	0.701754	34.0975	0.00113173	0.887273	0.0591516	0.35361	EEF1B2; EEF1A1;
Origin recognition complex	1	6	0.350877	8.58103	0.111915	1	1	1	ORC5;
Secretory granule membrane	1	4	0.350877	12.8609	0.0760708	1	1	1	ICA1;
Signalosome	1	3	0.350877	17.1336	0.0576116	1	1	1	COPS5;
MMXD complex	1	5	0.350877	10.2938	0.0941696	1	1	1	SLC25A5;
COPI-coated vesicle	1	1	0.350877	51.0614	0.0195836	1	0.568649	1	AP3B2;
Eosinophil	1	1	0.350877	51.0614	0.0195836	1	0.568649	1	PRG2;
Sec61 translocon complex	1	1	0.350877	51.0614	0.0195836	1	0.568649	1	SSR4;

## Sheet: Molecular function
Analysis: Molecular function
Dataset name: DEGs by SAM
Number of genes in the dataset: 299
Number of genes in the dataset (which are available in Molecular function database) :293
Number of genes in background: 18125
Is analysis quantitative: No
						Corrected p-values
Molecular function	No. of genes in the dataset	No. of genes in the background dataset	Percentage of genes	Fold enrichment	P-value (Hypergeometric test)	Bonferroni method	BH method	Q-value (Storey-Tibshirani method)	genes mapped (from input data set)
Molecular function unknown	49	5685	16.7235	0.533273	1	1	1	1	SFI1; TMEM59; CCPG1; CLDN10; MCFD2; IFT20; DHRS12; ATG9A; SSFA2; BNIP3; SIAH2; RPL41; REG1B; LYRM1; DNAJC11; PRG2; BOLA2; INTS10; SARAF; TMED7; NMT1; LRRC37A2; CTRB2; ARHGDIA; LAMP1; IGBP1; IFRD1; ICA1; GYG1; GP2; PDCD4; SERP1; SH3YL1; TBL2; RSL1D1; PTPN20; CCDC28A; TMEM184B; UFL1; ANGEL1; UBR4; OARD1; C4orf46; LYRM9; TXLNA; DHODH; ATXN2L; NSA2; TMEM5;
Protease inhibitor activity	3	94	1.02389	1.98056	0.19475	1	1	1	SPINK1; SERPINI2; CSTB;
Acyltransferase activity	2	80	0.682594	1.55399	0.371845	1	1	1	NAA10; NMT1;
Cell adhesion molecule activity	3	356	1.02389	0.522998	0.929668	1	1	1	CD164; NRCAM; DLG3;
Ligase activity	3	112	1.02389	1.66229	0.271607	1	1	1	SARS; ACSM3; PRPS2;
Transaminase activity	3	23	1.02389	8.09181	0.00582778	1	0.147391	0.725251	BCAT1; GOT2; GFPT1;
Transporter activity	14	576	4.77816	1.50454	0.0854961	1	0.970705	1	CEP57; SEC22B; SLC43A1; AP3B2; HDLBP; COG4; SLC39A14; CLNS1A; SEC63; TMED10; COG5; TCIRG1; RAMP1; BCAP31;
Translation regulator activity	7	101	2.38908	4.29289	0.00126506	0.283373	0.0944578	0.464787	TUFM; PRKRIR; MTIF2; EIF6; EIF4G1; EEF1B2; EEF1A1;
ATPase activity	3	111	1.02389	1.67726	0.267231	1	1	1	ATP6V0C; ATP8B1; FXYD2;
Protein-tyrosine kinase activity	1	38	0.341297	1.64369	0.462027	1	1	1	YES1;
Catalytic activity	15	532	5.11945	1.74525	0.0268078	1	0.545904	1	PLOD3; DHRS12; HSD17B8; CA12; TM7SF2; PKM; PGK1; PGAM1; NME4; MVK; IMPA2; HPRT1; GAPDH; ENO1; DHCR7;
Transferase activity	4	156	1.36519	1.58997	0.245789	1	1	1	RABGGTB; PIGH; FNTA; B4GAT1;
GTPase activator activity	5	144	1.70648	2.15199	0.0846096	1	0.970705	1	RAP1GAP; RANGAP1; ABR; ARFGAP3; CHN2;
Oxidoreductase activity	5	161	1.70648	1.92478	0.120438	1	1	1	TXNL1; NDUFS8; AKR7A3; CRYZ; COX8A;
Hydrolase activity	1	203	0.341297	0.307751	0.964104	1	1	1	PNPLA6;
Isomerase activity	4	45	1.36519	5.51101	0.00592197	1	0.147391	0.725251	PDIA2; PPIA; P4HB; GPI;
Serine-type peptidase activity	6	98	2.04778	3.79315	0.00515485	1	0.147391	0.725251	PRSS3; CTSA; CELA2B; KLK1; CTRL; CTRC;
Acid phosphatase activity	1	12	0.341297	5.20205	0.177684	1	1	1	ACP1;
Receptor binding	1	129	0.341297	0.484277	0.878751	1	1	1	MTUS1;
Structural molecule activity	6	269	2.04778	1.38198	0.26969	1	1	1	FSCN1; DMD; TUBA3D; COG5; TUBB4B; TUBA1B;
Structural constituent of cytoskeleton	2	137	0.682594	0.907485	0.652493	1	1	1	HAP1; ACTN4;
Cytoskeletal protein binding	4	218	1.36519	1.13779	0.470139	1	1	1	TMSB10; MAP1A; LASP1; CFL1;
Deaminase activity	1	19	0.341297	3.28651	0.266413	1	1	1	GNPDA1;
Metallopeptidase activity	1	101	0.341297	0.618519	0.808076	1	1	1	ANPEP;
G-protein coupled receptor activity	3	736	1.02389	0.252976	0.999555	1	1	1	GPR37L1; CXCR3; LANCL1;
Protein serine/threonine kinase activity	3	301	1.02389	0.618559	0.86787	1	1	1	STK19; MKNK1; CSNK1G2;
Lyase activity	1	21	0.341297	2.97366	0.289964	1	1	1	ALDOA;
Transcription regulator activity	6	832	2.04778	0.446829	0.993331	1	1	1	TCEB2; TCEA1; BRD2; ZNF593; SND1; LETMD1;
Extracellular matrix structural constituent	1	166	0.341297	0.376342	0.933986	1	1	1	REG1A;
Receptor activity	1	361	0.341297	0.173061	0.997376	1	1	1	TNFRSF1A;
Transcription factor activity	6	842	2.04778	0.441523	0.994047	1	1	1	MAPK8IP1; XBP1; USF2; SIX6; NFE2L1; GTF3A;
Receptor signaling complex scaffold activity	5	322	1.70648	0.962419	0.598216	1	1	1	IKBKG; YWHAB; MYD88; AP3S1; PACSIN2;
Calcium ion binding	2	185	0.682594	0.672042	0.803402	1	1	1	TPT1; NUCB2;
Lipase activity	5	19	1.70648	16.3024	1.03016e-05	0.00230756	0.00115378	0.00567727	PNLIPRP1; PNLIP; CLPS; MGLL; CEL;
Carboxy-lyase activity	1	20	0.341297	3.12227	0.278285	1	1	1	ME2;
Ubiquitin-specific protease activity	10	377	3.41297	1.64239	0.0866701	1	0.970705	1	PSMD6; UBA1; RPS27A; PSMB5; PSMB3; PSMB2; UBE2J1; KDM2A; PHC2; COPS5;
Amylase activity	1	5	0.341297	12.4704	0.0782646	1	0.970705	1	AMY1A;
Growth factor activity	4	110	1.36519	2.2548	0.103053	1	1	1	PDGFA; NRTN; INS; HDGF;
ATP binding	2	6	0.682594	20.6879	0.0037424	0.838298	0.147391	0.725251	MKNK1; SLC25A5;
DNA repair protein	1	57	0.341297	1.09589	0.605609	1	1	1	DDB1;
Protein binding	2	182	0.682594	0.683119	0.796	1	1	1	CCNC; PEX7;
RNA binding	9	366	3.07167	1.52275	0.140405	1	1	1	PABPC4; SRP54; SRP19; SNRNP70; SKIV2L; RBM3; PUM2; CIRBP; PRPF8;
Water channel activity	1	14	0.341297	4.45943	0.204074	1	1	1	AQP8;
GTPase activity	2	222	0.682594	0.56004	0.876845	1	1	1	RAB40C; RAB21;
Methyltransferase activity	2	59	0.682594	2.10701	0.247053	1	1	1	GNMT; INMT;
DNA binding	6	654	2.04778	0.568442	0.955753	1	1	1	KDM5C; ZNF22; ORC5; NUPR1; PHF8; CREBL2;
Chaperone activity	5	126	1.70648	2.4594	0.0539066	1	0.862505	1	SGTA; ATOX1; DNAJB9; CCT8; CCT4;
Auxiliary transport protein activity	6	333	2.04778	1.11638	0.452079	1	1	1	SLC4A4; SSR4; SLC39A8; SLC35A3; SEC61B; TIMM17B;
Motor activity	1	79	0.341297	0.790743	0.724815	1	1	1	GAS8;
MHC class I receptor activity	2	37	0.682594	3.35949	0.12005	1	1	1	HLA-B; HLA-A;
MHC class II receptor activity	2	38	0.682594	3.2711	0.125428	1	1	1	HLA-B; HLA-A;
Peptide binding	1	6	0.341297	10.3954	0.093169	1	0.993803	1	CAPNS1;
Cysteine-type peptidase activity	1	46	0.341297	1.35789	0.527931	1	1	1	CAPN1;
Structural constituent of ribosome	30	152	10.2389	12.2121	3.53002e-24	7.90724e-22	7.90724e-22	3.89082e-21	RPS26; RPS24; RPS23; RPS18; RPS17; RPS13; RPS12; RPS7; RPS6; RPS4X; RPS3A; RPL37A; RPL37; RPL36AL; RPL34; RPL31; RPL29; RPL30; RPL24; RPL22; RPL21; RPL17; RPL11; RPL10; RPL9; RPL7; RPL5; RPL4; RPL3; RPL35;
Hormone activity	1	25	0.341297	2.49806	0.33483	1	1	1	UCN;
Peptidase activity	4	58	1.36519	4.276	0.0143305	1	0.321002	1	CELA2A; DPEP1; CPA2; CELA3A;
Kinase regulator activity	1	23	0.341297	2.71519	0.312762	1	1	1	CCNG1;
Kinase activity	1	14	0.341297	4.45943	0.204074	1	1	1	PKM;
Enzyme inhibitor activity	1	8	0.341297	7.79982	0.122261	1	1	1	TRIAP1;
Intracellular ligand-gated ion channel activity	1	30	0.341297	2.08186	0.386959	1	1	1	GLRB;
Extracellular ligand-gated ion channel activity	1	41	0.341297	1.52345	0.487752	1	1	1	P2RX1;
Phospholipase activity	2	45	0.682594	2.76238	0.164479	1	1	1	PLA2G1B; LYPLA2;
Cytokine activity	1	107	0.341297	0.583839	0.826053	1	1	1	MIF;
Carboxypeptidase activity	3	21	1.02389	8.86209	0.00448199	1	0.147391	0.725251	CPB1; CPA3; CPA1;
DNA-methyltransferase activity	1	4	0.341297	15.5802	0.0631161	1	0.883625	1	DNMT1;
DNA-directed DNA polymerase activity	1	20	0.341297	3.12227	0.278285	1	1	1	POLG;
Ribonucleoprotein	1	41	0.341297	1.52345	0.487752	1	1	1	SNRNP70;
Protein tyrosine phosphatase activity	1	25	0.341297	2.49806	0.33483	1	1	1	PTP4A3;
Amidinotransferase activity	1	3	0.341297	20.7563	0.0477194	1	0.822242	1	GATM;
Phosphorylase activity	1	20	0.341297	3.12227	0.278285	1	1	1	PYGB;
Signal transducer activity	1	31	0.341297	2.01472	0.396885	1	1	1	EI24;
Peroxidase activity	3	20	1.02389	9.30498	0.00388774	0.870854	0.147391	0.725251	PRDX1; GPX4; PRDX4;
Glutathione transferase activity	1	21	0.341297	2.97366	0.289964	1	1	1	GSTM3;
MRNA binding	1	4	0.341297	15.5802	0.0631161	1	0.883625	1	HNRNPAB;
Sulfotransferase activity	1	53	0.341297	1.17858	0.578959	1	1	1	TPST2;
Protein serine/threonine phosphatase activity	2	44	0.682594	2.82514	0.15877	1	1	1	PPP4C; PPP1CA;
Lipid binding	1	11	0.341297	5.67453	0.164165	1	1	1	PSAP;
Sialyltransferase activity	1	19	0.341297	3.28651	0.266413	1	1	1	ST6GAL1;
Transferase activity, transferring aldehyde or ketonic groups	1	3	0.341297	20.7563	0.0477194	1	0.822242	1	TALDO1;
Transcription cofactor activity	1	8	0.341297	7.79982	0.122261	1	1	1	TADA3;

## Sheet: Biological process
Analysis: Biological process
Dataset name: DEGs by SAM
Number of genes in the dataset: 299
Number of genes in the dataset (which are available in Biological process database) :293
Number of genes in background: 18124
Is analysis quantitative: No
						Corrected p-values
Biological process	No. of genes in the dataset	No. of genes in the background dataset	Percentage of genes	Fold enrichment	P-value (Hypergeometric test)	Bonferroni method	BH method	Q-value (Storey-Tibshirani method)	genes mapped (from input data set)
Biological_process unknown	34	4731	11.6041	0.444656	1	1	1	1	SFI1; TMEM59; CCPG1; CLDN10; IFT20; DHRS12; ATG9A; SSFA2; RPL41; LYRM1; DNAJC11; BOLA2; INTS10; SARAF; TMED7; LRRC37A2; CTRB2; LAMP1; ICA1; GP2; SERP1; SH3YL1; RSL1D1; PTPN20; CCDC28A; TMEM184B; UFL1; ANGEL1; UBR4; C4orf46; LYRM9; DHODH; ATXN2L; TMEM5;
Protein metabolism	76	1323	25.9386	3.55369	4.00697e-23	7.1324e-21	7.1324e-21	4.15216e-20	PSMD6; PLOD3; CAPN1; TUFM; SRP54; SRP19; SPINK1; SIAH2; SGTA; CELA2A; RPS27A; RPS26; RPS24; RPS23; RPS18; RPS17; RPS13; RPS12; RPS7; RPS6; RPS4X; RPS3A; RPL37A; RPL37; RPL36AL; RPL34; RPL31; RPL29; RPL30; RPL24; RPL22; RPL21; RPL17; RPL11; RPL10; RPL9; RPL7; RPL5; RPL4; RPL3; PSMB5; PSMB3; PSMB2; PRSS3; PRKRIR; CTSA; SERPINI2; UBE2J1; CELA2B; P4HB; NMT1; ATOX1; MTIF2; DNAJB9; KLK1; ANPEP; ARFGAP3…
Metabolism	57	1683	19.4539	2.09525	5.60483e-08	9.97659e-06	3.32553e-06	1.93597e-05	TXNL1; NAA10; DHRS12; HSD17B8; CA12; TM7SF2; TALDO1; PDIA2; SARS; ACSM3; RABGGTB; BCAT1; PYGB; PRPS2; PNLIPRP1; PNLIP; PLA2G1B; PKM; PIGH; PGK1; PGAM1; ATP8B1; ACP1; PRDX1; FXYD2; NMT1; NME4; NDUFS8; MVK; ME2; IMPA2; HPRT1; GYG1; GSTM3; SLC25A5; GPX4; GPI; GOT2; AMY1A; GNMT; GFPT1; GATM; GAPDH; AKR7A3; ALDOA; ENO1; DHCR7; CRYZ; COX8A; CLPS; LYPLA2; INMT; B4GAT1; PNPLA6; CEL; PRDX4; GNPDA1;
Energy pathways	58	1633	19.7952	2.19728	7.64157e-09	1.3602e-06	6.801e-07	3.95924e-06	TXNL1; TPST2; NAA10; DHRS12; HSD17B8; CA12; TM7SF2; TALDO1; PDIA2; SARS; ACSM3; RABGGTB; BCAT1; PYGB; PRPS2; PNLIPRP1; PNLIP; PLA2G1B; PKM; PIGH; PGK1; PGAM1; ATP8B1; ACP1; PRDX1; FXYD2; NMT1; NME4; NDUFS8; MVK; ME2; IMPA2; HPRT1; GYG1; GSTM3; SLC25A5; GPX4; GPI; GOT2; AMY1A; GNMT; GFPT1; GATM; GAPDH; AKR7A3; ALDOA; ENO1; DHCR7; CRYZ; COX8A; CLPS; LYPLA2; INMT; B4GAT1; PNPLA6; CEL; PRDX4; GNPDA1;
Cell growth and/or maintenance	15	1125	5.11945	0.82527	0.814448	1	1	1	TMSB10; HAP1; ACTN4; TPT1; FSCN1; REG1A; MAP1A; ARHGDIA; NUPR1; GAS8; DMD; TUBA3D; CFL1; TUBB4B; TUBA1B;
Transport	22	1215	7.50853	1.1205	0.321337	1	1	1	CEP57; SLC4A4; SLC43A1; AP3B2; SSR4; SLC39A8; ATP6V0C; P2RX1; AQP8; HDLBP; GLRB; COG4; SLC39A14; SLC35A3; CLNS1A; SEC63; TMED10; SEC61B; COG5; TCIRG1; TIMM17B; BCAP31;
Cell communication	36	3713	12.2867	0.599886	0.999924	1	1	1	SEC22B; EI24; GPR37L1; MCFD2; CD164; MKNK1; IKBKG; YES1; TNFRSF1A; REG1B; RAP1GAP; RANGAP1; RAB40C; MTUS1; PSAP; PPP4C; PEX7; NUCB2; NRTN; MYD88; MIF; INS; IGBP1; HDGF; ABR; CXCR3; TBL2; RAB21; TXLNA; DLG3; CSNK1G2; AP3S1; CIRBP; PACSIN2; CHN2; RAMP1;
Signal transduction	42	3934	14.3345	0.660525	0.999517	1	1	1	SEC22B; EI24; GPR37L1; MCFD2; STK19; CD164; MKNK1; IKBKG; YWHAB; YES1; UCN; TNFRSF1A; REG1B; RAP1GAP; RANGAP1; RAB40C; MTUS1; PSAP; PPP4C; PEX7; NUCB2; NRTN; NRCAM; MYD88; MIF; LASP1; INS; IGBP1; IFRD1; HDGF; ABR; CXCR3; TBL2; RAB21; TXLNA; DLG3; CSNK1G2; AP3S1; CIRBP; PACSIN2; CHN2; RAMP1;
Regulation of nucleobase, nucleoside, nucleotide and nucleic acid metabolism	26	2828	8.87372	0.568894	0.999774	1	1	1	MAPK8IP1; PABPC4; KDM5C; ZNF22; XBP1; USF2; TCEB2; SNRNP70; SKIV2L; BRD2; RBM3; POLG; ZNF593; SIX6; NFE2L1; HNRNPAB; GTF3A; SND1; LETMD1; PHF8; OARD1; DNMT1; DDB1; CREBL2; PRPF8; NSA2;
Regulation of cell cycle	2	57	0.682594	2.18081	0.235088	1	1	1	CCNG1; CCNC;
Immune response	5	576	1.70648	0.537997	0.95825	1	1	1	ST6GAL1; PRG2; HLA-B; HLA-A; LANCL1;
Anti-apoptosis	1	32	0.341297	1.95168	0.406669	1	1	1	TRIAP1;
Proteolysis and peptidolysis	1	16	0.341297	3.90213	0.229631	1	1	1	UBA1;
Apoptosis	3	220	1.02389	0.846245	0.693493	1	1	1	MKNK1; BNIP3; PDCD4;
Regulation of gene expression, epigenetic	1	66	0.341297	0.946419	0.659606	1	1	1	TADA3;
Protein folding	2	16	0.682594	7.76563	0.0269199	1	0.532416	1	CAPNS1; PPIA;
Peptide metabolism	1	4	0.341297	15.5793	0.0631194	1	1	1	PPIA;
Cell motility	1	20	0.341297	3.1221	0.278298	1	1	1	PTP4A3;
Cytoskeleton organization and biogenesis	1	21	0.341297	2.97349	0.289978	1	1	1	LASP1;
Cell proliferation	3	39	1.02389	4.77268	0.0248997	1	0.532416	1	PPP1CA; PDGFA; PTP4A3;
DNA repair	1	58	0.341297	1.07694	0.612025	1	1	1	TRIAP1;
Protein modification	1	20	0.341297	3.1221	0.278298	1	1	1	FNTA;
DNA replication	1	13	0.341297	4.80193	0.190996	1	1	1	ORC5;
Regulation of signal transduction	1	24	0.341297	2.60196	0.3239	1	1	1	LASP1;
Lipid metabolism	1	33	0.341297	1.89255	0.416278	1	1	1	MGLL;
Cell migration	1	15	0.341297	4.1621	0.216961	1	1	1	PDGFA;
Regulation of translation	2	13	0.682594	9.55632	0.0180628	1	0.459311	1	MKNK1; EIF6;
Cell surface receptor linked signal transduction	1	8	0.341297	7.79939	0.122268	1	1	1	PDGFA;
Transcription	1	46	0.341297	1.35782	0.527951	1	1	1	TCEA1;
Embryonic development	1	11	0.341297	5.67422	0.164173	1	1	1	ST6GAL1;
Lymphocyte activation	1	1	0.341297	61.8546	0.0161664	1	0.459311	1	ST6GAL1;
Lymphocyte proliferation	1	1	0.341297	61.8546	0.0161664	1	0.459311	1	ST6GAL1;
Synaptic vesicle transport	1	3	0.341297	20.7552	0.047722	1	0.849451	1	HAP1;
Golgi organization and biogenesis	1	1	0.341297	61.8546	0.0161664	1	0.459311	1	COG5;

## Sheet: Biological pathway
Analysis: Biological pathway
Dataset name: DEGs by SAM
Number of genes in the dataset: 299
Number of genes in the dataset (which are available in Biological pathway database) :167
Number of genes in background: 6290
Is analysis quantitative: No
						Corrected p-values
Biological pathway	No. of genes in the dataset	No. of genes in the background dataset	Percentage of genes	Fold enrichment	P-value (Hypergeometric test)	Bonferroni method	BH method	Q-value (Storey-Tibshirani method)	genes mapped (from input data set)
Vif-mediated degradation of APOBEC3G	6	69	3.59281	3.27998	0.00964662	1	0.365695	1	PSMD6; TCEB2; RPS27A; PSMB5; PSMB3; PSMB2;
APOBEC3G mediated resistance to HIV-1 infection	1	5	0.598802	7.59263	0.125924	1	1	1	PPIA;
Interactions of Rev with host cellular proteins	1	33	0.598802	1.15235	0.589464	1	1	1	RANGAP1;
Developmental Biology	39	432	23.3533	3.40088	4.56508e-12	7.61455e-09	2.92867e-10	1.3983e-09	CCNC; YWHAB; SIAH2; RPS27A; RPS26; RPS24; RPS23; RPS18; RPS17; RPS13; RPS12; RPS7; RPS6; RPS4X; RPS3A; RPL37A; RPL37; RPL34; RPL31; RPL29; RPL30; RPL24; RPL22; RPL21; RPL17; RPL11; RPL10; RPL9; RPL7; RPL5; RPL4; RPL3; NRTN; NRCAM; INS; DLG3; RPL35; CFL1; CD24;
Vpu mediated degradation of CD4	5	67	2.99401	2.81583	0.0319921	1	0.640945	1	PSMD6; RPS27A; PSMB5; PSMB3; PSMB2;
Axon guidance	7	219	4.19162	1.20549	0.362881	1	1	1	YWHAB; SIAH2; NRTN; NRCAM; DLG3; CFL1; CD24;
Semaphorin interactions	1	64	0.598802	0.594268	0.822888	1	1	1	CFL1;
NCAM signaling for neurite out-growth	2	57	1.1976	1.32786	0.449683	1	1	1	YWHAB; NRTN;
Sema3A PAK dependent Axon repulsion	1	15	0.598802	2.53425	0.332416	1	1	1	CFL1;
NrCAM interactions	2	7	1.1976	10.7991	0.0134788	1	0.45883	1	NRCAM; DLG3;
Neurofascin interactions	1	9	0.598802	4.22188	0.215208	1	1	1	NRCAM;
Regulation of beta-cell development	31	108	18.5629	10.813	1.65132e-24	2.7544e-21	1.7215e-22	8.21935e-22	RPS27A; RPS26; RPS24; RPS23; RPS18; RPS17; RPS13; RPS12; RPS7; RPS6; RPS4X; RPS3A; RPL37A; RPL37; RPL34; RPL31; RPL29; RPL30; RPL24; RPL22; RPL21; RPL17; RPL11; RPL10; RPL9; RPL7; RPL5; RPL4; RPL3; INS; RPL35;
L1CAM interactions	3	79	1.79641	1.43481	0.350142	1	1	1	NRCAM; DLG3; CD24;
Interaction between L1 and Ankyrins	1	12	0.598802	3.16729	0.276166	1	1	1	NRCAM;
Elevation of cytosolic Ca2+ levels	1	6	0.598802	6.3293	0.149149	1	1	1	P2RX1;
Platelet calcium homeostasis	1	16	0.598802	2.37596	0.350182	1	1	1	P2RX1;
Platelet activation, signaling and aggregation	4	138	2.39521	1.09432	0.501673	1	1	1	PSAP; PPIA; MGLL; CFL1;
Transcriptional Regulation of White Adipocyte Differentiation	1	69	0.598802	0.551211	0.845407	1	1	1	CCNC;
Elongation arrest and recovery	2	31	1.1976	2.4412	0.19844	1	1	1	TCEB2; TCEA1;
Regulation of gene expression in beta cells	31	98	18.5629	11.9163	5.79902e-26	9.67277e-23	1.38182e-23	6.59757e-23	RPS27A; RPS26; RPS24; RPS23; RPS18; RPS17; RPS13; RPS12; RPS7; RPS6; RPS4X; RPS3A; RPL37A; RPL37; RPL34; RPL31; RPL29; RPL30; RPL24; RPL22; RPL21; RPL17; RPL11; RPL10; RPL9; RPL7; RPL5; RPL4; RPL3; INS; RPL35;
Hemostasis	5	375	2.99401	0.503157	0.974732	1	1	1	PSAP; PPIA; P2RX1; MGLL; CFL1;
APC-Cdc20 mediated degradation of Nek2A	1	23	0.598802	1.65316	0.462058	1	1	1	RPS27A;
Platelet homeostasis	1	40	0.598802	0.95074	0.66032	1	1	1	P2RX1;
Cell surface interactions at the vascular wall	1	72	0.598802	0.528247	0.857528	1	1	1	PPIA;
Platelet degranulation	3	28	1.79641	4.04727	0.0370382	1	0.640945	1	PSAP; PPIA; CFL1;
Arachidonate production from DAG	1	3	0.598802	12.6376	0.0775662	1	0.898476	1	MGLL;
Response to elevated platelet cytosolic Ca2+	3	39	1.79641	2.90603	0.0838566	1	0.951516	1	PSAP; PPIA; CFL1;
Effects of PIP2 hydrolysis	1	20	0.598802	1.901	0.416671	1	1	1	MGLL;
Mitotic Prometaphase	1	99	0.598802	0.384195	0.931795	1	1	1	RANGAP1;
Mitotic Prophase	3	62	1.79641	1.82816	0.22685	1	1	1	SFI1; CEP57; TUBB4B;
Golgi Cisternae Pericentriolar Stack Reorganization	3	62	1.79641	1.82816	0.22685	1	1	1	SFI1; CEP57; TUBB4B;
Mitotic M-M/G1 phases	10	242	5.98802	1.55779	0.109147	1	1	1	PSMD6; SFI1; CEP57; RPS27A; RANGAP1; PSMB5; PSMB3; PSMB2; ORC5; TUBB4B;
M Phase	4	158	2.39521	0.955804	0.609433	1	1	1	SFI1; CEP57; RANGAP1; TUBB4B;
DNA Replication	10	261	5.98802	1.44439	0.155194	1	1	1	PSMD6; SFI1; CEP57; RPS27A; RANGAP1; PSMB5; PSMB3; PSMB2; ORC5; TUBB4B;
Basigin interactions	1	9	0.598802	4.22188	0.215208	1	1	1	PPIA;
Netrin-1 signaling	1	45	0.598802	0.845126	0.703353	1	1	1	SIAH2;
NCAM1 interactions	1	23	0.598802	1.65316	0.462058	1	1	1	NRTN;
RAF/MAP kinase cascade	1	11	0.598802	3.45496	0.256389	1	1	1	YWHAB;
RAF activation	1	5	0.598802	7.59263	0.125924	1	1	1	YWHAB;
MEK activation	1	7	0.598802	5.42641	0.171761	1	1	1	YWHAB;
RAF phosphorylates MEK	1	7	0.598802	5.42641	0.171761	1	1	1	YWHAB;
Striated Muscle Contraction	1	30	0.598802	1.26755	0.554768	1	1	1	DMD;
Muscle contraction	1	50	0.598802	0.76063	0.740963	1	1	1	DMD;
Vpr-mediated induction of apoptosis by mitochondrial outer membrane permeabilization	1	3	0.598802	12.6376	0.0775662	1	0.898476	1	SLC25A5;
Interactions of Vpr with host cellular proteins	1	34	0.598802	1.11847	0.600421	1	1	1	SLC25A5;
Host Interactions of HIV factors	9	141	5.38922	2.40649	0.0123893	1	0.449248	1	PSMD6; TCEB2; RPS27A; RANGAP1; PSMB5; PSMB3; PSMB2; PPIA; SLC25A5;
Rev-mediated nuclear export of HIV-1 RNA	1	32	0.598802	1.18835	0.578208	1	1	1	RANGAP1;
Pausing and recovery of Tat-mediated HIV-1 elongation	2	30	1.1976	2.52254	0.188733	1	1	1	TCEB2; TCEA1;
Pausing and recovery of HIV-1 elongation	2	31	1.1976	2.4412	0.19844	1	1	1	TCEB2; TCEA1;
Tat-mediated HIV-1 elongation arrest and recovery	2	30	1.1976	2.52254	0.188733	1	1	1	TCEB2; TCEA1;
Formation of HIV-1 elongation complex in the absence of HIV-1 Tat	2	42	1.1976	1.80199	0.307156	1	1	1	TCEB2; TCEA1;
HIV-1 elongation arrest and recovery	2	31	1.1976	2.4412	0.19844	1	1	1	TCEB2; TCEA1;
HIV-1 Transcription Elongation	2	41	1.1976	1.84593	0.297271	1	1	1	TCEB2; TCEA1;
Tat-mediated elongation of the HIV-1 transcript	2	41	1.1976	1.84593	0.297271	1	1	1	TCEB2; TCEA1;
Formation of HIV-1 elongation complex containing HIV-1 Tat	2	41	1.1976	1.84593	0.297271	1	1	1	TCEB2; TCEA1;
Transcription of the HIV genome	2	60	1.1976	1.26148	0.476283	1	1	1	TCEB2; TCEA1;
Late Phase of HIV Life Cycle	3	92	1.79641	1.23208	0.443729	1	1	1	TCEB2; TCEA1; RANGAP1;
Uncoating of the HIV Virion	1	1	0.598802	37.6625	0.0265501	1	0.640945	1	PPIA;
Reverse Transcription of HIV RNA	1	1	0.598802	37.6625	0.0265501	1	0.640945	1	PPIA;
Early Phase of HIV Life Cycle	1	11	0.598802	3.45496	0.256389	1	1	1	PPIA;
Binding and entry of HIV virion	1	2	0.598802	18.9249	0.0523994	1	0.722332	1	PPIA;
Integration of provirus	1	8	0.598802	4.74895	0.193775	1	1	1	PPIA;
Minus-strand DNA synthesis	1	1	0.598802	37.6625	0.0265501	1	0.640945	1	PPIA;
Plus-strand DNA synthesis	1	1	0.598802	37.6625	0.0265501	1	0.640945	1	PPIA;
HIV Life Cycle	4	103	2.39521	1.46613	0.292206	1	1	1	TCEB2; TCEA1; RANGAP1; PPIA;
HIV Infection	10	203	5.98802	1.85706	0.043152	1	0.689166	1	PSMD6; TCEB2; TCEA1; RPS27A; RANGAP1; PSMB5; PSMB3; PSMB2; PPIA; SLC25A5;
Insulin receptor recycling	3	28	1.79641	4.04727	0.0370382	1	0.640945	1	ATP6V0C; INS; TCIRG1;
Signal attenuation	1	11	0.598802	3.45496	0.256389	1	1	1	INS;
SOS-mediated signalling	1	15	0.598802	2.53425	0.332416	1	1	1	YWHAB;
p75 NTR receptor-mediated signalling	3	39	1.79641	2.90603	0.0838566	1	0.951516	1	RPS27A; MYD88; ARHGDIA;
Signalling by NGF	4	143	2.39521	1.05606	0.529868	1	1	1	YWHAB; RPS27A; MYD88; ARHGDIA;
Cell death signalling via NRAGE, NRIF and NADE	1	21	0.598802	1.81052	0.432208	1	1	1	RPS27A;
NRIF signals cell death from the nucleus	1	14	0.598802	2.71514	0.314166	1	1	1	RPS27A;
mTOR signalling	2	27	1.1976	2.80272	0.160076	1	1	1	RPS6; EIF4G1;
S6K1-mediated signalling	2	11	1.1976	6.87571	0.032928	1	0.640945	1	RPS6; EIF4G1;
mTORC1-mediated signalling	2	11	1.1976	6.87571	0.032928	1	0.640945	1	RPS6; EIF4G1;
S6K1 signalling	2	5	1.1976	15.1101	0.00664733	1	0.270433	1	RPS6; EIF4G1;
Signalling to p38 via RIT and RIN	1	16	0.598802	2.37596	0.350182	1	1	1	YWHAB;
Signalling to RAS	1	21	0.598802	1.81052	0.432208	1	1	1	YWHAB;
Signalling to ERKs	1	30	0.598802	1.26755	0.554768	1	1	1	YWHAB;
Frs2-mediated activation	1	19	0.598802	2.001	0.400711	1	1	1	YWHAB;
ARMS-mediated activation	1	18	0.598802	2.11211	0.384318	1	1	1	YWHAB;
Prolonged ERK activation events	1	20	0.598802	1.901	0.416671	1	1	1	YWHAB;
NF-kB is activated and signals survival	1	13	0.598802	2.92384	0.295421	1	1	1	RPS27A;
Axonal growth stimulation	1	5	0.598802	7.59263	0.125924	1	1	1	ARHGDIA;
p75NTR regulates axonogenesis	1	8	0.598802	4.74895	0.193775	1	1	1	ARHGDIA;
p75NTR recruits signalling complexes	2	13	1.1976	5.81872	0.0451111	1	0.689166	1	RPS27A; MYD88;
p75NTR signals via NF-kB	2	16	1.1976	4.72839	0.0659138	1	0.826648	1	RPS27A; MYD88;
Axonal growth inhibition (RHOA activation)	1	7	0.598802	5.42641	0.171761	1	1	1	ARHGDIA;
NGF signalling via TRKA from the plasma membrane	1	107	0.598802	0.355472	0.945203	1	1	1	YWHAB;
EGFR downregulation	1	27	0.598802	1.40833	0.517158	1	1	1	RPS27A;
Signaling by FGFR	3	95	1.79641	1.19318	0.464652	1	1	1	MKNK1; YWHAB; RPS27A;
SHC1 events in EGFR signaling	1	16	0.598802	2.37596	0.350182	1	1	1	YWHAB;
GRB2 events in EGFR signaling	1	15	0.598802	2.53425	0.332416	1	1	1	YWHAB;
IRS activation	1	5	0.598802	7.59263	0.125924	1	1	1	INS;
IRS-mediated signalling	3	51	1.79641	2.22239	0.152769	1	1	1	YWHAB; RPS6; EIF4G1;
PI3K Cascade	2	38	1.1976	1.99162	0.267518	1	1	1	RPS6; EIF4G1;
PKB-mediated events	2	28	1.1976	2.70266	0.16954	1	1	1	RPS6; EIF4G1;
SHC-related events	2	16	1.1976	4.72839	0.0659138	1	0.826648	1	YWHAB; INS;
SHC activation	1	3	0.598802	12.6376	0.0775662	1	0.898476	1	INS;
SHC-mediated signalling	1	13	0.598802	2.92384	0.295421	1	1	1	YWHAB;
IRS-related events	4	53	2.39521	2.84902	0.0513329	1	0.722332	1	YWHAB; RPS6; INS; EIF4G1;
Signaling by Insulin receptor	6	79	3.59281	2.86485	0.0180259	1	0.556801	1	YWHAB; RPS6; ATP6V0C; INS; EIF4G1; TCIRG1;
Insulin receptor signalling cascade	4	56	2.39521	2.69642	0.0606292	1	0.802615	1	YWHAB; RPS6; INS; EIF4G1;
Spry regulation of FGF signaling	2	16	1.1976	4.72839	0.0659138	1	0.826648	1	MKNK1; RPS27A;
Negative regulation of FGFR signaling	2	17	1.1976	4.45042	0.0734351	1	0.898476	1	MKNK1; RPS27A;
Downstream signaling of activated FGFR	1	66	0.598802	0.576263	0.832262	1	1	1	YWHAB;
FRS2-mediated cascade	1	15	0.598802	2.53425	0.332416	1	1	1	YWHAB;
Signaling by EGFR	2	98	1.1976	0.772386	0.739533	1	1	1	YWHAB; RPS27A;
Signal Transduction	18	1208	10.7784	0.561503	0.998997	1	1	1	PSMD6; MKNK1; YWHAB; RPS27A; RPS6; PSMB5; PSMB3; PSMB2; PPP1CA; ATP6V0C; MYD88; ARHGDIA; INS; CXCR3; EIF4G1; MGLL; TCIRG1; RAMP1;
CDC6 association with the ORC:origin complex	1	11	0.598802	3.45496	0.256389	1	1	1	ORC5;
Assembly of the ORC complex at the origin of replication	1	6	0.598802	6.3293	0.149149	1	1	1	ORC5;
Assembly of the pre-replicative complex	6	83	3.59281	2.7268	0.0224604	1	0.594665	1	PSMD6; RPS27A; PSMB5; PSMB3; PSMB2; ORC5;
DNA Replication Pre-Initiation	6	98	3.59281	2.30947	0.0454486	1	0.689166	1	PSMD6; RPS27A; PSMB5; PSMB3; PSMB2; ORC5;
M/G1 Transition	6	98	3.59281	2.30947	0.0454486	1	0.689166	1	PSMD6; RPS27A; PSMB5; PSMB3; PSMB2; ORC5;
Autodegradation of Cdh1 by Cdh1:APC/C	5	60	2.99401	3.14429	0.0209517	1	0.594665	1	PSMD6; RPS27A; PSMB5; PSMB3; PSMB2;
APC/C:Cdc20 mediated degradation of Cyclin B	1	22	0.598802	1.72826	0.447333	1	1	1	RPS27A;
APC/C:Cdc20 mediated degradation of Securin	5	66	2.99401	2.85849	0.0302305	1	0.640945	1	PSMD6; RPS27A; PSMB5; PSMB3; PSMB2;
APC/C:Cdh1 mediated degradation of Cdc20 and other APC/C:Cdh1 targeted proteins in late mitosis/early G1	5	69	2.99401	2.73423	0.0357051	1	0.640945	1	PSMD6; RPS27A; PSMB5; PSMB3; PSMB2;
Loss of Nlp from mitotic centrosomes	3	61	1.79641	1.85812	0.219827	1	1	1	SFI1; CEP57; TUBB4B;
Regulation of mitotic cell cycle	5	81	2.99401	2.32921	0.0634328	1	0.8202	1	PSMD6; RPS27A; PSMB5; PSMB3; PSMB2;
Loss of proteins required for interphase microtubule organizationÃÂ from the centrosome	3	61	1.79641	1.85812	0.219827	1	1	1	SFI1; CEP57; TUBB4B;
APC/C-mediated degradation of cell cycle proteins	5	81	2.99401	2.32921	0.0634328	1	0.8202	1	PSMD6; RPS27A; PSMB5; PSMB3; PSMB2;
Regulation of APC/C activators between G1/S and early anaphase	5	78	2.99401	2.41878	0.0556162	1	0.754209	1	PSMD6; RPS27A; PSMB5; PSMB3; PSMB2;
APC/C:Cdc20 mediated degradation of mitotic proteins	5	71	2.99401	2.65722	0.0396741	1	0.661765	1	PSMD6; RPS27A; PSMB5; PSMB3; PSMB2;
Activation of APC/C and APC/C:Cdc20 mediated degradation of mitotic proteins	5	72	2.99401	2.62032	0.0417556	1	0.676197	1	PSMD6; RPS27A; PSMB5; PSMB3; PSMB2;
SCF-beta-TrCP mediated degradation of Emi1	5	70	2.99401	2.69517	0.0376574	1	0.640945	1	PSMD6; RPS27A; PSMB5; PSMB3; PSMB2;
Ubiquitin-dependent degradation of Cyclin D	5	66	2.99401	2.85849	0.0302305	1	0.640945	1	PSMD6; RPS27A; PSMB5; PSMB3; PSMB2;
Ubiquitin-dependent degradation of Cyclin D1	5	66	2.99401	2.85849	0.0302305	1	0.640945	1	PSMD6; RPS27A; PSMB5; PSMB3; PSMB2;
Mitotic G2-G2/M phases	3	99	1.79641	1.14498	0.492007	1	1	1	SFI1; CEP57; TUBB4B;
G2/M Transition	3	96	1.79641	1.18075	0.471552	1	1	1	SFI1; CEP57; TUBB4B;
Recruitment of mitotic centrosome proteins and complexes	3	70	1.79641	1.61926	0.284298	1	1	1	SFI1; CEP57; TUBB4B;
Centrosome maturation	3	70	1.79641	1.61926	0.284298	1	1	1	SFI1; CEP57; TUBB4B;
E2F-enabled inhibition of pre-replication complex formation	1	10	0.598802	3.80011	0.236074	1	1	1	ORC5;
E2F mediated regulation of DNA replication	1	28	0.598802	1.35805	0.530033	1	1	1	ORC5;
SCF(Skp2)-mediated degradation of p27/p21	5	67	2.99401	2.81583	0.0319921	1	0.640945	1	PSMD6; RPS27A; PSMB5; PSMB3; PSMB2;
Cyclin E associated events during G1/S transition	5	78	2.99401	2.41878	0.0556162	1	0.754209	1	PSMD6; RPS27A; PSMB5; PSMB3; PSMB2;
G1/S Transition	6	117	3.59281	1.93446	0.09033	1	1	1	PSMD6; RPS27A; PSMB5; PSMB3; PSMB2; ORC5;
S Phase	6	121	3.59281	1.87052	0.102057	1	1	1	PSMD6; RPS27A; PSMB5; PSMB3; PSMB2; ORC5;
Cyclin A:Cdk2-associated events at S phase entry	6	90	3.59281	2.51474	0.0318873	1	0.640945	1	PSMD6; RPS27A; PSMB5; PSMB3; PSMB2; ORC5;
G1 Phase	1	31	0.598802	1.22667	0.566645	1	1	1	RPS27A;
Mitotic G1-G1/S phases	6	140	3.59281	1.61668	0.167707	1	1	1	PSMD6; RPS27A; PSMB5; PSMB3; PSMB2; ORC5;
Cell Cycle, Mitotic	10	317	5.98802	1.18924	0.333047	1	1	1	PSMD6; SFI1; CEP57; RPS27A; RANGAP1; PSMB5; PSMB3; PSMB2; ORC5; TUBB4B;
Cyclin D associated events in G1	1	31	0.598802	1.22667	0.566645	1	1	1	RPS27A;
mRNA Splicing - Minor Pathway	1	42	0.598802	0.905477	0.678232	1	1	1	PRPF8;
mRNA Splicing - Major Pathway	2	107	1.1976	0.707425	0.782471	1	1	1	SNRNP70; PRPF8;
mRNA Splicing	2	107	1.1976	0.707425	0.782471	1	1	1	SNRNP70; PRPF8;
Processing of Capped Intron-Containing Pre-mRNA	2	138	1.1976	0.548522	0.886512	1	1	1	SNRNP70; PRPF8;
Synthesis, Secretion, and Deacylation of Ghrelin	1	16	0.598802	2.37596	0.350182	1	1	1	INS;
mRNA Processing	2	157	1.1976	0.482145	0.925236	1	1	1	SNRNP70; PRPF8;
Unfolded Protein Response	4	63	2.39521	2.39687	0.0855192	1	0.963824	1	XBP1; DNAJB9; HDGF; GFPT1;
Insulin Synthesis and Processing	35	132	20.9581	9.98836	2.44866e-26	4.08437e-23	6.80728e-24	3.25016e-23	SSR4; SRP54; SRP19; RPS27A; RPS26; RPS24; RPS23; RPS18; RPS17; RPS13; RPS12; RPS7; RPS6; RPS4X; RPS3A; RPL37A; RPL37; RPL34; RPL31; RPL29; RPL30; RPL24; RPL22; RPL21; RPL17; RPL11; RPL10; RPL9; RPL7; RPL5; RPL4; RPL3; INS; RPL35; SEC61B;
Activation of Chaperones by IRE1alpha	4	45	2.39521	3.3554	0.0306898	1	0.640945	1	XBP1; DNAJB9; HDGF; GFPT1;
Diabetes pathways	39	216	23.3533	6.8016	1.17919e-22	1.96689e-19	1.0352e-20	4.94262e-20	XBP1; SSR4; SRP54; SRP19; RPS27A; RPS26; RPS24; RPS23; RPS18; RPS17; RPS13; RPS12; RPS7; RPS6; RPS4X; RPS3A; RPL37A; RPL37; RPL34; RPL31; RPL29; RPL30; RPL24; RPL22; RPL21; RPL17; RPL11; RPL10; RPL9; RPL7; RPL5; RPL4; RPL3; DNAJB9; INS; HDGF; GFPT1; RPL35; SEC61B;
Removal of licensing factors from origins	6	85	3.59281	2.66265	0.0249315	1	0.640945	1	PSMD6; RPS27A; PSMB5; PSMB3; PSMB2; ORC5;
Regulation of DNA replication	6	88	3.59281	2.57188	0.028969	1	0.640945	1	PSMD6; RPS27A; PSMB5; PSMB3; PSMB2; ORC5;
Association of licensing factors with the pre-replicative complex	2	15	1.1976	5.04341	0.0586721	1	0.782921	1	RPS27A; ORC5;
CDT1 association with the CDC6:ORC:origin complex	6	74	3.59281	3.05839	0.0133805	1	0.45883	1	PSMD6; RPS27A; PSMB5; PSMB3; PSMB2; ORC5;
Activation of the pre-replicative complex	1	30	0.598802	1.26755	0.554768	1	1	1	ORC5;
Synthesis of DNA	6	109	3.59281	2.07643	0.0692337	1	0.861804	1	PSMD6; RPS27A; PSMB5; PSMB3; PSMB2; ORC5;
Switching of origins to a post-replicative state	6	83	3.59281	2.7268	0.0224604	1	0.594665	1	PSMD6; RPS27A; PSMB5; PSMB3; PSMB2; ORC5;
Orc1 removal from chromatin	6	83	3.59281	2.7268	0.0224604	1	0.594665	1	PSMD6; RPS27A; PSMB5; PSMB3; PSMB2; ORC5;
CDK-mediated phosphorylation and removal of Cdc6	5	66	2.99401	2.85849	0.0302305	1	0.640945	1	PSMD6; RPS27A; PSMB5; PSMB3; PSMB2;
Signaling by Rho GTPases	1	8	0.598802	4.74895	0.193775	1	1	1	ARHGDIA;
Rho GTPase cycle	1	8	0.598802	4.74895	0.193775	1	1	1	ARHGDIA;
Chemokine receptors bind chemokines	1	42	0.598802	0.905477	0.678232	1	1	1	CXCR3;
Signaling by GPCR	4	800	2.39521	0.188781	1	1	1	1	PPP1CA; CXCR3; MGLL; RAMP1;
GPCR ligand binding	2	336	1.1976	0.225296	0.999017	1	1	1	CXCR3; RAMP1;
Class A/1 (Rhodopsin-like receptors)	1	274	0.598802	0.138824	0.999469	1	1	1	CXCR3;
Peptide ligand-binding receptors	1	167	0.598802	0.227765	0.989485	1	1	1	CXCR3;
Signaling by PDGF	1	78	0.598802	0.487618	0.879007	1	1	1	YWHAB;
Downstream signal transduction	1	75	0.598802	0.50712	0.868704	1	1	1	YWHAB;
Signaling by SCF-KIT	1	66	0.598802	0.576263	0.832262	1	1	1	YWHAB;
GPCR downstream signaling	1	530	0.598802	0.0717705	1	1	1	1	MGLL;
Calcitonin-like ligand receptors	1	8	0.598802	4.74895	0.193775	1	1	1	RAMP1;
G alpha (q) signalling events	1	120	0.598802	0.316966	0.961628	1	1	1	MGLL;
Opioid Signalling	1	53	0.598802	0.717583	0.761212	1	1	1	PPP1CA;
Class B/2 (Secretin family receptors)	1	47	0.598802	0.80917	0.719008	1	1	1	RAMP1;
Adaptive Immune System	11	237	6.58683	1.74956	0.049994	1	0.722332	1	PSMD6; IKBKG; YWHAB; RPS27A; RAP1GAP; PSMB5; PSMB3; PSMB2; HLA-B; HLA-A; SEC61B;
TCR signaling	1	47	0.598802	0.80917	0.719008	1	1	1	IKBKG;
tRNA Aminoacylation	1	42	0.598802	0.905477	0.678232	1	1	1	SARS;
Cytosolic tRNA aminoacylation	1	24	0.598802	1.5843	0.476393	1	1	1	SARS;
Immune System	12	522	7.18563	0.866509	0.742029	1	1	1	PSMD6; IKBKG; YWHAB; RPS27A; RAP1GAP; PSMB5; PSMB3; PSMB2; MYD88; HLA-B; HLA-A; SEC61B;
RNA Polymerase II Transcription	2	101	1.1976	0.749446	0.754589	1	1	1	TCEB2; TCEA1;
Formation and Maturation of mRNA Transcript	4	185	2.39521	0.816315	0.730228	1	1	1	TCEB2; TCEA1; SNRNP70; PRPF8;
DARPP-32 events	1	18	0.598802	2.11211	0.384318	1	1	1	PPP1CA;
Signaling by Wnt	5	75	2.99401	2.51552	0.0483909	1	0.7143	1	PSMD6; RPS27A; PSMB5; PSMB3; PSMB2;
Degradation of beta-catenin by the destruction complex	5	75	2.99401	2.51552	0.0483909	1	0.7143	1	PSMD6; RPS27A; PSMB5; PSMB3; PSMB2;
Gene Expression	39	378	23.3533	3.8867	6.06272e-14	1.01126e-10	4.04505e-12	1.93132e-11	CCNC; TCEB2; TCEA1; SNRNP70; SARS; RPS27A; RPS26; RPS24; RPS23; RPS18; RPS17; RPS13; RPS12; RPS7; RPS6; RPS4X; RPS3A; RPL37A; RPL37; RPL34; RPL31; RPL29; RPL30; RPL24; RPL22; RPL21; RPL17; RPL11; RPL10; RPL9; RPL7; RPL5; RPL4; RPL3; EIF4G1; EEF1B2; EEF1A1; RPL35; PRPF8;
Generic Transcription Pathway	1	35	0.598802	1.08652	0.611088	1	1	1	CCNC;
Formation of RNA Pol II elongation complex	2	42	1.1976	1.80199	0.307156	1	1	1	TCEB2; TCEA1;
RNA Polymerase II Pre-transcription Events	2	58	1.1976	1.30497	0.458634	1	1	1	TCEB2; TCEA1;
RNA Polymerase II Transcription Elongation	2	42	1.1976	1.80199	0.307156	1	1	1	TCEB2; TCEA1;
The citric acid (TCA) cycle and respiratory electron transport	2	118	1.1976	0.641484	0.826463	1	1	1	NDUFS8; COX8A;
Pyrimidine biosynthesis	1	6	0.598802	6.3293	0.149149	1	1	1	DHODH;
Synthesis and interconversion of nucleotide di- and triphosphates	1	16	0.598802	2.37596	0.350182	1	1	1	NME4;
Purine salvage	1	7	0.598802	5.42641	0.171761	1	1	1	HPRT1;
Pyrimidine metabolism	1	22	0.598802	1.72826	0.447333	1	1	1	DHODH;
Vitamin A uptake in enterocytes	2	7	1.1976	10.7991	0.0134788	1	0.45883	1	PNLIP; CLPS;
DNA Repair	3	106	1.79641	1.06937	0.538165	1	1	1	TCEA1; RPS27A; DDB1;
Amino acid and oligopeptide SLC transporters	1	48	0.598802	0.792316	0.726525	1	1	1	SLC43A1;
Sphingolipid metabolism	1	29	0.598802	1.31124	0.542567	1	1	1	CSNK1G2;
Cholesterol biosynthesis	3	20	1.79641	5.66537	0.0150332	1	0.489055	1	TM7SF2; MVK; DHCR7;
Metabolism of steroid hormones and vitamins A and D	2	32	1.1976	2.36494	0.208205	1	1	1	PNLIP; CLPS;
Formation of incision complex in GG-NER	1	20	0.598802	1.901	0.416671	1	1	1	DDB1;
Nucleotide Excision Repair	2	49	1.1976	1.54461	0.375326	1	1	1	TCEA1; DDB1;
Global Genomic NER (GG-NER)	1	33	0.598802	1.15235	0.589464	1	1	1	DDB1;
Metabolism	47	823	28.1437	2.15127	1.32614e-07	0.0002212	7.13549e-06	3.40687e-05	PSMD6; YWHAB; TALDO1; RPS27A; RPS26; RPS24; RPS23; RPS18; RPS17; RPS13; RPS12; RPS7; RPS6; RPS4X; RPS3A; RPL37A; RPL37; RPL34; RPL31; RPL29; RPL30; RPL24; RPL22; RPL21; RPL17; RPL11; RPL10; RPL9; RPL7; RPL5; RPL4; RPL3; BCAT1; PSMB5; PSMB3; PSMB2; NME4; NDUFS8; INS; HPRT1; GOT2; GATM; EIF4G1; DHODH; COX8A; CLNS1A; RPL35;
L13a-mediated translational silencing of Ceruloplasmin expression	31	102	18.5629	11.449	2.32754e-25	3.88234e-22	3.5294e-23	1.68512e-22	RPS27A; RPS26; RPS24; RPS23; RPS18; RPS17; RPS13; RPS12; RPS7; RPS6; RPS4X; RPS3A; RPL37A; RPL37; RPL34; RPL31; RPL29; RPL30; RPL24; RPL22; RPL21; RPL17; RPL11; RPL10; RPL9; RPL7; RPL5; RPL4; RPL3; EIF4G1; RPL35;
Purine metabolism	1	24	0.598802	1.5843	0.476393	1	1	1	HPRT1;
Metabolism of nucleotides	3	58	1.79641	1.95422	0.19905	1	1	1	NME4; HPRT1; DHODH;
3' -UTR-mediated translational regulation	31	102	18.5629	11.449	2.32754e-25	3.88234e-22	3.5294e-23	1.68512e-22	RPS27A; RPS26; RPS24; RPS23; RPS18; RPS17; RPS13; RPS12; RPS7; RPS6; RPS4X; RPS3A; RPL37A; RPL37; RPL34; RPL31; RPL29; RPL30; RPL24; RPL22; RPL21; RPL17; RPL11; RPL10; RPL9; RPL7; RPL5; RPL4; RPL3; EIF4G1; RPL35;
Regulation of the Fanconi anemia pathway	1	8	0.598802	4.74895	0.193775	1	1	1	RPS27A;
Fanconi Anemia pathway	1	22	0.598802	1.72826	0.447333	1	1	1	RPS27A;
Dual incision reaction in TC-NER	1	28	0.598802	1.35805	0.530033	1	1	1	TCEA1;
Formation of transcription-coupled NER (TC-NER) repair complex	1	28	0.598802	1.35805	0.530033	1	1	1	TCEA1;
Transcription-coupled NER (TC-NER)	1	44	0.598802	0.864329	0.695204	1	1	1	TCEA1;
Dual incision reaction in GG-NER	1	20	0.598802	1.901	0.416671	1	1	1	DDB1;
Stabilization of p53	5	69	2.99401	2.73423	0.0357051	1	0.640945	1	PSMD6; RPS27A; PSMB5; PSMB3; PSMB2;
p53-Dependent G1 DNA Damage Response	5	72	2.99401	2.62032	0.0417556	1	0.676197	1	PSMD6; RPS27A; PSMB5; PSMB3; PSMB2;
p53-Dependent G1/S DNA damage checkpoint	5	72	2.99401	2.62032	0.0417556	1	0.676197	1	PSMD6; RPS27A; PSMB5; PSMB3; PSMB2;
G1/S DNA Damage Checkpoints	5	76	2.99401	2.48242	0.0507336	1	0.722332	1	PSMD6; RPS27A; PSMB5; PSMB3; PSMB2;
Cell Cycle Checkpoints	6	118	3.59281	1.91807	0.0931892	1	1	1	PSMD6; RPS27A; PSMB5; PSMB3; PSMB2; ORC5;
Pausing and recovery of elongation	2	31	1.1976	2.4412	0.19844	1	1	1	TCEB2; TCEA1;
N-Glycan antennae elongation	1	9	0.598802	4.22188	0.215208	1	1	1	ST6GAL1;
Autodegradation of the E3 ubiquitin ligase COP1	5	68	2.99401	2.77443	0.0338168	1	0.640945	1	PSMD6; RPS27A; PSMB5; PSMB3; PSMB2;
G2/M DNA damage checkpoint	1	29	0.598802	1.31124	0.542567	1	1	1	ORC5;
G2/M Checkpoints	1	43	0.598802	0.884425	0.686832	1	1	1	ORC5;
p53-Independent G1/S DNA damage checkpoint	5	70	2.99401	2.69517	0.0376574	1	0.640945	1	PSMD6; RPS27A; PSMB5; PSMB3; PSMB2;
Ubiquitin Mediated Degradation of Phosphorylated Cdc25A	5	69	2.99401	2.73423	0.0357051	1	0.640945	1	PSMD6; RPS27A; PSMB5; PSMB3; PSMB2;
p53-Independent DNA Damage Response	5	70	2.99401	2.69517	0.0376574	1	0.640945	1	PSMD6; RPS27A; PSMB5; PSMB3; PSMB2;
Activation of ATR in response to replication stress	1	37	0.598802	1.02781	0.631579	1	1	1	ORC5;
Synthesis of substrates in N-glycan biosythesis	1	16	0.598802	2.37596	0.350182	1	1	1	GFPT1;
Biosynthesis of the N-glycan precursor (dolichol lipid-linked oligosaccharide, LLO) and transfer to a nascent protein	1	30	0.598802	1.26755	0.554768	1	1	1	GFPT1;
Post-translational modification: synthesis of GPI-anchored proteins	1	26	0.598802	1.46248	0.503933	1	1	1	PIGH;
Asparagine N-linked glycosylation	3	77	1.79641	1.47207	0.335501	1	1	1	MCFD2; ST6GAL1; GFPT1;
Synthesis of glycosylphosphatidylinositol (GPI)	1	17	0.598802	2.23628	0.367479	1	1	1	PIGH;
N-glycan antennae elongation in the medial/trans-Golgi	1	12	0.598802	3.16729	0.276166	1	1	1	ST6GAL1;
Synthesis of UDP-N-acetyl-glucosamine	1	5	0.598802	7.59263	0.125924	1	1	1	GFPT1;
Transport to the Golgi and subsequent modification	2	28	1.1976	2.70266	0.16954	1	1	1	MCFD2; ST6GAL1;
Folding of actin by CCT/TriC	2	9	1.1976	8.40195	0.0223145	1	0.594665	1	CCT8; CCT4;
Association of TriC/CCT with target proteins during biosynthesis	2	9	1.1976	8.40195	0.0223145	1	0.594665	1	CCT8; CCT4;
Post-chaperonin tubulin folding pathway	1	12	0.598802	3.16729	0.276166	1	1	1	TUBB4B;
Post-translational protein modification	4	114	2.39521	1.32468	0.358814	1	1	1	MCFD2; ST6GAL1; PIGH; GFPT1;
Prefoldin mediated transfer of substrate to CCT/TriC	2	14	1.1976	5.4034	0.0517307	1	0.722332	1	CCT8; CCT4;
Formation of tubulin folding intermediates by CCT/TriC	2	8	1.1976	9.45088	0.0176607	1	0.555813	1	CCT8; CCT4;
Cooperation of Prefoldin and TriC/CCT in actin and tubulin folding	2	15	1.1976	5.04341	0.0586721	1	0.782921	1	CCT8; CCT4;
Chaperonin-mediated protein folding	2	16	1.1976	4.72839	0.0659138	1	0.826648	1	CCT8; CCT4;
Eukaryotic Translation Termination	30	82	17.9641	13.7819	2.56598e-27	4.28006e-24	8.56012e-25	4.08706e-24	RPS27A; RPS26; RPS24; RPS23; RPS18; RPS17; RPS13; RPS12; RPS7; RPS6; RPS4X; RPS3A; RPL37A; RPL37; RPL34; RPL31; RPL29; RPL30; RPL24; RPL22; RPL21; RPL17; RPL11; RPL10; RPL9; RPL7; RPL5; RPL4; RPL3; RPL35;
Protein folding	3	28	1.79641	4.04727	0.0370382	1	0.640945	1	CCT8; CCT4; TUBB4B;
Eukaryotic Translation Elongation	32	85	19.1617	14.1816	1.36509e-29	2.27697e-26	2.27697e-26	1.08715e-25	RPS27A; RPS26; RPS24; RPS23; RPS18; RPS17; RPS13; RPS12; RPS7; RPS6; RPS4X; RPS3A; RPL37A; RPL37; RPL34; RPL31; RPL29; RPL30; RPL24; RPL22; RPL21; RPL17; RPL11; RPL10; RPL9; RPL7; RPL5; RPL4; RPL3; EEF1B2; EEF1A1; RPL35;
Peptide chain elongation	31	82	18.5629	14.2411	9.68984e-29	1.61627e-25	8.08133e-26	3.85846e-25	RPS27A; RPS26; RPS24; RPS23; RPS18; RPS17; RPS13; RPS12; RPS7; RPS6; RPS4X; RPS3A; RPL37A; RPL37; RPL34; RPL31; RPL29; RPL30; RPL24; RPL22; RPL21; RPL17; RPL11; RPL10; RPL9; RPL7; RPL5; RPL4; RPL3; EEF1A1; RPL35;
Ribosomal scanning and start codon recognition	13	54	7.78443	9.07219	8.79449e-10	1.46692e-06	5.239e-08	2.50138e-07	RPS27A; RPS26; RPS24; RPS23; RPS18; RPS17; RPS13; RPS12; RPS7; RPS6; RPS4X; RPS3A; EIF4G1;
GTP hydrolysis and joining of the 60S ribosomal subunit	31	103	18.5629	11.3379	3.25892e-25	5.43588e-22	4.5299e-23	2.16282e-22	RPS27A; RPS26; RPS24; RPS23; RPS18; RPS17; RPS13; RPS12; RPS7; RPS6; RPS4X; RPS3A; RPL37A; RPL37; RPL34; RPL31; RPL29; RPL30; RPL24; RPL22; RPL21; RPL17; RPL11; RPL10; RPL9; RPL7; RPL5; RPL4; RPL3; EIF4G1; RPL35;
Translation initiation complex formation	13	54	7.78443	9.07219	8.79449e-10	1.46692e-06	5.239e-08	2.50138e-07	RPS27A; RPS26; RPS24; RPS23; RPS18; RPS17; RPS13; RPS12; RPS7; RPS6; RPS4X; RPS3A; EIF4G1;
Activation of the mRNA upon binding of the cap-binding complex and eIFs, and subsequent binding to 43S	13	55	7.78443	8.90727	1.1254e-09	1.87717e-06	6.47299e-08	3.09055e-07	RPS27A; RPS26; RPS24; RPS23; RPS18; RPS17; RPS13; RPS12; RPS7; RPS6; RPS4X; RPS3A; EIF4G1;
Formation of the ternary complex, and subsequently, the 43S complex	12	47	7.18563	9.62192	1.92878e-09	3.2172e-06	1.0724e-07	5.12021e-07	RPS27A; RPS26; RPS24; RPS23; RPS18; RPS17; RPS13; RPS12; RPS7; RPS6; RPS4X; RPS3A;
Translation	33	117	19.7605	10.6251	8.46669e-26	1.41224e-22	1.76531e-23	8.42852e-23	RPS27A; RPS26; RPS24; RPS23; RPS18; RPS17; RPS13; RPS12; RPS7; RPS6; RPS4X; RPS3A; RPL37A; RPL37; RPL34; RPL31; RPL29; RPL30; RPL24; RPL22; RPL21; RPL17; RPL11; RPL10; RPL9; RPL7; RPL5; RPL4; RPL3; EIF4G1; EEF1B2; EEF1A1; RPL35;
Eukaryotic Translation Initiation	31	110	18.5629	10.6164	3.07791e-24	5.13395e-21	2.85219e-22	1.36179e-21	RPS27A; RPS26; RPS24; RPS23; RPS18; RPS17; RPS13; RPS12; RPS7; RPS6; RPS4X; RPS3A; RPL37A; RPL37; RPL34; RPL31; RPL29; RPL30; RPL24; RPL22; RPL21; RPL17; RPL11; RPL10; RPL9; RPL7; RPL5; RPL4; RPL3; EIF4G1; RPL35;
Cap-dependent Translation Initiation	31	110	18.5629	10.6164	3.07791e-24	5.13395e-21	2.85219e-22	1.36179e-21	RPS27A; RPS26; RPS24; RPS23; RPS18; RPS17; RPS13; RPS12; RPS7; RPS6; RPS4X; RPS3A; RPL37A; RPL37; RPL34; RPL31; RPL29; RPL30; RPL24; RPL22; RPL21; RPL17; RPL11; RPL10; RPL9; RPL7; RPL5; RPL4; RPL3; EIF4G1; RPL35;
Formation of a pool of free 40S subunits	30	92	17.9641	12.284	1.387e-25	2.31351e-22	2.57057e-23	1.22733e-22	RPS27A; RPS26; RPS24; RPS23; RPS18; RPS17; RPS13; RPS12; RPS7; RPS6; RPS4X; RPS3A; RPL37A; RPL37; RPL34; RPL31; RPL29; RPL30; RPL24; RPL22; RPL21; RPL17; RPL11; RPL10; RPL9; RPL7; RPL5; RPL4; RPL3; RPL35;
Metabolism of proteins	40	259	23.9521	5.81783	1.29252e-20	2.15592e-17	1.07796e-18	5.14675e-18	MCFD2; ST6GAL1; RPS27A; RPS26; RPS24; RPS23; RPS18; RPS17; RPS13; RPS12; RPS7; RPS6; RPS4X; RPS3A; RPL37A; RPL37; RPL34; RPL31; RPL29; RPL30; RPL24; RPL22; RPL21; RPL17; RPL11; RPL10; RPL9; RPL7; RPL5; RPL4; RPL3; PIGH; GFPT1; EIF4G1; EEF1B2; EEF1A1; RPL35; CCT8; CCT4; TUBB4B;
Viral mRNA Translation	30	82	17.9641	13.7819	2.56598e-27	4.28006e-24	8.56012e-25	4.08706e-24	RPS27A; RPS26; RPS24; RPS23; RPS18; RPS17; RPS13; RPS12; RPS7; RPS6; RPS4X; RPS3A; RPL37A; RPL37; RPL34; RPL31; RPL29; RPL30; RPL24; RPL22; RPL21; RPL17; RPL11; RPL10; RPL9; RPL7; RPL5; RPL4; RPL3; RPL35;
Influenza Viral RNA Transcription and Replication	30	98	17.9641	11.532	1.17181e-24	1.95458e-21	1.30305e-22	6.22147e-22	RPS27A; RPS26; RPS24; RPS23; RPS18; RPS17; RPS13; RPS12; RPS7; RPS6; RPS4X; RPS3A; RPL37A; RPL37; RPL34; RPL31; RPL29; RPL30; RPL24; RPL22; RPL21; RPL17; RPL11; RPL10; RPL9; RPL7; RPL5; RPL4; RPL3; RPL35;
Influenza Life Cycle	30	135	17.9641	8.37161	3.44243e-20	5.74198e-17	2.73428e-18	1.30549e-17	RPS27A; RPS26; RPS24; RPS23; RPS18; RPS17; RPS13; RPS12; RPS7; RPS6; RPS4X; RPS3A; RPL37A; RPL37; RPL34; RPL31; RPL29; RPL30; RPL24; RPL22; RPL21; RPL17; RPL11; RPL10; RPL9; RPL7; RPL5; RPL4; RPL3; RPL35;
Influenza Infection	30	140	17.9641	8.07264	1.05213e-19	1.75495e-16	7.97703e-18	3.80866e-17	RPS27A; RPS26; RPS24; RPS23; RPS18; RPS17; RPS13; RPS12; RPS7; RPS6; RPS4X; RPS3A; RPL37A; RPL37; RPL34; RPL31; RPL29; RPL30; RPL24; RPL22; RPL21; RPL17; RPL11; RPL10; RPL9; RPL7; RPL5; RPL4; RPL3; RPL35;
Endosomal Sorting Complex Required For Transport (ESCRT)	1	28	0.598802	1.35805	0.530033	1	1	1	RPS27A;
Membrane Trafficking	1	84	0.598802	0.452793	0.897265	1	1	1	RPS27A;
Regulation of Insulin Secretion	1	48	0.598802	0.792316	0.726525	1	1	1	INS;
Integration of energy metabolism	2	83	1.1976	0.911957	0.652182	1	1	1	TALDO1; INS;
Regulation of ornithine decarboxylase (ODC)	5	70	2.99401	2.69517	0.0376574	1	0.640945	1	PSMD6; RPS27A; PSMB5; PSMB3; PSMB2;
Creatine metabolism	1	3	0.598802	12.6376	0.0775662	1	0.898476	1	GATM;
Insulin effects increased synthesis of Xylulose-5-Phosphate	1	2	0.598802	18.9249	0.0523994	1	0.722332	1	TALDO1;
Nonsense-Mediated Decay	31	104	18.5629	11.2289	4.54417e-25	7.57968e-22	5.41406e-23	2.58496e-22	RPS27A; RPS26; RPS24; RPS23; RPS18; RPS17; RPS13; RPS12; RPS7; RPS6; RPS4X; RPS3A; RPL37A; RPL37; RPL34; RPL31; RPL29; RPL30; RPL24; RPL22; RPL21; RPL17; RPL11; RPL10; RPL9; RPL7; RPL5; RPL4; RPL3; EIF4G1; RPL35;
Destabilization of mRNA by Butyrate Response Factor 1 (BRF1)	1	20	0.598802	1.901	0.416671	1	1	1	YWHAB;
Destabilization of mRNA by Tristetraprolin (TTP)	1	17	0.598802	2.23628	0.367479	1	1	1	YWHAB;
Regulation of mRNA Stability by Proteins that Bind AU-rich Elements	7	104	4.19162	2.53835	0.0202006	1	0.594665	1	PSMD6; YWHAB; RPS27A; PSMB5; PSMB3; PSMB2; EIF4G1;
Destabilization of mRNA by AUF1 (hnRNP D0)	6	71	3.59281	3.1876	0.0110371	1	0.409107	1	PSMD6; RPS27A; PSMB5; PSMB3; PSMB2; EIF4G1;
Deadenylation-dependent mRNA decay	1	46	0.598802	0.826757	0.711286	1	1	1	EIF4G1;
Deadenylation of mRNA	1	22	0.598802	1.72826	0.447333	1	1	1	EIF4G1;
Metabolism of mRNA	36	234	21.5569	5.79559	1.71269e-18	2.85677e-15	1.24208e-16	5.93034e-16	PSMD6; YWHAB; RPS27A; RPS26; RPS24; RPS23; RPS18; RPS17; RPS13; RPS12; RPS7; RPS6; RPS4X; RPS3A; RPL37A; RPL37; RPL34; RPL31; RPL29; RPL30; RPL24; RPL22; RPL21; RPL17; RPL11; RPL10; RPL9; RPL7; RPL5; RPL4; RPL3; PSMB5; PSMB3; PSMB2; EIF4G1; RPL35;
Metabolism of RNA	37	281	22.1557	4.96028	1.10579e-16	1.84446e-13	7.68524e-15	3.66935e-14	PSMD6; YWHAB; RPS27A; RPS26; RPS24; RPS23; RPS18; RPS17; RPS13; RPS12; RPS7; RPS6; RPS4X; RPS3A; RPL37A; RPL37; RPL34; RPL31; RPL29; RPL30; RPL24; RPL22; RPL21; RPL17; RPL11; RPL10; RPL9; RPL7; RPL5; RPL4; RPL3; PSMB5; PSMB3; PSMB2; EIF4G1; CLNS1A; RPL35;
Respiratory electron transport	2	76	1.1976	0.995942	0.604104	1	1	1	NDUFS8; COX8A;
Respiratory electron transport, ATP synthesis by chemiosmotic coupling, and heat production by uncoupling proteins.	2	91	1.1976	0.831794	0.701346	1	1	1	NDUFS8; COX8A;
Metabolism of amino acids and derivatives	8	188	4.79042	1.60458	0.126428	1	1	1	PSMD6; RPS27A; BCAT1; PSMB5; PSMB3; PSMB2; GOT2; GATM;
Branched-chain amino acid catabolism	1	17	0.598802	2.23628	0.367479	1	1	1	BCAT1;
Amino acid synthesis and interconversion (transamination)	1	10	0.598802	3.80011	0.236074	1	1	1	GOT2;
Nonsense Mediated Decay Enhanced by the Exon Junction Complex	31	104	18.5629	11.2289	4.54417e-25	7.57968e-22	5.41406e-23	2.58496e-22	RPS27A; RPS26; RPS24; RPS23; RPS18; RPS17; RPS13; RPS12; RPS7; RPS6; RPS4X; RPS3A; RPL37A; RPL37; RPL34; RPL31; RPL29; RPL30; RPL24; RPL22; RPL21; RPL17; RPL11; RPL10; RPL9; RPL7; RPL5; RPL4; RPL3; EIF4G1; RPL35;
Nonsense Mediated Decay Independent of the Exon Junction Complex	31	87	18.5629	13.4227	8.42091e-28	1.40461e-24	4.68202e-25	2.23545e-24	RPS27A; RPS26; RPS24; RPS23; RPS18; RPS17; RPS13; RPS12; RPS7; RPS6; RPS4X; RPS3A; RPL37A; RPL37; RPL34; RPL31; RPL29; RPL30; RPL24; RPL22; RPL21; RPL17; RPL11; RPL10; RPL9; RPL7; RPL5; RPL4; RPL3; EIF4G1; RPL35;
Metabolism of non-coding RNA	1	50	0.598802	0.76063	0.740963	1	1	1	CLNS1A;
snRNP Assembly	1	50	0.598802	0.76063	0.740963	1	1	1	CLNS1A;
Glucose metabolism	5	36	2.99401	5.23991	0.00240487	1	0.108414	0.517627	PYGB; PGK1; GYG1; GPI; GOT2;
Glycolysis	2	5	1.1976	15.1101	0.00664733	1	0.270433	1	PGK1; GPI;
Metabolism of carbohydrates	6	92	3.59281	2.46007	0.0349912	1	0.640945	1	TALDO1; PYGB; PGK1; GYG1; GPI; GOT2;
Circadian Clock	1	32	0.598802	1.18835	0.578208	1	1	1	RPS27A;
Lipoprotein metabolism	1	27	0.598802	1.40833	0.517158	1	1	1	P4HB;
Hormone-sensitive lipase (HSL)-mediated triacylglycerol hydrolysis	2	12	1.1976	6.30321	0.0388357	1	0.654323	1	PPP1CA; MGLL;
Chylomicron-mediated lipid transport	1	16	0.598802	2.37596	0.350182	1	1	1	P4HB;
Glycogen breakdown (glycogenolysis)	2	14	1.1976	5.4034	0.0517307	1	0.722332	1	PYGB; GYG1;
Gluconeogenesis	3	20	1.79641	5.66537	0.0150332	1	0.489055	1	PGK1; GPI; GOT2;
Pentose phosphate pathway (hexose monophosphate shunt)	1	6	0.598802	6.3293	0.149149	1	1	1	TALDO1;
Cell-Cell communication	1	117	0.598802	0.325093	0.958337	1	1	1	ACTN4;
Transmembrane transport of small molecules	10	378	5.98802	0.997332	0.552268	1	1	1	SLC4A4; SLC43A1; SLC39A8; ATP6V0C; ATP8B1; FXYD2; GLRB; SLC39A14; SLC35A3; TCIRG1;
Transport of inorganic cations/anions and amino acids/oligopeptides	2	94	1.1976	0.80525	0.718248	1	1	1	SLC4A4; SLC43A1;
Bicarbonate transporters	1	9	0.598802	4.22188	0.215208	1	1	1	SLC4A4;
SLC-mediated transmembrane transport	5	247	2.99401	0.763892	0.792039	1	1	1	SLC4A4; SLC43A1; SLC39A8; SLC39A14; SLC35A3;
Nephrin interactions	1	29	0.598802	1.31124	0.542567	1	1	1	ACTN4;
Zinc transporters	2	17	1.1976	4.45042	0.0734351	1	0.898476	1	SLC39A8; SLC39A14;
Metal ion SLC transporters	2	25	1.1976	3.02685	0.141471	1	1	1	SLC39A8; SLC39A14;
Zinc influx into cells by the SLC39 gene family	2	10	1.1976	7.56259	0.0274125	1	0.640945	1	SLC39A8; SLC39A14;
Amino acid transport across the plasma membrane	1	31	0.598802	1.22667	0.566645	1	1	1	SLC43A1;
Transport of glucose and other sugars, bile salts and organic acids, metal ions and amine compounds	2	94	1.1976	0.80525	0.718248	1	1	1	SLC39A8; SLC39A14;
Transferrin endocytosis and recycling	2	27	1.1976	2.80272	0.160076	1	1	1	ATP6V0C; TCIRG1;
Ion channel transport	3	46	1.79641	2.4639	0.122178	1	1	1	ATP8B1; FXYD2; GLRB;
Iron uptake and transport	2	37	1.1976	2.04544	0.257589	1	1	1	ATP6V0C; TCIRG1;
Digestion of dietary lipid	3	4	1.79641	28.2703	7.21179e-05	0.120293	0.00375914	0.0179482	PNLIP; CLPS; CEL;
Lipid digestion, mobilization, and transport	6	46	3.59281	4.91961	0.00124326	1	0.0592504	0.282893	PPP1CA; PNLIP; P4HB; CLPS; MGLL; CEL;
Metabolism of lipids and lipoproteins	10	257	5.98802	1.46687	0.144774	1	1	1	TM7SF2; PPP1CA; PNLIP; P4HB; MVK; DHCR7; CSNK1G2; CLPS; MGLL; CEL;
Ligand-gated ion channel transport	1	17	0.598802	2.23628	0.367479	1	1	1	GLRB;
Ion transport by P-type ATPases	2	29	1.1976	2.6095	0.179097	1	1	1	ATP8B1; FXYD2;
Transport of vitamins, nucleosides, and related molecules	1	30	0.598802	1.26755	0.554768	1	1	1	SLC35A3;
Transport of nucleotide sugars	1	8	0.598802	4.74895	0.193775	1	1	1	SLC35A3;
Class I MHC mediated antigen processing & presentation	8	101	4.79042	2.9866	0.00518805	1	0.227728	1	PSMD6; RPS27A; PSMB5; PSMB3; PSMB2; HLA-B; HLA-A; SEC61B;
Antigen processing: Ubiquitination & Proteasome degradation	5	69	2.99401	2.73423	0.0357051	1	0.640945	1	PSMD6; RPS27A; PSMB5; PSMB3; PSMB2;
Downstream TCR signaling	1	32	0.598802	1.18835	0.578208	1	1	1	IKBKG;
Transcription	3	178	1.79641	0.636841	0.857702	1	1	1	TCEB2; TCEA1; GTF3A;
RNA Polymerase I, RNA Polymerase III, and Mitochondrial Transcription	1	92	0.598802	0.413424	0.917417	1	1	1	GTF3A;
Regulation of Apoptosis	5	75	2.99401	2.51552	0.0483909	1	0.7143	1	PSMD6; RPS27A; PSMB5; PSMB3; PSMB2;
Regulation of activated PAK-2p34 by proteasome mediated degradation	5	66	2.99401	2.85849	0.0302305	1	0.640945	1	PSMD6; RPS27A; PSMB5; PSMB3; PSMB2;
RNA Polymerase III Transcription Initiation	1	29	0.598802	1.31124	0.542567	1	1	1	GTF3A;
RNA Polymerase III Transcription Initiation From Type 1 Promoter	1	21	0.598802	1.81052	0.432208	1	1	1	GTF3A;
RNA Polymerase III Transcription	1	34	0.598802	1.11847	0.600421	1	1	1	GTF3A;
RNA Polymerase III Abortive And Retractive Initiation	1	34	0.598802	1.11847	0.600421	1	1	1	GTF3A;
Cdc20:Phospho-APC/C mediated degradation of Cyclin A	5	69	2.99401	2.73423	0.0357051	1	0.640945	1	PSMD6; RPS27A; PSMB5; PSMB3; PSMB2;
Apoptotic cleavage of cellular proteins	2	39	1.1976	1.94057	0.277445	1	1	1	FNTA; BCAP31;
Apoptotic execution phase	2	48	1.1976	1.57679	0.365731	1	1	1	FNTA; BCAP31;
Intrinsic Pathway for Apoptosis	2	31	1.1976	2.4412	0.19844	1	1	1	YWHAB; NMT1;
Activation of BH3-only proteins	1	17	0.598802	2.23628	0.367479	1	1	1	YWHAB;
Activation, myristolyation of BID and translocation to mitochondria	1	5	0.598802	7.59263	0.125924	1	1	1	NMT1;
Activation of BAD and translocation to mitochondria	1	7	0.598802	5.42641	0.171761	1	1	1	YWHAB;
TNF signaling	1	7	0.598802	5.42641	0.171761	1	1	1	TNFRSF1A;
Death Receptor Signalling	1	13	0.598802	2.92384	0.295421	1	1	1	TNFRSF1A;
Extrinsic Pathway for Apoptosis	1	13	0.598802	2.92384	0.295421	1	1	1	TNFRSF1A;
Apoptosis	10	158	5.98802	2.38593	0.00906464	1	0.351624	1	PSMD6; YWHAB; TNFRSF1A; RPS27A; PSMB5; PSMB3; PSMB2; NMT1; FNTA; BCAP31;
TRIF mediated TLR3 signaling	2	56	1.1976	1.35157	0.44065	1	1	1	IKBKG; RPS27A;
Toll Like Receptor 3 (TLR3) Cascade	2	56	1.1976	1.35157	0.44065	1	1	1	IKBKG; RPS27A;
Viral dsRNA:TLR3:TRIF Complex Activates RIP1	1	13	0.598802	2.92384	0.295421	1	1	1	IKBKG;
TRAF6 Mediated Induction of proinflammatory cytokines	2	50	1.1976	1.51373	0.384862	1	1	1	IKBKG; RPS27A;
Toll Like Receptor 5 (TLR5) Cascade	3	60	1.79641	1.88909	0.21285	1	1	1	IKBKG; RPS27A; MYD88;
Toll Like Receptor 7/8 (TLR7/8) Cascade	3	62	1.79641	1.82816	0.22685	1	1	1	IKBKG; RPS27A; MYD88;
MyD88 dependent cascade initiated on endosome	3	60	1.79641	1.88909	0.21285	1	1	1	IKBKG; RPS27A; MYD88;
TRAF6 mediated induction of NFkB and MAP kinases upon TLR7/8 or 9 activation	3	59	1.79641	1.9211	0.205923	1	1	1	IKBKG; RPS27A; MYD88;
IRAK1 recruits IKK complex upon TLR7/8 or 9 stimulation	1	10	0.598802	3.80011	0.236074	1	1	1	IKBKG;
Toll Like Receptor 9 (TLR9) Cascade	3	65	1.79641	1.74379	0.248165	1	1	1	IKBKG; RPS27A; MYD88;
TRAF6 mediated IRF7 activation in TLR7/8 or 9 signaling	1	8	0.598802	4.74895	0.193775	1	1	1	MYD88;
IRAK2 mediated activation of TAK1 complex upon TLR7/8 or 9 stimulation	1	10	0.598802	3.80011	0.236074	1	1	1	RPS27A;
Activated TLR4 signalling	3	72	1.79641	1.57428	0.298889	1	1	1	IKBKG; RPS27A; MYD88;
MyD88:Mal cascade initiated on plasma membrane	3	62	1.79641	1.82816	0.22685	1	1	1	IKBKG; RPS27A; MYD88;
Toll Like Receptor 4 (TLR4) Cascade	3	76	1.79641	1.49144	0.328174	1	1	1	IKBKG; RPS27A; MYD88;
NFkB and MAP kinases activation mediated by TLR4 signaling repertoire	2	54	1.1976	1.40162	0.422346	1	1	1	IKBKG; RPS27A;
MyD88-independent cascade initiated on plasma membrane	2	58	1.1976	1.30497	0.458634	1	1	1	IKBKG; RPS27A;
Innate Immune System	3	183	1.79641	0.619442	0.870225	1	1	1	IKBKG; RPS27A; MYD88;
Toll Receptor Cascades	3	90	1.79641	1.25946	0.429607	1	1	1	IKBKG; RPS27A; MYD88;
Endosomal/Vacuolar pathway	2	9	1.1976	8.40195	0.0223145	1	0.594665	1	HLA-B; HLA-A;
Cross-presentation of soluble exogenous antigens (endosomes)	5	67	2.99401	2.81583	0.0319921	1	0.640945	1	PSMD6; RPS27A; PSMB5; PSMB3; PSMB2;
Immunoregulatory interactions between a Lymphoid and a non-Lymphoid cell	2	52	1.1976	1.45552	0.403743	1	1	1	HLA-B; HLA-A;
Rap1 signalling	2	10	1.1976	7.56259	0.0274125	1	0.640945	1	YWHAB; RAP1GAP;
Antigen Presentation: Folding, assembly and peptide loading of class I MHC	2	23	1.1976	3.28994	0.123386	1	1	1	HLA-B; HLA-A;
Antigen processing-Cross presentation	8	86	4.79042	3.50746	0.0019048	1	0.0882556	0.42138	PSMD6; RPS27A; PSMB5; PSMB3; PSMB2; HLA-B; HLA-A; SEC61B;
ER-Phagosome pathway	8	80	4.79042	3.77048	0.00119044	1	0.0584018	0.278841	PSMD6; RPS27A; PSMB5; PSMB3; PSMB2; HLA-B; HLA-A; SEC61B;
Toll Like Receptor 10 (TLR10) Cascade	3	60	1.79641	1.88909	0.21285	1	1	1	IKBKG; RPS27A; MYD88;
IRAK2 mediated activation of TAK1 complex	1	10	0.598802	3.80011	0.236074	1	1	1	RPS27A;
TAK1 activates NFkB by phosphorylation and activation of IKKs complex	1	11	0.598802	3.45496	0.256389	1	1	1	IKBKG;
MyD88 cascade initiated on plasma membrane	3	59	1.79641	1.9211	0.205923	1	1	1	IKBKG; RPS27A; MYD88;
IRAK1 recruits IKK complex	1	10	0.598802	3.80011	0.236074	1	1	1	IKBKG;
RIG-I/MDA5 mediated induction of IFN-alpha/beta pathways	2	67	1.1976	1.12971	0.535218	1	1	1	IKBKG; RPS27A;
NF-kB activation through FADD/RIP-1 pathway mediated by caspase-8 and -10	1	8	0.598802	4.74895	0.193775	1	1	1	IKBKG;
TRAF6 mediated NF-kB activation	1	13	0.598802	2.92384	0.295421	1	1	1	IKBKG;
Cytokine Signaling in Immune system	5	193	2.99401	0.977613	0.586574	1	1	1	IKBKG; YWHAB; MYD88; HLA-B; HLA-A;
Negative regulators of RIG-I/MDA5 signaling	1	28	0.598802	1.35805	0.530033	1	1	1	RPS27A;
Interferon alpha/beta signaling	2	77	1.1976	0.98301	0.611266	1	1	1	HLA-B; HLA-A;
Interferon Signaling	2	98	1.1976	0.772386	0.739533	1	1	1	HLA-B; HLA-A;
Interferon gamma signaling	2	47	1.1976	1.61033	0.356081	1	1	1	HLA-B; HLA-A;
Interleukin-1 signaling	2	39	1.1976	1.94057	0.277445	1	1	1	IKBKG; MYD88;
Interleukin-2 signaling	1	28	0.598802	1.35805	0.530033	1	1	1	YWHAB;
Signaling by Interleukins	3	92	1.79641	1.23208	0.443729	1	1	1	IKBKG; YWHAB; MYD88;
IKK complex recruitment mediated by RIP1	1	9	0.598802	4.22188	0.215208	1	1	1	IKBKG;
TRAF6 mediated induction of TAK1 complex	1	14	0.598802	2.71514	0.314166	1	1	1	RPS27A;
Toll Like Receptor 2 (TLR2) Cascade	3	65	1.79641	1.74379	0.248165	1	1	1	IKBKG; RPS27A; MYD88;
Toll Like Receptor TLR1:TLR2 Cascade	3	64	1.79641	1.77104	0.241023	1	1	1	IKBKG; RPS27A; MYD88;
Toll Like Receptor TLR6:TLR2 Cascade	3	64	1.79641	1.77104	0.241023	1	1	1	IKBKG; RPS27A; MYD88;
Nucleotide-binding domain, leucine rich repeat containing receptor (NLR) signaling pathways	2	43	1.1976	1.76009	0.317015	1	1	1	IKBKG; RPS27A;
NOD1/2 Signaling Pathway	2	26	1.1976	2.91048	0.150715	1	1	1	IKBKG; RPS27A;
aspartate biosynthesis	1	3	0.598802	12.6376	0.0775662	1	0.898476	1	GOT2;
glutamate degradation II	1	3	0.598802	12.6376	0.0775662	1	0.898476	1	GOT2;
GDP-mannose biosynthesis	1	6	0.598802	6.3293	0.149149	1	1	1	GPI;
glycogen biosynthesis II (from UDP-D-Glucose)	1	6	0.598802	6.3293	0.149149	1	1	1	GYG1;
colanic acid building blocks biosynthesis	1	13	0.598802	2.92384	0.295421	1	1	1	GPI;
mevalonate pathway I	1	10	0.598802	3.80011	0.236074	1	1	1	MVK;
superpathway of geranylgeranyldiphosphate biosynthesis I (via mevalonate)	1	13	0.598802	2.92384	0.295421	1	1	1	MVK;
gamma-glutamyl cycle	1	9	0.598802	4.22188	0.215208	1	1	1	ANPEP;
glutathione redox reactions I	1	9	0.598802	4.22188	0.215208	1	1	1	GPX4;
leukotriene biosynthesis	1	6	0.598802	6.3293	0.149149	1	1	1	DPEP1;
cholesterol biosynthesis II (via 24,25-dihydrolanosterol)	2	13	1.1976	5.81872	0.0451111	1	0.689166	1	TM7SF2; DHCR7;
cholesterol biosynthesis I	2	13	1.1976	5.81872	0.0451111	1	0.689166	1	TM7SF2; DHCR7;
cholesterol biosynthesis III (via desmosterol)	2	13	1.1976	5.81872	0.0451111	1	0.689166	1	TM7SF2; DHCR7;
superpathway of cholesterol biosynthesis	3	25	1.79641	4.53275	0.0275431	1	0.640945	1	TM7SF2; MVK; DHCR7;
zymosterol biosynthesis	1	6	0.598802	6.3293	0.149149	1	1	1	TM7SF2;
Rapoport-Luebering glycolytic shunt	1	4	0.598802	9.48606	0.102069	1	1	1	PGAM1;
guanosine nucleotides de novo biosynthesis	1	14	0.598802	2.71514	0.314166	1	1	1	NME4;
adenine and adenosine salvage III	1	4	0.598802	9.48606	0.102069	1	1	1	HPRT1;
pyrimidine ribonucleotides interconversion	1	9	0.598802	4.22188	0.215208	1	1	1	NME4;
pyrimidine deoxyribonucleotides de novo biosynthesis	1	14	0.598802	2.71514	0.314166	1	1	1	NME4;
pyrimidine ribonucleotides de novo biosynthesis	1	11	0.598802	3.45496	0.256389	1	1	1	NME4;
salvage pathways of pyrimidine ribonucleotides	1	15	0.598802	2.53425	0.332416	1	1	1	NME4;
PRPP biosynthesis I	1	3	0.598802	12.6376	0.0775662	1	0.898476	1	PRPS2;
glycine degradation (creatine biosynthesis)	1	2	0.598802	18.9249	0.0523994	1	0.722332	1	GATM;
UDP-N-acetyl-D-glucosamine biosynthesis II	1	5	0.598802	7.59263	0.125924	1	1	1	GFPT1;
superpathway of D-myo-inositol (1,4,5)-trisphosphate metabolism	1	20	0.598802	1.901	0.416671	1	1	1	IMPA2;
D-myo-inositol (1,4,5)-trisphosphate degradation	1	13	0.598802	2.92384	0.295421	1	1	1	IMPA2;
myo-inositol biosynthesis	1	4	0.598802	9.48606	0.102069	1	1	1	IMPA2;
superpathway of N-acetylglucosamine, N-acetylmannosamine and N-acetylneuraminate degradation	1	5	0.598802	7.59263	0.125924	1	1	1	GNPDA1;
N-acetylglucosamine degradation II	1	4	0.598802	9.48606	0.102069	1	1	1	GNPDA1;
N-acetylglucosamine degradation I	1	3	0.598802	12.6376	0.0775662	1	0.898476	1	GNPDA1;
aspartate degradation II	1	5	0.598802	7.59263	0.125924	1	1	1	GOT2;
isoleucine degradation I	1	11	0.598802	3.45496	0.256389	1	1	1	BCAT1;
leucine degradation I	1	7	0.598802	5.42641	0.171761	1	1	1	BCAT1;
valine degradation I	1	12	0.598802	3.16729	0.276166	1	1	1	BCAT1;
sucrose degradation	1	7	0.598802	5.42641	0.171761	1	1	1	ALDOA;
triacylglycerol degradation	3	14	1.79641	8.09165	0.00539336	1	0.23067	1	PNLIP; MGLL; CEL;
glutathione-mediated detoxification	1	19	0.598802	2.001	0.400711	1	1	1	GSTM3;
nicotine degradation II	1	11	0.598802	3.45496	0.256389	1	1	1	INMT;
pentose phosphate pathway (non-oxidative branch)	1	6	0.598802	6.3293	0.149149	1	1	1	TALDO1;
pentose phosphate pathway	1	10	0.598802	3.80011	0.236074	1	1	1	TALDO1;
Wnt signaling network	3	200	1.79641	0.566792	0.905853	1	1	1	YWHAB; YES1; PRDX1;
CXCR3-mediated signaling events	1	37	0.598802	1.02781	0.631579	1	1	1	CXCR3;
Regulation of cytoplasmic and nuclear SMAD2/3 signaling	4	305	2.39521	0.495153	0.965369	1	1	1	MKNK1; YWHAB; YES1; PPP1CA;
Signaling events mediated by the Hedgehog family	1	65	0.598802	0.585127	0.827638	1	1	1	CSNK1G2;
EphrinA-EPHA pathway	2	43	1.1976	1.76009	0.317015	1	1	1	YES1; ACP1;
Canonical NF-kappaB pathway	2	35	1.1976	2.16228	0.23776	1	1	1	IKBKG; TNFRSF1A;
Signaling events mediated by HDAC Class I	4	113	2.39521	1.3364	0.35273	1	1	1	YWHAB; TNFRSF1A; RANGAP1; TUBA1B;
EPHA forward signaling	1	31	0.598802	1.22667	0.566645	1	1	1	YES1;
Syndecan-1-mediated signaling events	31	1297	18.5629	0.900466	0.774959	1	1	1	CCNG1; MKNK1; IKBKG; ACTN4; YWHAB; YES1; USF2; TNFRSF1A; BNIP3; RPS6; RPL11; RPL5; BCAT1; PPP1CA; PKM; PGK1; TRIAP1; PRDX1; ARHGDIA; INS; HLA-A; GTF3A; PDCD4; GAPDH; ALDOA; ENO1; EIF4G1; CSNK1G2; CTRC; CHN2; COPS5;
Downstream signaling in na&#xef;ve CD8+ T cells	1	65	0.598802	0.585127	0.827638	1	1	1	HLA-A;
Regulation of CDC42 activity	18	768	10.7784	0.883193	0.750878	1	1	1	MKNK1; YWHAB; YES1; USF2; BNIP3; PPP1CA; PKM; PGK1; PRDX1; ARHGDIA; INS; HLA-A; ABR; ALDOA; ENO1; CHN2; COPS5; CFL1;
Notch-mediated HES/HEY network	1	94	0.598802	0.404628	0.921808	1	1	1	ENO1;
p38 signaling mediated by MAPKAP kinases	1	21	0.598802	1.81052	0.432208	1	1	1	YWHAB;
Glypican pathway	31	1335	18.5629	0.874835	0.828154	1	1	1	CCNG1; MKNK1; IKBKG; ACTN4; YWHAB; YES1; USF2; TNFRSF1A; BNIP3; RPS6; RPL11; RPL5; BCAT1; PPP1CA; PKM; PGK1; TRIAP1; PRDX1; ARHGDIA; INS; HLA-A; GTF3A; PDCD4; GAPDH; ALDOA; ENO1; EIF4G1; CSNK1G2; CTRC; CHN2; COPS5;
GMCSF-mediated signaling events	31	1289	18.5629	0.906055	0.762569	1	1	1	CCNG1; MKNK1; IKBKG; ACTN4; YWHAB; YES1; USF2; TNFRSF1A; BNIP3; RPS6; RPL11; RPL5; BCAT1; PPP1CA; PKM; PGK1; TRIAP1; PRDX1; ARHGDIA; INS; HLA-A; GTF3A; PDCD4; GAPDH; ALDOA; ENO1; EIF4G1; CSNK1G2; CTRC; CHN2; COPS5;
Sumoylation by RanBP2 regulates transcriptional repression	1	15	0.598802	2.53425	0.332416	1	1	1	RANGAP1;
Insulin Pathway	31	1285	18.5629	0.908875	0.756221	1	1	1	CCNG1; MKNK1; IKBKG; ACTN4; YWHAB; YES1; USF2; TNFRSF1A; BNIP3; RPS6; RPL11; RPL5; BCAT1; PPP1CA; PKM; PGK1; TRIAP1; PRDX1; ARHGDIA; INS; HLA-A; GTF3A; PDCD4; GAPDH; ALDOA; ENO1; EIF4G1; CSNK1G2; CTRC; CHN2; COPS5;
C-MYC pathway	5	149	2.99401	1.26628	0.362254	1	1	1	RPL11; BCAT1; GAPDH; ENO1; EIF4G1;
Signaling events mediated by HDAC Class II	3	38	1.79641	2.98248	0.0788781	1	0.90737	1	YWHAB; RANGAP1; TUBA1B;
Stabilization and expansion of the E-cadherin adherens junction	2	275	1.1976	0.275268	0.995427	1	1	1	YWHAB; PRDX1;
FOXA transcription factor networks	2	81	1.1976	0.934472	0.638934	1	1	1	XBP1; INS;
Glypican 3 network	3	206	1.79641	0.550284	0.916161	1	1	1	YWHAB; YES1; PRDX1;
Nectin adhesion pathway	31	1292	18.5629	0.903951	0.767263	1	1	1	CCNG1; MKNK1; IKBKG; ACTN4; YWHAB; YES1; USF2; TNFRSF1A; BNIP3; RPS6; RPL11; RPL5; BCAT1; PPP1CA; PKM; PGK1; TRIAP1; PRDX1; ARHGDIA; INS; HLA-A; GTF3A; PDCD4; GAPDH; ALDOA; ENO1; EIF4G1; CSNK1G2; CTRC; CHN2; COPS5;
Neurotrophic factor-mediated Trk receptor signaling	1	101	0.598802	0.376587	0.935425	1	1	1	YWHAB;
CD40/CD40L signaling	2	58	1.1976	1.30497	0.458634	1	1	1	IKBKG; TNFRSF1A;
TRAIL signaling pathway	32	1325	19.1617	0.909862	0.757603	1	1	1	CCNG1; MKNK1; IKBKG; ACTN4; YWHAB; YES1; USF2; TNFRSF1A; BNIP3; RPS6; RPL11; RPL5; BCAT1; PPP1CA; PKM; PGK1; PDGFA; TRIAP1; PRDX1; ARHGDIA; INS; HLA-A; GTF3A; PDCD4; GAPDH; ALDOA; ENO1; EIF4G1; CSNK1G2; CTRC; CHN2; COPS5;
LPA receptor mediated events	2	100	1.1976	0.75694	0.749655	1	1	1	IKBKG; TNFRSF1A;
IGF1 pathway	31	1288	18.5629	0.906758	0.760991	1	1	1	CCNG1; MKNK1; IKBKG; ACTN4; YWHAB; YES1; USF2; TNFRSF1A; BNIP3; RPS6; RPL11; RPL5; BCAT1; PPP1CA; PKM; PGK1; TRIAP1; PRDX1; ARHGDIA; INS; HLA-A; GTF3A; PDCD4; GAPDH; ALDOA; ENO1; EIF4G1; CSNK1G2; CTRC; CHN2; COPS5;
PLK1 signaling events	3	104	1.79641	1.08993	0.525215	1	1	1	IKBKG; TPT1; TNFRSF1A;
ATF-2 transcription factor network	1	59	0.598802	0.644621	0.79711	1	1	1	INS;
HIF-1-alpha transcription factor network	6	66	3.59281	3.42905	0.00780219	1	0.309858	1	BNIP3; PKM; PGK1; ALDOA; ENO1; COPS5;
CDC42 signaling events	18	755	10.7784	0.8984	0.724331	1	1	1	MKNK1; YWHAB; YES1; USF2; BNIP3; PPP1CA; PKM; PGK1; PRDX1; ARHGDIA; INS; HLA-A; ABR; ALDOA; ENO1; CHN2; COPS5; CFL1;
Signaling events mediated by Hepatocyte Growth Factor Receptor (c-Met)	31	1290	18.5629	0.905352	0.76414	1	1	1	CCNG1; MKNK1; IKBKG; ACTN4; YWHAB; YES1; USF2; TNFRSF1A; BNIP3; RPS6; RPL11; RPL5; BCAT1; PPP1CA; PKM; PGK1; TRIAP1; PRDX1; ARHGDIA; INS; HLA-A; GTF3A; PDCD4; GAPDH; ALDOA; ENO1; EIF4G1; CSNK1G2; CTRC; CHN2; COPS5;
Glypican 1 network	31	1296	18.5629	0.901161	0.773433	1	1	1	CCNG1; MKNK1; IKBKG; ACTN4; YWHAB; YES1; USF2; TNFRSF1A; BNIP3; RPS6; RPL11; RPL5; BCAT1; PPP1CA; PKM; PGK1; TRIAP1; PRDX1; ARHGDIA; INS; HLA-A; GTF3A; PDCD4; GAPDH; ALDOA; ENO1; EIF4G1; CSNK1G2; CTRC; CHN2; COPS5;
Validated targets of C-MYC transcriptional activation	5	81	2.99401	2.32921	0.0634328	1	0.8202	1	RPL11; BCAT1; GAPDH; ENO1; EIF4G1;
N-cadherin signaling events	2	251	1.1976	0.301588	0.99175	1	1	1	YWHAB; PRDX1;
Fc-epsilon receptor I signaling in mast cells	2	61	1.1976	1.24081	0.484976	1	1	1	IKBKG; PLA2G1B;
PDGF receptor signaling network	32	1290	19.1617	0.934548	0.698763	1	1	1	CCNG1; MKNK1; IKBKG; ACTN4; YWHAB; YES1; USF2; TNFRSF1A; BNIP3; RPS6; RPL11; RPL5; BCAT1; PPP1CA; PKM; PGK1; PDGFA; TRIAP1; PRDX1; ARHGDIA; INS; HLA-A; GTF3A; PDCD4; GAPDH; ALDOA; ENO1; EIF4G1; CSNK1G2; CTRC; CHN2; COPS5;
EphrinB-EPHB pathway	1	60	0.598802	0.633879	0.802548	1	1	1	YES1;
Integrin family cell surface interactions	31	1375	18.5629	0.849385	0.874057	1	1	1	CCNG1; MKNK1; IKBKG; ACTN4; YWHAB; YES1; USF2; TNFRSF1A; BNIP3; RPS6; RPL11; RPL5; BCAT1; PPP1CA; PKM; PGK1; TRIAP1; PRDX1; ARHGDIA; INS; HLA-A; GTF3A; PDCD4; GAPDH; ALDOA; ENO1; EIF4G1; CSNK1G2; CTRC; CHN2; COPS5;
IL1-mediated signaling events	6	234	3.59281	0.967273	0.59391	1	1	1	MKNK1; IKBKG; YWHAB; YES1; TNFRSF1A; MYD88;
Caspase cascade in apoptosis	1	52	0.598802	0.731381	0.754644	1	1	1	TNFRSF1A;
Coregulation of Androgen receptor activity	1	61	0.598802	0.62349	0.807841	1	1	1	PRDX1;
Internalization of ErbB1	31	1285	18.5629	0.908875	0.756221	1	1	1	CCNG1; MKNK1; IKBKG; ACTN4; YWHAB; YES1; USF2; TNFRSF1A; BNIP3; RPS6; RPL11; RPL5; BCAT1; PPP1CA; PKM; PGK1; TRIAP1; PRDX1; ARHGDIA; INS; HLA-A; GTF3A; PDCD4; GAPDH; ALDOA; ENO1; EIF4G1; CSNK1G2; CTRC; CHN2; COPS5;
TGF-beta receptor signaling	4	305	2.39521	0.495153	0.965369	1	1	1	MKNK1; YWHAB; YES1; PPP1CA;
FOXA2 and FOXA3 transcription factor networks	1	43	0.598802	0.884425	0.686832	1	1	1	INS;
Posttranslational regulation of adherens junction stability and dissassembly	2	231	1.1976	0.327698	0.986607	1	1	1	YWHAB; PRDX1;
BCR signaling pathway	1	67	0.598802	0.567663	0.836763	1	1	1	IKBKG;
Signaling events mediated by TCPTP	2	92	1.1976	0.822754	0.707071	1	1	1	INS; GTF3A;
Signaling events mediated by VEGFR1 and VEGFR2	31	1293	18.5629	0.903252	0.768815	1	1	1	CCNG1; MKNK1; IKBKG; ACTN4; YWHAB; YES1; USF2; TNFRSF1A; BNIP3; RPS6; RPL11; RPL5; BCAT1; PPP1CA; PKM; PGK1; TRIAP1; PRDX1; ARHGDIA; INS; HLA-A; GTF3A; PDCD4; GAPDH; ALDOA; ENO1; EIF4G1; CSNK1G2; CTRC; CHN2; COPS5;
Beta1 integrin cell surface interactions	31	1348	18.5629	0.866398	0.844193	1	1	1	CCNG1; MKNK1; IKBKG; ACTN4; YWHAB; YES1; USF2; TNFRSF1A; BNIP3; RPS6; RPL11; RPL5; BCAT1; PPP1CA; PKM; PGK1; TRIAP1; PRDX1; ARHGDIA; INS; HLA-A; GTF3A; PDCD4; GAPDH; ALDOA; ENO1; EIF4G1; CSNK1G2; CTRC; CHN2; COPS5;
Thromboxane A2 receptor signaling	1	54	0.598802	0.704297	0.767606	1	1	1	YES1;
Urokinase-type plasminogen activator (uPA) and uPAR-mediated signaling	31	1285	18.5629	0.908875	0.756221	1	1	1	CCNG1; MKNK1; IKBKG; ACTN4; YWHAB; YES1; USF2; TNFRSF1A; BNIP3; RPS6; RPL11; RPL5; BCAT1; PPP1CA; PKM; PGK1; TRIAP1; PRDX1; ARHGDIA; INS; HLA-A; GTF3A; PDCD4; GAPDH; ALDOA; ENO1; EIF4G1; CSNK1G2; CTRC; CHN2; COPS5;
TCR signaling in na&#xef;ve CD8+ T cells	3	127	1.79641	0.89256	0.661111	1	1	1	IKBKG; TNFRSF1A; HLA-A;
Ceramide signaling pathway	2	49	1.1976	1.54461	0.375326	1	1	1	TNFRSF1A; PDGFA;
Reelin signaling pathway	1	29	0.598802	1.31124	0.542567	1	1	1	MAPK8IP1;
Signaling mediated by p38-alpha and p38-beta	2	50	1.1976	1.51373	0.384862	1	1	1	MKNK1; YWHAB;
Signaling by Aurora kinases	2	98	1.1976	0.772386	0.739533	1	1	1	IKBKG; TNFRSF1A;
Validated nuclear estrogen receptor alpha network	2	64	1.1976	1.18265	0.510515	1	1	1	XBP1; PDIA2;
Polo-like kinase signaling events in the cell cycle	3	109	1.79641	1.03994	0.557211	1	1	1	IKBKG; TPT1; TNFRSF1A;
IFN-gamma pathway	31	1293	18.5629	0.903252	0.768815	1	1	1	CCNG1; MKNK1; IKBKG; ACTN4; YWHAB; YES1; USF2; TNFRSF1A; BNIP3; RPS6; RPL11; RPL5; BCAT1; PPP1CA; PKM; PGK1; TRIAP1; PRDX1; ARHGDIA; INS; HLA-A; GTF3A; PDCD4; GAPDH; ALDOA; ENO1; EIF4G1; CSNK1G2; CTRC; CHN2; COPS5;
Regulation of RAC1 activity	5	205	2.99401	0.920389	0.640333	1	1	1	ARHGDIA; INS; ABR; CHN2; CFL1;
PAR1-mediated thrombin signaling events	31	1296	18.5629	0.901161	0.773433	1	1	1	CCNG1; MKNK1; IKBKG; ACTN4; YWHAB; YES1; USF2; TNFRSF1A; BNIP3; RPS6; RPL11; RPL5; BCAT1; PPP1CA; PKM; PGK1; TRIAP1; PRDX1; ARHGDIA; INS; HLA-A; GTF3A; PDCD4; GAPDH; ALDOA; ENO1; EIF4G1; CSNK1G2; CTRC; CHN2; COPS5;
Noncanonical Wnt signaling pathway	3	182	1.79641	0.622845	0.8678	1	1	1	YWHAB; YES1; PRDX1;
Regulation of p38-alpha and p38-beta	3	164	1.79641	0.691202	0.816936	1	1	1	MKNK1; YWHAB; YES1;
PDGFR-beta signaling pathway	31	1285	18.5629	0.908875	0.756221	1	1	1	CCNG1; MKNK1; IKBKG; ACTN4; YWHAB; YES1; USF2; TNFRSF1A; BNIP3; RPS6; RPL11; RPL5; BCAT1; PPP1CA; PKM; PGK1; TRIAP1; PRDX1; ARHGDIA; INS; HLA-A; GTF3A; PDCD4; GAPDH; ALDOA; ENO1; EIF4G1; CSNK1G2; CTRC; CHN2; COPS5;
Canonical Wnt signaling pathway	2	155	1.1976	0.488366	0.921834	1	1	1	YWHAB; PRDX1;
HIF-2-alpha transcription factor network	2	34	1.1976	2.22586	0.227874	1	1	1	TCEB2; PGK1;
E-cadherin signaling in the nascent adherens junction	2	275	1.1976	0.275268	0.995427	1	1	1	YWHAB; PRDX1;
Integrin-linked kinase signaling	14	654	8.38323	0.806794	0.839837	1	1	1	MKNK1; YWHAB; YES1; USF2; BNIP3; PPP1CA; PKM; PGK1; PRDX1; INS; HLA-A; ALDOA; ENO1; COPS5;
Regulation of nuclear beta catenin signaling and target gene transcription	2	135	1.1976	0.560711	0.878923	1	1	1	YWHAB; PRDX1;
Ephrin B reverse signaling	1	30	0.598802	1.26755	0.554768	1	1	1	YES1;
p38 MAPK signaling pathway	3	189	1.79641	0.599778	0.883969	1	1	1	MKNK1; YWHAB; YES1;
EGF receptor (ErbB1) signaling pathway	31	1285	18.5629	0.908875	0.756221	1	1	1	CCNG1; MKNK1; IKBKG; ACTN4; YWHAB; YES1; USF2; TNFRSF1A; BNIP3; RPS6; RPL11; RPL5; BCAT1; PPP1CA; PKM; PGK1; TRIAP1; PRDX1; ARHGDIA; INS; HLA-A; GTF3A; PDCD4; GAPDH; ALDOA; ENO1; EIF4G1; CSNK1G2; CTRC; CHN2; COPS5;
p75(NTR)-mediated signaling	5	178	2.99401	1.05999	0.51385	1	1	1	IKBKG; YWHAB; TNFRSF1A; MYD88; ARHGDIA;
Thrombin/protease-activated receptor (PAR) pathway	31	1297	18.5629	0.900466	0.774959	1	1	1	CCNG1; MKNK1; IKBKG; ACTN4; YWHAB; YES1; USF2; TNFRSF1A; BNIP3; RPS6; RPL11; RPL5; BCAT1; PPP1CA; PKM; PGK1; TRIAP1; PRDX1; ARHGDIA; INS; HLA-A; GTF3A; PDCD4; GAPDH; ALDOA; ENO1; EIF4G1; CSNK1G2; CTRC; CHN2; COPS5;
Class I PI3K signaling events	31	1285	18.5629	0.908875	0.756221	1	1	1	CCNG1; MKNK1; IKBKG; ACTN4; YWHAB; YES1; USF2; TNFRSF1A; BNIP3; RPS6; RPL11; RPL5; BCAT1; PPP1CA; PKM; PGK1; TRIAP1; PRDX1; ARHGDIA; INS; HLA-A; GTF3A; PDCD4; GAPDH; ALDOA; ENO1; EIF4G1; CSNK1G2; CTRC; CHN2; COPS5;
Arf6 signaling events	31	1285	18.5629	0.908875	0.756221	1	1	1	CCNG1; MKNK1; IKBKG; ACTN4; YWHAB; YES1; USF2; TNFRSF1A; BNIP3; RPS6; RPL11; RPL5; BCAT1; PPP1CA; PKM; PGK1; TRIAP1; PRDX1; ARHGDIA; INS; HLA-A; GTF3A; PDCD4; GAPDH; ALDOA; ENO1; EIF4G1; CSNK1G2; CTRC; CHN2; COPS5;
Plasma membrane estrogen receptor signaling	31	1298	18.5629	0.899772	0.776479	1	1	1	CCNG1; MKNK1; IKBKG; ACTN4; YWHAB; YES1; USF2; TNFRSF1A; BNIP3; RPS6; RPL11; RPL5; BCAT1; PPP1CA; PKM; PGK1; TRIAP1; PRDX1; ARHGDIA; INS; HLA-A; GTF3A; PDCD4; GAPDH; ALDOA; ENO1; EIF4G1; CSNK1G2; CTRC; CHN2; COPS5;
FoxO family signaling	2	49	1.1976	1.54461	0.375326	1	1	1	YWHAB; CSNK1G2;
IL2-mediated signaling events	3	115	1.79641	0.985689	0.593869	1	1	1	IKBKG; TNFRSF1A; RPS6;
FAS (CD95) signaling pathway	3	130	1.79641	0.871964	0.676618	1	1	1	IKBKG; TNFRSF1A; PDGFA;
C-MYB transcription factor network	2	84	1.1976	0.901102	0.65866	1	1	1	ANPEP; SND1;
Signaling events mediated by HDAC Class III	1	39	0.598802	0.975112	0.650997	1	1	1	TUBA1B;
IL3-mediated signaling events	31	1292	18.5629	0.903951	0.767263	1	1	1	CCNG1; MKNK1; IKBKG; ACTN4; YWHAB; YES1; USF2; TNFRSF1A; BNIP3; RPS6; RPL11; RPL5; BCAT1; PPP1CA; PKM; PGK1; TRIAP1; PRDX1; ARHGDIA; INS; HLA-A; GTF3A; PDCD4; GAPDH; ALDOA; ENO1; EIF4G1; CSNK1G2; CTRC; CHN2; COPS5;
AP-1 transcription factor network	14	621	8.38323	0.849666	0.78018	1	1	1	MKNK1; YWHAB; YES1; USF2; BNIP3; PPP1CA; PKM; PGK1; PRDX1; INS; HLA-A; ALDOA; ENO1; COPS5;
Signaling events regulated by Ret tyrosine kinase	2	69	1.1976	1.09697	0.551209	1	1	1	IKBKG; TNFRSF1A;
Hypoxic and oxygen homeostasis regulation of HIF-1-alpha	8	80	4.79042	3.77048	0.00119044	1	0.0584018	0.278841	NAA10; TCEB2; BNIP3; PKM; PGK1; ALDOA; ENO1; COPS5;
amb2 Integrin signaling	1	40	0.598802	0.95074	0.66032	1	1	1	YES1;
Hedgehog signaling events mediated by Gli proteins	1	48	0.598802	0.792316	0.726525	1	1	1	CSNK1G2;
mTOR signaling pathway	31	1285	18.5629	0.908875	0.756221	1	1	1	CCNG1; MKNK1; IKBKG; ACTN4; YWHAB; YES1; USF2; TNFRSF1A; BNIP3; RPS6; RPL11; RPL5; BCAT1; PPP1CA; PKM; PGK1; TRIAP1; PRDX1; ARHGDIA; INS; HLA-A; GTF3A; PDCD4; GAPDH; ALDOA; ENO1; EIF4G1; CSNK1G2; CTRC; CHN2; COPS5;
RAC1 signaling pathway	5	205	2.99401	0.920389	0.640333	1	1	1	ARHGDIA; INS; ABR; CHN2; CFL1;
ErbB receptor signaling network	31	1308	18.5629	0.892893	0.791324	1	1	1	CCNG1; MKNK1; IKBKG; ACTN4; YWHAB; YES1; USF2; TNFRSF1A; BNIP3; RPS6; RPL11; RPL5; BCAT1; PPP1CA; PKM; PGK1; TRIAP1; PRDX1; ARHGDIA; INS; HLA-A; GTF3A; PDCD4; GAPDH; ALDOA; ENO1; EIF4G1; CSNK1G2; CTRC; CHN2; COPS5;
Signaling events mediated by focal adhesion kinase	31	1285	18.5629	0.908875	0.756221	1	1	1	CCNG1; MKNK1; IKBKG; ACTN4; YWHAB; YES1; USF2; TNFRSF1A; BNIP3; RPS6; RPL11; RPL5; BCAT1; PPP1CA; PKM; PGK1; TRIAP1; PRDX1; ARHGDIA; INS; HLA-A; GTF3A; PDCD4; GAPDH; ALDOA; ENO1; EIF4G1; CSNK1G2; CTRC; CHN2; COPS5;
VEGF and VEGFR signaling network	31	1301	18.5629	0.897697	0.781	1	1	1	CCNG1; MKNK1; IKBKG; ACTN4; YWHAB; YES1; USF2; TNFRSF1A; BNIP3; RPS6; RPL11; RPL5; BCAT1; PPP1CA; PKM; PGK1; TRIAP1; PRDX1; ARHGDIA; INS; HLA-A; GTF3A; PDCD4; GAPDH; ALDOA; ENO1; EIF4G1; CSNK1G2; CTRC; CHN2; COPS5;
Insulin-mediated glucose transport	2	29	1.1976	2.6095	0.179097	1	1	1	YWHAB; INS;
Alpha9 beta1 integrin signaling events	31	1302	18.5629	0.897008	0.782495	1	1	1	CCNG1; MKNK1; IKBKG; ACTN4; YWHAB; YES1; USF2; TNFRSF1A; BNIP3; RPS6; RPL11; RPL5; BCAT1; PPP1CA; PKM; PGK1; TRIAP1; PRDX1; ARHGDIA; INS; HLA-A; GTF3A; PDCD4; GAPDH; ALDOA; ENO1; EIF4G1; CSNK1G2; CTRC; CHN2; COPS5;
ALK1 pathway	4	324	2.39521	0.466117	0.976079	1	1	1	MKNK1; YWHAB; YES1; PPP1CA;
Arf6 downstream pathway	31	1285	18.5629	0.908875	0.756221	1	1	1	CCNG1; MKNK1; IKBKG; ACTN4; YWHAB; YES1; USF2; TNFRSF1A; BNIP3; RPS6; RPL11; RPL5; BCAT1; PPP1CA; PKM; PGK1; TRIAP1; PRDX1; ARHGDIA; INS; HLA-A; GTF3A; PDCD4; GAPDH; ALDOA; ENO1; EIF4G1; CSNK1G2; CTRC; CHN2; COPS5;
Role of Calcineurin-dependent NFAT signaling in lymphocytes	1	95	0.598802	0.400369	0.923915	1	1	1	YWHAB;
IL4-mediated signaling events	1	62	0.598802	0.613435	0.812992	1	1	1	GTF3A;
HIV-1 Nef: Negative effector of Fas and TNF-alpha	1	35	0.598802	1.08652	0.611088	1	1	1	TNFRSF1A;
Signaling events mediated by PTP1B	3	52	1.79641	2.17966	0.159157	1	1	1	CAPN1; YES1; INS;
Validated transcriptional targets of AP1 family members Fra1 and Fra2	2	134	1.1976	0.564895	0.876291	1	1	1	USF2; HLA-A;
CXCR4-mediated signaling events	4	190	2.39521	0.794835	0.749251	1	1	1	IKBKG; YES1; TNFRSF1A; CFL1;
S1P1 pathway	31	1285	18.5629	0.908875	0.756221	1	1	1	CCNG1; MKNK1; IKBKG; ACTN4; YWHAB; YES1; USF2; TNFRSF1A; BNIP3; RPS6; RPL11; RPL5; BCAT1; PPP1CA; PKM; PGK1; TRIAP1; PRDX1; ARHGDIA; INS; HLA-A; GTF3A; PDCD4; GAPDH; ALDOA; ENO1; EIF4G1; CSNK1G2; CTRC; CHN2; COPS5;
FOXA1 transcription factor network	2	44	1.1976	1.7201	0.326842	1	1	1	XBP1; INS;
Alpha-synuclein signaling	1	33	0.598802	1.15235	0.589464	1	1	1	YES1;
Netrin-mediated signaling events	1	32	0.598802	1.18835	0.578208	1	1	1	YES1;
EPHA2 forward signaling	1	19	0.598802	2.001	0.400711	1	1	1	ACP1;
ATM pathway	6	307	3.59281	0.737277	0.832585	1	1	1	CCNG1; YWHAB; RPL11; RPL5; TRIAP1; CSNK1G2;
TNF receptor signaling pathway	6	299	3.59281	0.757003	0.8134	1	1	1	MKNK1; IKBKG; YWHAB; YES1; TNFRSF1A; PDGFA;
p53 pathway	5	189	2.99401	0.998302	0.567735	1	1	1	CCNG1; RPL11; RPL5; TRIAP1; CSNK1G2;
ErbB1 downstream signaling	31	1285	18.5629	0.908875	0.756221	1	1	1	CCNG1; MKNK1; IKBKG; ACTN4; YWHAB; YES1; USF2; TNFRSF1A; BNIP3; RPS6; RPL11; RPL5; BCAT1; PPP1CA; PKM; PGK1; TRIAP1; PRDX1; ARHGDIA; INS; HLA-A; GTF3A; PDCD4; GAPDH; ALDOA; ENO1; EIF4G1; CSNK1G2; CTRC; CHN2; COPS5;
EGFR-dependent Endothelin signaling events	31	1286	18.5629	0.908168	0.757818	1	1	1	CCNG1; MKNK1; IKBKG; ACTN4; YWHAB; YES1; USF2; TNFRSF1A; BNIP3; RPS6; RPL11; RPL5; BCAT1; PPP1CA; PKM; PGK1; TRIAP1; PRDX1; ARHGDIA; INS; HLA-A; GTF3A; PDCD4; GAPDH; ALDOA; ENO1; EIF4G1; CSNK1G2; CTRC; CHN2; COPS5;
Syndecan-4-mediated signaling events	3	209	1.79641	0.542386	0.920922	1	1	1	YWHAB; YES1; PRDX1;
ATR signaling pathway	6	250	3.59281	0.90537	0.658391	1	1	1	CCNG1; YWHAB; RPL11; RPL5; TRIAP1; CSNK1G2;
Regulation of nuclear SMAD2/3 signaling	4	305	2.39521	0.495153	0.965369	1	1	1	MKNK1; YWHAB; YES1; PPP1CA;
ALK1 signaling events	4	321	2.39521	0.470473	0.974624	1	1	1	MKNK1; YWHAB; YES1; PPP1CA;
Arf6 trafficking events	31	1285	18.5629	0.908875	0.756221	1	1	1	CCNG1; MKNK1; IKBKG; ACTN4; YWHAB; YES1; USF2; TNFRSF1A; BNIP3; RPS6; RPL11; RPL5; BCAT1; PPP1CA; PKM; PGK1; TRIAP1; PRDX1; ARHGDIA; INS; HLA-A; GTF3A; PDCD4; GAPDH; ALDOA; ENO1; EIF4G1; CSNK1G2; CTRC; CHN2; COPS5;
E-cadherin signaling events	2	280	1.1976	0.270353	0.995961	1	1	1	YWHAB; PRDX1;
Androgen-mediated signaling	1	130	0.598802	0.292586	0.970842	1	1	1	PRDX1;
Endothelins	31	1304	18.5629	0.895632	0.785464	1	1	1	CCNG1; MKNK1; IKBKG; ACTN4; YWHAB; YES1; USF2; TNFRSF1A; BNIP3; RPS6; RPL11; RPL5; BCAT1; PPP1CA; PKM; PGK1; TRIAP1; PRDX1; ARHGDIA; INS; HLA-A; GTF3A; PDCD4; GAPDH; ALDOA; ENO1; EIF4G1; CSNK1G2; CTRC; CHN2; COPS5;
a6b1 and a6b4 Integrin signaling	1	35	0.598802	1.08652	0.611088	1	1	1	YWHAB;
Regulation of retinoblastoma protein	2	66	1.1976	1.14682	0.527078	1	1	1	BRD2; DNMT1;
TCR signaling in na&#xef;ve CD4+ T cells	2	133	1.1976	0.569142	0.873607	1	1	1	IKBKG; TNFRSF1A;
Notch signaling pathway	1	94	0.598802	0.404628	0.921808	1	1	1	ENO1;
IL5-mediated signaling events	31	1289	18.5629	0.906055	0.762569	1	1	1	CCNG1; MKNK1; IKBKG; ACTN4; YWHAB; YES1; USF2; TNFRSF1A; BNIP3; RPS6; RPL11; RPL5; BCAT1; PPP1CA; PKM; PGK1; TRIAP1; PRDX1; ARHGDIA; INS; HLA-A; GTF3A; PDCD4; GAPDH; ALDOA; ENO1; EIF4G1; CSNK1G2; CTRC; CHN2; COPS5;
IL23-mediated signaling events	2	66	1.1976	1.14682	0.527078	1	1	1	IKBKG; TNFRSF1A;
Direct p53 effectors	2	138	1.1976	0.548522	0.886512	1	1	1	CCNG1; TRIAP1;
IL12-mediated signaling events	3	111	1.79641	1.02121	0.569647	1	1	1	IKBKG; TNFRSF1A; HLA-A;
IL2 signaling events mediated by PI3K	3	67	1.79641	1.69175	0.262543	1	1	1	IKBKG; TNFRSF1A; RPS6;
Sphingosine 1-phosphate (S1P) pathway	32	1308	19.1617	0.921687	0.729917	1	1	1	CCNG1; MKNK1; IKBKG; ACTN4; YWHAB; YES1; USF2; TNFRSF1A; BNIP3; RPS6; RPL11; RPL5; BCAT1; PPP1CA; PKM; PGK1; PDGFA; TRIAP1; PRDX1; ARHGDIA; INS; HLA-A; GTF3A; PDCD4; GAPDH; ALDOA; ENO1; EIF4G1; CSNK1G2; CTRC; CHN2; COPS5;
Regulation of Androgen receptor activity	1	108	0.598802	0.352181	0.946683	1	1	1	PRDX1;
Proteoglycan syndecan-mediated signaling events	31	1342	18.5629	0.870272	0.836927	1	1	1	CCNG1; MKNK1; IKBKG; ACTN4; YWHAB; YES1; USF2; TNFRSF1A; BNIP3; RPS6; RPL11; RPL5; BCAT1; PPP1CA; PKM; PGK1; TRIAP1; PRDX1; ARHGDIA; INS; HLA-A; GTF3A; PDCD4; GAPDH; ALDOA; ENO1; EIF4G1; CSNK1G2; CTRC; CHN2; COPS5;
BMP receptor signaling	4	226	2.39521	0.668229	0.857225	1	1	1	MKNK1; YWHAB; YES1; PPP1CA;
Endogenous TLR signaling	3	57	1.79641	1.98849	0.192235	1	1	1	IKBKG; TNFRSF1A; MYD88;
Aurora A signaling	2	64	1.1976	1.18265	0.510515	1	1	1	IKBKG; TNFRSF1A;
RhoA signaling pathway	5	205	2.99401	0.920389	0.640333	1	1	1	ARHGDIA; INS; ABR; CHN2; CFL1;
Class I PI3K signaling events mediated by Akt	31	1285	18.5629	0.908875	0.756221	1	1	1	CCNG1; MKNK1; IKBKG; ACTN4; YWHAB; YES1; USF2; TNFRSF1A; BNIP3; RPS6; RPL11; RPL5; BCAT1; PPP1CA; PKM; PGK1; TRIAP1; PRDX1; ARHGDIA; INS; HLA-A; GTF3A; PDCD4; GAPDH; ALDOA; ENO1; EIF4G1; CSNK1G2; CTRC; CHN2; COPS5;
LKB1 signaling events	31	1305	18.5629	0.894946	0.786939	1	1	1	CCNG1; MKNK1; IKBKG; ACTN4; YWHAB; YES1; USF2; TNFRSF1A; BNIP3; RPS6; RPL11; RPL5; BCAT1; PPP1CA; PKM; PGK1; TRIAP1; PRDX1; ARHGDIA; INS; HLA-A; GTF3A; PDCD4; GAPDH; ALDOA; ENO1; EIF4G1; CSNK1G2; CTRC; CHN2; COPS5;
Regulation of RhoA activity	5	205	2.99401	0.920389	0.640333	1	1	1	ARHGDIA; INS; ABR; CHN2; CFL1;
Signaling events mediated by PRL	3	23	1.79641	4.92673	0.0220401	1	0.594665	1	RABGGTB; PTP4A3; TUBA1B;
Trk receptor signaling mediated by PI3K and PLC-gamma	1	63	0.598802	0.603699	0.818007	1	1	1	YWHAB;
Wnt	1	82	0.598802	0.463835	0.891506	1	1	1	MAPK8IP1;
KitReceptor	1	54	0.598802	0.704297	0.767606	1	1	1	YES1;
Alpha6Beta4Integrin	2	48	1.1976	1.57679	0.365731	1	1	1	YWHAB; YES1;
TNF alpha/NF-kB	10	171	5.98802	2.20456	0.0152463	1	0.489055	1	PSMD6; IKBKG; YWHAB; TNFRSF1A; RPS13; RPL30; RPL4; PSMB5; MTIF2; TXLNA;
TGFBR	2	125	1.1976	0.605564	0.850148	1	1	1	FNTA; COPS5;
EGFR1	2	138	1.1976	0.548522	0.886512	1	1	1	YWHAB; EEF1A1;
Mesenchymal-to-epithelial transition	7	223	4.19162	1.18387	0.380444	1	1	1	CAPN1; XBP1; MTUS1; ICA1; SH3YL1; SLC35A3; CD24;

## Sheet: Protein domain
Analysis: Protein domain
Dataset name: DEGs by SAM
Number of genes in the dataset: 299
Number of genes in the dataset (which are available in Protein domain database) :203
Number of genes in background: 14847
Is analysis quantitative: No
						Corrected p-values
Protein domain	No. of genes in the dataset	No. of genes in the background dataset	Percentage of genes	Fold enrichment	P-value (Hypergeometric test)	Bonferroni method	BH method	Q-value (Storey-Tibshirani method)	genes mapped (from input data set)
coiled coil region	39	2968	19.2118	0.961241	0.637793	1	1	1	PSMD6; SFI1; CEP57; BBIP1; CCPG1; IFT20; HAP1; IKBKG; KDM5C; SSFA2; SNRNP70; RPS6; RPL24; BRD2; RANGAP1; MTUS1; DNAJC11; POLG; NUCB2; MTIF2; MAP1A; IGBP1; TBL2; GAS8; RSL1D1; CCDC28A; COG4; FNTA; UFL1; TXLNA; EIF4G1; DMD; TUBA3D; PACSIN2; RPL35; TADA3; TUBB4B; TCIRG1; BCAP31;
UBCc	1	42	0.492611	1.75829	0.439555	1	1	1	UBE2J1;
signal peptide	65	3668	32.0197	1.2962	0.0107606	1	0.884174	1	TMEM59; GPR37L1; CLDN10; MCFD2; PLOD3; CD164; TPST2; CA12; UCN; TNFRSF1A; TM7SF2; SSR4; SPINK1; PDIA2; SLC39A8; CELA2A; REG1B; REG1A; PSAP; PRG2; CTSA; PNLIPRP1; PNLIP; SERPINI2; SARAF; PDGFA; CELA2B; TMED7; P4HB; NUCB2; NRCAM; NFE2L1; LRRC37A2; NDUFS8; CTRB2; DNAJB9; LAMP1; KLK1; INS; HLA-B; HLA-A; HDLBP; ABR; GPX4; GP2; GOT2; GLRB; TBL2; SLC39A14; SLC35A3; ANGEL1; DPEP1; DMD; CTRL; CPA2; CPA1; …
transmembrane domain	52	4771	25.6158	0.797257	0.982664	1	1	1	SEC22B; EI24; TMEM59; GPR37L1; CCPG1; CLDN10; CD164; SLC4A4; SLC43A1; ATG9A; CA12; TNFRSF1A; TM7SF2; BNIP3; SLC39A8; MTUS1; PIGH; ATP6V0C; ATP8B1; SARAF; UBE2J1; P2RX1; NRCAM; FXYD2; LRRC37A2; LAMP1; AQP8; HLA-B; HLA-A; SLC25A5; ANPEP; CXCR3; GP2; GLRB; SERP1; LETMD1; TMEM184B; SLC39A14; SLC35A3; DHODH; DHCR7; COX8A; SEC63; B4GAT1; SEC61B; PNPLA6; TMEM5; TCIRG1; RAMP1; TIMM17B; BCAP31; CD24;
TPR	1	93	0.492611	0.79417	0.723171	1	1	1	SGTA;
WW	1	49	0.492611	1.50716	0.491195	1	1	1	DMD;
RhoGAP	2	65	0.985222	2.26119	0.223008	1	1	1	ABR; CHN2;
IG	1	340	0.492611	0.217246	0.991222	1	1	1	NRCAM;
Arfaptin	1	5	0.492611	14.7437	0.0665286	1	1	1	ICA1;
ZnF_C2H2	4	799	1.97044	0.36704	0.995783	1	1	1	ZNF33B; ZNF22; ZNF593; GTF3A;
EFh	4	144	1.97044	2.03645	0.135131	1	1	1	CAPNS1; CAPN1; ACTN4; NUCB2;
S_TKc	1	307	0.492611	0.240597	0.986032	1	1	1	MKNK1;
PINT	1	16	0.492611	4.61372	0.197791	1	1	1	PSMD6;
DEXDc	1	112	0.492611	0.659456	0.787274	1	1	1	SKIV2L;
HELICc	1	111	0.492611	0.665397	0.784303	1	1	1	SKIV2L;
RRM	5	221	2.46305	1.65786	0.185978	1	1	1	PABPC4; SNRNP70; RBM3; HNRNPAB; CIRBP;
RING	1	311	0.492611	0.237503	0.986796	1	1	1	SIAH2;
SH3	6	216	2.95567	2.0348	0.0764432	1	1	1	MAPK8IP1; YES1; LASP1; SH3YL1; DLG3; PACSIN2;
PTB	1	36	0.492611	2.05126	0.391164	1	1	1	MAPK8IP1;
CH	2	66	0.985222	2.22694	0.228052	1	1	1	ACTN4; DMD;
SPEC	2	32	0.985222	4.59232	0.0706073	1	1	1	ACTN4; DMD;
ZnF_ZZ	1	19	0.492611	3.88562	0.230285	1	1	1	DMD;
LRR	3	233	1.47783	0.944743	0.620788	1	1	1	RANGAP1; LRRC37A2; KDM2A;
LRR_TYP	1	132	0.492611	0.559546	0.838844	1	1	1	LRRC37A2;
IGc2	1	211	0.492611	0.350058	0.946375	1	1	1	NRCAM;
KH	1	40	0.492611	1.84618	0.423866	1	1	1	HDLBP;
FN3	1	187	0.492611	0.394983	0.925042	1	1	1	NRCAM;
KRAB	1	376	0.492611	0.196446	0.994718	1	1	1	ZNF33B;
calpain_III	1	12	0.492611	6.15035	0.152333	1	1	1	CAPN1;
HLH	1	116	0.492611	0.636719	0.798758	1	1	1	USF2;
WD40	2	269	0.985222	0.546448	0.885723	1	1	1	PEX7; TBL2;
CRF	1	3	0.492611	24.5401	0.0404628	1	1	1	UCN;
Tryp_SPc	8	115	3.94089	5.09353	0.000180239	0.174832	0.087416	0.530778	CELA2A; PRSS3; CELA2B; CTRB2; KLK1; CTRL; CTRC; CELA3A;
UBQ	2	45	0.985222	3.26594	0.125863	1	1	1	TCEB2; RPS27A;
SRP54_N	1	2	0.492611	36.7491	0.0271596	1	1	1	SRP54;
SRP54	1	2	0.492611	36.7491	0.0271596	1	1	1	SRP54;
AAA	1	145	0.492611	0.509384	0.86548	1	1	1	SRP54;
Zn_pept	4	21	1.97044	13.9585	0.0001692	0.164124	0.087416	0.530778	CPB1; CPA3; CPA2; CPA1;
CYCLIN	2	37	0.985222	3.9719	0.0907535	1	1	1	CCNG1; CCNC;
HOX	1	234	0.492611	0.315652	0.961118	1	1	1	SIX6;
PDZ	1	150	0.492611	0.492405	0.874516	1	1	1	DLG3;
RAB	2	64	0.985222	2.29652	0.217973	1	1	1	RAB40C; RAB21;
PH	1	278	0.492611	0.265694	0.979009	1	1	1	ABR;
C2	1	138	0.492611	0.53522	0.851734	1	1	1	ABR;
FBOX	1	52	0.492611	1.42022	0.51185	1	1	1	KDM2A;
GoLoco	1	7	0.492611	10.5372	0.0918898	1	1	1	RAP1GAP;
LIM	1	73	0.492611	1.01172	0.634856	1	1	1	LASP1;
DnaJ	3	50	1.47783	4.40181	0.0308522	1	1	1	DNAJC11; DNAJB9; SEC63;
SH2	2	111	0.985222	1.32421	0.449894	1	1	1	YES1; CHN2;
TyrKc	1	88	0.492611	0.839288	0.703318	1	1	1	YES1;
GuKc	1	26	0.492611	2.8399	0.301101	1	1	1	DLG3;
PTPc	1	37	0.492611	1.99583	0.399508	1	1	1	PTPN20;
PWWP	1	19	0.492611	3.88562	0.230285	1	1	1	HDGF;
S4	1	5	0.492611	14.7437	0.0665286	1	1	1	RPS4X;
JmjC	3	33	1.47783	6.66872	0.0101625	1	0.884174	1	KDM5C; PHF8; KDM2A;
TIR	1	19	0.492611	3.88562	0.230285	1	1	1	MYD88;
NDK	1	10	0.492611	7.37919	0.128652	1	1	1	NME4;
DEATH	2	27	0.985222	5.44243	0.0522118	1	1	1	TNFRSF1A; MYD88;
Cog4	1	1	0.492611	73.1344	0.0136728	1	0.884174	1	COG4;
TRASH	1	8	0.492611	9.22169	0.104312	1	1	1	RPL24;
TUDOR	1	27	0.492611	2.73475	0.310674	1	1	1	SND1;
PHD	3	92	1.47783	2.39251	0.131617	1	1	1	KDM5C; PHF8; KDM2A;
P4Hc	1	16	0.492611	4.61372	0.197791	1	1	1	PLOD3;
BRLZ	2	52	0.985222	2.82638	0.158741	1	1	1	XBP1; NFE2L1;
TFS2N	1	12	0.492611	6.15035	0.152333	1	1	1	TCEA1;
SAM	1	92	0.492611	0.802801	0.719309	1	1	1	PHC2;
FCH	1	20	0.492611	3.69144	0.240823	1	1	1	PACSIN2;
IGc1	2	41	0.985222	3.58449	0.10792	1	1	1	HLA-B; HLA-A;
TGFB	1	38	0.492611	1.94332	0.407739	1	1	1	NRTN;
KAZAL	1	47	0.492611	1.57128	0.476944	1	1	1	SPINK1;
CLECT	3	86	1.47783	2.55941	0.113583	1	1	1	REG1B; REG1A; PRG2;
C1	1	67	0.492611	1.10231	0.603258	1	1	1	CHN2;
PA2c	1	10	0.492611	7.37919	0.128652	1	1	1	PLA2G1B;
JAB_MPN	2	12	0.985222	12.2398	0.0112191	1	0.884174	1	COPS5; PRPF8;
RhoGEF	1	67	0.492611	1.10231	0.603258	1	1	1	ABR;
cNMP	1	34	0.492611	2.17188	0.374126	1	1	1	PNPLA6;
TNFR	1	26	0.492611	2.8399	0.301101	1	1	1	TNFRSF1A;
Carb_anhydrase	1	17	0.492611	4.34249	0.208771	1	1	1	CA12;
IlGF	1	11	0.492611	6.70897	0.140573	1	1	1	INS;
Tubulin	3	23	1.47783	9.5669	0.00364546	1	0.707219	1	TUBA3D; TUBB4B; TUBA1B;
Tubulin_C	3	22	1.47783	10.0016	0.00320192	1	0.707219	1	TUBA3D; TUBB4B; TUBA1B;
PGAM	1	10	0.492611	7.37919	0.128652	1	1	1	PGAM1;
SERPIN	1	35	0.492611	2.10985	0.382704	1	1	1	SERPINI2;
BAH	1	11	0.492611	6.70897	0.140573	1	1	1	DNMT1;
ArfGap	1	28	0.492611	2.63712	0.320116	1	1	1	ARFGAP3;
SOCS_box	1	38	0.492611	1.94332	0.407739	1	1	1	RAB40C;
SOCS	1	22	0.492611	3.35601	0.261469	1	1	1	RAB40C;
ADF	1	10	0.492611	7.37919	0.128652	1	1	1	CFL1;
ZP	1	15	0.492611	4.9211	0.186659	1	1	1	GP2;
MAGUK_N_PEST	1	4	0.492611	18.4204	0.053585	1	1	1	DLG3;
Gp_dh_N	1	2	0.492611	36.7491	0.0271596	1	1	1	GAPDH;
BROMO	1	43	0.492611	1.71741	0.44724	1	1	1	BRD2;
Sec63	1	4	0.492611	18.4204	0.053585	1	1	1	SEC63;
malic	1	3	0.492611	24.5401	0.0404628	1	1	1	ME2;
Malic_M	1	3	0.492611	24.5401	0.0404628	1	1	1	ME2;
MIF4G	1	10	0.492611	7.37919	0.128652	1	1	1	EIF4G1;
MA3	2	6	0.985222	24.4593	0.00269131	1	0.707219	1	PDCD4; EIF4G1;
eIF5C	1	7	0.492611	10.5372	0.0918898	1	1	1	EIF4G1;
JmjN	1	9	0.492611	8.19819	0.116565	1	1	1	KDM5C;
ZnF_C2C2	1	6	0.492611	12.2905	0.0792961	1	1	1	TCEA1;
Longin	1	5	0.492611	14.7437	0.0665286	1	1	1	SEC22B;
KRAP_IP3R_bind	1	3	0.492611	24.5401	0.0404628	1	1	1	SSFA2;
Enolase_N	1	4	0.492611	18.4204	0.053585	1	1	1	ENO1;
Enolase_C	1	4	0.492611	18.4204	0.053585	1	1	1	ENO1;
CY	1	17	0.492611	4.34249	0.208771	1	1	1	CSTB;
AP3B1_C	1	2	0.492611	36.7491	0.0271596	1	1	1	AP3B2;
EF-1_beta_acid	1	2	0.492611	36.7491	0.0271596	1	1	1	EEF1B2;
EF1_GNE	1	2	0.492611	36.7491	0.0271596	1	1	1	EEF1B2;
ICA69	1	2	0.492611	36.7491	0.0271596	1	1	1	ICA1;
14_3_3	1	7	0.492611	10.5372	0.0918898	1	1	1	YWHAB;
DM3	1	12	0.492611	6.15035	0.152333	1	1	1	PRKRIR;
THAP	1	12	0.492611	6.15035	0.152333	1	1	1	PRKRIR;
DSHCT	1	2	0.492611	36.7491	0.0271596	1	1	1	SKIV2L;
SAPA	1	3	0.492611	24.5401	0.0404628	1	1	1	PSAP;
SapB	1	6	0.492611	12.2905	0.0792961	1	1	1	PSAP;
BRIGHT	1	15	0.492611	4.9211	0.186659	1	1	1	KDM5C;
ARID	1	15	0.492611	4.9211	0.186659	1	1	1	KDM5C;
CysPc	1	15	0.492611	4.9211	0.186659	1	1	1	CAPN1;
PP2Ac	2	13	0.985222	11.299	0.0131406	1	0.884174	1	PPP4C; PPP1CA;
EMP24_GP25L	2	11	0.985222	13.3515	0.00943356	1	0.884174	1	TMED7; TMED10;
PDGF	1	9	0.492611	8.19819	0.116565	1	1	1	PDGFA;
LsmAD	1	2	0.492611	36.7491	0.0271596	1	1	1	ATXN2L;
NEBU	1	4	0.492611	18.4204	0.053585	1	1	1	LASP1;
COLIPASE	1	1	0.492611	73.1344	0.0136728	1	0.884174	1	CLPS;
TFS2M	1	7	0.492611	10.5372	0.0918898	1	1	1	TCEA1;
LH2	2	16	0.985222	9.18177	0.0196808	1	1	1	PNLIPRP1; PNLIP;
DMAP_binding	1	6	0.492611	12.2905	0.0792961	1	1	1	DNMT1;
Aamy	1	8	0.492611	9.22169	0.104312	1	1	1	AMY1A;
eIF6	1	1	0.492611	73.1344	0.0136728	1	0.884174	1	EIF6;
LANC_like	1	3	0.492611	24.5401	0.0404628	1	1	1	LANCL1;
Aamy_C	1	5	0.492611	14.7437	0.0665286	1	1	1	AMY1A;
Pumilio	1	4	0.492611	18.4204	0.053585	1	1	1	PUM2;
UBA_e1_C	1	3	0.492611	24.5401	0.0404628	1	1	1	UBA1;
PolyA	1	5	0.492611	14.7437	0.0665286	1	1	1	PABPC4;
THY	1	5	0.492611	14.7437	0.0665286	1	1	1	TMSB10;
POLAc	1	3	0.492611	24.5401	0.0404628	1	1	1	POLG;
LMWPc	1	1	0.492611	73.1344	0.0136728	1	0.884174	1	ACP1;
efhand_Ca_insen	1	6	0.492611	12.2905	0.0792961	1	1	1	ACTN4;
SNc	1	1	0.492611	73.1344	0.0136728	1	0.884174	1	SND1;

## Sheet: Site of expression
Analysis: Site of expression
Dataset name: DEGs by SAM
Number of genes in the dataset: 299
Number of genes in the dataset (which are available in Site of expression database) :297
Number of genes in background: 18297
Is analysis quantitative: No
						Corrected p-values
Site of expression	No. of genes in the dataset	No. of genes in the background dataset	Percentage of genes	Fold enrichment	P-value (Hypergeometric test)	Bonferroni method	BH method	Q-value (Storey-Tibshirani method)	genes mapped (from input data set)
T cells	97	1726	32.6599	3.46244	3.50057e-29	2.96848e-26	1.74616e-27	7.48617e-27	SEC22B; PABPC4; NAA10; CAPNS1; CAPN1; ACTN4; ZNF22; YWHAB; USF2; UBA1; TUFM; TPT1; TCEA1; TALDO1; SRP54; SRP19; SNRNP70; SARS; RPS27A; RPS26; RPS24; RPS23; RPS18; RPS17; RPS13; RPS12; RPS7; RPS6; RPS4X; RPS3A; RPL37A; RPL34; RPL31; RPL29; RPL30; RPL24; RPL22; RPL21; RPL17; RPL11; RPL10; RPL9; RPL7; RPL5; RPL4; RPL3; BRD2; RBM3; RANGAP1; PYGB; PSMB2; INTS10; PPP1CA; PPIA; PKM; PGK1; PGAM1; PRDX1; …
Monocyte	132	2842	44.4444	2.86148	7.1881e-33	6.09551e-30	7.61939e-31	3.26659e-30	SEC22B; TXNL1; PABPC4; SLC4A4; CAPNS1; CAPN1; ACTN4; ATG9A; YWHAB; YES1; UBA1; TUFM; TPT1; TM7SF2; TCEB2; TCEA1; TALDO1; SSR4; SRP54; SRP19; SNRNP70; FSCN1; SLC39A8; SARS; RPS27A; RPS24; RPS23; RPS18; RPS17; RPS13; RPS12; RPS7; RPS6; RPS4X; RPS3A; RPL37A; RPL37; RPL36AL; RPL34; RPL31; RPL29; RPL30; RPL24; RPL22; RPL21; RPL17; RPL11; RPL9; RPL7; RPL5; RPL4; RPL3; RBM3; RANGAP1; PYGB; PSMB3; PSMB2;…
MDA468	56	760	18.8552	4.53999	8.24838e-22	6.99463e-19	2.05724e-20	8.81983e-20	PSMD6; TMSB10; PABPC4; CAPNS1; CAPN1; ACTN4; UBA1; TPT1; FSCN1; SARS; RPS27A; RPS23; RPS13; RPS4X; RPS3A; RPL17; RPL9; RPL7; RPL5; RPL4; RPL3; RANGAP1; PYGB; PSMB5; PSMB2; PSAP; PPP1CA; PPIA; CTSA; PKM; PGK1; PGAM1; ACP1; PRDX1; P4HB; MIF; ARHGDIA; LASP1; HNRNPAB; HLA-B; HLA-A; HDGF; GPI; SND1; GFPT1; ARFGAP3; GAPDH; ALDOA; ENO1; EEF1B2; EEF1A1; CSTB; PACSIN2; CFL1; CCT8; CCT4;
Small intestine	166	8360	55.8923	1.22331	0.000239675	0.203244	0.00144145	0.00617979	PSMD6; SFI1; CEP57; MAPK8IP1; TXNL1; CCPG1; CLDN10; MCFD2; IFT20; HAP1; CCNG1; PLOD3; CCNC; CD164; PABPC4; SLC4A4; IKBKG; SLC43A1; TPST2; NAA10; CAPNS1; CAPN1; ACTN4; ZNF22; YWHAB; YES1; USF2; UCN; UBA1; TUFM; TPT1; TNFRSF1A; SRP19; SPINK1; BNIP3; SNRNP70; SGTA; SLC39A8; SARS; RPS27A; RPS24; RPS12; RPS6; RPL34; RPL30; RPL11; RPL10; RPL9; RPL4; RPL3; BRD2; REG1A; RAP1GAP; RANGAP1; RABGGTB; MTUS1; …
Breast cancer	151	7467	50.8418	1.24586	0.000271304	0.230066	0.00159768	0.00684959	CEP57; MAPK8IP1; TXNL1; CCPG1; CLDN10; MCFD2; IFT20; HAP1; CCNG1; PLOD3; CCNC; STK19; CD164; SLC4A4; IKBKG; SLC43A1; TPST2; NAA10; CAPNS1; CAPN1; ACTN4; CA12; ZNF22; YWHAB; YES1; UCN; UBA1; TUFM; TPT1; TNFRSF1A; TM7SF2; SRP19; BNIP3; SNRNP70; FSCN1; ST6GAL1; SARS; RPS27A; RPS24; RPS12; RPS6; RPL34; RPL30; RPL11; RPL10; RPL9; RPL4; RPL3; REG1A; RBM3; RAP1GAP; RANGAP1; RABGGTB; PSMB2; PSAP; PRKRIR;…
Thyroid cancer	145	7281	48.8215	1.22692	0.000909512	0.771266	0.00470284	0.0201621	CEP57; TXNL1; CCPG1; CLDN10; MCFD2; IFT20; HAP1; CCNG1; PLOD3; CCNC; STK19; CD164; SLC4A4; IKBKG; SLC43A1; TPST2; NAA10; CAPNS1; CAPN1; ACTN4; CA12; ZNF22; YWHAB; YES1; UCN; UBA1; TUFM; TPT1; TNFRSF1A; SRP19; BNIP3; SNRNP70; ST6GAL1; SARS; RPS27A; RPS24; RPS12; RPS6; RPL34; RPL30; RPL11; RPL10; RPL9; RPL4; RPL3; RAP1GAP; RANGAP1; RABGGTB; PSMB2; PSAP; PRKRIR; PPP1CA; PPIA; CTSA; PLA2G1B; PKM; PIG…
Colon	177	8429	59.596	1.29369	1.6395e-06	0.0013903	1.24134e-05	5.32188e-05	PSMD6; CEP57; MAPK8IP1; TXNL1; CCPG1; CLDN10; MCFD2; IFT20; HAP1; CCNG1; PLOD3; CCNC; STK19; CD164; PABPC4; SLC4A4; IKBKG; SLC43A1; TPST2; NAA10; CAPNS1; CAPN1; ACTN4; CA12; ZNF22; YWHAB; YES1; USF2; UCN; UBA1; TUFM; TPT1; TNFRSF1A; SRP19; SPINK1; BNIP3; SNRNP70; SKIV2L; SIAH2; SGTA; SLC39A8; SARS; RPS27A; RPS24; RPS12; RPS6; RPL37; RPL34; RPL30; RPL21; RPL11; RPL10; RPL9; RPL7; RPL5; RPL4; RPL3;…
Parathyroid gland	119	5997	40.0673	1.22252	0.00464346	1	0.021755	0.0932681	CEP57; MAPK8IP1; TXNL1; CCPG1; CLDN10; MCFD2; IFT20; HAP1; CCNG1; CCNC; STK19; CD164; SLC4A4; IKBKG; SLC43A1; NAA10; CAPNS1; CAPN1; ACTN4; CA12; ZNF22; YWHAB; YES1; UCN; TUFM; TNFRSF1A; SRP19; BNIP3; SNRNP70; ST6GAL1; SARS; RPS27A; RPS6; RPL30; RPL11; RPL10; RPL9; RPL4; RPL3; RBM3; RAP1GAP; RABGGTB; PSMB2; PSAP; PRKRIR; CTSA; PLA2G1B; PKM; PIGH; SERPINI2; PGK1; ACP1; PDGFA; UBE2J1; TMED7; PRDX1; …
Cervix, uterine	135	6391	45.4545	1.30138	0.000102798	0.0871724	0.000665438	0.00285287	CEP57; MAPK8IP1; TXNL1; CCPG1; CLDN10; MCFD2; IFT20; HAP1; CCNG1; CCNC; STK19; CD164; SLC4A4; IKBKG; SLC43A1; NAA10; CAPNS1; CAPN1; ACTN4; CA12; ZNF22; YWHAB; YES1; UCN; UBA1; TUFM; TPT1; TNFRSF1A; SRP19; BNIP3; SNRNP70; FSCN1; SARS; RPS27A; RPS24; RPS12; RPS6; RPL34; RPL30; RPL11; RPL10; RPL9; RPL4; RPL3; RAP1GAP; RANGAP1; RABGGTB; PSMB2; PSAP; PRKRIR; PPP1CA; PPIA; CTSA; PLA2G1B; PKM; PIGH; SER…
Spleen	154	7887	51.8519	1.20294	0.00137097	1	0.0068387	0.0293189	PSMD6; SFI1; CEP57; MAPK8IP1; TXNL1; CCPG1; MCFD2; IFT20; CCNG1; PLOD3; STK19; CD164; PABPC4; IKBKG; SLC43A1; TPST2; NAA10; CAPNS1; CAPN1; ACTN4; CA12; ZNF22; YWHAB; YES1; USF2; UCN; UBA1; TUFM; TPT1; TNFRSF1A; TM7SF2; TCEA1; BNIP3; SNRNP70; FSCN1; SKIV2L; ST6GAL1; SIAH2; SGTA; SLC39A8; SARS; RPS27A; RPS12; RPS6; RPL34; RPL30; RPL11; RPL10; RPL9; RPL4; RPL3; BRD2; RANGAP1; RABGGTB; MTUS1; PSMB2; …
HUVEC	181	13061	60.9428	0.853758	0.999963	1	1	1	PSMD6; SFI1; SEC22B; MAPK8IP1; TXNL1; GPR37L1; CCPG1; TMSB10; HAP1; PLOD3; STK19; PABPC4; MKNK1; IKBKG; SLC43A1; CAPNS1; KDM5C; CAPN1; AP3B2; DHRS12; HSD17B8; ATG9A; CA12; ZNF22; YES1; XBP1; USF2; UCN; UBA1; TUFM; TNFRSF1A; TM7SF2; TALDO1; SSR4; SSFA2; FSCN1; SKIV2L; ST6GAL1; SIAH2; PDIA2; CELA2A; SARS; ACSM3; RPS4X; RPL34; RPL22; RPL7; RPL5; RPL4; RPL3; BRD2; REG1A; RBM3; RAP1GAP; RANGAP1; RABGG…
Tonsils	147	7274	49.4949	1.24504	0.000379866	0.322126	0.00216192	0.00926861	CEP57; MAPK8IP1; TXNL1; CCPG1; CLDN10; MCFD2; IFT20; HAP1; CCNG1; PLOD3; CCNC; STK19; CD164; SLC4A4; IKBKG; SLC43A1; TPST2; NAA10; CAPNS1; CAPN1; ACTN4; CA12; ZNF22; YWHAB; YES1; UCN; UBA1; TUFM; TPT1; TNFRSF1A; SRP19; BNIP3; SNRNP70; FSCN1; ST6GAL1; SARS; RPS27A; RPS24; RPS12; RPS6; RPL34; RPL30; RPL11; RPL10; RPL9; RPL4; RPL3; RBM3; RANGAP1; RABGGTB; PSMB2; PSAP; PRKRIR; PPP1CA; PPIA; CTSA; PLA…
Jurkat A3	109	4200	36.7003	1.59891	5.01446e-08	4.25226e-05	4.08871e-07	1.75291e-06	EI24; IFT20; IKBKG; CAPN1; HSD17B8; ATG9A; YES1; USF2; UBA1; TUFM; TPT1; TCEB2; SSR4; SSFA2; SNRNP70; SGTA; RPS27A; RPS26; RPS24; RPS23; RPS18; RPS17; RPS12; RPS7; RPS6; RPS4X; RPS3A; RPL37; RPL36AL; RPL34; RPL31; RPL29; RPL30; RPL22; RPL21; RPL17; RPL10; RPL9; RPL7; RPL5; RPL4; RPL3; BRD2; RBM3; RAP1GAP; PSMB5; PSMB3; PSMB2; PSAP; PRSS3; PRKRIR; DNAJC11; PPP4C; PPP1CA; PPIA; PKM; ATP6V0C; PGK1; …
Rectum	143	7113	48.1481	1.23857	0.000655748	0.556074	0.00345388	0.0148075	CEP57; MAPK8IP1; TXNL1; CCPG1; CLDN10; MCFD2; IFT20; HAP1; CCNG1; CCNC; STK19; CD164; SLC4A4; IKBKG; SLC43A1; TPST2; NAA10; CAPNS1; CAPN1; ACTN4; CA12; ZNF22; YWHAB; YES1; UCN; UBA1; TUFM; TPT1; TNFRSF1A; SRP19; SPINK1; BNIP3; SNRNP70; SARS; RPS27A; RPS24; RPS12; RPS6; RPL34; RPL30; RPL11; RPL10; RPL9; RPL7; RPL4; RPL3; RAP1GAP; RANGAP1; RABGGTB; PSMB2; PSAP; PRKRIR; DNAJC11; PPP1CA; PPIA; CTSA; …
Liver	232	11680	78.1145	1.22369	6.00531e-08	5.0925e-05	4.85e-07	2.0793e-06	PSMD6; SFI1; CEP57; SEC22B; MAPK8IP1; TXNL1; CCPG1; CLDN10; MCFD2; IFT20; HAP1; PLOD3; CCNC; STK19; CD164; PABPC4; SLC4A4; MKNK1; IKBKG; SLC43A1; TPST2; NAA10; CAPNS1; KDM5C; CAPN1; ACTN4; HSD17B8; ATG9A; CA12; ZNF33B; ZNF22; YWHAB; YES1; XBP1; USF2; UCN; UBA1; TUFM; TPT1; TNFRSF1A; TM7SF2; TCEB2; TALDO1; SSR4; SSFA2; SRP54; SRP19; SPRR2D; BNIP3; SNRNP70; FSCN1; SKIV2L; ST6GAL1; SIAH2; SGTA; SLC3…
CNS	1	74	0.3367	0.840698	0.702838	1	1	1	UCN;
CD4	113	1901	38.0471	3.6622	4.82344e-37	4.09028e-34	2.32579e-34	9.97114e-34	PSMD6; SEC22B; TXNL1; TMSB10; CAPNS1; CAPN1; ACTN4; ZNF22; YWHAB; UBA1; TUFM; TPT1; TCEA1; TALDO1; SSR4; SRP54; SRP19; SNRNP70; SKIV2L; SARS; RPS27A; RPS24; RPS23; RPS18; RPS17; RPS13; RPS12; RPS7; RPS6; RPS4X; RPS3A; RPL37A; RPL36AL; RPL31; RPL29; RPL30; RPL24; RPL22; RPL21; RPL17; RPL11; RPL9; RPL7; RPL5; RPL4; RPL3; RBM3; PYGB; PSMB3; PSMB2; PSAP; DNAJC11; PRG2; PPP4C; BOLA2; PPP1CA; PPIA; CTS…
Skeletal muscles	200	9060	67.3401	1.35998	2.96099e-10	2.51092e-07	2.67119e-09	1.1452e-08	PSMD6; SFI1; CEP57; SEC22B; MAPK8IP1; TXNL1; CCPG1; CLDN10; MCFD2; IFT20; HAP1; CCNG1; PLOD3; CCNC; STK19; CD164; PABPC4; SLC4A4; IKBKG; SLC43A1; TPST2; NAA10; CAPNS1; CAPN1; ACTN4; HSD17B8; ATG9A; CA12; ZNF22; YWHAB; YES1; USF2; UCN; UBA1; TUFM; TPT1; TNFRSF1A; TM7SF2; TCEB2; TALDO1; SSR4; SRP19; BNIP3; FSCN1; SKIV2L; ST6GAL1; SGTA; SARS; RPS27A; RPS26; RPS24; RPS23; RPS18; RPS13; RPS12; RPS7; R…
H293	189	6792	63.6364	1.71433	9.58497e-21	8.12805e-18	1.80623e-19	7.7437e-19	PSMD6; SEC22B; TXNL1; MCFD2; PLOD3; PABPC4; IKBKG; SLC43A1; NAA10; CAPNS1; KDM5C; CAPN1; AP3B2; ACTN4; HSD17B8; ATG9A; YWHAB; YES1; UBA1; TUFM; TPT1; TM7SF2; TCEB2; TCEA1; TALDO1; SSR4; SSFA2; SRP54; SRP19; SNRNP70; FSCN1; SKIV2L; SGTA; SARS; RPS27A; RPS24; RPS23; RPS18; RPS17; RPS13; RPS12; RPS7; RPS6; RPS4X; RPS3A; RPL37A; RPL37; RPL36AL; RPL34; RPL31; RPL29; RPL30; RPL24; RPL22; RPL21; RPL17; …
Prostate	167	7923	56.229	1.29856	4.31652e-06	0.00366041	3.12856e-05	0.000134128	PSMD6; SFI1; CEP57; MAPK8IP1; TXNL1; CCPG1; CLDN10; MCFD2; IFT20; HAP1; CCNG1; CCNC; STK19; CD164; PABPC4; SLC4A4; IKBKG; SLC43A1; NAA10; CAPNS1; CAPN1; ACTN4; CA12; ZNF22; YWHAB; YES1; XBP1; USF2; UCN; UBA1; TUFM; TPT1; TNFRSF1A; TM7SF2; TCEA1; SRP19; SPINK1; BNIP3; SNRNP70; SKIV2L; ST6GAL1; SIAH2; SGTA; SARS; RPS27A; RPS12; RPS6; RPL34; RPL30; RPL11; RPL10; RPL9; RPL4; RPL3; BRD2; RAP1GAP; RANG…
Jurkat	137	2869	46.1279	2.94191	8.9992e-36	7.63132e-33	2.07105e-33	8.87904e-33	PSMD6; SEC22B; EI24; TXNL1; TMSB10; PABPC4; IKBKG; CAPN1; ACTN4; HSD17B8; YWHAB; YES1; UBA1; TUFM; TPT1; TCEB2; TCEA1; TALDO1; SRP54; SRP19; SNRNP70; SKIV2L; SGTA; SARS; RPS27A; RPS26; RPS24; RPS23; RPS18; RPS17; RPS13; RPS12; RPS7; RPS6; RPS4X; RPS3A; RPL37; RPL34; RPL31; RPL29; RPL30; RPL24; RPL21; RPL17; RPL11; RPL10; RPL9; RPL7; RPL5; RPL4; RPL3; BRD2; RBM3; RANGAP1; PYGB; PSMB5; PSMB2; PSAP;…
Bone marrow	181	7808	60.9428	1.42814	1.33134e-10	1.12897e-07	1.25442e-09	5.37794e-09	PSMD6; CEP57; SEC22B; TMEM59; MAPK8IP1; TXNL1; CCPG1; TMSB10; CLDN10; MCFD2; IFT20; HAP1; CCNG1; PLOD3; CCNC; STK19; CD164; PABPC4; SLC4A4; IKBKG; SLC43A1; TPST2; NAA10; CAPNS1; CAPN1; ACTN4; ATG9A; CA12; ZNF22; YWHAB; YES1; UCN; UBA1; TUFM; TPT1; TNFRSF1A; TM7SF2; TCEB2; TCEA1; TALDO1; SRP54; SRP19; BNIP3; SNRNP70; FSCN1; SKIV2L; SARS; RPS27A; RPS24; RPS18; RPS17; RPS12; RPS6; RPS4X; RPS3A; RPL3…
Lateral ventricle	130	6620	43.771	1.20984	0.00395971	1	0.0187589	0.0804232	MAPK8IP1; TXNL1; CCPG1; CLDN10; MCFD2; IFT20; HAP1; CCNG1; CCNC; STK19; CD164; SLC4A4; IKBKG; SLC43A1; TPST2; NAA10; CAPNS1; CAPN1; CA12; ZNF22; YWHAB; YES1; UCN; UBA1; TUFM; TNFRSF1A; TM7SF2; SRP19; BNIP3; SNRNP70; FSCN1; SARS; RPS27A; RPS24; RPS6; RPL34; RPL30; RPL11; RPL10; RPL9; RPL4; RPL3; REG1A; RAP1GAP; RANGAP1; RABGGTB; PSMB2; PSAP; PRKRIR; DNAJC11; PPIA; CTSA; PKM; PIGH; SERPINI2; PGK1; …
Colorectal cancer	151	7513	50.8418	1.23823	0.000377133	0.319808	0.00216087	0.00926409	CEP57; MAPK8IP1; TXNL1; CCPG1; CLDN10; MCFD2; IFT20; HAP1; CCNG1; PLOD3; CCNC; STK19; CD164; SLC4A4; IKBKG; SLC43A1; TPST2; NAA10; CAPNS1; CAPN1; ACTN4; CA12; ZNF22; YWHAB; YES1; UCN; UBA1; TUFM; TPT1; TNFRSF1A; TM7SF2; SRP19; SPINK1; BNIP3; SNRNP70; FSCN1; SARS; RPS27A; RPS24; RPS12; RPS6; RPL34; RPL30; RPL11; RPL10; RPL9; RPL4; RPL3; REG1A; RBM3; RAP1GAP; RANGAP1; RABGGTB; PSMB2; PSAP; PRKRIR; …
Gall bladder	144	7295	48.4848	1.21612	0.0014732	1	0.00726322	0.0311389	CEP57; MAPK8IP1; TXNL1; CCPG1; CLDN10; MCFD2; IFT20; HAP1; CCNG1; CCNC; STK19; CD164; SLC4A4; IKBKG; SLC43A1; TPST2; NAA10; CAPNS1; CAPN1; ACTN4; CA12; ZNF22; YWHAB; YES1; UCN; UBA1; TUFM; TPT1; TNFRSF1A; SRP19; SPINK1; BNIP3; SNRNP70; FSCN1; ST6GAL1; SARS; RPS27A; RPS12; RPS6; RPL34; RPL30; RPL11; RPL10; RPL9; RPL4; RPL3; REG1A; RAP1GAP; RANGAP1; RABGGTB; PSMB2; PSAP; PRKRIR; PPP1CA; PPIA; CTSA;…
Plasma	232	11971	78.1145	1.19395	1.08583e-06	0.000920787	8.29538e-06	3.5564e-05	PSMD6; SFI1; CEP57; SEC22B; MAPK8IP1; TXNL1; CCPG1; TMSB10; MCFD2; HAP1; PLOD3; CCNC; PABPC4; SLC4A4; MKNK1; IKBKG; NAA10; CAPNS1; CAPN1; AP3B2; ACTN4; HSD17B8; ZNF33B; ZNF22; YWHAB; YES1; XBP1; UBA1; TUFM; TPT1; TNFRSF1A; TM7SF2; TCEB2; TCEA1; TALDO1; SSR4; SSFA2; SRP54; SRP19; SPINK1; SNRNP70; FSCN1; ST6GAL1; SIAH2; SGTA; SARS; RPS27A; RPS26; RPS24; RPS23; RPS18; RPS17; RPS13; RPS12; RPS7; RPS6…
Malignant carcinoid	145	7081	48.8215	1.26157	0.00022235	0.188553	0.0013468	0.00577403	CEP57; MAPK8IP1; TXNL1; CCPG1; CLDN10; MCFD2; IFT20; HAP1; CCNG1; PLOD3; CCNC; STK19; CD164; SLC4A4; IKBKG; SLC43A1; TPST2; NAA10; CAPNS1; CAPN1; ACTN4; CA12; ZNF22; YWHAB; YES1; UCN; UBA1; TUFM; TPT1; TNFRSF1A; SRP19; SPINK1; BNIP3; SNRNP70; FSCN1; ST6GAL1; SARS; RPS27A; RPS24; RPS12; RPS6; RPL34; RPL30; RPL11; RPL10; RPL9; RPL4; RPL3; RBM3; RAP1GAP; RANGAP1; RABGGTB; PSMB2; PSAP; PRKRIR; PPP1CA…
Ascites cancer cell	138	3509	46.4646	2.4229	4.99964e-27	4.23969e-24	1.92713e-25	8.26202e-25	PSMD6; SEC22B; TXNL1; MCFD2; PLOD3; PABPC4; NAA10; CAPNS1; CAPN1; ACTN4; HSD17B8; ATG9A; ZNF22; YWHAB; YES1; UBA1; TUFM; TPT1; TNFRSF1A; TM7SF2; TCEB2; SSR4; SRP19; SNRNP70; FSCN1; SARS; RPS27A; RPS26; RPS24; RPS23; RPS18; RPS17; RPS13; RPS12; RPS7; RPS6; RPS4X; RPS3A; RPL37A; RPL31; RPL30; RPL24; RPL22; RPL21; RPL17; RPL11; RPL10; RPL9; RPL7; RPL5; RPL4; RPL3; RBM3; RANGAP1; BCAT1; PYGB; PSMB3; …
Endometrial cancer	152	7460	51.1785	1.25528	0.000165501	0.140345	0.00103959	0.00445695	CEP57; MAPK8IP1; TXNL1; CCPG1; CLDN10; MCFD2; IFT20; HAP1; CCNG1; PLOD3; CCNC; STK19; CD164; SLC4A4; IKBKG; SLC43A1; TPST2; NAA10; CAPNS1; CAPN1; ACTN4; CA12; ZNF22; YWHAB; YES1; UCN; UBA1; TUFM; TPT1; TNFRSF1A; SRP19; BNIP3; SNRNP70; FSCN1; ST6GAL1; SARS; RPS27A; RPS24; RPS12; RPS6; RPL34; RPL30; RPL11; RPL10; RPL9; RPL4; RPL3; RBM3; RAP1GAP; RANGAP1; RABGGTB; PSMB2; PSAP; PRKRIR; PPP1CA; PPIA; …
Lung cancer	151	7435	50.8418	1.25122	0.000214725	0.182087	0.00131947	0.00565684	CEP57; MAPK8IP1; TXNL1; CCPG1; CLDN10; MCFD2; IFT20; HAP1; CCNG1; PLOD3; CCNC; STK19; CD164; SLC4A4; IKBKG; SLC43A1; TPST2; NAA10; CAPNS1; CAPN1; ACTN4; CA12; ZNF22; YWHAB; YES1; UCN; UBA1; TUFM; TPT1; TNFRSF1A; SRP19; SPINK1; BNIP3; SNRNP70; FSCN1; ST6GAL1; SARS; RPS27A; RPS24; RPS12; RPS6; RPL34; RPL30; RPL11; RPL10; RPL9; RPL4; RPL3; REG1A; RAP1GAP; RANGAP1; RABGGTB; PSMB2; PSAP; PRKRIR; PPP1C…
HCT116	131	2651	44.1077	3.0444	2.16467e-35	1.83564e-32	3.67128e-33	1.57395e-32	PSMD6; SFI1; SEC22B; TXNL1; PABPC4; NAA10; CAPNS1; CAPN1; AP3B2; ACTN4; HSD17B8; YWHAB; YES1; UBA1; TUFM; TPT1; TCEB2; TALDO1; SSR4; SSFA2; SNRNP70; FSCN1; PDIA2; SGTA; SARS; RPS27A; RPS26; RPS24; RPS23; RPS18; RPS17; RPS13; RPS12; RPS7; RPS6; RPS4X; RPS3A; RPL37A; RPL36AL; RPL34; RPL31; RPL29; RPL30; RPL24; RPL22; RPL21; RPL17; RPL11; RPL10; RPL9; RPL7; RPL5; RPL4; RPL3; RBM3; RANGAP1; PYGB; PSM…
PC3	72	1294	24.2424	3.42818	6.46356e-21	5.4811e-18	1.27467e-19	5.4648e-19	PSMD6; SEC22B; TXNL1; MCFD2; PLOD3; PABPC4; CAPN1; ACTN4; YWHAB; YES1; UBA1; TPT1; TNFRSF1A; SNRNP70; FSCN1; SGTA; RPS27A; RPS26; RPS18; RPS4X; RPS3A; RPL30; RPL7; RBM3; PYGB; PSMB2; PSAP; PRSS3; BOLA2; PPP1CA; PPIA; CTSA; PKM; PGAM1; PRDX1; P4HB; NUCB2; NMT1; ATOX1; MIF; ARHGDIA; LASP1; EIF6; INS; HPRT1; HNRNPAB; HLA-B; HLA-A; HDLBP; HDGF; ANPEP; GPI; GOT2; SND1; GFPT1; ALDOA; ENO1; EEF1B2; EEF1…
MicroProt	15	440	5.05051	2.10149	0.00572604	1	0.0263896	0.113138	MCFD2; TALDO1; SPINK1; RPS27A; MTUS1; PSAP; PPIA; PLA2G1B; PKM; PRDX1; INS; AMY1A; GAPDH; SEC63; CFL1;
Epididymis	142	7090	47.8114	1.2339	0.000841664	0.713731	0.00440575	0.0188884	CEP57; MAPK8IP1; TXNL1; CCPG1; CLDN10; MCFD2; IFT20; HAP1; CCNG1; CCNC; STK19; CD164; SLC4A4; IKBKG; SLC43A1; TPST2; NAA10; CAPNS1; CAPN1; ACTN4; ZNF22; YWHAB; YES1; UCN; UBA1; TUFM; TPT1; TNFRSF1A; SRP19; SPINK1; BNIP3; SNRNP70; ST6GAL1; SARS; RPS27A; RPS12; RPS6; RPL34; RPL30; RPL11; RPL10; RPL9; RPL3; RBM3; RAP1GAP; RANGAP1; RABGGTB; PSMB2; PSAP; PRKRIR; PPP1CA; PPIA; CTSA; PLA2G1B; PKM; PIGH;…
Cerebellum	142	7633	47.8114	1.14613	0.0187851	1	0.0800492	0.343188	CEP57; MAPK8IP1; TXNL1; GPR37L1; CCPG1; CLDN10; MCFD2; IFT20; HAP1; CCNG1; CCNC; STK19; CD164; SLC4A4; IKBKG; SLC43A1; NAA10; CAPNS1; CAPN1; ZNF22; YWHAB; YES1; UCN; UBA1; TUFM; TPT1; TNFRSF1A; SRP19; SPINK1; BNIP3; SNRNP70; FSCN1; SARS; RPS27A; RPS24; RPS12; RPS6; RPL34; RPL30; RPL11; RPL10; RPL9; RPL4; RPL3; BRD2; RAP1GAP; RANGAP1; RABGGTB; MTUS1; PSMB2; PSAP; PRKRIR; PRG2; PPP1CA; CTSA; PLA2G1…
Nasopharynx	141	6904	47.4747	1.25822	0.000347464	0.294649	0.00201814	0.00865221	CEP57; MAPK8IP1; TXNL1; CCPG1; CLDN10; MCFD2; IFT20; HAP1; CCNG1; CCNC; STK19; CD164; SLC4A4; IKBKG; SLC43A1; TPST2; NAA10; CAPNS1; CAPN1; ACTN4; CA12; ZNF22; YWHAB; YES1; UCN; UBA1; TUFM; TPT1; TNFRSF1A; SRP19; SPINK1; BNIP3; SNRNP70; FSCN1; RPS27A; RPS12; RPS6; RPL34; RPL30; RPL11; RPL10; RPL9; RPL4; RPL3; REG1A; RAP1GAP; RANGAP1; RABGGTB; PSMB2; PSAP; PRKRIR; PPIA; CTSA; PLA2G1B; PKM; PIGH; SE…
global_SCX_fractionated	127	2476	42.7609	3.16005	9.76912e-36	8.28422e-33	2.07105e-33	8.87904e-33	PSMD6; SEC22B; TXNL1; MCFD2; PLOD3; PABPC4; IKBKG; NAA10; CAPNS1; CAPN1; ACTN4; YWHAB; YES1; UBA1; TUFM; TPT1; TCEA1; TALDO1; SSR4; SNRNP70; FSCN1; SKIV2L; SGTA; SARS; RPS27A; RPS24; RPS23; RPS18; RPS17; RPS13; RPS12; RPS7; RPS6; RPS4X; RPS3A; RPL37A; RPL34; RPL31; RPL29; RPL30; RPL24; RPL22; RPL21; RPL17; RPL11; RPL9; RPL7; RPL5; RPL4; RPL3; BRD2; RBM3; RANGAP1; PYGB; PSMB3; PSMB2; PSAP; DNAJC11…
Hippocampus	141	7355	47.4747	1.18107	0.00615791	1	0.0280748	0.120362	CEP57; MAPK8IP1; TXNL1; CCPG1; CLDN10; MCFD2; IFT20; HAP1; CCNG1; CCNC; STK19; CD164; SLC4A4; IKBKG; SLC43A1; TPST2; NAA10; CAPNS1; CAPN1; ZNF22; YWHAB; YES1; UCN; UBA1; TUFM; TPT1; TNFRSF1A; SRP19; BNIP3; SNRNP70; FSCN1; ST6GAL1; SARS; RPS27A; RPS24; RPS12; RPS6; RPL34; RPL30; RPL11; RPL10; RPL9; RPL4; RPL3; BRD2; RAP1GAP; RANGAP1; RABGGTB; MTUS1; PSMB2; PSAP; PRKRIR; DNAJC11; PRG2; PPP1CA; PPIA…
HeLa	156	5789	52.5253	1.66019	4.62817e-14	3.92469e-11	5.6067e-13	2.40371e-12	PSMD6; SEC22B; EI24; TXNL1; CCPG1; TMSB10; CCNG1; PLOD3; PABPC4; MKNK1; IKBKG; NAA10; CAPNS1; KDM5C; ACTN4; YWHAB; YES1; USF2; UCN; UBA1; TUFM; TPT1; TCEB2; TCEA1; TALDO1; SSR4; SPRR2D; SNRNP70; SGTA; ACSM3; RPS27A; RPS26; RPS24; RPS23; RPS18; RPS17; RPS13; RPS12; RPS7; RPS6; RPS4X; RPS3A; RPL37A; RPL37; RPL36AL; RPL34; RPL31; RPL29; RPL30; RPL24; RPL22; RPL21; RPL17; RPL11; RPL10; RPL9; RPL7; RP…
Malignant lymphoma	135	6586	45.4545	1.26285	0.000453695	0.384734	0.00249827	0.0107106	CEP57; MAPK8IP1; TXNL1; CCPG1; MCFD2; IFT20; CCNG1; PLOD3; CCNC; STK19; CD164; IKBKG; SLC43A1; TPST2; NAA10; CAPNS1; CAPN1; ACTN4; CA12; ZNF22; YWHAB; YES1; UCN; UBA1; TUFM; TPT1; TNFRSF1A; SRP19; BNIP3; SNRNP70; FSCN1; ST6GAL1; SARS; RPS27A; RPS24; RPS12; RPS6; RPL34; RPL30; RPL11; RPL10; RPL9; RPL4; RPL3; RAP1GAP; RANGAP1; RABGGTB; PSMB2; PSAP; PRKRIR; PPP1CA; PPIA; CTSA; PLA2G1B; PKM; PIGH; SE…
Prostate cancer	145	7214	48.8215	1.23831	0.000577289	0.489541	0.00309836	0.0132833	CEP57; MAPK8IP1; TXNL1; CCPG1; CLDN10; MCFD2; IFT20; HAP1; CCNG1; PLOD3; CCNC; STK19; CD164; SLC4A4; IKBKG; SLC43A1; TPST2; NAA10; CAPNS1; CAPN1; ACTN4; CA12; ZNF22; YWHAB; YES1; UCN; UBA1; TUFM; TPT1; TNFRSF1A; SRP19; SPINK1; BNIP3; SNRNP70; FSCN1; ST6GAL1; SARS; RPS27A; RPS12; RPS6; RPL34; RPL30; RPL11; RPL10; RPL9; RPL4; RPL3; RAP1GAP; RANGAP1; RABGGTB; PSMB2; PSAP; PRKRIR; PPIA; CTSA; PKM; PI…
Skin	163	7292	54.8822	1.37713	9.4886e-08	8.04634e-05	7.59088e-07	3.25437e-06	PSMD6; CEP57; MAPK8IP1; TXNL1; CCPG1; CLDN10; MCFD2; IFT20; HAP1; CCNG1; PLOD3; CCNC; STK19; CD164; SLC4A4; IKBKG; SLC43A1; NAA10; CAPNS1; KDM5C; CAPN1; ACTN4; CA12; ZNF22; YWHAB; YES1; UCN; UBA1; TUFM; TPT1; TNFRSF1A; TM7SF2; TCEB2; TALDO1; SRP19; SPINK1; BNIP3; SNRNP70; FSCN1; SIAH2; SARS; RPS27A; RPS12; RPS6; RPL34; RPL30; RPL24; RPL11; RPL10; RPL9; RPL4; RPL3; REG1A; RBM3; RANGAP1; RABGGTB; P…
Placenta	230	10894	77.4411	1.30067	3.79118e-11	3.21492e-08	3.65332e-10	1.56625e-09	PSMD6; SFI1; CEP57; SEC22B; MAPK8IP1; TXNL1; CCPG1; CLDN10; MCFD2; IFT20; HAP1; CCNG1; PLOD3; CCNC; STK19; CD164; PABPC4; SLC4A4; MKNK1; IKBKG; SLC43A1; TPST2; NAA10; CAPNS1; CAPN1; ACTN4; HSD17B8; ATG9A; CA12; ZNF22; YWHAB; YES1; USF2; UCN; UBA1; TUFM; TPT1; TNFRSF1A; TCEB2; TALDO1; SSR4; SRP54; SRP19; BNIP3; SNRNP70; FSCN1; SKIV2L; ST6GAL1; SIAH2; SGTA; SLC39A8; SARS; RPS27A; RPS26; RPS24; RPS2…
Lung	182	9992	61.2795	1.12215	0.0113397	1	0.0498242	0.213607	PSMD6; SFI1; CEP57; MAPK8IP1; TXNL1; CCPG1; MCFD2; IFT20; HAP1; CCNG1; PLOD3; CCNC; STK19; CD164; PABPC4; SLC4A4; MKNK1; IKBKG; SLC43A1; TPST2; NAA10; CAPNS1; CAPN1; ACTN4; HSD17B8; ATG9A; CA12; ZNF22; YWHAB; YES1; USF2; UCN; UBA1; TUFM; TPT1; TNFRSF1A; TM7SF2; SSR4; SRP19; SPRR2D; SPINK1; BNIP3; SNRNP70; FSCN1; SKIV2L; ST6GAL1; SGTA; SLC39A8; SARS; RPS27A; RPS26; RPS24; RPS12; RPS6; RPL30; RPL11…
Cerebral cortex	144	7099	48.4848	1.24969	0.000391417	0.331922	0.00221249	0.00948541	MAPK8IP1; TXNL1; GPR37L1; CCPG1; CLDN10; MCFD2; IFT20; HAP1; CCNG1; PLOD3; CCNC; STK19; CD164; SLC4A4; IKBKG; SLC43A1; TPST2; NAA10; CAPNS1; CAPN1; ACTN4; ZNF22; YWHAB; YES1; UCN; UBA1; TUFM; TPT1; TNFRSF1A; SRP19; BNIP3; SNRNP70; FSCN1; SARS; RPS27A; RPS24; RPS12; RPS6; RPL34; RPL30; RPL11; RPL10; RPL9; RPL4; RPL3; BRD2; RAP1GAP; RANGAP1; RABGGTB; PSMB2; PSAP; PRKRIR; PRG2; PPP1CA; PPIA; CTSA; P…
Ovarian cancer	153	7644	51.5152	1.23313	0.00040608	0.344356	0.0022655	0.00971266	CEP57; MAPK8IP1; TXNL1; CCPG1; CLDN10; MCFD2; IFT20; HAP1; CCNG1; PLOD3; CCNC; STK19; CD164; SLC4A4; IKBKG; SLC43A1; TPST2; NAA10; CAPNS1; CAPN1; ACTN4; HSD17B8; CA12; ZNF22; YWHAB; YES1; UCN; UBA1; TUFM; TPT1; TNFRSF1A; SRP19; SPINK1; BNIP3; SNRNP70; FSCN1; SARS; RPS27A; RPS24; RPS12; RPS6; RPL34; RPL30; RPL11; RPL10; RPL9; RPL4; RPL3; REG1A; RAP1GAP; RANGAP1; RABGGTB; PSMB2; PSAP; PRKRIR; DNAJC…
Kidney	187	10256	62.963	1.1233	0.00880108	1	0.0394884	0.169295	PSMD6; SFI1; CEP57; MAPK8IP1; TXNL1; CCPG1; TMSB10; CLDN10; MCFD2; IFT20; HAP1; CCNG1; PLOD3; CCNC; STK19; CD164; PABPC4; SLC4A4; MKNK1; IKBKG; SLC43A1; TPST2; NAA10; CAPNS1; CAPN1; ACTN4; HSD17B8; ATG9A; CA12; ZNF22; YWHAB; YES1; USF2; UCN; UBA1; TUFM; TPT1; TNFRSF1A; TM7SF2; SSR4; SRP19; SPINK1; BNIP3; SNRNP70; FSCN1; SKIV2L; ST6GAL1; SGTA; SARS; ACSM3; RPS27A; RPS26; RPS24; RPS12; RPS6; RPL34;…
H1688	62	1007	20.8754	3.79347	3.97848e-20	3.37375e-17	7.02865e-19	3.01333e-18	TXNL1; PLOD3; ACTN4; YWHAB; UBA1; TALDO1; SRP54; SNRNP70; RPS27A; RPS13; RPS7; RPS4X; RPL30; RPL22; RPL17; RPL11; RPL5; PYGB; PSMB3; PSMB2; PSAP; PRSS3; BOLA2; PPIA; CTSA; PKM; PGK1; PRDX1; P4HB; NUCB2; NRCAM; MIF; ARHGDIA; HPRT1; HNRNPAB; HLA-B; HLA-A; HDGF; GPI; GOT2; SND1; GFPT1; GAPDH; AKR7A3; ALDOA; ENO1; EIF4G1; EEF1B2; EEF1A1; DDB1; CSTB; CRYZ; CIRBP; B4GAT1; CFL1; CCT8; CCT4; CEL; PRDX4; …
Sy5y	114	2490	38.3838	2.82066	5.86196e-27	4.97094e-24	2.16128e-25	9.26585e-25	SEC22B; PLOD3; IKBKG; NAA10; CAPNS1; CAPN1; ACTN4; YWHAB; UBA1; TUFM; TPT1; TCEB2; TCEA1; SSR4; SRP54; FSCN1; RPS27A; RPS26; RPS24; RPS23; RPS18; RPS17; RPS13; RPS12; RPS7; RPS6; RPS4X; RPS3A; RPL29; RPL30; RPL24; RPL22; RPL21; RPL11; RPL10; RPL9; RPL7; RPL5; RPL4; RPL3; RBM3; RANGAP1; PSMB3; PSMB2; PRSS3; PRG2; BOLA2; PPIA; CTSA; PKM; PGK1; PGAM1; ACP1; PRDX1; P4HB; SIX6; NRCAM; NMT1; NME4; NDUF…
Duodenum	144	7275	48.4848	1.21946	0.00129557	1	0.00650087	0.0278706	CEP57; MAPK8IP1; TXNL1; CCPG1; CLDN10; MCFD2; IFT20; HAP1; CCNG1; CCNC; STK19; CD164; SLC4A4; IKBKG; SLC43A1; NAA10; CAPNS1; CAPN1; ACTN4; ZNF22; YWHAB; YES1; UCN; UBA1; TUFM; TPT1; TNFRSF1A; SRP19; SPINK1; BNIP3; SNRNP70; SARS; RPS27A; RPS24; RPS12; RPS6; RPL34; RPL30; RPL11; RPL10; RPL9; RPL4; RPL3; REG1A; RAP1GAP; RANGAP1; RABGGTB; PSMB2; PSAP; PRKRIR; DNAJC11; PPP1CA; PPIA; CTSA; PLA2G1B; PKM…
Bronchus	135	6923	45.4545	1.20138	0.00408448	1	0.0192424	0.0824962	CEP57; MAPK8IP1; TXNL1; CCPG1; CLDN10; MCFD2; IFT20; HAP1; CCNG1; CCNC; STK19; CD164; SLC4A4; IKBKG; SLC43A1; TPST2; NAA10; CAPNS1; CAPN1; ACTN4; ZNF22; YWHAB; YES1; UCN; UBA1; TUFM; TPT1; TNFRSF1A; SRP19; BNIP3; SNRNP70; FSCN1; SARS; RPS27A; RPS12; RPS6; RPL34; RPL30; RPL11; RPL10; RPL9; RPL4; RPL3; REG1A; RANGAP1; RABGGTB; PSMB2; PSAP; PPP1CA; PPIA; CTSA; PKM; PIGH; SERPINI2; PGK1; ATP8B1; ACP1…
Brain	189	7290	63.6364	1.59722	6.4548e-17	5.47367e-14	9.12279e-16	3.91113e-15	PSMD6; SFI1; CEP57; SEC22B; MAPK8IP1; TXNL1; GPR37L1; CCPG1; TMSB10; MCFD2; IFT20; HAP1; PLOD3; STK19; CD164; PABPC4; SLC4A4; TPST2; CAPNS1; CAPN1; AP3B2; ACTN4; HSD17B8; ATG9A; CA12; YWHAB; YES1; USF2; UCN; UBA1; TUFM; TPT1; TNFRSF1A; TM7SF2; TCEB2; TCEA1; TALDO1; SSR4; SRP54; BNIP3; FSCN1; SKIV2L; SIAH2; SGTA; SARS; RPS27A; RPS26; RPS24; RPS23; RPS18; RPS17; RPS13; RPS12; RPS7; RPS6; RPS4X; RPS…
Stomach	163	8044	54.8822	1.24839	8.95763e-05	0.0759607	0.000593443	0.00254421	CEP57; MAPK8IP1; TXNL1; CCPG1; CLDN10; MCFD2; IFT20; HAP1; CCNG1; PLOD3; CCNC; STK19; CD164; SLC4A4; IKBKG; SLC43A1; TPST2; NAA10; CAPNS1; CAPN1; ACTN4; CA12; ZNF22; YWHAB; YES1; UCN; UBA1; TUFM; TPT1; TNFRSF1A; SRP19; SPINK1; BNIP3; SNRNP70; FSCN1; ST6GAL1; SARS; RPS27A; RPS24; RPS12; RPS6; RPL34; RPL30; RPL11; RPL10; RPL9; RPL4; RPL3; BRD2; REG1A; RAP1GAP; RANGAP1; RABGGTB; PSMB2; PSAP; PRKRIR;…
Pancreas	236	9936	79.4613	1.46328	6.49311e-20	5.50616e-17	1.12371e-18	4.81756e-18	PSMD6; SFI1; CEP57; SEC22B; MAPK8IP1; TXNL1; CCPG1; CLDN10; MCFD2; IFT20; HAP1; CCNG1; PLOD3; CCNC; STK19; CD164; PABPC4; SLC4A4; MKNK1; IKBKG; SLC43A1; TPST2; NAA10; CAPNS1; CAPN1; ACTN4; HSD17B8; ATG9A; CA12; ZNF22; YWHAB; YES1; USF2; UCN; UBA1; TUFM; TPT1; TNFRSF1A; TM7SF2; TCEB2; TALDO1; SSR4; SRP54; SRP19; SPINK1; BNIP3; SNRNP70; SKIV2L; ST6GAL1; SIAH2; PDIA2; SGTA; SLC39A8; CELA2A; SARS; RP…
Lymph nodes	145	6700	48.8215	1.33331	9.72952e-06	0.00825063	6.87553e-05	0.000294768	CEP57; MAPK8IP1; TXNL1; CCPG1; IFT20; HAP1; CCNG1; PLOD3; STK19; CD164; SLC4A4; IKBKG; SLC43A1; TPST2; NAA10; CAPNS1; CAPN1; ACTN4; CA12; ZNF22; YWHAB; YES1; UCN; UBA1; TUFM; TPT1; TNFRSF1A; SRP19; BNIP3; SNRNP70; FSCN1; ST6GAL1; SARS; RPS27A; RPS24; RPS12; RPS6; RPL34; RPL30; RPL11; RPL10; RPL9; RPL4; RPL3; BRD2; RANGAP1; RABGGTB; PSMB2; PSAP; PRKRIR; PRG2; PPP1CA; PPIA; CTSA; PLA2G1B; PKM; PIGH…
H358	86	1489	28.9562	3.55845	2.17713e-26	1.8462e-23	7.69252e-25	3.29794e-24	PSMD6; SEC22B; MCFD2; PLOD3; PABPC4; CAPNS1; CAPN1; ACTN4; YWHAB; UBA1; TPT1; TCEA1; TALDO1; SNRNP70; FSCN1; SARS; RPS27A; RPS18; RPS17; RPS12; RPS7; RPS4X; RPS3A; RPL37; RPL34; RPL31; RPL29; RPL30; RPL24; RPL17; RPL7; RPL5; RPL3; RBM3; RANGAP1; PYGB; PSMB5; PSMB3; PSMB2; PSAP; PRPS2; PPP4C; PPP1CA; PPIA; CTSA; POLG; PKM; PGK1; PGAM1; PRDX1; P4HB; NMT1; ATOX1; MIF; ARHGDIA; LASP1; EIF6; HPRT1; HN…
Fallopian tubes	136	6677	45.7912	1.25487	0.000569795	0.483186	0.00307762	0.0131944	CEP57; MAPK8IP1; TXNL1; CCPG1; CLDN10; MCFD2; IFT20; HAP1; CCNG1; CCNC; STK19; CD164; SLC4A4; IKBKG; SLC43A1; NAA10; CAPNS1; CAPN1; ACTN4; CA12; ZNF22; YWHAB; YES1; UCN; UBA1; TUFM; TPT1; TNFRSF1A; SRP19; BNIP3; SNRNP70; FSCN1; SARS; RPS27A; RPS24; RPS12; RPS6; RPL34; RPL30; RPL11; RPL10; RPL9; RPL4; RPL3; RAP1GAP; RANGAP1; RABGGTB; PSMB2; PSAP; PRKRIR; PPP1CA; PPIA; CTSA; PLA2G1B; PKM; PIGH; SER…
Head & neck cancer	143	7062	48.1481	1.24752	0.000459616	0.389754	0.00251454	0.0107804	CEP57; MAPK8IP1; TXNL1; CCPG1; CLDN10; MCFD2; IFT20; HAP1; CCNG1; PLOD3; CCNC; STK19; CD164; SLC4A4; IKBKG; SLC43A1; TPST2; NAA10; CAPNS1; CAPN1; ACTN4; CA12; ZNF22; YWHAB; YES1; UCN; UBA1; TUFM; TPT1; TNFRSF1A; SRP19; SPINK1; BNIP3; SNRNP70; FSCN1; SARS; RPS27A; RPS24; RPS12; RPS6; RPL34; RPL30; RPL11; RPL10; RPL9; RPL4; RPL3; RBM3; RAP1GAP; RANGAP1; RABGGTB; PSMB2; PSAP; PRKRIR; PPP1CA; PPIA; C…
Pancreatic cancer	198	8316	66.6667	1.46683	9.16071e-14	7.76829e-11	1.09412e-12	4.69074e-12	PSMD6; CEP57; SEC22B; MAPK8IP1; TXNL1; CCPG1; CLDN10; MCFD2; IFT20; HAP1; CCNG1; PLOD3; CCNC; STK19; CD164; SLC4A4; IKBKG; SLC43A1; TPST2; NAA10; CAPNS1; CAPN1; ACTN4; CA12; ZNF22; YWHAB; YES1; UCN; UBA1; TUFM; TPT1; TNFRSF1A; TM7SF2; TCEB2; SSR4; SRP19; SPINK1; BNIP3; SNRNP70; FSCN1; ST6GAL1; SARS; RPS27A; RPS24; RPS23; RPS18; RPS17; RPS13; RPS12; RPS7; RPS6; RPS4X; RPL34; RPL31; RPL30; RPL24; R…
BT474	39	558	13.1313	4.30668	1.39447e-14	1.18251e-11	1.76494e-13	7.56667e-13	CAPN1; ACTN4; YWHAB; UBA1; TPT1; RPS27A; RPS18; RPL17; RBM3; PYGB; PSMB5; PSMB2; PSAP; PPIA; PKM; PGK1; PGAM1; ACP1; PRDX1; P4HB; NRCAM; MIF; ARHGDIA; LASP1; EIF6; HNRNPAB; HDGF; GPI; SND1; GAPDH; ALDOA; ENO1; EIF4G1; EEF1A1; CSTB; CIRBP; CFL1; CCT8; PRDX4;
Seminal vesicle	137	6620	46.1279	1.27498	0.000244735	0.207536	0.0014513	0.00622202	CEP57; MAPK8IP1; TXNL1; CCPG1; CLDN10; MCFD2; IFT20; HAP1; CCNG1; CCNC; STK19; CD164; IKBKG; SLC43A1; TPST2; NAA10; CAPNS1; CAPN1; ACTN4; CA12; ZNF22; YWHAB; YES1; UCN; UBA1; TUFM; TPT1; TNFRSF1A; SRP19; SPINK1; BNIP3; SNRNP70; ST6GAL1; SARS; RPS27A; RPS12; RPS6; RPL34; RPL30; RPL11; RPL10; RPL3; RAP1GAP; RANGAP1; RABGGTB; PSMB2; PSAP; PRKRIR; PPP1CA; PPIA; CTSA; PLA2G1B; PKM; PIGH; SERPINI2; PGK…
Urinary bladder	140	7054	47.138	1.22273	0.00145813	1	0.00723096	0.0310006	CEP57; MAPK8IP1; TXNL1; CCPG1; MCFD2; IFT20; HAP1; CCNG1; PLOD3; CCNC; STK19; CD164; SLC4A4; IKBKG; SLC43A1; TPST2; NAA10; CAPNS1; CAPN1; ACTN4; CA12; ZNF22; YWHAB; YES1; UCN; UBA1; TUFM; TPT1; TNFRSF1A; SRP19; SPINK1; BNIP3; SNRNP70; FSCN1; SARS; RPS27A; RPS24; RPS12; RPS6; RPL34; RPL30; RPL11; RPL10; RPL9; RPL4; RPL3; RAP1GAP; RANGAP1; RABGGTB; PSMB2; PSAP; PRKRIR; PPP1CA; PPIA; CTSA; PLA2G1B; …
K-562	118	2513	39.7306	2.8929	4.24237e-29	3.59753e-26	1.99863e-27	8.56853e-27	PSMD6; TXNL1; MCFD2; MKNK1; NAA10; CAPNS1; CAPN1; ACTN4; YWHAB; YES1; XBP1; UBA1; TUFM; TPT1; TCEB2; TCEA1; TALDO1; SRP54; SRP19; SNRNP70; FSCN1; SGTA; SARS; ACSM3; RPS27A; RPS24; RPS23; RPS18; RPS17; RPS13; RPS12; RPS7; RPS6; RPS4X; RPL36AL; RPL31; RPL30; RPL24; RPL22; RPL17; RPL11; RPL9; RPL5; RPL4; RPL3; BRD2; RANGAP1; RABGGTB; BCAT1; PSMB5; PSMB3; PSMB2; PRPS2; PRKRIR; PPP4C; BOLA2; PPP1CA; P…
Salivary glands	137	6607	46.1279	1.27749	0.000221875	0.18815	0.0013468	0.00577403	CEP57; MAPK8IP1; TXNL1; CCPG1; CLDN10; MCFD2; IFT20; HAP1; CCNG1; CCNC; STK19; CD164; SLC4A4; IKBKG; SLC43A1; TPST2; NAA10; CAPNS1; CAPN1; ACTN4; CA12; ZNF22; YWHAB; YES1; UCN; UBA1; TUFM; TPT1; TNFRSF1A; TM7SF2; SRP19; BNIP3; SNRNP70; FSCN1; ST6GAL1; SARS; RPS27A; RPS24; RPS12; RPS6; RPL34; RPL30; RPL11; RPL10; RPL9; RPL4; RPL3; BRD2; RAP1GAP; RANGAP1; RABGGTB; PSMB2; PSAP; PRKRIR; PRG2; PPP1CA;…
Testis	203	10269	68.3502	1.21786	9.20862e-06	0.00780891	6.56211e-05	0.000281331	PSMD6; SFI1; CEP57; SEC22B; MAPK8IP1; TXNL1; CCPG1; CLDN10; MCFD2; IFT20; HAP1; CCNG1; PLOD3; CCNC; STK19; CD164; PABPC4; SLC4A4; IKBKG; SLC43A1; TPST2; NAA10; CAPNS1; CAPN1; ACTN4; HSD17B8; ATG9A; CA12; ZNF22; YWHAB; YES1; USF2; UCN; UBA1; TUFM; TPT1; TNFRSF1A; TM7SF2; TCEA1; TALDO1; SSFA2; SRP19; SPINK1; BNIP3; SNRNP70; FSCN1; SKIV2L; ST6GAL1; SIAH2; SGTA; SLC39A8; SARS; RPS27A; RPS24; RPS12; R…
MDA231	31	336	10.4377	5.68537	5.20856e-15	4.41686e-12	6.69221e-14	2.86909e-13	PLOD3; CAPNS1; ACTN4; YWHAB; UBA1; TPT1; TALDO1; PYGB; PSMB3; PSAP; PRSS3; PPIA; CTSA; PKM; PGK1; PRDX1; P4HB; ARHGDIA; LASP1; HLA-A; HDGF; GPI; GAPDH; ALDOA; ENO1; EEF1A1; CSTB; CFL1; CCT8; CCT4; TUBA1B;
Urothelial cancer	150	7521	50.5051	1.22872	0.000605705	0.513638	0.00321024	0.013763	CEP57; MAPK8IP1; TXNL1; CCPG1; CLDN10; MCFD2; IFT20; HAP1; CCNG1; PLOD3; CCNC; STK19; CD164; SLC4A4; IKBKG; SLC43A1; TPST2; NAA10; CAPNS1; CAPN1; ACTN4; CA12; ZNF22; YWHAB; YES1; UCN; UBA1; TUFM; TPT1; TNFRSF1A; SRP19; SPINK1; BNIP3; SNRNP70; FSCN1; SARS; RPS27A; RPS24; RPS12; RPS6; RPL34; RPL30; RPL11; RPL10; RPL9; RPL4; RPL3; RBM3; RAP1GAP; RANGAP1; RABGGTB; PSMB2; PSAP; PRKRIR; PPP1CA; PPIA; C…
R	100	1948	33.67	3.16272	4.99631e-27	4.23687e-24	1.92713e-25	8.26202e-25	PSMD6; SEC22B; TXNL1; TMSB10; MCFD2; PABPC4; NAA10; CAPNS1; KDM5C; CAPN1; ACTN4; YWHAB; UBA1; TUFM; TPT1; TCEB2; TCEA1; TALDO1; SRP54; SRP19; SNRNP70; FSCN1; SGTA; SARS; RPS27A; RPS24; RPS23; RPS18; RPS17; RPS13; RPS7; RPS6; RPS4X; RPS3A; RPL37A; RPL31; RPL29; RPL30; RPL24; RPL22; RPL21; RPL17; RPL11; RPL7; RPL5; RPL4; RPL3; BRD2; RANGAP1; PSMB3; PSMB2; PSAP; PPP1CA; CTSA; PKM; PGK1; PRDX1; P4HB;…
Soft tissue	133	6969	44.7811	1.17577	0.0102461	1	0.0457298	0.196053	CEP57; MAPK8IP1; TXNL1; CCPG1; MCFD2; IFT20; HAP1; CCNG1; PLOD3; CCNC; STK19; CD164; SLC4A4; IKBKG; SLC43A1; TPST2; NAA10; CAPNS1; CAPN1; ACTN4; CA12; ZNF22; YWHAB; YES1; UCN; UBA1; TUFM; TPT1; TNFRSF1A; SRP19; BNIP3; SNRNP70; FSCN1; SARS; RPS27A; RPS6; RPL34; RPL30; RPL11; RPL10; RPL9; RPL4; RPL3; RANGAP1; RABGGTB; PSMB2; PSAP; PRKRIR; PPP1CA; PPIA; CTSA; PLA2G1B; PKM; PIGH; SERPINI2; ATP8B1; PD…
Testis cancer	147	7248	49.4949	1.2495	0.000315268	0.267347	0.00184378	0.00790465	CEP57; TXNL1; CCPG1; CLDN10; MCFD2; IFT20; HAP1; CCNG1; PLOD3; CCNC; STK19; CD164; SLC4A4; IKBKG; SLC43A1; TPST2; NAA10; CAPNS1; CAPN1; ACTN4; CA12; ZNF22; YWHAB; YES1; UCN; UBA1; TUFM; TPT1; TNFRSF1A; SRP19; BNIP3; SNRNP70; FSCN1; ST6GAL1; SARS; RPS27A; RPS12; RPS6; RPL34; RPL30; RPL11; RPL10; RPL9; RPL4; RPL3; RBM3; RAP1GAP; RANGAP1; RABGGTB; PSMB2; PSAP; PRKRIR; PPP1CA; PPIA; CTSA; PKM; PIGH; …
Neutrophil	92	2031	30.9764	2.79082	8.66448e-21	7.34748e-18	1.66988e-19	7.15913e-19	PSMD6; TXNL1; PLOD3; CAPNS1; CAPN1; ACTN4; YWHAB; UBA1; TUFM; TPT1; TCEB2; TCEA1; TALDO1; SPINK1; SNRNP70; FSCN1; SARS; RPS27A; RPS18; RPS17; RPS12; RPS7; RPS6; RPS4X; RPS3A; RPL37A; RPL37; RPL36AL; RPL34; RPL30; RPL24; RPL22; RPL21; RPL17; RPL11; RPL9; RPL7; RPL5; RPL4; RPL3; PYGB; PSMB3; PSMB2; PSAP; PRG2; PPIA; CTSA; PKM; ATP6V0C; PGK1; TMED7; PRDX1; P4HB; ATOX1; MIF; ARHGDIA; LASP1; HPRT1; HN…
CD8	142	3327	47.8114	2.6295	6.34567e-32	5.38113e-29	5.38113e-30	2.307e-29	PSMD6; SEC22B; TXNL1; TMSB10; MCFD2; IKBKG; NAA10; CAPNS1; CAPN1; ACTN4; ZNF22; YWHAB; YES1; UBA1; TUFM; TPT1; TCEB2; TCEA1; TALDO1; SSR4; SRP54; SRP19; SNRNP70; FSCN1; SKIV2L; SGTA; SARS; RPS27A; RPS24; RPS23; RPS18; RPS17; RPS13; RPS12; RPS7; RPS6; RPS4X; RPS3A; RPL37A; RPL37; RPL36AL; RPL34; RPL31; RPL29; RPL30; RPL24; RPL22; RPL21; RPL17; RPL11; RPL9; RPL7; RPL5; RPL4; RPL3; RBM3; RANGAP1; RA…
Stomach cancer	149	7399	50.1684	1.24065	0.00039397	0.334086	0.00221249	0.00948541	CEP57; MAPK8IP1; TXNL1; CCPG1; CLDN10; MCFD2; IFT20; HAP1; CCNG1; PLOD3; CCNC; STK19; CD164; SLC4A4; IKBKG; SLC43A1; TPST2; NAA10; CAPNS1; CAPN1; ACTN4; CA12; ZNF22; YWHAB; YES1; UCN; UBA1; TUFM; TPT1; TNFRSF1A; TM7SF2; SRP19; SPINK1; BNIP3; SNRNP70; FSCN1; SARS; RPS27A; RPS24; RPS12; RPS6; RPL34; RPL30; RPL11; RPL10; RPL9; RPL4; RPL3; REG1A; RBM3; RAP1GAP; RANGAP1; RABGGTB; PSMB2; PSAP; PRKRIR; …
Skin cancer	143	7029	48.1481	1.25338	0.000363208	0.308001	0.00209524	0.00898274	CEP57; MAPK8IP1; TXNL1; CCPG1; CLDN10; MCFD2; IFT20; HAP1; CCNG1; PLOD3; CCNC; STK19; CD164; SLC4A4; IKBKG; SLC43A1; TPST2; NAA10; CAPNS1; CAPN1; ACTN4; CA12; ZNF22; YWHAB; YES1; UCN; UBA1; TUFM; TPT1; TNFRSF1A; TM7SF2; SRP19; BNIP3; SNRNP70; FSCN1; SARS; RPS27A; RPS24; RPS12; RPS6; RPL34; RPL30; RPL11; RPL10; RPL9; RPL4; RPL3; RBM3; RAP1GAP; RANGAP1; RABGGTB; PSMB2; PSAP; PRKRIR; PPP1CA; PPIA; C…
Adrenal glands	153	7554	51.5152	1.24782	0.000212808	0.180461	0.00131947	0.00565684	CEP57; MAPK8IP1; TXNL1; CCPG1; CLDN10; MCFD2; IFT20; HAP1; CCNG1; PLOD3; CCNC; STK19; CD164; SLC4A4; IKBKG; SLC43A1; TPST2; NAA10; CAPNS1; CAPN1; ACTN4; CA12; ZNF22; YWHAB; YES1; UCN; UBA1; TUFM; TPT1; TNFRSF1A; TM7SF2; SRP19; BNIP3; SNRNP70; FSCN1; ST6GAL1; SARS; RPS27A; RPS12; RPS6; RPL34; RPL30; RPL11; RPL10; RPL9; RPL4; RPL3; BRD2; REG1A; RBM3; RAP1GAP; RANGAP1; RABGGTB; PSMB2; PSAP; PRKRIR; …
TOV112D	87	1276	29.2929	4.20072	5.79603e-32	4.91503e-29	5.38113e-30	2.307e-29	SEC22B; TXNL1; PABPC4; CAPN1; ACTN4; YWHAB; UBA1; TUFM; TPT1; TCEB2; TCEA1; TALDO1; SNRNP70; FSCN1; SGTA; SARS; RPS27A; RPS24; RPS23; RPS17; RPS12; RPS7; RPS6; RPS4X; RPS3A; RPL30; RPL24; RPL21; RPL17; RPL9; RPL5; RPL4; RBM3; PYGB; PSMB3; PSMB2; PSAP; BOLA2; PPP1CA; PPIA; PKM; PGK1; ACP1; PRDX1; P4HB; NUCB2; FXYD2; NMT1; ATOX1; MIF; ARHGDIA; LASP1; EIF6; HPRT1; HNRNPAB; HLA-B; HLA-A; HDLBP; HDGF;…
LNCaP	78	1455	26.2626	3.30288	9.46124e-22	8.02313e-19	2.29232e-20	9.82766e-20	SEC22B; TXNL1; MCFD2; PABPC4; CAPN1; ACTN4; CA12; YWHAB; UBA1; TPT1; TNFRSF1A; TCEB2; TALDO1; SRP54; SGTA; SARS; RPS27A; RPS18; RPS12; RPS3A; RPL30; RPL17; RPL5; RBM3; PYGB; PSMB5; PSMB3; PSMB2; PSAP; BOLA2; PPIA; CTSA; PKM; PGK1; PGAM1; PRDX1; P4HB; NUCB2; ATOX1; MIF; ARHGDIA; LASP1; EIF6; INS; HPRT1; HNRNPAB; HLA-B; HLA-A; HDGF; GPI; GOT2; SND1; ARFGAP3; GAPDH; UBR4; ALDOA; ENO1; TXLNA; EIF4G1;…
Corpus, uterine	140	6997	47.138	1.23269	0.00100372	0.851152	0.00509672	0.0218507	CEP57; MAPK8IP1; TXNL1; CCPG1; CLDN10; MCFD2; IFT20; HAP1; CCNG1; PLOD3; CCNC; STK19; CD164; SLC4A4; IKBKG; SLC43A1; TPST2; NAA10; CAPNS1; CAPN1; ACTN4; CA12; ZNF22; YWHAB; YES1; UCN; UBA1; TUFM; TPT1; TNFRSF1A; TM7SF2; SRP19; BNIP3; SNRNP70; FSCN1; SARS; RPS27A; RPS24; RPS12; RPS6; RPL34; RPL30; RPL11; RPL10; RPL9; RPL3; RAP1GAP; RANGAP1; RABGGTB; PSMB2; PSAP; PRKRIR; PPP1CA; PPIA; CTSA; PLA2G1B…
Appendix	147	7004	49.4949	1.29303	4.81403e-05	0.040823	0.000326584	0.00140013	CEP57; MAPK8IP1; TXNL1; CCPG1; CLDN10; MCFD2; IFT20; HAP1; CCNG1; PLOD3; CCNC; CD164; SLC4A4; IKBKG; SLC43A1; TPST2; NAA10; CAPNS1; CAPN1; ACTN4; CA12; ZNF22; YWHAB; YES1; UCN; UBA1; TUFM; TPT1; TNFRSF1A; SRP19; SPINK1; BNIP3; SNRNP70; FSCN1; ST6GAL1; SARS; RPS27A; RPS24; RPS12; RPS6; RPL34; RPL30; RPL11; RPL10; RPL9; RPL4; RPL3; REG1A; RAP1GAP; RANGAP1; RABGGTB; PSMB2; PSAP; PRKRIR; DNAJC11; PPP…
Erythrocytes	82	1539	27.6094	3.28272	9.07332e-23	7.69418e-20	2.65317e-21	1.13747e-20	PSMD6; TXNL1; NAA10; CAPNS1; CAPN1; ACTN4; ATG9A; YWHAB; UBA1; TCEB2; TCEA1; TALDO1; SRP19; SPRR2D; FSCN1; SKIV2L; SGTA; SARS; RPS27A; RPS24; RPS23; RPS18; RPS17; RPS13; RPS7; RPS6; RPS4X; RPS3A; RPL31; RPL30; RPL22; RPL17; RPL11; RBM3; RANGAP1; RABGGTB; PSMB3; PSMB2; PPP4C; BOLA2; PPIA; PKM; PGK1; ACP1; PRDX1; P4HB; MIF; ARHGDIA; LASP1; EIF6; IGBP1; HPRT1; HNRNPAB; HDGF; GYG1; GPX4; GPI; SND1; A…
HTB75	85	1277	28.6195	4.10095	2.05988e-30	1.74678e-27	1.2477e-28	5.34913e-28	SEC22B; TXNL1; MCFD2; PLOD3; PABPC4; ACTN4; YWHAB; UBA1; TUFM; TPT1; TCEB2; TALDO1; SNRNP70; FSCN1; SGTA; SARS; RPS27A; RPS23; RPS17; RPS12; RPS7; RPS6; RPS4X; RPS3A; RPL30; RPL22; RPL17; RPL11; RPL9; RPL7; RPL5; RPL4; RBM3; PYGB; PSMB3; PSMB2; PSAP; BOLA2; PPP1CA; PPIA; CTSA; PKM; PGK1; PGAM1; ACP1; PRDX1; P4HB; NUCB2; NMT1; ATOX1; MIF; ARHGDIA; EIF6; HPRT1; HNRNPAB; HLA-B; HLA-A; HDLBP; HDGF; S…
Smooth muscle cells	88	5124	29.6296	1.05811	0.284378	1	0.916929	1	CEP57; TXNL1; CCPG1; MCFD2; CCNG1; CCNC; STK19; CD164; IKBKG; SLC43A1; NAA10; CAPNS1; CAPN1; ACTN4; CA12; ZNF22; YWHAB; YES1; UCN; UBA1; TNFRSF1A; SRP19; BNIP3; SNRNP70; RPS27A; RPS6; RPL10; RPL3; RANGAP1; RABGGTB; MTUS1; PSAP; PRKRIR; CTSA; PIGH; ATP8B1; PDGFA; PRDX1; P4HB; SIX6; NUCB2; NRCAM; NMT1; MYD88; MVK; ME2; ARHGDIA; LASP1; LAMP1; IFRD1; ICA1; HPRT1; HLA-A; HDLBP; HDGF; GTF3A; CXCR3; GP2…
Gastric juice	24	243	8.08081	6.08663	1.63935e-12	1.39017e-09	1.78227e-11	7.64097e-11	SPRR2D; CELA2A; RPS27A; REG1A; PSAP; PRSS3; PNLIP; PLA2G1B; CELA2B; NUCB2; CTRB2; KLK1; AMY1A; GAPDH; ALDOA; ENO1; CSTB; CPB1; CPA2; CPA1; CLPS; CTRC; CEL; CELA3A;
Urine	114	3267	38.3838	2.14982	3.28776e-17	2.78802e-14	4.80693e-16	2.06083e-15	SFI1; SEC22B; TMEM59; TMSB10; PLOD3; SLC4A4; CAPNS1; CAPN1; ACTN4; CA12; YWHAB; YES1; UBA1; TUFM; TPT1; TNFRSF1A; TALDO1; SSR4; SPINK1; SARS; RPS27A; RPS26; RPS23; RPS18; RPS13; RPS7; RPL30; RPL22; RPL10; RPL7; RPL5; RPL4; REG1A; RBM3; PYGB; PSMB5; PSMB3; PSMB2; PSAP; PRSS3; PRG2; PPIA; CTSA; PLA2G1B; PKM; ATP6V0C; PGK1; PGAM1; ACP1; PDGFA; TMED7; PRDX1; P4HB; NRCAM; FXYD2; ATOX1; MIF; ME2; ARHGD…
Heart	102	5507	34.3434	1.14113	0.0624916	1	0.241977	1	PSMD6; SFI1; CEP57; CCPG1; MCFD2; HAP1; PLOD3; CCNC; STK19; CD164; PABPC4; MKNK1; SLC43A1; TPST2; HSD17B8; ATG9A; USF2; UCN; TPT1; TNFRSF1A; TM7SF2; SSR4; BNIP3; SKIV2L; SIAH2; SGTA; SLC39A8; RPS26; RPS6; RPL3; BRD2; RANGAP1; MTUS1; PSAP; PPP4C; PLA2G1B; PGAM1; ATP8B1; ACP1; ORC5; SIX6; FXYD2; NME4; NDUFS8; MTIF2; MIF; DNAJB9; MAP1A; PAIP2B; LASP1; EIF6; IGBP1; IFRD1; ICA1; HNRNPAB; HDGF; GYG1; G…
Amygdala	12	1204	4.0404	0.6145	0.977658	1	1	1	CCPG1; HAP1; BRD2; MTUS1; PRG2; NRCAM; ATOX1; MAP1A; PAIP2B; PUM2; KDM2A; LANCL1;
Red blood cells	8	166	2.6936	2.9724	0.00581524	1	0.0266558	0.114279	PKM; PGAM1; ACP1; GPI; GAPDH; COPS5; LANCL1; GNPDA1;
Thyroid gland	153	7306	51.5152	1.29017	3.0537e-05	0.0258954	0.000208834	0.000895315	CEP57; MAPK8IP1; TXNL1; CCPG1; CLDN10; MCFD2; IFT20; HAP1; CCNG1; PLOD3; CCNC; STK19; CD164; SLC4A4; IKBKG; SLC43A1; TPST2; NAA10; CAPNS1; CAPN1; ACTN4; CA12; ZNF22; YWHAB; YES1; UCN; UBA1; TUFM; TPT1; TNFRSF1A; SRP19; BNIP3; SNRNP70; ST6GAL1; SARS; RPS27A; RPS12; RPS6; RPL34; RPL30; RPL11; RPL10; RPL9; RPL4; RPL3; BRD2; RAP1GAP; RANGAP1; RABGGTB; PSMB2; PSAP; PRKRIR; PRG2; PPP1CA; PPIA; CTSA; PK…
H460	50	736	16.835	4.18584	5.27113e-18	4.46992e-15	8.27762e-17	3.54879e-16	PLOD3; ACTN4; YWHAB; UBA1; TPT1; TALDO1; FSCN1; RPS27A; RPS12; RPS7; RPS4X; RBM3; PYGB; PSMB3; PSMB2; PSAP; BOLA2; PPIA; PKM; PGK1; PRDX1; P4HB; NUCB2; NRCAM; MIF; ARHGDIA; EIF6; HPRT1; HNRNPAB; HLA-A; HDLBP; HDGF; GPI; GOT2; SND1; GAPDH; ALDOA; ENO1; EIF4G1; EEF1B2; EEF1A1; CSTB; CIRBP; B4GAT1; CFL1; CCT8; CCT4; PRDX4; TUBB4B; TUBA1B;
Heart muscle	111	6191	37.3737	1.10461	0.108572	1	0.390123	1	CEP57; MAPK8IP1; TXNL1; CCPG1; CLDN10; IFT20; HAP1; CCNC; STK19; CD164; SLC4A4; IKBKG; SLC43A1; TPST2; NAA10; CAPN1; CA12; ZNF22; YES1; UCN; UBA1; TUFM; TNFRSF1A; TM7SF2; SRP19; BNIP3; SNRNP70; ST6GAL1; SARS; RPS27A; RPS6; RPL34; RPL30; RPL10; RAP1GAP; RANGAP1; RABGGTB; PSMB2; PSAP; PRKRIR; DNAJC11; CTSA; PKM; PIGH; SERPINI2; ATP8B1; ACP1; PDGFA; TMED7; P4HB; P2RX1; SIX6; NUCB2; NRCAM; FXYD2; NMT…
B Cell	118	2254	39.7306	3.22531	1.47409e-33	1.25003e-30	1.78576e-31	7.65591e-31	SEC22B; TXNL1; CAPNS1; CAPN1; ACTN4; HSD17B8; YWHAB; XBP1; UBA1; TUFM; TPT1; TNFRSF1A; TCEB2; TCEA1; TALDO1; SSR4; SRP54; SNRNP70; ST6GAL1; SGTA; RPS27A; RPS26; RPS24; RPS23; RPS18; RPS17; RPS13; RPS12; RPS7; RPS6; RPS4X; RPS3A; RPL37A; RPL31; RPL29; RPL30; RPL24; RPL22; RPL21; RPL17; RPL11; RPL10; RPL9; RPL7; RPL5; RPL4; RPL3; RBM3; RANGAP1; RABGGTB; BCAT1; PYGB; PSMB3; PSMB2; PSAP; DNAJC11; PRG…
Spinal cord	20	1465	6.73401	0.841425	0.820965	1	1	1	GPR37L1; CCPG1; PLOD3; UCN; BRD2; MTUS1; PRG2; PLA2G1B; PAIP2B; NUPR1; SLC35A3; PUM2; KDM2A; AKR7A3; DLG3; ATXN2L; INMT; PRPF8; LANCL1; GNPDA1;
Malignant glioma	149	7169	50.1684	1.28046	6.98778e-05	0.0592563	0.000466585	0.00200035	CEP57; MAPK8IP1; TXNL1; CCPG1; CLDN10; MCFD2; IFT20; HAP1; CCNG1; PLOD3; CCNC; STK19; CD164; SLC4A4; IKBKG; SLC43A1; TPST2; NAA10; CAPNS1; CAPN1; ACTN4; CA12; ZNF22; YWHAB; YES1; UCN; UBA1; TUFM; TPT1; TNFRSF1A; SRP19; BNIP3; SNRNP70; FSCN1; SARS; RPS27A; RPS24; RPS12; RPS6; RPL34; RPL30; RPL11; RPL10; RPL9; RPL4; RPL3; RBM3; RAP1GAP; RANGAP1; RABGGTB; PSMB2; PSAP; PRKRIR; PPP1CA; PPIA; CTSA; PLA…
Cervical cancer	154	7426	51.8519	1.27762	4.99693e-05	0.042374	0.000336302	0.00144179	CEP57; MAPK8IP1; TXNL1; CCPG1; CLDN10; MCFD2; IFT20; HAP1; CCNG1; PLOD3; CCNC; STK19; CD164; SLC4A4; IKBKG; SLC43A1; TPST2; NAA10; CAPNS1; CAPN1; ACTN4; CA12; ZNF22; YWHAB; YES1; UCN; UBA1; TUFM; TPT1; TNFRSF1A; TM7SF2; SRP19; SPINK1; BNIP3; SNRNP70; FSCN1; SARS; RPS27A; RPS12; RPS6; RPL34; RPL30; RPL11; RPL10; RPL9; RPL4; RPL3; REG1A; RBM3; RAP1GAP; RANGAP1; RABGGTB; PSMB2; PSAP; PRKRIR; PPP1CA;…
Malignant melanoma	149	7459	50.1684	1.23067	0.000598124	0.507209	0.00318999	0.0136762	CEP57; MAPK8IP1; TXNL1; CCPG1; CLDN10; MCFD2; IFT20; HAP1; CCNG1; PLOD3; CCNC; STK19; CD164; SLC4A4; IKBKG; SLC43A1; TPST2; NAA10; CAPNS1; CAPN1; ACTN4; CA12; ZNF22; YWHAB; YES1; UCN; UBA1; TUFM; TPT1; TNFRSF1A; TM7SF2; SRP19; BNIP3; SNRNP70; FSCN1; SARS; RPS27A; RPS24; RPS12; RPS6; RPL34; RPL30; RPL11; RPL10; RPL9; RPL4; RPL3; RBM3; RAP1GAP; RANGAP1; RABGGTB; PSMB2; PSAP; PRKRIR; DNAJC11; PPP1CA…
Oesophagus	19	921	6.39731	1.27153	0.169663	1	0.580139	1	CCNG1; ACTN4; YWHAB; YES1; BNIP3; RPS6; RANGAP1; PSAP; PRDX1; FXYD2; MIF; PAIP2B; IGBP1; PDCD4; PUM2; DNMT1; CSTB; TUBA3D; BCAP31;
Embryonal carcinoma cells	64	1232	21.5488	3.20068	4.78907e-17	4.06113e-14	6.88327e-16	2.951e-15	PSMD6; SEC22B; CD164; TPST2; ATG9A; YES1; UBA1; TUFM; SSR4; RPS27A; RPS24; RPS23; RPS18; RPS17; RPS13; RPS7; RPS6; RPS4X; RPS3A; RPL37A; RPL34; RPL31; RPL29; RPL30; RPL24; RPL21; RPL17; RPL11; RPL10; RPL9; RPL7; RPL5; RPL4; RPL3; DNAJC11; PPIA; PGK1; PRDX1; NMT1; MTIF2; HLA-B; HLA-A; GYG1; SLC25A5; SND1; GFPT1; TBL2; RSL1D1; GAPDH; SLC39A14; RAB21; ALDOA; EIF4G1; EEF1A1; DHODH; ATXN2L; SEC63; RPL…
ES2	143	3527	48.1481	2.49786	9.47566e-30	8.03536e-27	5.0221e-28	2.15308e-27	PSMD6; SEC22B; TXNL1; TMSB10; MCFD2; PLOD3; PABPC4; IKBKG; NAA10; CAPNS1; CAPN1; ACTN4; ATG9A; ZNF22; YWHAB; YES1; UBA1; TUFM; TPT1; TCEB2; TCEA1; SSR4; SRP54; SRP19; SNRNP70; FSCN1; SGTA; SARS; RPS27A; RPS24; RPS23; RPS18; RPS17; RPS13; RPS12; RPS7; RPS6; RPS4X; RPS3A; RPL37A; RPL36AL; RPL34; RPL31; RPL29; RPL30; RPL24; RPL22; RPL17; RPL11; RPL10; RPL9; RPL7; RPL5; RPL4; RPL3; RBM3; RANGAP1; RAB…
Ovary	207	8592	69.697	1.48425	1.17232e-15	9.94129e-13	1.52943e-14	6.55698e-14	PSMD6; SFI1; CEP57; SEC22B; MAPK8IP1; TXNL1; CCPG1; MCFD2; IFT20; HAP1; CCNG1; PLOD3; CCNC; STK19; CD164; PABPC4; IKBKG; SLC43A1; TPST2; NAA10; CAPNS1; KDM5C; CAPN1; AP3B2; ACTN4; ATG9A; CA12; ZNF22; YWHAB; YES1; USF2; UCN; UBA1; TUFM; TPT1; TNFRSF1A; TM7SF2; TCEB2; TCEA1; TALDO1; SSR4; SRP54; SRP19; BNIP3; SNRNP70; FSCN1; SKIV2L; ST6GAL1; SIAH2; SGTA; SLC39A8; SARS; RPS27A; RPS26; RPS24; RPS23; …
Liver cancer	152	7697	51.1785	1.21663	0.000878332	0.744825	0.00456948	0.0195903	CEP57; MAPK8IP1; TXNL1; CCPG1; CLDN10; MCFD2; IFT20; HAP1; CCNG1; PLOD3; CCNC; STK19; CD164; SLC4A4; IKBKG; SLC43A1; TPST2; NAA10; CAPNS1; CAPN1; ACTN4; CA12; ZNF22; YWHAB; YES1; UCN; UBA1; TUFM; TPT1; TNFRSF1A; TM7SF2; SRP19; SPINK1; BNIP3; SNRNP70; FSCN1; ST6GAL1; SARS; RPS27A; RPS12; RPS6; RPL34; RPL30; RPL11; RPL10; RPL9; RPL4; RPL3; REG1A; RBM3; RAP1GAP; RANGAP1; RABGGTB; PSMB2; PSAP; PRKRIR…
Dendritic cells	111	1954	37.3737	3.49981	1.86682e-34	1.58307e-31	2.63844e-32	1.13116e-31	SEC22B; TXNL1; TMSB10; PABPC4; NAA10; CAPNS1; CAPN1; ACTN4; YWHAB; UBA1; TUFM; TPT1; TCEB2; TALDO1; SSR4; SRP19; FSCN1; SGTA; SARS; RPS27A; RPS26; RPS24; RPS23; RPS18; RPS17; RPS13; RPS12; RPS7; RPS6; RPS4X; RPS3A; RPL37A; RPL29; RPL30; RPL24; RPL22; RPL21; RPL17; RPL11; RPL10; RPL9; RPL7; RPL4; RPL3; RBM3; RANGAP1; PYGB; PSMB3; PSMB2; PSAP; PRPS2; BOLA2; PPP1CA; PPIA; CTSA; PKM; ATP6V0C; PGK1; P…
OVCAR3	150	3714	50.5051	2.48821	1.66727e-31	1.41384e-28	1.28531e-29	5.5104e-29	PSMD6; SEC22B; TMEM59; TXNL1; TMSB10; MCFD2; PLOD3; PABPC4; IKBKG; NAA10; CAPNS1; CAPN1; ACTN4; HSD17B8; YWHAB; YES1; UBA1; TUFM; TPT1; TCEB2; TCEA1; SSR4; SRP54; SNRNP70; FSCN1; SGTA; SARS; RPS27A; RPS26; RPS24; RPS23; RPS18; RPS17; RPS13; RPS12; RPS7; RPS6; RPS4X; RPS3A; RPL36AL; RPL31; RPL29; RPL30; RPL24; RPL22; RPL21; RPL17; RPL11; RPL10; RPL9; RPL7; RPL5; RPL4; RPL3; RBM3; RANGAP1; RABGGTB;…
Huh7	88	2976	29.6296	1.82183	4.85459e-09	4.11669e-06	4.15827e-08	1.78274e-07	PSMD6; SFI1; GPR37L1; PLOD3; PABPC4; MKNK1; KDM5C; CAPN1; ACTN4; HSD17B8; ZNF22; YES1; UBA1; TUFM; SRP19; SNRNP70; FSCN1; SGTA; ACSM3; RPS27A; RPS17; RPS12; RPS6; RPS4X; RPL30; RPL24; RPL22; RPL10; RPL9; RPL5; RPL4; RANGAP1; RABGGTB; BCAT1; PSMB2; PSAP; DNAJC11; PPP4C; BOLA2; CTSA; PNLIP; PKM; PIGH; ACP1; TRIAP1; PRDX1; P4HB; ATOX1; MVK; MIF; LASP1; EIF6; HPRT1; HNRNPAB; HLA-B; HLA-A; HDLBP; HDGF…
Serum	183	7685	61.6162	1.46703	5.53455e-12	4.6933e-09	5.65458e-11	2.42424e-10	PSMD6; SFI1; CEP57; SEC22B; MAPK8IP1; TXNL1; CCPG1; TMSB10; MCFD2; CCNG1; PLOD3; PABPC4; MKNK1; IKBKG; TPST2; NAA10; CAPNS1; KDM5C; CAPN1; AP3B2; ACTN4; ZNF22; YWHAB; UBA1; TUFM; TPT1; TCEB2; TCEA1; TALDO1; SSR4; SSFA2; SRP54; SNRNP70; FSCN1; ST6GAL1; PDIA2; SGTA; SARS; ACSM3; RPS27A; RPS24; RPS23; RPS18; RPS17; RPS13; RPS7; RPS6; RPS4X; RPS3A; RPL37A; RPL34; RPL31; RPL29; RPL30; RPL24; RPL22; RP…
Lens	75	1037	25.2525	4.456	6.46298e-29	5.48061e-26	2.88453e-27	1.23666e-26	CAPNS1; CAPN1; ACTN4; CA12; YWHAB; UBA1; TUFM; TPT1; TCEB2; TALDO1; FSCN1; SARS; RPS27A; RPS17; RPS12; RPS6; RPS4X; RPS3A; RPL30; RPL24; RPL21; RPL17; RPL11; RPL9; RPL7; RPL5; RPL4; RPL3; RABGGTB; BCAT1; PYGB; PSAP; PPP4C; BOLA2; PPIA; CTSA; PKM; PGK1; ACP1; TMED7; PRDX1; P4HB; ATOX1; MIF; ME2; LASP1; HPRT1; HLA-B; HLA-A; HDGF; GYG1; GPI; GOT2; PDCD4; SND1; GFPT1; ARFGAP3; GAPDH; ALDOA; ENO1; EEF…
Breast	135	6413	45.4545	1.29692	0.000122534	0.103909	0.000781272	0.00334947	CEP57; MAPK8IP1; TXNL1; CCPG1; MCFD2; IFT20; HAP1; CCNG1; CCNC; STK19; CD164; SLC4A4; IKBKG; SLC43A1; TPST2; NAA10; CAPNS1; CAPN1; ACTN4; CA12; ZNF22; YWHAB; YES1; UCN; UBA1; TUFM; TNFRSF1A; SRP19; BNIP3; SNRNP70; FSCN1; SARS; RPS27A; RPS24; RPS12; RPS6; RPL34; RPL30; RPL11; RPL10; RPL9; RPL3; RBM3; RAP1GAP; RANGAP1; RABGGTB; PSMB2; PSAP; PRKRIR; PPP1CA; PPIA; CTSA; PKM; PIGH; SERPINI2; PGK1; ATP…
Hair	53	817	17.8451	3.99705	3.44702e-18	2.92308e-15	5.51524e-17	2.3645e-16	PSMD6; TXNL1; ACTN4; YWHAB; YES1; TUFM; FSCN1; SARS; RPS27A; RPS24; RPS18; RPS13; RPS7; RPS6; RPS4X; RPS3A; RPL31; RPL29; RPL30; RPL24; RPL21; RPL11; RPL7; RPL4; RPL3; RBM3; PSAP; BOLA2; PPIA; PKM; PGK1; ACP1; PRDX1; P4HB; MIF; HNRNPAB; SLC25A5; GPI; GOT2; SND1; GAPDH; RAB21; ALDOA; ENO1; EIF4G1; EEF1B2; EEF1A1; DHCR7; CSTB; LYPLA2; TMED10; CFL1; TUBB4B;
H520	58	843	19.5286	4.23915	3.95543e-21	3.35421e-18	8.18099e-20	3.50736e-19	PLOD3; PABPC4; ACTN4; YWHAB; YES1; UBA1; TPT1; TCEB2; TALDO1; FSCN1; ST6GAL1; SGTA; RPS27A; RPS13; RPS7; RPS4X; RPL22; RPL4; RBM3; RANGAP1; PSMB3; PSMB2; PSAP; PRPS2; BOLA2; PPIA; PKM; PGK1; ACP1; PRDX1; P4HB; NUCB2; NRCAM; MIF; ARHGDIA; HPRT1; HNRNPAB; HLA-B; HLA-A; HDGF; GPI; GOT2; SND1; GAPDH; ALDOA; ENO1; EEF1B2; EEF1A1; CSTB; CIRBP; B4GAT1; CFL1; CCT8; CCT4; PRDX4; TUBB4B; TUBA1B; GNPDA1;
Nipple aspirate fluid	37	754	12.4579	3.02379	2.01434e-09	1.70816e-06	1.77934e-08	7.62838e-08	ACTN4; YWHAB; TPT1; TALDO1; FSCN1; RPS27A; PSMB3; PSAP; PPIA; CTSA; PKM; PGK1; PGAM1; PDGFA; PRDX1; P4HB; NUCB2; MIF; LAMP1; HPRT1; HNRNPAB; HLA-B; ANPEP; GPI; GP2; AMY1A; GAPDH; ALDOA; ENO1; EEF1B2; EEF1A1; CSTB; CPB1; CFL1; CEL; TUBB4B; TUBA1B;
Uterus	17	917	5.72391	1.14272	0.321147	1	1	1	ATG9A; CA12; RPL21; RPL5; BRD2; MTUS1; PRG2; ATP8B1; PDGFA; FXYD2; LAMP1; KLK1; TBL2; PUM2; CPA3; LANCL1; GNPDA1;
Tracheobronchial cells	5	47	1.6835	6.56533	0.000956621	0.811215	0.00488684	0.0209509	PPIA; PKM; MIF; GAPDH; CFL1;
T24	16	123	5.38721	8.01789	1.54285e-10	1.30833e-07	1.43773e-09	6.16384e-09	ACTN4; YWHAB; UBA1; TPT1; FSCN1; PSAP; PPIA; PKM; PGK1; PRDX1; P4HB; GPI; ALDOA; ENO1; CFL1; TUBA1B;
CPE_SCX_fractionated	102	2331	34.3434	2.69592	3.47385e-22	2.94583e-19	8.92675e-21	3.82708e-20	TXNL1; CAPNS1; CAPN1; ACTN4; YWHAB; YES1; UBA1; TUFM; TPT1; TCEB2; TCEA1; TALDO1; SRP19; SNRNP70; FSCN1; SKIV2L; SGTA; SARS; RPS27A; RPS23; RPS17; RPS13; RPS12; RPS7; RPS6; RPS4X; RPS3A; RPL37A; RPL34; RPL29; RPL30; RPL24; RPL22; RPL11; RPL9; RPL7; RPL5; RPL4; RPL3; RANGAP1; PYGB; PSMB2; PSAP; PRPS2; DNAJC11; PPP4C; BOLA2; PPIA; CTSA; PKM; PGK1; ACP1; PRDX1; P4HB; ATOX1; NDUFS8; MYD88; MVK; MIF; …
CRC	170	4247	57.2391	2.46604	5.48535e-37	4.65158e-34	2.32579e-34	9.97114e-34	PSMD6; CEP57; SEC22B; MAPK8IP1; TXNL1; TMSB10; PLOD3; PABPC4; NAA10; CAPNS1; CAPN1; ACTN4; HSD17B8; CA12; YWHAB; YES1; UBA1; TUFM; TPT1; TCEB2; TCEA1; TALDO1; SSR4; SSFA2; SRP54; SRP19; SPINK1; SNRNP70; FSCN1; ST6GAL1; SGTA; SARS; RPS27A; RPS26; RPS24; RPS23; RPS18; RPS17; RPS13; RPS12; RPS7; RPS6; RPS4X; RPS3A; RPL37A; RPL36AL; RPL34; RPL31; RPL29; RPL30; RPL24; RPL22; RPL21; RPL17; RPL11; RPL10…
Preadipocytes	37	510	12.4579	4.47043	2.2207e-14	1.88315e-11	2.76934e-13	1.18728e-12	ACTN4; YWHAB; TNFRSF1A; TALDO1; RPS6; RPS4X; RPS3A; RPL17; RPL7; RPL3; BRD2; PSMB5; PSMB3; PSAP; PPIA; PKM; PGK1; PGAM1; PDGFA; PRDX1; P4HB; NUCB2; ARHGDIA; LASP1; LAMP1; INS; HNRNPAB; HDGF; GPI; GAPDH; ALDOA; ENO1; EEF1B2; EEF1A1; DDB1; CFL1; PRDX4;
Fetal hepatocytes	113	3784	38.0471	1.83981	3.51137e-12	2.97764e-09	3.63127e-11	1.5568e-10	PSMD6; TXNL1; GPR37L1; CCPG1; HAP1; PLOD3; STK19; PABPC4; SLC43A1; CAPNS1; CAPN1; ACTN4; CA12; YWHAB; UBA1; TUFM; TCEB2; SRP19; SPINK1; FSCN1; ST6GAL1; SGTA; SARS; RPS23; RPS17; RPS12; RPS6; RPS4X; RPL30; RPL9; RPL5; RPL4; REG1A; RAP1GAP; RABGGTB; BCAT1; PYGB; PSAP; PRKRIR; DNAJC11; PPP4C; BOLA2; PPP1CA; CTSA; POLG; PNLIPRP1; PNLIP; PKM; ACP1; PEX7; TMED7; PRDX1; P4HB; NRCAM; ATOX1; MIF; ME2; LAS…
Amniotic fluid	27	566	9.09091	2.93974	6.12773e-07	0.000519631	4.76726e-06	2.04382e-05	ACTN4; TALDO1; SPINK1; RPS27A; PSAP; PRSS3; PRG2; PPIA; PKM; PGK1; PGAM1; P4HB; MIF; INS; ANPEP; GPI; GP2; AMY1A; GAPDH; ALDOA; ENO1; CPA1; CEL; TUBB4B; TUBA1B; CELA3A; CD24;
Vulva/anal skin	129	6377	43.4343	1.24628	0.0012388	1	0.00625299	0.0268079	CEP57; MAPK8IP1; TXNL1; CCPG1; MCFD2; IFT20; HAP1; PLOD3; CCNC; STK19; CD164; SLC4A4; IKBKG; SLC43A1; NAA10; CAPN1; CA12; ZNF22; YWHAB; YES1; UCN; UBA1; TUFM; TPT1; TNFRSF1A; TM7SF2; SRP19; BNIP3; SNRNP70; FSCN1; SARS; RPS27A; RPS24; RPS12; RPS6; RPL34; RPL30; RPL11; RPL10; RPL9; RPL4; RPL3; REG1A; RANGAP1; RABGGTB; PSMB2; PSAP; PRKRIR; PPP1CA; PPIA; CTSA; PLA2G1B; PKM; PIGH; PGK1; ATP8B1; PDGFA;…
	69	1183	23.2323	3.59362	3.85477e-21	3.26885e-18	8.17212e-20	3.50356e-19	SEC22B; TXNL1; CAPNS1; CAPN1; ACTN4; YWHAB; YES1; UBA1; TCEB2; TALDO1; SRP19; RPS23; RPS18; RPS13; RPS4X; RPL30; RPL22; RPL11; BRD2; RBM3; PSMB5; PSMB2; PRG2; PPP4C; BOLA2; CTSA; PKM; PIGH; PGAM1; ACP1; SARAF; PDGFA; TMED7; PRDX1; NME4; MYD88; MIF; ARHGDIA; LASP1; HLA-B; HDLBP; GSTM3; SLC25A5; GPX4; SND1; GFPT1; GAPDH; COG4; RAB21; ALDOA; ENO1; EEF1B2; EEF1A1; DHCR7; DDB1; CSTB; AP3S1; CIRBP; PAC…
HH4	90	2684	30.303	2.06593	3.49185e-12	2.96109e-09	3.63127e-11	1.5568e-10	PLOD3; PABPC4; NAA10; CAPNS1; CAPN1; ACTN4; CA12; YES1; UBA1; TUFM; TCEA1; SNRNP70; FSCN1; SGTA; SARS; RPS27A; RPS17; RPS12; RPS6; RPS4X; RPL34; RPL30; RPL24; RPL22; RPL9; RPL4; RPL3; RANGAP1; PYGB; PSMB3; PSMB2; PSAP; PRSS3; DNAJC11; PPP4C; CTSA; POLG; PKM; ACP1; TRIAP1; CELA2B; PRDX1; P4HB; NME4; NDUFS8; MVK; MIF; ME2; MAP1A; PAIP2B; LASP1; EIF6; HPRT1; HNRNPAB; HLA-B; HDLBP; HDGF; GSTM3; SLC25…
Ramos	72	1566	24.2424	2.83274	2.37232e-16	2.01172e-13	3.29791e-15	1.41388e-14	CEP57; SEC22B; EI24; TXNL1; YWHAB; YES1; TUFM; TCEB2; TCEA1; SRP19; RPS23; RPS18; RPS13; RPS4X; RPL30; RPL22; RPL11; BRD2; RBM3; RANGAP1; RABGGTB; BCAT1; PSMB5; PSMB2; PPP4C; BOLA2; PPP1CA; PKM; PIGH; PGK1; PGAM1; ACP1; SARAF; PRDX1; NMT1; NDUFS8; MYD88; MIF; IGBP1; HLA-B; HLA-A; SLC25A5; ABR; GOT2; SND1; GFPT1; TBL2; GAPDH; COG4; UBR4; RAB21; ALDOA; ENO1; TXLNA; EIF4G1; EEF1B2; DNMT1; DHCR7; DDB…
Leukocytes	91	2845	30.6397	1.97067	3.53378e-11	2.99665e-08	3.44442e-10	1.4767e-09	PSMD6; CEP57; SEC22B; STK19; CD164; PABPC4; TPST2; CAPN1; ACTN4; YWHAB; UBA1; TUFM; TPT1; TM7SF2; TALDO1; SKIV2L; SGTA; SLC39A8; SARS; RPS13; RPS6; RPS4X; RPS3A; RPL30; RPL5; RPL4; RPL3; BRD2; MTUS1; PSMB2; PSAP; PRG2; PPP4C; PPP1CA; PPIA; CTSA; PKM; PGK1; PGAM1; PRDX1; P4HB; P2RX1; NME4; ATOX1; MIF; ME2; DNAJB9; ARHGDIA; LASP1; LAMP1; IGBP1; HPRT1; HNRNPAB; HDGF; GYG1; ANPEP; GPI; PDCD4; TBL2; G…
Renal cancer	139	7121	46.8013	1.20258	0.0032017	1	0.0153392	0.0657624	CEP57; MAPK8IP1; TXNL1; CCPG1; CLDN10; MCFD2; IFT20; HAP1; CCNG1; PLOD3; CCNC; STK19; CD164; SLC4A4; IKBKG; SLC43A1; TPST2; NAA10; CAPNS1; CAPN1; ACTN4; CA12; ZNF22; YWHAB; YES1; UCN; UBA1; TUFM; TPT1; TNFRSF1A; SRP19; BNIP3; SNRNP70; FSCN1; ST6GAL1; SARS; RPS27A; RPS6; RPL34; RPL30; RPL10; RPL9; RPL3; RBM3; RAP1GAP; RANGAP1; RABGGTB; PSMB2; PSAP; PRKRIR; PPP1CA; PPIA; CTSA; PKM; PIGH; SERPINI2; …
Aorta	27	530	9.09091	3.13942	1.68069e-07	0.000142523	1.33199e-06	5.7105e-06	UBA1; RPS3A; RPL30; RPL17; RPL9; RPL4; BRD2; PSMB5; PSAP; PRG2; PKM; PGK1; PGAM1; ACP1; FXYD2; HDGF; GYG1; GPI; GOT2; ALDOA; ENO1; DMD; CRYZ; CFL1; CCT8; LANCL1; GNPDA1;
Thyroid	24	889	8.08081	1.66377	0.0104238	1	0.0462793	0.198409	CCNG1; ACTN4; YWHAB; YES1; UBA1; BNIP3; RPS6; RAP1GAP; RANGAP1; PSAP; PRDX1; SIX6; FXYD2; MIF; IGBP1; CXCR3; AMY1A; PDCD4; ARFGAP3; DNMT1; DMD; CSTB; TUBA3D; BCAP31;
hupo46_reference_cam	51	1042	17.1717	3.01573	1.23213e-12	1.04484e-09	1.35694e-11	5.81748e-11	SEC22B; STK19; PABPC4; ACTN4; YWHAB; YES1; UBA1; TUFM; SSR4; SSFA2; FSCN1; RPS27A; RPS23; RPS13; RPS3A; RPL29; RPL21; RPL7; RPL4; RPL3; DNAJC11; PPP1CA; PPIA; PKM; PRDX1; NDUFS8; MIF; MAP1A; LASP1; HPRT1; HLA-A; GSTM3; SLC25A5; GPI; GOT2; GAPDH; RAB21; ALDOA; ENO1; EEF1B2; EEF1A1; DHCR7; CSNK1G2; INMT; TMED10; CFL1; CCT4; TUBB4B; LANCL1; TIMM17B; BCAP31;
Substantia nigra	13	1146	4.3771	0.699355	0.936114	1	1	1	CCPG1; HAP1; BRD2; MTUS1; PRG2; CTSA; NRCAM; ATOX1; MAP1A; PAIP2B; PUM2; KDM2A; LANCL1;
Vagina	116	5307	39.0572	1.34665	0.000112613	0.0954955	0.000723451	0.00310158	CEP57; MAPK8IP1; TXNL1; CCPG1; MCFD2; IFT20; HAP1; CCNG1; PLOD3; CCNC; STK19; SLC4A4; IKBKG; SLC43A1; NAA10; CAPNS1; CAPN1; ACTN4; CA12; ZNF22; YWHAB; YES1; UCN; UBA1; TUFM; TPT1; TNFRSF1A; SRP19; BNIP3; SNRNP70; FSCN1; RPS27A; RPS12; RPS6; RPL34; RPL30; RPL11; RPL10; RPL9; RPL4; RPL3; RANGAP1; RABGGTB; PSMB2; PSAP; PRKRIR; PPP1CA; PPIA; CTSA; PKM; PIGH; SERPINI2; PGK1; ATP8B1; PDGFA; UBE2J1; P4H…
Monocytes	29	745	9.76431	2.3988	1.28851e-05	0.0109266	9.03024e-05	0.000387145	SEC22B; TMSB10; YWHAB; TUFM; SSR4; FSCN1; ACSM3; RPS24; RPS13; RPS4X; RPL24; RPL11; RPL9; RPL7; PPIA; ATP6V0C; MIF; HLA-B; HLA-A; EEF1A1; DNMT1; CSTB; TMED10; CCT4; CEL; TUBB4B; TUBA1B; TCIRG1; BCAP31;
MDA-MB-468	68	770	22.8956	5.44108	2.73952e-31	2.32311e-28	1.93593e-29	8.29972e-29	PSMD6; TXNL1; PABPC4; CAPN1; ACTN4; UBA1; TUFM; TPT1; SSR4; SNRNP70; SARS; RPS27A; RPS26; RPS24; RPS23; RPS18; RPS17; RPS13; RPS7; RPS4X; RPS3A; RPL10; RPL9; RPL7; RPL5; RPL4; RPL3; PYGB; PSMB2; PPIA; PKM; PGK1; PGAM1; ACP1; PRDX1; P4HB; ARHGDIA; HPRT1; HNRNPAB; HLA-A; HDLBP; HDGF; SLC25A5; GPI; GOT2; SND1; GFPT1; TBL2; ARFGAP3; GAPDH; ALDOA; ENO1; TXLNA; EIF4G1; EEF1A1; DNMT1; DDB1; CSTB; CRYZ; …
Platelets	87	2168	29.2929	2.47239	2.98678e-16	2.53279e-13	4.08514e-15	1.75139e-14	SEC22B; TXNL1; MKNK1; TPST2; CAPNS1; CAPN1; ACTN4; HSD17B8; YWHAB; YES1; UBA1; TUFM; TPT1; TCEB2; TALDO1; SSR4; SKIV2L; SARS; RPS27A; RPS12; RPS3A; RPL5; PYGB; PSMB5; PSMB3; PSMB2; PSAP; PRSS3; PRPS2; BOLA2; PPP1CA; PPIA; CTSA; POLG; PKM; PGK1; PGAM1; ACP1; UBE2J1; TMED7; PRDX1; P4HB; P2RX1; NUCB2; NRCAM; NMT1; MIF; ME2; ARHGDIA; LASP1; LAMP1; IGBP1; HPRT1; HLA-B; HLA-A; GSTM3; SLC25A5; GPX4; GPI…
HL60	36	545	12.1212	4.07031	8.4297e-13	7.14839e-10	9.53119e-12	4.08622e-11	SLC43A1; CAPNS1; ACTN4; TNFRSF1A; SLC39A8; RPS27A; RPS12; RPS4X; RPS3A; RPL30; RPL11; RPL5; PSMB3; PSAP; PRG2; PPIA; PKM; PRDX1; P4HB; MIF; LAMP1; HLA-B; HLA-A; SLC25A5; ANPEP; GPI; GOT2; GAPDH; SLC39A14; RAB21; ALDOA; ENO1; PRDX4; TUBA1B; TCIRG1; BCAP31;
TOV21G	62	904	20.8754	4.22569	1.56648e-22	1.32837e-19	4.28507e-21	1.8371e-20	PLOD3; ACTN4; YWHAB; UBA1; TPT1; TALDO1; SNRNP70; FSCN1; SGTA; RPS27A; RPS12; RPS7; RPS4X; RPS3A; RPL30; RPL17; RPL5; RPL4; RBM3; PYGB; PSMB3; PSMB2; PSAP; BOLA2; PPIA; CTSA; PKM; PGK1; PGAM1; ACP1; PRDX1; P4HB; NUCB2; ATOX1; MIF; ARHGDIA; LASP1; HPRT1; HNRNPAB; HLA-B; HDGF; GPI; GOT2; SND1; GAPDH; ALDOA; ENO1; EIF4G1; EEF1A1; DNMT1; CSTB; CRYZ; CIRBP; B4GAT1; CFL1; CCT8; CCT4; PRDX4; TUBB4B; TUB…
Oral mucosa	126	5861	42.4242	1.32447	9.66996e-05	0.0820013	0.000630779	0.00270428	CEP57; MAPK8IP1; TXNL1; CCPG1; CLDN10; MCFD2; IFT20; HAP1; CCNG1; CCNC; STK19; CD164; IKBKG; SLC43A1; NAA10; CAPNS1; CAPN1; ACTN4; CA12; ZNF22; YWHAB; YES1; UCN; UBA1; TUFM; TPT1; TNFRSF1A; SRP19; BNIP3; SNRNP70; FSCN1; SARS; RPS27A; RPS24; RPS12; RPS6; RPL30; RPL11; RPL10; RPL9; RPL4; RPL3; RANGAP1; RABGGTB; PSMB2; PSAP; PRKRIR; PPP1CA; PPIA; CTSA; PLA2G1B; PKM; PIGH; SERPINI2; PGK1; ATP8B1; PDG…
Esophagus	127	6034	42.7609	1.2967	0.000242881	0.205963	0.00145044	0.00621835	CEP57; MAPK8IP1; TXNL1; CCPG1; MCFD2; IFT20; HAP1; CCNG1; CCNC; STK19; CD164; SLC4A4; IKBKG; SLC43A1; TPST2; NAA10; CAPNS1; CAPN1; ACTN4; CA12; ZNF22; YWHAB; YES1; UCN; UBA1; TUFM; TPT1; TNFRSF1A; SRP19; BNIP3; FSCN1; SARS; RPS27A; RPS12; RPS6; RPL34; RPL30; RPL11; RPL10; RPL9; RPL4; RPL3; RANGAP1; RABGGTB; PSMB2; PSAP; PRKRIR; PPIA; CTSA; PLA2G1B; PKM; PIGH; SERPINI2; PGK1; ATP8B1; PDGFA; UBE2J1…
Corpus callosum	10	988	3.367	0.62414	0.962589	1	1	1	CCPG1; HAP1; MTUS1; NRCAM; ATOX1; MAP1A; PAIP2B; PUM2; KDM2A; LANCL1;
NB4	49	711	16.4983	4.24637	6.60516e-18	5.60117e-15	1.0184e-16	4.36607e-16	SLC43A1; ACTN4; ATG9A; TNFRSF1A; TALDO1; FSCN1; ST6GAL1; RPS27A; RPS17; RPS12; RPS4X; RPS3A; RPL37A; RPL34; RPL30; RPL11; RPL9; RPL5; RPL4; RPL3; PSMB3; PSAP; PRG2; PPIA; CTSA; PKM; PGK1; TMED7; PRDX1; P4HB; P2RX1; NDUFS8; MIF; LAMP1; HLA-B; HLA-A; SLC25A5; ANPEP; GOT2; GAPDH; SLC39A14; ALDOA; ENO1; DHCR7; TUBA3D; CFL1; CCT4; PRDX4; TUBA1B;
Mammary gland	13	760	4.3771	1.05455	0.463538	1	1	1	TMSB10; CCNG1; CA12; YWHAB; TNFRSF1A; SPINK1; BRD2; PRG2; FXYD2; PUM2; CEL; LANCL1; GNPDA1;
Sertoli cells	1	29	0.3367	2.14478	0.378091	1	1	1	ICA1;
031003_BALF2	61	1102	20.5387	3.41055	1.51498e-17	1.2847e-14	2.29412e-16	9.83535e-16	TXNL1; TMSB10; CAPNS1; CAPN1; ACTN4; YWHAB; UBA1; TPT1; TCEB2; TALDO1; FSCN1; SGTA; SARS; RABGGTB; BCAT1; PYGB; PSAP; PPP4C; BOLA2; PPIA; CTSA; PKM; PGK1; ACP1; PRDX1; P4HB; NMT1; ATOX1; MIF; ARHGDIA; LASP1; EIF6; HPRT1; HDGF; GSTM3; ANPEP; GPX4; GPI; GOT2; PDCD4; SND1; GFPT1; ARFGAP3; GATM; GAPDH; RAB21; ALDOA; ENO1; EEF1B2; EEF1A1; DDB1; CSTB; CRYZ; AP3S1; LYPLA2; PACSIN2; CFL1; CCT8; CCT4; PRD…
Tears	28	510	9.42761	3.38332	2.03169e-08	1.72287e-05	1.68909e-07	7.24148e-07	CAPNS1; CAPN1; ACTN4; YWHAB; UBA1; TALDO1; RPS27A; PSAP; PPIA; PLA2G1B; PKM; PGK1; PGAM1; PRDX1; NUCB2; MIF; EIF6; HPRT1; ANPEP; GPI; GAPDH; ALDOA; ENO1; EEF1A1; CSTB; CFL1; PRDX4; TUBB4B;
Cellzome_Abl_inhibitors_NatureBiotechnology_exp144	9	186	3.0303	2.98399	0.00343385	1	0.016359	0.0701346	YWHAB; YES1; TUFM; PSMB2; PGK1; MIF; SLC25A5; TMED10; CCT8;
CaOV3	140	3355	47.138	2.57084	2.79883e-30	2.37341e-27	1.58227e-28	6.78353e-28	PSMD6; SEC22B; TXNL1; MCFD2; PLOD3; PABPC4; IKBKG; NAA10; CAPNS1; CAPN1; ACTN4; YWHAB; YES1; UBA1; TUFM; TPT1; TCEB2; TCEA1; SSR4; SRP54; SRP19; FSCN1; SGTA; SARS; RPS27A; RPS26; RPS24; RPS23; RPS18; RPS17; RPS13; RPS12; RPS7; RPS6; RPS4X; RPS3A; RPL37A; RPL31; RPL30; RPL24; RPL22; RPL21; RPL17; RPL11; RPL10; RPL9; RPL7; RPL5; RPL4; RPL3; RBM3; RANGAP1; PYGB; PSMB3; PSMB2; PSAP; PRPS2; DNAJC11; P…
Cerebrospinal fluid	37	1059	12.4579	2.15292	9.17321e-06	0.00777888	6.56211e-05	0.000281331	GPR37L1; TMSB10; PLOD3; ACTN4; YWHAB; UBA1; TALDO1; RPS27A; PSAP; PRSS3; PPIA; PKM; SERPINI2; PGK1; PGAM1; PRDX1; P4HB; NRCAM; MIF; ARHGDIA; INS; HPRT1; HLA-A; GSTM3; ANPEP; GPI; GOT2; GAPDH; ALDOA; ENO1; EEF1A1; B4GAT1; CFL1; CEL; PRDX4; TUBB4B; TUBA1B;
Melanoma	102	1826	34.3434	3.44151	1.16283e-30	9.86084e-28	7.58526e-29	3.25196e-28	PSMD6; SEC22B; TXNL1; PLOD3; PABPC4; NAA10; CAPNS1; CAPN1; ACTN4; YWHAB; UBA1; TUFM; TPT1; TCEB2; TALDO1; SSR4; FSCN1; SKIV2L; SGTA; SARS; RPS27A; RPS26; RPS24; RPS23; RPS18; RPS13; RPS7; RPS6; RPS4X; RPS3A; RPL30; RPL24; RPL22; RPL21; RPL17; RPL11; RPL10; RPL9; RPL7; RPL4; RPL3; RBM3; RANGAP1; PYGB; PSMB5; PSMB3; PSMB2; PSAP; BOLA2; PPP1CA; PPIA; CTSA; PKM; ATP6V0C; PGK1; PGAM1; PRDX1; P4HB; ATO…
Subthalamic nucleus	10	882	3.367	0.699149	0.91201	1	1	1	CCPG1; HAP1; BRD2; MTUS1; PRG2; NRCAM; ATOX1; MAP1A; KDM2A; LANCL1;
Melanocytes	1	71	0.3367	0.876215	0.687824	1	1	1	CPA3;
Dentin	11	246	3.7037	2.75704	0.0023614	1	0.0115084	0.0493391	ACTN4; YWHAB; PPIA; PKM; PGK1; PRDX1; P4HB; HLA-B; GAPDH; ENO1; TUBB4B;
J82	24	216	8.08081	6.84743	1.23336e-13	1.04589e-10	1.45262e-12	6.2277e-12	ACTN4; YWHAB; TPT1; TALDO1; RBM3; PPIA; PKM; PGK1; PRDX1; MIF; ARHGDIA; LASP1; EIF6; HPRT1; HNRNPAB; GPI; GAPDH; ALDOA; ENO1; EEF1A1; DDB1; CSTB; CIRBP; CFL1;
15_clinprot_c3	53	749	17.8451	4.35993	7.44835e-20	6.3162e-17	1.26324e-18	5.41577e-18	CAPNS1; ZNF22; TUFM; TPT1; SRP19; SNRNP70; FSCN1; RPS17; RPS12; RPS6; RPS4X; RPS3A; RPL30; RPL24; RPL21; RPL17; RPL5; RPL4; RPL3; RBM3; RANGAP1; PSAP; PPP4C; PPIA; PNLIP; PKM; PGK1; TRIAP1; PRDX1; P4HB; MIF; HNRNPAB; HLA-A; GOT2; SND1; GATM; RSL1D1; GAPDH; ALDOA; ENO1; EEF1A1; DNMT1; DDB1; CRYZ; CPA1; CLPS; TMED10; CFL1; CCT8; PRPF8; PRDX4; TADA3; TUBB4B;
Ubiquitous	38	1052	12.7946	2.2258	3.17229e-06	0.0026901	2.31905e-05	9.94225e-05	TXNL1; IKBKG; CAPNS1; KDM5C; CAPN1; ACTN4; XBP1; USF2; TPT1; SGTA; RPL36AL; RPL3; BRD2; RANGAP1; PPP1CA; PGK1; NUCB2; NMT1; NFE2L1; ATOX1; NDUFS8; ARHGDIA; LASP1; HDLBP; GPI; TBL2; GAPDH; SLC35A3; FNTA; RAB21; KDM2A; ENO1; TXLNA; CREBL2; PACSIN2; B4GAT1; CFL1; TUBA1B;
Cortex	40	683	13.468	3.6087	1.91028e-12	1.61992e-09	2.05053e-11	8.79103e-11	TMSB10; AP3B2; ACTN4; YWHAB; UBA1; TUFM; FSCN1; SARS; RPS27A; PYGB; PSAP; PPIA; PKM; PGK1; PGAM1; PRDX1; P4HB; NRCAM; NDUFS8; MIF; MAP1A; ARHGDIA; LASP1; HPRT1; HDGF; GSTM3; SLC25A5; GPI; GOT2; GATM; GAPDH; ALDOA; ENO1; EEF1A1; CRYZ; CFL1; CCT8; CCT4; TUBB4B; LANCL1;
N06cs122	2	123	0.673401	1.00662	0.596176	1	1	1	RPL3; CFL1;
17_wcx	77	1438	25.9259	3.29909	1.99974e-21	1.69578e-18	4.46258e-20	1.9132e-19	CAPNS1; CAPN1; ACTN4; HSD17B8; ZNF22; YES1; UBA1; TUFM; TPT1; TCEA1; TALDO1; SSFA2; SRP19; SNRNP70; SGTA; SARS; RPS27A; RPS23; RPS17; RPS12; RPS6; RPS4X; RPS3A; RPL36AL; RPL30; RPL24; RPL22; RPL17; RPL11; RPL9; RPL7; RPL5; RPL4; RPL3; PYGB; PSAP; PPIA; PKM; PGK1; SARAF; TRIAP1; TMED7; PRDX1; P4HB; ATOX1; MIF; ME2; EIF6; INS; HNRNPAB; HDLBP; HDGF; SLC25A5; GPX4; GPI; GOT2; PDCD4; SND1; GFPT1; TBL2…
hupo1_b2-edta_cam	19	316	6.39731	3.70587	1.08419e-06	0.000919393	8.29538e-06	3.5564e-05	TUFM; RPS6; RPS4X; RPL34; RPL30; RPL11; RPL4; PSAP; PPIA; PKM; PRDX1; MIF; ANPEP; SLC39A14; ALDOA; EIF4G1; CCT8; CCT4; TUBB4B;
H23	60	896	20.202	4.12591	2.83831e-21	2.40689e-18	6.17152e-20	2.64586e-19	PLOD3; PABPC4; CAPN1; ACTN4; YWHAB; UBA1; TPT1; TNFRSF1A; TCEB2; SNRNP70; FSCN1; SGTA; SARS; RPS27A; RPS7; RPS4X; RPS3A; RPL5; RPL4; PSMB5; PSMB3; PSMB2; PSAP; BOLA2; PPP1CA; PPIA; CTSA; PKM; PGK1; PGAM1; PRDX1; P4HB; NUCB2; ATOX1; MIF; ARHGDIA; EIF6; HPRT1; HNRNPAB; HLA-B; HLA-A; HDGF; GPI; GOT2; SND1; GAPDH; ALDOA; ENO1; EIF4G1; EEF1B2; EEF1A1; DDB1; CSTB; CFL1; CCT8; CCT4; PRDX4; TUBB4B; TUBA1…
YTS	88	1888	29.6296	2.87168	1.2849e-20	1.0896e-17	2.31829e-19	9.93901e-19	EI24; TMEM59; TPST2; NAA10; ATG9A; YWHAB; UBA1; TUFM; SSR4; SRP54; RPS27A; RPS26; RPS24; RPS23; RPS18; RPS17; RPS13; RPS12; RPS7; RPS6; RPS4X; RPL31; RPL29; RPL30; RPL24; RPL21; RPL11; RPL10; RPL9; RPL7; RPL5; RPL4; PYGB; PSMB2; PSAP; PPIA; CTSA; PKM; ATP6V0C; PGK1; PGAM1; UBE2J1; TMED7; PRDX1; P4HB; MIF; ARHGDIA; LAMP1; HLA-B; HLA-A; HDLBP; GYG1; SLC25A5; ABR; GPI; SND1; TBL2; ARFGAP3; RSL1D1; G…
hupo1_b2-hep_cam	31	848	10.4377	2.25273	2.18328e-05	0.0185142	0.000151756	0.000650608	SEC22B; SLC4A4; ACTN4; ATG9A; YES1; SSR4; RPS27A; RPS7; RPL9; RPL4; RANGAP1; DNAJC11; PKM; TMED7; HLA-B; HLA-A; SLC25A5; TBL2; GAPDH; SLC39A14; RAB21; EEF1A1; DHCR7; CSNK1G2; SEC63; B4GAT1; TMED10; CCT4; TUBB4B; TIMM17B; BCAP31;
Ileum	2	201	0.673401	0.61601	0.840651	1	1	1	PLA2G1B; EIF6;
Embryonic stem cells	118	3047	39.7306	2.38591	1.15275e-21	9.7753e-19	2.71536e-20	1.16413e-19	PSMD6; SEC22B; EI24; PABPC4; TPST2; CAPN1; ACTN4; HSD17B8; ATG9A; YES1; UBA1; TUFM; TM7SF2; TCEA1; TALDO1; SSR4; SRP54; SNRNP70; FSCN1; SKIV2L; SGTA; SARS; RPS27A; RPS26; RPS24; RPS23; RPS18; RPS17; RPS13; RPS7; RPS6; RPS4X; RPS3A; RPL37A; RPL36AL; RPL34; RPL31; RPL29; RPL30; RPL24; RPL22; RPL21; RPL17; RPL11; RPL10; RPL9; RPL7; RPL5; RPL4; RPL3; RANGAP1; PYGB; PSMB5; PSMB3; PSMB2; PRPS2; DNAJC11…
Saliva	45	912	15.1515	3.04031	2.41262e-11	2.0459e-08	2.37896e-10	1.01991e-09	TMEM59; MCFD2; PLOD3; CAPNS1; CAPN1; ACTN4; YWHAB; YES1; UBA1; TPT1; TALDO1; RPS27A; RPS3A; PYGB; PSAP; PPIA; CTSA; PKM; PGK1; PGAM1; PRDX1; P4HB; NUCB2; ATOX1; MIF; DNAJB9; ARHGDIA; KLK1; HPRT1; HNRNPAB; HLA-B; HLA-A; ANPEP; GPI; AMY1A; GAPDH; ALDOA; ENO1; EIF4G1; EEF1A1; CSTB; CFL1; PRDX4; TUBB4B; GNPDA1;
Nuclear	70	1319	23.569	3.2698	3.48772e-19	2.95759e-16	5.79919e-18	2.48623e-17	CAPNS1; CAPN1; ACTN4; YES1; TPT1; TCEB2; SRP19; SNRNP70; SARS; RPS27A; RPS17; RPS6; RPS4X; RPS3A; RPL37A; RPL34; RPL30; RPL24; RPL17; RPL11; RPL9; RPL7; RPL5; RPL4; RPL3; RANGAP1; PYGB; PSMB2; PSAP; BOLA2; PPIA; PKM; PGK1; TMED7; PRDX1; ORC5; ATOX1; MIF; ME2; HDLBP; HDGF; GSTM3; GPI; GOT2; PDCD4; SND1; GFPT1; RSL1D1; GAPDH; RAB21; KDM2A; ALDOA; EIF4G1; EEF1B2; EEF1A1; DNMT1; DDB1; CRYZ; CLNS1A; A…
N06CS98-2	4	165	1.3468	1.49707	0.280203	1	0.906917	1	SLC25A5; ALDOA; ENO1; CFL1;
MV4-11	24	382	8.08081	3.87192	1.74136e-08	1.47667e-05	1.46205e-07	6.26812e-07	IKBKG; YWHAB; YES1; RPS27A; RPS23; RPS18; RPS13; RPS6; RPS4X; RPL30; RPL24; RPL7; RPL4; RPL3; MIF; HLA-B; SLC25A5; GAPDH; ENO1; EEF1A1; CSNK1G2; SEC61B; CFL1; TUBB4B;
Caudate nucleus	13	1204	4.3771	0.665666	0.958604	1	1	1	CCPG1; HAP1; BRD2; MTUS1; PRG2; NRCAM; ATOX1; MAP1A; PAIP2B; IMPA2; PUM2; KDM2A; LANCL1;
Retina	6	364	2.0202	1.01712	0.542203	1	1	1	RPL21; RPL9; RPL5; RABGGTB; PYGB; PRPF8;
Medulla oblongata	7	473	2.3569	0.912971	0.650417	1	1	1	GPR37L1; UCN; BRD2; PRG2; PUM2; ATXN2L; LANCL1;
Bladder cancer cells	29	369	9.76431	4.84305	2.40889e-12	2.04274e-09	2.55342e-11	1.0947e-10	ACTN4; YWHAB; UBA1; FSCN1; RPS4X; RPL10; PYGB; PSAP; PPIA; PKM; PGK1; PGAM1; PRDX1; P4HB; MIF; LAMP1; HLA-B; HLA-A; GFPT1; GAPDH; ALDOA; ENO1; EEF1A1; LYPLA2; CFL1; CCT8; CCT4; TUBB4B; TUBA1B;
PC3(AR)6	20	262	6.73401	4.70477	1.13228e-08	9.60177e-06	9.60177e-08	4.11648e-07	ACTN4; YWHAB; TPT1; TALDO1; PSAP; PPIA; CTSA; PGK1; PGAM1; PRDX1; P4HB; LASP1; HLA-B; HLA-A; HDGF; ALDOA; ENO1; DMD; CFL1; TUBA1B;
Neutrophils	19	393	6.39731	2.9798	2.4823e-05	0.0210499	0.000171138	0.000733703	CAPNS1; ACTN4; TALDO1; PPIA; PKM; PGK1; P2RX1; MIF; ARHGDIA; HPRT1; ANPEP; GPI; GAPDH; ALDOA; ENO1; EEF1A1; DNMT1; CFL1; CD24;
Parathyroid	18	782	6.06061	1.41876	0.087073	1	0.32385	1	CCNG1; ACTN4; YES1; BNIP3; RPS6; PSAP; PRDX1; FXYD2; MIF; IGBP1; HLA-B; HLA-A; PDCD4; ANGEL1; DMD; DLG3; TUBA3D; BCAP31;
HEK293	158	4439	53.1987	2.19284	3.20149e-27	2.71486e-24	1.35743e-25	5.81958e-25	PSMD6; SEC22B; TXNL1; MCFD2; PLOD3; PABPC4; IKBKG; NAA10; CAPNS1; KDM5C; CAPN1; AP3B2; ACTN4; YWHAB; YES1; UBA1; TUFM; TPT1; TM7SF2; TCEB2; TCEA1; TALDO1; SSR4; SSFA2; SRP54; SRP19; SNRNP70; FSCN1; SKIV2L; SGTA; SARS; RPS27A; RPS24; RPS23; RPS18; RPS17; RPS13; RPS12; RPS7; RPS6; RPS4X; RPS3A; RPL37A; RPL37; RPL36AL; RPL34; RPL31; RPL29; RPL30; RPL24; RPL22; RPL21; RPL17; RPL11; RPL9; RPL7; RPL5; …
A549	63	997	21.2121	3.89331	4.88364e-21	4.14132e-18	9.8603e-20	4.22731e-19	TMSB10; SLC43A1; ACTN4; YWHAB; TUFM; TCEB2; TALDO1; FSCN1; SGTA; SARS; RPS26; RPS24; RPS18; RPS12; RPS7; RPS6; RPS3A; RPL37; RPL31; RPL29; RPL30; RPL24; RPL21; RPL11; RPL9; RPL4; RPL3; RBM3; PYGB; PPP1CA; PPIA; PKM; PGK1; PGAM1; ACP1; PRDX1; P4HB; NMT1; MIF; LASP1; HLA-A; HDLBP; SLC25A5; ABR; GOT2; SND1; RSL1D1; GAPDH; COG4; RAB21; ALDOA; ENO1; EEF1A1; DDB1; TUBA3D; TMED10; SEC61B; CFL1; PRPF8; C…
Semen	58	966	19.5286	3.69939	2.62035e-18	2.22206e-15	4.27319e-17	1.83201e-16	PLOD3; CAPNS1; CAPN1; ACTN4; YWHAB; UBA1; TPT1; TALDO1; ST6GAL1; RPS27A; RPL30; PYGB; PSMB5; PSMB3; PSMB2; PSAP; PPIA; CTSA; PLA2G1B; PKM; PGK1; PGAM1; ATP8B1; PDGFA; PRDX1; P4HB; NUCB2; NRCAM; LRRC37A2; MIF; DNAJB9; ARHGDIA; LAMP1; HPRT1; GSTM3; ANPEP; GPX4; GPI; GP2; GNMT; ARFGAP3; GAPDH; ALDOA; ENO1; EEF1A1; DDB1; CRYZ; CPB1; TUBA3D; PACSIN2; B4GAT1; CFL1; CCT8; CCT4; CEL; PRDX4; TUBB4B; GNPDA…
Temporal cortex	3	51	1.0101	3.63513	0.0498215	1	0.195595	0.838558	CCNC; UCN; IMPA2;
Keratinocytes	4	250	1.3468	0.988089	0.580846	1	1	1	UCN; BRD2; MIF; ARHGDIA;
Fetus	44	2992	14.8148	0.906144	0.786789	1	1	1	CCPG1; PLOD3; CD164; SLC43A1; USF2; SKIV2L; RPS27A; RPL9; BRD2; REG1B; REG1A; PYGB; MTUS1; PRG2; PPIA; PDGFA; P2RX1; SIX6; NRCAM; FXYD2; MTIF2; MIF; MAP1A; PAIP2B; LASP1; IMPA2; IGBP1; HDLBP; GPI; GOT2; AMY1A; PUM2; PHF8; KDM2A; DNMT1; DMD; ATXN2L; INMT; B4GAT1; PNPLA6; COG5; LANCL1; TIMM17B; GNPDA1;
MCF7	31	317	10.4377	6.02612	1.0307e-15	8.74037e-13	1.36568e-14	5.85497e-14	PLOD3; ACTN4; CA12; YWHAB; UBA1; TPT1; RPL5; PSAP; PPIA; CTSA; PKM; PGK1; PRDX1; P4HB; NUCB2; NRCAM; MIF; HPRT1; HNRNPAB; GPI; GAPDH; ALDOA; ENO1; EIF4G1; EEF1B2; EEF1A1; DDB1; CFL1; CCT8; TUBB4B; TUBA1B;
Corneal epithelial cells	2	28	0.673401	4.42071	0.0753049	1	0.286361	1	CA12; HLA-A;
051503_BAL20_gly_hui	21	268	7.07071	4.8293	3.02345e-09	2.56389e-06	2.61621e-08	1.12163e-07	YES1; TUFM; RPS17; RPS4X; RPS3A; RPL30; RPL22; RPL9; RPL4; BOLA2; PPIA; PRDX1; MAP1A; GAPDH; SLC39A14; EIF4G1; EEF1A1; CCT8; CCT4; TUBB4B; LANCL1;
Adducin	29	486	9.76431	3.67715	1.72006e-09	1.45861e-06	1.53538e-08	6.58251e-08	ACTN4; UBA1; TALDO1; SGTA; RPS12; RPS6; RPS4X; RPL30; RPL5; RPL4; RPL3; PSAP; PPIA; PKM; PGK1; MIF; ME2; HLA-B; HLA-A; SLC25A5; RSL1D1; GAPDH; ALDOA; ENO1; TXLNA; EIF4G1; CFL1; CCT8; CCT4;
MCF10A	42	661	14.1414	3.9152	3.2473e-14	2.75371e-11	3.99088e-13	1.71097e-12	TMSB10; ACTN4; CA12; UBA1; TPT1; TCEB2; FSCN1; SGTA; RPS27A; RPS13; RPL17; RPL4; RBM3; PYGB; PSMB2; PSAP; PPIA; PKM; PGK1; PGAM1; PRDX1; ATOX1; MIF; ARHGDIA; LASP1; HNRNPAB; HLA-B; HLA-A; HDGF; ANPEP; GPI; GOT2; GAPDH; ALDOA; ENO1; EEF1B2; EEF1A1; CSTB; CIRBP; ATXN2L; CFL1; GNPDA1;
22_mars	2	196	0.673401	0.631723	0.83026	1	1	1	MTUS1; INS;
041803_BALF3	72	1103	24.2424	4.02182	5.50197e-25	4.66567e-22	1.79449e-23	7.69334e-23	PSMD6; TXNL1; CAPNS1; ACTN4; UBA1; TPT1; TCEA1; TALDO1; FSCN1; SGTA; SARS; RPS27A; RPS17; RPS12; RPS7; RPS6; RPS4X; RPS3A; RPL36AL; RPL30; RPL24; RPL22; RPL21; RPL17; RPL11; RPL9; RPL5; RPL4; RPL3; PSMB2; PSAP; PRPS2; BOLA2; PPIA; PKM; PGK1; ACP1; PRDX1; P4HB; NUCB2; NRCAM; MVK; MIF; ARHGDIA; EIF6; HPRT1; HLA-A; HDLBP; HDGF; GYG1; GPI; PDCD4; SND1; GFPT1; ARFGAP3; GAPDH; UBR4; RAB21; ALDOA; ENO1;…
Macrophages	3	274	1.0101	0.67672	0.824878	1	1	1	FXYD2; HDLBP; CEL;
Muscle	12	904	4.0404	0.818425	0.801538	1	1	1	PABPC4; UBA1; SIAH2; PYGB; PPIA; PKM; FXYD2; MTIF2; EIF6; SND1; ALDOA; DMD;
MicroProt2	22	561	7.40741	2.4169	0.000132939	0.112732	0.000841284	0.00360676	TMSB10; TALDO1; SPINK1; RPS27A; REG1A; PSAP; BOLA2; PPIA; PLA2G1B; PKM; ACP1; PRDX1; NRCAM; MIF; LASP1; INS; ANPEP; GAPDH; EEF1A1; CSTB; CLPS; CFL1;
Hypothalamus	3	147	1.0101	1.26133	0.427882	1	1	1	UCN; NRCAM; ATOX1;
Ventricles	1	151	0.3367	0.412026	0.916377	1	1	1	PUM2;
Endometrium	30	1202	10.101	1.53804	0.0126526	1	0.0550227	0.235894	CCNG1; ACTN4; CA12; YWHAB; YES1; UCN; UBA1; BNIP3; FSCN1; RPS6; RPL29; RAP1GAP; RANGAP1; PSAP; PRG2; PRDX1; SIX6; MIF; ARHGDIA; KLK1; IGBP1; AMY1A; PDCD4; ARFGAP3; ENO1; DNMT1; DMD; CIRBP; TUBA3D; BCAP31;
Thalamus	12	1141	4.0404	0.648429	0.962452	1	1	1	CCPG1; HAP1; UCN; BRD2; MTUS1; PRG2; NRCAM; ATOX1; MAP1A; PUM2; KDM2A; LANCL1;
Putamen	6	527	2.0202	0.70253	0.86036	1	1	1	GPR37L1; BRD2; PRG2; PUM2; ATXN2L; LANCL1;
PT45	35	361	11.7845	5.97423	1.69042e-17	1.43348e-14	2.51488e-16	1.07818e-15	PLOD3; ACTN4; YWHAB; TPT1; TNFRSF1A; TALDO1; RPS27A; RPL30; RPL22; PSMB5; PSMB3; PSMB2; PSAP; PPIA; PKM; PGK1; PGAM1; PRDX1; P4HB; ARHGDIA; EIF6; HPRT1; HNRNPAB; HLA-A; HDGF; GPI; GAPDH; ALDOA; ENO1; EEF1B2; DDB1; CFL1; CCT8; TUBA1B; GNPDA1;
Colorectal cancer cells	37	561	12.4579	4.06404	4.13339e-13	3.50511e-10	4.80152e-12	2.05851e-11	ACTN4; YWHAB; UBA1; TUFM; SSR4; RPS27A; RPS18; RPS13; RPS7; RPS4X; PYGB; PPIA; PKM; PGK1; ACP1; PRDX1; P4HB; MIF; ARHGDIA; LAMP1; HLA-B; HLA-A; SLC25A5; GPI; SND1; GAPDH; ALDOA; ENO1; EEF1A1; DPEP1; CRYZ; TUBA3D; CFL1; CCT8; CCT4; TUBB4B; TUBA1B;
Jejunum	2	194	0.673401	0.638236	0.825936	1	1	1	REG1B; PUM2;
ARPE-19	27	330	9.09091	5.04204	5.61448e-12	4.76108e-09	5.66796e-11	2.42997e-10	SEC22B; CAPNS1; ACTN4; SSR4; RPS24; RPS18; RPS17; RPS13; RPS3A; RPL11; RBM3; PYGB; PSMB5; PKM; PGK1; PGAM1; P4HB; ARHGDIA; LAMP1; AMY1A; GAPDH; ALDOA; ENO1; EEF1A1; TMED10; TUBA1B; TIMM17B;
Temporal lobe	6	477	2.0202	0.776169	0.789931	1	1	1	GPR37L1; BRD2; PRG2; PUM2; ATXN2L; LANCL1;
RMUG	31	499	10.4377	3.82826	1.69105e-10	1.43401e-07	1.55871e-09	6.6825e-09	CAPN1; ACTN4; TALDO1; RPS27A; PSMB2; PSAP; PPP1CA; PPIA; CTSA; PKM; PGK1; PRDX1; P4HB; NUCB2; ARHGDIA; HNRNPAB; HDLBP; HDGF; GPI; GAPDH; ALDOA; ENO1; EEF1B2; EEF1A1; CSTB; B4GAT1; CFL1; CCT4; PRDX4; TUBB4B; TUBA1B;
DU145	64	941	21.5488	4.19047	4.45678e-23	3.77935e-20	1.34977e-21	5.78673e-21	SEC22B; TMEM59; PLOD3; PABPC4; ACTN4; YWHAB; YES1; UBA1; TUFM; TCEA1; SSR4; FSCN1; RPS27A; RPS24; RPS17; RPS12; RPS7; RPS3A; RPL30; RPL22; RPL11; RPL9; RPL7; RPL5; RPL3; PSAP; PPP1CA; PPIA; CTSA; PKM; PGK1; PGAM1; PRDX1; P4HB; NMT1; MIF; LASP1; EIF6; HLA-B; HLA-A; HDLBP; SLC25A5; GPI; GOT2; SND1; GAPDH; SLC39A14; RAB21; ALDOA; ENO1; TXLNA; EIF4G1; EEF1A1; DNMT1; DHCR7; CSNK1G2; ATXN2L; SEC63; TME…
Lacrimal glands	26	453	8.75421	3.53705	2.74663e-08	2.32915e-05	2.26131e-07	9.69469e-07	CAPNS1; CAPN1; ACTN4; YWHAB; UBA1; TALDO1; PSAP; PPIA; PKM; PGK1; PGAM1; PRDX1; NUCB2; MIF; EIF6; HPRT1; ANPEP; GPI; GAPDH; ALDOA; ENO1; EEF1A1; CSTB; CFL1; PRDX4; TUBB4B;
Cervix	3	104	1.0101	1.78279	0.23872	1	0.79076	1	CA12; PAIP2B; LETMD1;
Epidermis	2	95	0.673401	1.30327	0.458069	1	1	1	PLA2G1B; MIF;
Cervico-vaginal fluid	26	565	8.75421	2.83592	1.94445e-06	0.00164889	1.4592e-05	6.25588e-05	CAPN1; ACTN4; UBA1; TUFM; TALDO1; RPS27A; RPS6; RPL30; RPL17; PYGB; PPP4C; CTSA; PKM; PGK1; PRDX1; P4HB; EIF6; HLA-B; HLA-A; GYG1; GAPDH; ALDOA; EEF1A1; CSTB; CFL1; PRDX4;
Embryo	1	104	0.3367	0.598212	0.818563	1	1	1	TMSB10;
Uterine cervix	23	902	7.74411	1.5715	0.022006	1	0.0923814	0.396058	CCNG1; ACTN4; YWHAB; YES1; UBA1; BNIP3; RPS6; RAP1GAP; RANGAP1; PSAP; PRDX1; SIX6; FXYD2; MIF; IGBP1; ANPEP; CXCR3; AMY1A; PDCD4; DNMT1; DMD; TUBA3D; BCAP31;
Thymus	6	456	2.0202	0.811912	0.753288	1	1	1	PABPC4; SGTA; ATOX1; IGBP1; TBL2; ATXN2L;
Aspc1	46	483	15.4882	5.8682	1.84358e-22	1.56335e-19	4.88548e-21	2.09451e-20	PLOD3; CAPN1; ACTN4; YWHAB; UBA1; TCEA1; TALDO1; FSCN1; RPS27A; RPS18; RPS3A; RPL7; PYGB; PSMB5; PSMB3; PSMB2; PSAP; PPP1CA; PPIA; CTSA; PKM; PGK1; PGAM1; PRDX1; P4HB; ARHGDIA; EIF6; HPRT1; HDGF; ANPEP; GPI; SND1; GAPDH; ALDOA; ENO1; EEF1B2; DDB1; CSTB; CRYZ; B4GAT1; CFL1; CCT8; CCT4; TUBB4B; TUBA1B; GNPDA1;
Vermiform appendix	6	286	2.0202	1.2945	0.320536	1	1	1	BRD2; PRG2; IGBP1; PUM2; LANCL1; GNPDA1;
Distal convoluted tubule	1	17	0.3367	3.65785	0.242956	1	0.798553	1	CA12;
Bone	1	112	0.3367	0.555487	0.840952	1	1	1	ACP1;
Trachea	13	612	4.3771	1.30957	0.197301	1	0.666577	1	PLOD3; RPS6; BRD2; PRG2; PAIP2B; NUPR1; SLC35A3; PUM2; AKR7A3; DLG3; INMT; LANCL1; GNPDA1;
050603_BALF11	66	1019	22.2222	3.99062	1.201e-22	1.01845e-19	3.39482e-21	1.45543e-20	SEC22B; CAPNS1; CAPN1; ACTN4; YWHAB; UBA1; TUFM; TALDO1; SSR4; FSCN1; SKIV2L; ST6GAL1; SARS; RPS27A; RPS18; RPS17; RPS13; RPS7; RPS6; RPS4X; RPS3A; RPL30; RPL21; RPL17; RPL11; RPL9; RPL7; RPL5; RPL4; RPL3; PYGB; DNAJC11; PPIA; PKM; ATP6V0C; PGK1; UBE2J1; TMED7; P4HB; ARHGDIA; EIF6; HLA-A; HDGF; SLC25A5; GPI; GOT2; SND1; TBL2; RSL1D1; GAPDH; RAB21; ALDOA; ENO1; EEF1B2; EEF1A1; DDB1; CSTB; CSNK1G2;…
HCC78	9	249	3.0303	2.22904	0.020827	1	0.0883065	0.378588	ACTN4; RBM3; PKM; HLA-A; ALDOA; ENO1; EEF1A1; DLG3; CFL1;
RBC	21	267	7.07071	4.84739	2.82747e-09	2.39769e-06	2.47185e-08	1.05973e-07	SEC22B; SLC43A1; ACTN4; DHRS12; SSR4; PDIA2; RPS27A; PRG2; PKM; ATP6V0C; PGK1; TMED7; PRDX1; P4HB; GAPDH; RAB21; INMT; TMED10; PNPLA6; CCT4; LANCL1;
Hepatocytes	2	73	0.673401	1.69599	0.332592	1	1	1	HLA-B; HLA-A;
Nervous system	7	212	2.3569	2.0369	0.0582139	1	0.226447	0.970824	MAPK8IP1; TMSB10; SLC4A4; YES1; TALDO1; PSAP; ALDOA;
HPDE6	42	414	14.1414	6.25102	1.33977e-21	1.13612e-18	3.0706e-20	1.31643e-19	TXNL1; CAPN1; ACTN4; YWHAB; UBA1; TALDO1; FSCN1; RPS27A; PSMB5; PSMB3; PSMB2; PSAP; BOLA2; PPP1CA; PPIA; CTSA; PKM; PGK1; PGAM1; ACP1; PRDX1; P4HB; ARHGDIA; EIF6; HPRT1; HNRNPAB; HDGF; GPI; GOT2; GAPDH; ALDOA; ENO1; EEF1B2; DDB1; CSTB; CFL1; CCT8; CEL; PRDX4; TUBB4B; TUBA1B; GNPDA1;
Transverse colon	1	48	0.3367	1.29598	0.544589	1	1	1	PUM2;
Occipital lobe	4	359	1.3468	0.688093	0.837653	1	1	1	GPR37L1; BRD2; PUM2; ATXN2L;
N06CS97	13	270	4.3771	2.96829	0.00049377	0.418717	0.00268409	0.0115072	ACTN4; SNRNP70; RPL3; PYGB; PGAM1; ACP1; SLC25A5; GOT2; ALDOA; ENO1; EEF1A1; DNMT1; DLG3;
Blood vessels	1	130	0.3367	0.478579	0.881766	1	1	1	RPS6;
Milk	1	47	0.3367	1.32355	0.537056	1	1	1	PSAP;
MiaPaCa2	35	289	11.7845	7.46257	1.25585e-20	1.06496e-17	2.31513e-19	9.92542e-19	PLOD3; ACTN4; YWHAB; UBA1; TPT1; TALDO1; RPS27A; PSMB5; PSMB3; PSMB2; PSAP; PPIA; PKM; PGK1; PGAM1; PRDX1; P4HB; NUCB2; ARHGDIA; EIF6; HPRT1; HDGF; GPI; GOT2; GAPDH; ALDOA; ENO1; EEF1B2; DDB1; B4GAT1; CFL1; CCT8; PRDX4; TUBA1B; GNPDA1;
Intestine	12	508	4.0404	1.4564	0.125637	1	0.447648	1	MAPK8IP1; YES1; SPINK1; SKIV2L; SIAH2; ATP8B1; HNRNPAB; ANPEP; PUM2; ALDOA; AP3S1; ATXN2L;
Loop of Henle	1	12	0.3367	5.18069	0.178352	1	0.604972	1	CA12;
Blood	5	227	1.6835	1.35957	0.308919	1	0.984825	1	TNFRSF1A; FSCN1; SIAH2; PPIA; CLNS1A;
Stem cell	19	138	6.39731	8.48556	1.00389e-12	8.51302e-10	1.12013e-11	4.80225e-11	ACTN4; YWHAB; TPT1; TALDO1; PSMB3; PSMB2; PSAP; PKM; PGK1; PGAM1; PRDX1; P4HB; ARHGDIA; LASP1; EIF6; ALDOA; ENO1; EEF1A1; PRDX4;
Adipocytes	5	147	1.6835	2.09942	0.091678	1	0.339489	1	BRD2; MIF; INS; GFPT1; MGLL;
Pituitary gland	14	494	4.7138	1.74707	0.0315456	1	0.129417	0.554839	ATG9A; UCN; BRD2; REG1B; PRG2; HLA-B; HLA-A; HDGF; GAPDH; PUM2; ALDOA; LANCL1; BCAP31; GNPDA1;
Vulva	18	838	6.06061	1.32396	0.138669	1	0.48793	1	YWHAB; YES1; UBA1; BNIP3; FSCN1; RPS6; RANGAP1; PSAP; PRDX1; FXYD2; MIF; IGBP1; PDCD4; DNMT1; DMD; CSTB; TUBA3D; BCAP31;
B cells	52	533	17.5084	6.01119	7.44458e-26	6.31301e-23	2.5252e-24	1.08261e-23	ACTN4; YWHAB; UBA1; TUFM; TALDO1; SSR4; SPINK1; FSCN1; SARS; RPS27A; RPS26; RPS13; RPS4X; RPS3A; RPL37A; RPL34; RPL31; RPL30; RPL24; RPL22; RPL11; RPL5; RPL4; RPL3; PSMB3; PPP1CA; PPIA; PKM; PGK1; PRDX1; MIF; ARHGDIA; LAMP1; HPRT1; HLA-B; HLA-A; GPI; GOT2; SND1; GFPT1; GAPDH; RAB21; ALDOA; ENO1; EEF1A1; DHCR7; CRYZ; CFL1; CCT8; CCT4; TUBB4B; TUBA1B;
SH-SY5Y	40	537	13.468	4.58982	7.26349e-16	6.15944e-13	9.77688e-15	4.19155e-14	PSMD6; YWHAB; TUFM; SARS; RPS27A; RPS18; RPS3A; RPL37; RPL31; RPL29; RPL30; RPL24; RPL5; PYGB; BOLA2; PPIA; PKM; PGK1; PGAM1; ACP1; PRDX1; MVK; MIF; ARHGDIA; GPI; SND1; GAPDH; ALDOA; OARD1; ENO1; EEF1A1; LYPLA2; RPL35; TMED10; SEC61B; CFL1; CCT8; CCT4; TUBB4B; TUBA1B;
Adrenal cortex	1	82	0.3367	0.758689	0.739451	1	1	1	NSA2;
Cytoskeleton	5	86	1.6835	3.58838	0.0130388	1	0.0564128	0.241854	YWHAB; RPS27A; GAPDH; UBR4; INMT;
Mesothelioma cells	5	29	1.6835	10.639	9.39831e-05	0.0796977	0.000617811	0.00264869	ACTN4; FSCN1; PKM; GAPDH; ENO1;
Hematopoietic stem cells	2	200	0.673401	0.619089	0.83862	1	1	1	CXCR3; PUM2;
Pancreatic fluid	17	136	5.72391	7.70447	7.75912e-11	6.57974e-08	7.39296e-10	3.16952e-09	CELA2A; REG1A; PRSS3; PPIA; PNLIPRP1; PNLIP; CELA2B; PRDX1; CTRB2; AMY1A; CPB1; CPA2; CPA1; CTRC; CFL1; CEL; CELA3A;
Natural killer cell	1	106	0.3367	0.586926	0.824438	1	1	1	MKNK1;
Panc1	42	346	14.1414	7.47951	1.18713e-24	1.00669e-21	3.72847e-23	1.59847e-22	PLOD3; CAPN1; ACTN4; YWHAB; UBA1; TPT1; TALDO1; FSCN1; RPS27A; PYGB; PSMB5; PSMB3; PSMB2; PSAP; BOLA2; PPIA; PKM; PGK1; PGAM1; PRDX1; P4HB; ARHGDIA; EIF6; HPRT1; HLA-A; HDGF; ANPEP; GPI; SND1; GAPDH; ALDOA; ENO1; EEF1B2; DDB1; CSTB; B4GAT1; CFL1; CCT8; CCT4; TUBB4B; TUBA1B; GNPDA1;
Frontal lobe	6	480	2.0202	0.771318	0.794811	1	1	1	GPR37L1; BRD2; PRG2; PUM2; ATXN2L; LANCL1;
Pons	3	134	1.0101	1.38369	0.371144	1	1	1	UCN; CTSA; PUM2;
Breast milk	9	73	3.0303	7.60241	2.70874e-06	0.00229701	1.9974e-05	8.56326e-05	PPIA; PRDX1; MIF; HLA-A; ALDOA; ENO1; EEF1A1; CFL1; CEL;
Lymphocytes	13	468	4.3771	1.7125	0.0427548	1	0.170216	0.729753	MCFD2; USF2; UCN; RPS3A; RPL37A; PPIA; PKM; EIF6; HLA-B; HLA-A; SLC25A5; ATXN2L; PNPLA6;
01_glyco	38	667	12.7946	3.51055	1.64008e-11	1.39079e-08	1.63622e-10	7.01482e-10	ACTN4; YES1; TUFM; SNRNP70; RPS17; RPS3A; RPL30; RPL24; RPL9; RPL5; RPL4; RPL3; PSAP; PPIA; PKM; PGK1; SARAF; TMED7; NME4; MIF; ME2; MAP1A; EIF6; HDGF; SLC25A5; GOT2; GAPDH; ALDOA; ENO1; EEF1A1; DNMT1; DDB1; CRYZ; SEC63; CFL1; PRDX4; TUBB4B; CMC4;
Nucleus accumbens	1	166	0.3367	0.374797	0.93472	1	1	1	PUM2;
Bronchoalveolar fluid	14	186	4.7138	4.63992	2.19914e-06	0.00186487	1.63585e-05	7.01323e-05	ACTN4; PPIA; PGK1; PRDX1; NUCB2; MIF; LASP1; HDGF; GAPDH; ALDOA; DMD; DLG3; PRDX4; TUBB4B;
Corneal stromal cell	1	6	0.3367	10.3528	0.0935375	1	0.341896	1	HLA-A;
21_unfract	1	95	0.3367	0.654879	0.789601	1	1	1	MTUS1;
CD4 cell	1	42	0.3367	1.48108	0.497481	1	1	1	CXCR3;
Bronchial epithelial cells	2	69	0.673401	1.79429	0.308719	1	0.984825	1	CTSA; GSTM3;
Frontal cortex	1	113	0.3367	0.550571	0.843549	1	1	1	UCN;
Kidney cancer	13	352	4.3771	2.27683	0.00514671	1	0.0239803	0.102808	SLC4A4; TPT1; SRP54; PKM; HLA-B; HLA-A; GAPDH; ENO1; DMD; CPB1; CCT8; CCT4; TUBB4B;
Umbilical vein endothelial cells	7	178	2.3569	2.42595	0.026433	1	0.109878	0.471071	TPST2; ST6GAL1; RPL29; LASP1; HLA-B; HLA-A; GAPDH;
Eyes	2	122	0.673401	1.01487	0.591724	1	1	1	CA12; SIX6;
H2228	10	168	3.367	3.67035	0.000430245	0.364848	0.00238463	0.0102234	YES1; SNRNP70; RPL31; RBM3; PKM; UBE2J1; HDLBP; ENO1; EEF1A1; CFL1;
Dentate nucleus	1	14	0.3367	4.44112	0.204828	1	0.686539	1	CTSA;
Bone marrow stromal cells	1	19	0.3367	3.27302	0.267356	1	0.871993	1	CD164;
CD8 cell	1	45	0.3367	1.38236	0.521613	1	1	1	CXCR3;
hupo1_b2-cit_cam	4	65	1.3468	3.79991	0.0212447	1	0.0896292	0.384259	RPS27A; SLC25A5; GAPDH; ENO1;
Ciliary epithelium	1	9	0.3367	6.90567	0.136983	1	0.484006	1	CA12;
Ventricular septum	1	82	0.3367	0.758689	0.739451	1	1	1	PUM2;
Peripheral blood leukocytes	3	125	1.0101	1.48331	0.331248	1	1	1	SGTA; ATOX1; IGBP1;
BJ635	4	175	1.3468	1.41153	0.316625	1	1	1	YES1; ENO1; EEF1A1; DLG3;
Mesenchymal stromal cells	9	178	3.0303	3.1181	0.00256165	1	0.012413	0.0532172	SEC22B; TMED7; LAMP1; ANPEP; DHCR7; TMED10; TMEM5; TCIRG1; BCAP31;
H1703	5	138	1.6835	2.23633	0.0745412	1	0.284734	1	YES1; RBM3; EEF1A1; CFL1; CCT8;
Cellzome_Abl_inhibitors_NatureBiotechnology_exp142	2	83	0.673401	1.49168	0.391088	1	1	1	YWHAB; MIF;
Adipose tissue	4	155	1.3468	1.59365	0.244527	1	0.800613	1	PKM; SERPINI2; PAIP2B; DHCR7;
WM1158	20	212	6.73401	5.81433	2.83528e-10	2.40432e-07	2.58529e-09	1.10837e-08	SEC22B; ACTN4; RPL29; RPL22; RPL11; BRD2; PPIA; PKM; PGK1; PRDX1; P4HB; LASP1; HLA-A; SLC25A5; GAPDH; ALDOA; ENO1; EEF1A1; CCT8; TUBB4B;
Occipital pole	2	129	0.673401	0.959802	0.622127	1	1	1	PRG2; LANCL1;
Tongue	1	54	0.3367	1.15201	0.587295	1	1	1	FXYD2;
Adrenal medulla	1	71	0.3367	0.876215	0.687824	1	1	1	NSA2;
N06cs110	4	87	1.3468	2.83912	0.0531917	1	0.207865	0.891158	YES1; SND1; ALDOA; CFL1;
Parotid gland	1	32	0.3367	1.94377	0.407935	1	1	1	AMY1A;
Bowmann's capsule	1	7	0.3367	8.8759	0.108256	1	0.390123	1	MIF;
Fibroblats	1	5	0.3367	12.4192	0.0785767	1	0.294837	1	PKM;
Peripheral blood cells	2	140	0.673401	0.884395	0.666331	1	1	1	CA12; PPP4C;
Choroid	1	32	0.3367	1.94377	0.407935	1	1	1	RABGGTB;
Syncytiotrophoblast	1	54	0.3367	1.15201	0.587295	1	1	1	AQP8;
Ascending colon	1	50	0.3367	1.24415	0.559293	1	1	1	PUM2;
Neurons	3	68	1.0101	2.72648	0.0985126	1	0.358535	1	CCNC; AP3B2; DMD;
Zona glomerulosa	1	9	0.3367	6.90567	0.136983	1	0.484006	1	MIF;
Purkinje cells	1	35	0.3367	1.77721	0.436352	1	1	1	UCN;
Melanoma cells	5	47	1.6835	6.56533	0.000956621	0.811215	0.00488684	0.0209509	PPP1CA; PGAM1; LAMP1; GAPDH; ENO1;
Nasal mucosa	3	24	1.0101	7.72295	0.00665719	1	0.0301887	0.129425	CA12; RPL37A; PLA2G1B;
Umbilical cord	1	34	0.3367	1.82946	0.427034	1	1	1	PRDX1;
Cornea	1	82	0.3367	0.758689	0.739451	1	1	1	MIF;
Retinal pigmented epithelial cells	1	51	0.3367	1.21976	0.566466	1	1	1	RABGGTB;
18_size	1	104	0.3367	0.598212	0.818563	1	1	1	ACTN4;
Decidua	1	43	0.3367	1.44664	0.505657	1	1	1	MIF;
Descending colon	1	56	0.3367	1.11087	0.600624	1	1	1	PUM2;
Collecting duct	1	23	0.3367	2.70404	0.313831	1	0.996737	1	CA12;
b1-SE_nonglyco_qstar	1	90	0.3367	0.691257	0.771565	1	1	1	RPS27A;
Eosinophils	2	100	0.673401	1.23812	0.484706	1	1	1	PRG2; CXCR3;
Submandibular gland	1	25	0.3367	2.48781	0.335955	1	1	1	RPL22;
Prostrate	1	15	0.3367	4.14524	0.217745	1	0.726961	1	SGTA;
Myocardium	3	30	1.0101	6.17888	0.0124338	1	0.0543497	0.233008	HLA-B; HLA-A; GAPDH;
Occipital cortex	1	39	0.3367	1.59498	0.472137	1	1	1	UCN;
AdducinII	1	116	0.3367	0.536334	0.851091	1	1	1	CSTB;
Leydig cells	1	36	0.3367	1.72786	0.445518	1	1	1	CTSA;
Chorioamnionic membrane	1	5	0.3367	12.4192	0.0785767	1	0.294837	1	AQP8;
Cellzome_Abl_inhibitors_NatureBiotechnology_exp143	2	87	0.673401	1.4231	0.413858	1	1	1	MIF; TXLNA;
Gastric mucosa	4	33	1.3468	7.48355	0.00192096	1	0.00941604	0.0403685	UCN; REG1A; HLA-B; HLA-A;
Skin fibroblasts	3	162	1.0101	1.14455	0.490949	1	1	1	PLOD3; CTSA; PDCD4;
Islets of Langerhans	19	135	6.39731	8.67412	6.70122e-13	5.68264e-10	7.67924e-12	3.29225e-11	TMSB10; TUFM; REG1A; PPIA; PKM; PGK1; P4HB; LASP1; ICA1; HLA-B; HLA-A; GFPT1; GAPDH; ALDOA; ENO1; EEF1A1; CFL1; PRDX4; TUBB4B;
Atrium	2	146	0.673401	0.848052	0.688637	1	1	1	UCN; PUM2;
Parietal lobe	1	111	0.3367	0.560491	0.838311	1	1	1	PUM2;
Uterine epithelium	2	7	0.673401	17.6639	0.00522546	1	0.0242142	0.103811	CA12; RPL29;
Uterine myometrium	5	77	1.6835	4.00774	0.00831533	1	0.0375075	0.160802	CCNG1; UCN; PRG2; PDGFA; KLK1;
Sebaceous glands	1	29	0.3367	2.14478	0.378091	1	1	1	UCN;
Spermatozoa	5	102	1.6835	3.02555	0.0253582	1	0.10593	0.454144	HLA-B; HLA-A; GPX4; PUM2; DHODH;
Large intestine	1	39	0.3367	1.59498	0.472137	1	1	1	CA12;
Hair follicle	1	83	0.3367	0.749549	0.743699	1	1	1	UCN;
Cytotrophoblasts	1	39	0.3367	1.59498	0.472137	1	1	1	HLA-A;
Glomerulus	2	44	0.673401	2.81354	0.159801	1	0.553108	1	CXCR3; GAPDH;
Bile duct	1	31	0.3367	2.00645	0.398149	1	1	1	ATP8B1;
Mammary epithelium	1	75	0.3367	0.82949	0.707681	1	1	1	RPL29;
B lymphocytes	2	27	0.673401	4.58438	0.0706598	1	0.271129	1	TNFRSF1A; EEF1A1;
Malignant pleural effusions	1	31	0.3367	2.00645	0.398149	1	1	1	SFI1;
N06BJ504	1	78	0.3367	0.797591	0.721744	1	1	1	COG4;
Sweat glands	1	37	0.3367	1.68117	0.454537	1	1	1	UCN;
Trophoblast	3	44	1.0101	4.21332	0.0343856	1	0.137542	0.589672	RPS18; AQP8; HLA-A;
Vascular endothelial cells	2	63	0.673401	1.96515	0.272628	1	0.885781	1	PRDX1; CXCR3;
Submaxillary gland	1	10	0.3367	6.21579	0.150998	1	0.524781	1	ST6GAL1;
Nephron	1	6	0.3367	10.3528	0.0935375	1	0.341896	1	CA12;
Langerhans cells	1	17	0.3367	3.65785	0.242956	1	0.798553	1	FSCN1;
T-lymphoblast	1	11	0.3367	5.65123	0.164787	1	0.565747	1	CCNG1;
Colon mucosa	1	46	0.3367	1.35232	0.529397	1	1	1	ORC5;
Intestinal epithelial cells	7	27	2.3569	15.9883	1.85988e-07	0.000157718	1.46035e-06	6.26084e-06	PKM; PGK1; HLA-A; GAPDH; ENO1; DPEP1; TUBB4B;
Spermatids	1	38	0.3367	1.63694	0.463409	1	1	1	ICA1;
Reticulocytes	1	25	0.3367	2.48781	0.335955	1	1	1	GPI;
Umbilical vein	1	10	0.3367	6.21579	0.150998	1	0.524781	1	P2RX1;
Plasma cells	1	21	0.3367	2.96145	0.290973	1	0.934641	1	EIF6;
Entorhinal cortex	1	7	0.3367	8.8759	0.108256	1	0.390123	1	CCNC;
Insular cortex membrane micro domains	7	75	2.3569	5.75715	0.000213776	0.181282	0.00131947	0.00565684	FSCN1; PKM; PGK1; PGAM1; HLA-B; ALDOA; ENO1;
Breast cancer cells	4	36	1.3468	6.8601	0.00266193	1	0.0128256	0.0549862	TUFM; PRDX1; P4HB; GAPDH;
Zona fasciculata	1	11	0.3367	5.65123	0.164787	1	0.565747	1	MIF;
Ovum	1	1	0.3367	61.604	0.0162322	1	0.0695196	0.298045	PUM2;
Oligodendrocytes	1	16	0.3367	3.88632	0.230454	1	0.766371	1	TALDO1;
Cerebrum	2	30	0.673401	4.12609	0.0848735	1	0.31706	1	CTSA; DPEP1;
Midbrain	1	14	0.3367	4.44112	0.204828	1	0.686539	1	CTSA;
Colon epithelium	1	32	0.3367	1.94377	0.407935	1	1	1	MIF;
Enterocyte	2	16	0.673401	7.73417	0.0271238	1	0.1122	0.481025	CA12; HLA-A;
Gonadotroph	1	2	0.3367	30.9553	0.0322017	1	0.129417	0.554839	BCAP31;
Renal tubular epithelium	2	10	0.673401	12.37	0.010843	1	0.0478899	0.205314	MIF; GFPT1;
Uterine stromal cells	1	10	0.3367	6.21579	0.150998	1	0.524781	1	RPL29;
Vascular system	1	6	0.3367	10.3528	0.0935375	1	0.341896	1	GFPT1;
Fetal liver	1	2	0.3367	30.9553	0.0322017	1	0.129417	0.554839	KDM2A;
Zona reticularis	1	4	0.3367	15.5162	0.0633699	1	0.244262	1	MIF;
Podocyte	1	12	0.3367	5.18069	0.178352	1	0.604972	1	CXCR3;
Umbilical artery	1	8	0.3367	7.7678	0.122737	1	0.439159	1	P2RX1;
Longitudinal smooth muscle cell	1	2	0.3367	30.9553	0.0322017	1	0.129417	0.554839	HLA-B;
Jejunum epithelium	1	3	0.3367	20.6711	0.0479129	1	0.188977	0.810186	HLA-A;
Glioma	1	3	0.3367	20.6711	0.0479129	1	0.188977	0.810186	PDIA2;
Corneal endothelium	1	5	0.3367	12.4192	0.0785767	1	0.294837	1	CA12;
Fetal brain	1	2	0.3367	30.9553	0.0322017	1	0.129417	0.554839	KDM2A;
Endocardium	1	2	0.3367	30.9553	0.0322017	1	0.129417	0.554839	GAPDH;
RPE-hTERT	1	1	0.3367	61.604	0.0162322	1	0.0695196	0.298045	BBIP1;

## Sheet: Transcription factor
Analysis: Transcription factor
Dataset name: DEGs by SAM
Number of genes in the dataset: 299
Number of genes in the dataset (which are available in Transcription factor database) :251
Number of genes in background: 15253
Is analysis quantitative: No
						Corrected p-values
Transcription factor	No. of genes in the dataset	No. of genes in the background dataset	Percentage of genes	Fold enrichment	P-value (Hypergeometric test)	Bonferroni method	BH method	Q-value (Storey-Tibshirani method)	genes mapped (from input data set)
MAFB	3	352	1.19522	0.519608	0.931918	1	1	1	MKNK1; YES1; SLC39A8;
NFIC	25	2040	9.96016	0.744982	0.959474	1	1	1	MAPK8IP1; CLDN10; PABPC4; DHRS12; FSCN1; SARS; BRD2; RAP1GAP; RANGAP1; DNAJC11; P2RX1; FXYD2; HDGF; SERP1; SH3YL1; GAPDH; UBR4; KDM2A; ALDOA; EEF1A1; DLG3; AP3S1; CHN2; SEC63; TIMM17B;
NR1H3	15	1020	5.9761	0.894213	0.711596	1	1	1	UBA1; SSFA2; SKIV2L; SIAH2; RPS3A; RPL34; ME2; LASP1; IGBP1; GOT2; PHF8; C4orf46; TXLNA; CHN2; TUBB4B;
PITX3	1	265	0.398406	0.231592	0.988155	1	1	1	DMD;
RXRA	17	1113	6.77291	0.928688	0.66148	1	1	1	SFI1; SSFA2; SKIV2L; RPS3A; RPL34; RAP1GAP; P2RX1; LASP1; IGBP1; HDGF; PHF8; C4orf46; TXLNA; DMD; CLPS; CHN2; TUBB4B;
SOAT1	13	1261	5.17928	0.626936	0.977807	1	1	1	IFT20; CD164; KDM5C; YES1; UBA1; RPS27A; BRD2; GFPT1; RSL1D1; DMD; CSNK1G2; CHN2; TMED10;
STAT1	13	1261	5.17928	0.626936	0.977807	1	1	1	IFT20; CD164; KDM5C; YES1; UBA1; RPS27A; BRD2; GFPT1; RSL1D1; DMD; CSNK1G2; CHN2; TMED10;
DLX2	3	171	1.19522	1.06957	0.536543	1	1	1	TMEM59; RANGAP1; DMD;
DLX3	5	413	1.99203	0.737126	0.813685	1	1	1	SSFA2; BCAT1; HDGF; GFPT1; COPS5;
ETS1	38	2496	15.1394	0.925371	0.72674	1	1	1	MAPK8IP1; IFT20; IKBKG; KDM5C; YES1; SARS; RPS17; RPL37; RPL30; RAP1GAP; MTUS1; LYRM1; PPP4C; CTSA; ATP6V0C; MTIF2; MAP1A; HDLBP; HDGF; GYG1; SLC25A5; SERP1; GFPT1; TBL2; TMEM184B; SLC35A3; FNTA; DNMT1; DLG3; COX8A; LYPLA2; PACSIN2; CHN2; SEC63; TMED10; TUBA1B; TCIRG1; BCAP31;
HNF1A	16	831	6.3745	1.17071	0.294101	1	1	1	SFI1; CLDN10; SLC4A4; SSFA2; SPINK1; RPL5; RAP1GAP; LYRM1; FXYD2; GFPT1; SLC39A14; ENO1; DMD; DLG3; CTRC; PRDX4;
HOXC9	9	573	3.58566	0.955492	0.604287	1	1	1	TMEM59; MAPK8IP1; CCNC; PKM; MAP1A; ICA1; DMD; CHN2; COG5;
IRF1	9	811	3.58566	0.675092	0.922457	1	1	1	MKNK1; YES1; GFPT1; GATM; UBR4; KDM2A; DMD; LANCL1; TCIRG1;
LHX3	16	1210	6.3745	0.80402	0.851601	1	1	1	CA12; YES1; SSFA2; SARS; MTUS1; ICA1; SH3YL1; SLC39A14; PUM2; PHF8; PHC2; DMD; CPA3; CHN2; SEC63; COG5;
MEF2A	25	1835	9.96016	0.828209	0.869013	1	1	1	MAPK8IP1; CLDN10; CCNC; PABPC4; YWHAB; SSFA2; RPL22; RPL7; MTUS1; PEX7; HDGF; GYG1; GFPT1; GAS8; GAPDH; SLC39A14; UBR4; RAB21; ALDOA; PHC2; DMD; DLG3; CHN2; COG5; CELA3A;
NKX6-1	11	1408	4.38247	0.475167	0.998873	1	1	1	TMEM59; SSFA2; SARS; RPL17; ICA1; SLC39A14; UBR4; PHC2; DMD; CHN2; TUBA1B;
OTX2	9	324	3.58566	1.68978	0.087929	1	1	1	SSFA2; RAP1GAP; RANGAP1; HDGF; PUM2; PHF8; PHC2; DMD; DLG3;
PHOX2A	6	442	2.39044	0.826241	0.738989	1	1	1	PABPC4; SSFA2; GFPT1; SLC39A14; RAB21; CHN2;
POU2F1	26	2209	10.3586	0.715496	0.978944	1	1	1	CLDN10; CCNC; MKNK1; SSFA2; SPRR2D; SARS; RPS24; RAP1GAP; MTUS1; PNLIP; ATP6V0C; UBE2J1; CELA2B; NFE2L1; PDCD4; CCDC28A; SLC39A14; PHF8; RAB21; PHC2; DMD; DLG3; CPB1; CHN2; TMED10; PRDX4;
POU3F2	10	789	3.98406	0.770932	0.842249	1	1	1	CCNG1; SSFA2; MTUS1; PPIA; PHF8; PHC2; DMD; CHN2; COG5; LANCL1;
SRF	5	462	1.99203	0.658948	0.881104	1	1	1	SLC43A1; RPL24; PDGFA; PHC2; CFL1;
ARID3A	19	1250	7.56972	0.92413	0.67567	1	1	1	TMEM59; CCNC; CD164; CA12; SSFA2; SARS; PEX7; GFPT1; UBR4; PHF8; KDM2A; OARD1; PHC2; DMD; CRYZ; CPB1; CHN2; PRDX4; GNPDA1;
EHF	9	753	3.58566	0.727091	0.877319	1	1	1	TMEM59; IKBKG; SRP54; LYRM1; SLC25A5; SERP1; RSL1D1; LYPLA2; TADA3;
FOXA1	14	804	5.57769	1.05887	0.453106	1	1	1	TMEM59; KDM5C; SSFA2; RPL30; RPL7; MTUS1; PLA2G1B; NFE2L1; HDGF; PUM2; DMD; MGLL; CHN2; PRDX4;
ATF1	12	1037	4.78088	0.70376	0.926509	1	1	1	IFT20; STK19; DHRS12; UCN; FSCN1; RPL4; ATP6V0C; ZNF593; GOT2; GLRB; PHF8; CSNK1G2;
CREB1	16	973	6.3745	0.999859	0.538522	1	1	1	CEP57; TXNL1; IFT20; STK19; TPT1; FSCN1; RPL24; PSMB2; ATP6V0C; UBE2J1; ZNF593; MVK; HDGF; UBR4; PHF8; CSNK1G2;
JDP2	14	763	5.57769	1.11576	0.376494	1	1	1	CEP57; IFT20; STK19; YWHAB; FSCN1; RPL24; ATP6V0C; SARAF; TRIAP1; ZNF593; MVK; ABR; PHF8; CSNK1G2;
NFYA	50	2544	19.9203	1.19455	0.0980848	1	1	1	SFI1; CEP57; CCNG1; CCNC; HSD17B8; ATG9A; TM7SF2; SSR4; BNIP3; CELA2A; SARS; BRD2; RAB40C; MTUS1; BOLA2; PPIA; CTSA; POLG; PGK1; PEX7; CELA2B; P4HB; NUCB2; NMT1; NFE2L1; NDUFS8; MVK; ME2; MAP1A; HNRNPAB; ABR; GPX4; GPI; PDCD4; GAS8; CCDC28A; LETMD1; UBR4; OARD1; TXLNA; PHC2; DLG3; DHCR7; CIRBP; TUBA3D; ATXN2L; CHN2; TUBB4B; LANCL1; TIMM17B;
PLAU	12	1037	4.78088	0.70376	0.926509	1	1	1	IFT20; STK19; DHRS12; UCN; FSCN1; RPL4; ATP6V0C; ZNF593; GOT2; GLRB; PHF8; CSNK1G2;
RORA	18	1168	7.17131	0.936983	0.649505	1	1	1	IFT20; CCNC; MKNK1; SLC43A1; YWHAB; RPL7; ZNF593; SIX6; NFE2L1; LASP1; ICA1; HDGF; ANGEL1; UBR4; PHC2; DMD; CPB1; MGLL;
YY1	31	1317	12.3506	1.43079	0.0271159	1	0.813478	1	CD164; KDM5C; YWHAB; YES1; UBA1; TCEB2; RPL36AL; RPL30; RPL17; BRD2; PSMB5; PPIA; ATP6V0C; NFE2L1; NDUFS8; MAP1A; ARHGDIA; GAPDH; PHF8; KDM2A; OARD1; ENO1; EEF1B2; EEF1A1; DLG3; COX8A; CIRBP; LYPLA2; COPS5; TMED10; TUBB4B;
ELK1	52	1986	20.7171	1.59137	0.00040482	0.0850121	0.0850121	0.256739	MAPK8IP1; IFT20; PABPC4; IKBKG; ACTN4; ZNF22; YES1; TUFM; TALDO1; SRP19; SKIV2L; RPS27A; RPS13; RPS6; RPL37; RPL11; RPL7; PPP4C; PPP1CA; POLG; ATP6V0C; P4HB; SIX6; MYD88; LASP1; IGBP1; HDGF; PDCD4; SERP1; GAPDH; COG4; SLC39A14; FNTA; UFL1; PUM2; UBR4; OARD1; TXLNA; EEF1B2; EEF1A1; DNMT1; DMD; DLG3; COX8A; LYPLA2; CFL1; TADA3; NSA2; TUBA1B; LANCL1; TCIRG1; BCAP31;
GABPA	57	2702	22.7092	1.28212	0.024965	1	0.813478	1	SFI1; MCFD2; CCNG1; STK19; CD164; PABPC4; IKBKG; SLC43A1; KDM5C; CAPN1; DHRS12; ZNF22; YWHAB; TUFM; TPT1; SRP54; SKIV2L; SARS; RPS27A; RPS17; RPS6; RPS3A; RPL37A; RPL37; RPL36AL; RPL34; RPL30; LYRM1; PSMB3; PPP4C; PIGH; ATP6V0C; ZNF593; P4HB; ARHGDIA; LASP1; HNRNPAB; SLC25A5; GPI; SERP1; RSL1D1; COG4; FNTA; PUM2; UBR4; OARD1; EEF1B2; DNMT1; DMD; DLG3; LYPLA2; CHN2; CFL1; PRPF8; TADA3; NSA2; BCAP3…
CTCF	36	2605	14.3426	0.839998	0.895695	1	1	1	CEP57; GPR37L1; CD164; MKNK1; KDM5C; CAPN1; ACTN4; UBA1; TPT1; RPS4X; RPL5; RPL3; BRD2; PYGB; MTUS1; DNAJC11; CTSA; PGAM1; NRTN; ARHGDIA; LASP1; IGBP1; ICA1; HDGF; SLC25A5; LETMD1; SLC39A14; UBR4; ALDOA; PHC2; DLG3; CSNK1G2; PACSIN2; COPS5; RAMP1; GNPDA1;
FEV	8	526	3.18725	0.925344	0.63966	1	1	1	CLDN10; RPL7; PSAP; PPIA; C4orf46; PHC2; PACSIN2; LANCL1;
HERPUD1	6	421	2.39044	0.867454	0.695583	1	1	1	MCFD2; KDM5C; LASP1; PHC2; DLG3; LYPLA2;
KLF7	77	4448	30.6773	1.05207	0.319164	1	1	1	CEP57; MAPK8IP1; MCFD2; HAP1; CCNG1; IKBKG; CAPNS1; AP3B2; ACTN4; DHRS12; HSD17B8; ATG9A; YWHAB; UBA1; TUFM; TPT1; TM7SF2; TALDO1; SSFA2; SRP54; FSCN1; SKIV2L; RPS24; RPS3A; RPL22; RPL4; RPL3; RAP1GAP; LYRM1; PSAP; PPIA; PLA2G1B; PKM; ATP6V0C; PGK1; ACP1; SARAF; TMED7; P2RX1; NMT1; NFE2L1; NDUFS8; ME2; MAP1A; LASP1; IMPA2; ICA1; HDLBP; HDGF; GSTM3; GPX4; SH3YL1; GFPT1; TBL2; GAPDH; FNTA; UBR4; KD…
MAF	11	466	4.38247	1.43568	0.147542	1	1	1	IKBKG; BNIP3; BRD2; BCAT1; PSAP; ICA1; GAPDH; ALDOA; ENO1; DLG3; BCAP31;
NR5A1	21	1129	8.36653	1.13082	0.31099	1	1	1	MCFD2; PABPC4; MKNK1; SLC43A1; ATG9A; UBA1; BRD2; RAP1GAP; PSAP; DNAJC11; PLA2G1B; ATP6V0C; FXYD2; NFE2L1; TMEM184B; ALDOA; CPB1; COX8A; CTRC; CEL; BCAP31;
RFX1	34	2158	13.5458	0.957674	0.636373	1	1	1	TMEM59; MAPK8IP1; MCFD2; HAP1; STK19; MKNK1; TPST2; BRD2; RAP1GAP; MTUS1; ZNF593; MVK; ME2; MAP1A; IGBP1; HDLBP; GYG1; PUM2; ANGEL1; UBR4; ALDOA; ENO1; EEF1A1; PHC2; DMD; DLG3; CSNK1G2; CPB1; LYPLA2; ATXN2L; PACSIN2; SEC63; TMED10; COG5;
RREB1	28	2136	11.1554	0.796846	0.923188	1	1	1	MAPK8IP1; TPST2; ACTN4; ATG9A; YES1; TNFRSF1A; BRD2; RAP1GAP; DNAJC11; PRG2; CTSA; PKM; MYD88; MAP1A; LASP1; HDGF; ABR; GPX4; TMEM184B; PHF8; DNMT1; DLG3; CIRBP; MGLL; LYPLA2; CHN2; PTP4A3; B4GAT1;
SF1	21	1129	8.36653	1.13082	0.31099	1	1	1	MCFD2; PABPC4; MKNK1; SLC43A1; ATG9A; UBA1; BRD2; RAP1GAP; PSAP; DNAJC11; PLA2G1B; ATP6V0C; FXYD2; NFE2L1; TMEM184B; ALDOA; CPB1; COX8A; CTRC; CEL; BCAP31;
SP1	132	7140	52.5896	1.1235	0.0371449	1	0.975053	1	SFI1; EI24; MAPK8IP1; CLDN10; HAP1; CCNG1; STK19; PABPC4; MKNK1; IKBKG; SLC43A1; TPST2; CAPNS1; CAPN1; AP3B2; ACTN4; DHRS12; HSD17B8; YWHAB; YES1; XBP1; USF2; UBA1; TPT1; TM7SF2; TCEA1; TALDO1; SSFA2; SRP54; SRP19; BNIP3; SNRNP70; FSCN1; SKIV2L; PDIA2; SGTA; SARS; RPS3A; RPL36AL; RPL30; RPL5; RPL4; RPL3; BRD2; PYGB; LYRM1; PSMB3; PSAP; PRKRIR; PPP4C; PPP1CA; PPIA; POLG; PKM; PIGH; ATP6V0C; ACP1; …
SP4	78	4345	31.0757	1.091	0.197997	1	1	1	MCFD2; HAP1; CCNC; PABPC4; MKNK1; SLC43A1; TPST2; KDM5C; DHRS12; HSD17B8; ATG9A; YES1; TPT1; TM7SF2; TCEA1; SNRNP70; FSCN1; SKIV2L; RPS24; RPL7; RPL3; BRD2; RAP1GAP; RANGAP1; RAB40C; MTUS1; LYRM1; PPP4C; PPP1CA; CTSA; PKM; ACP1; SARAF; TMED7; P4HB; NFE2L1; ATOX1; MAP1A; LASP1; ICA1; HDLBP; HDGF; GSTM3; ABR; GPX4; PDCD4; SH3YL1; GFPT1; GATM; RSL1D1; FNTA; UBR4; AKR7A3; ALDOA; OARD1; TXLNA; EEF1A1;…
TCF3	41	2140	16.3347	1.1645	0.165936	1	1	1	SFI1; MAPK8IP1; IFT20; HAP1; MKNK1; DHRS12; SPINK1; SGTA; RAP1GAP; RANGAP1; MTUS1; LYRM1; PKM; ATP6V0C; PEX7; UBE2J1; NUCB2; FXYD2; ME2; MAP1A; ARHGDIA; ICA1; HDLBP; GYG1; GPI; GOT2; GATM; UBR4; ALDOA; PHC2; DMD; CPB1; CLPS; PACSIN2; CHN2; CFL1; CEL; TUBA1B; RAMP1; CELA3A; BCAP31;
OTX1	9	848	3.58566	0.645637	0.943157	1	1	1	ZNF33B; MTUS1; ICA1; GSTM3; GOT2; UBR4; DMD; CHN2; COPS5;
PITX1	9	848	3.58566	0.645637	0.943157	1	1	1	ZNF33B; MTUS1; ICA1; GSTM3; GOT2; UBR4; DMD; CHN2; COPS5;
E2F1	24	1188	9.56175	1.22811	0.172781	1	1	1	CEP57; MCFD2; TPT1; SSFA2; SRP54; RPL4; RAP1GAP; MTUS1; PPP4C; PPIA; ATP6V0C; UBE2J1; MVK; HNRNPAB; HDGF; GAS8; COG4; KDM2A; ALDOA; OARD1; DNMT1; DLG3; PACSIN2; TUBA1B;
EGR1	57	3215	22.7092	1.07754	0.28407	1	1	1	CEP57; HAP1; CD164; PABPC4; MKNK1; SLC43A1; KDM5C; AP3B2; YES1; TPT1; TM7SF2; SKIV2L; SGTA; RPS24; BRD2; RAP1GAP; RANGAP1; LYRM1; PSMB3; PRKRIR; DNAJC11; PPP4C; PKM; ATP6V0C; PDGFA; NFE2L1; MAP1A; LASP1; HNRNPAB; HDGF; GSTM3; SLC25A5; ABR; PDCD4; TBL2; UBR4; RAB21; KDM2A; OARD1; TXLNA; EEF1A1; DLG3; DDB1; CTRL; CREBL2; AP3S1; CIRBP; LYPLA2; ATXN2L; PACSIN2; SEC63; COPS5; TMED10; CFL1; TADA3; TUBA…
NKX2-1	9	711	3.58566	0.770041	0.83286	1	1	1	SFI1; KDM5C; LYRM1; NUCB2; NFE2L1; PHF8; OARD1; AP3S1; CHN2;
NRF1	51	2037	20.3187	1.52169	0.00129193	0.271306	0.132531	0.400247	SFI1; TXNL1; MKNK1; SLC43A1; CAPNS1; KDM5C; ACTN4; CA12; ZNF33B; USF2; SSR4; SRP54; SNRNP70; SGTA; SARS; RPS23; RPS12; RPL10; RPL7; RPL5; BRD2; RAP1GAP; PSMB3; PSAP; PRKRIR; PPIA; PGAM1; NRTN; NDUFS8; ARHGDIA; IMPA2; GSTM3; PDCD4; SERP1; RSL1D1; TMEM184B; PUM2; KDM2A; ALDOA; OARD1; ENO1; TXLNA; PHC2; DNMT1; DHODH; DHCR7; CLPS; CIRBP; ATXN2L; CFL1; TUBA1B;
BACH1	15	648	5.9761	1.40755	0.11598	1	1	1	KDM5C; BRD2; BCAT1; PDGFA; LASP1; ICA1; HDGF; GAPDH; KDM2A; ALDOA; ENO1; CRYZ; LYPLA2; TMED10; BCAP31;
HOXB4	11	718	4.38247	0.931797	0.639475	1	1	1	DHRS12; SSFA2; SPINK1; SARS; PKM; SLC39A14; RAB21; DMD; CHN2; SEC63; COG5;
MEIS2	5	527	1.99203	0.577675	0.937696	1	1	1	TMEM59; SARS; UBR4; PHC2; CHN2;
NR4A2	21	1042	8.36653	1.22523	0.1958	1	1	1	SFI1; PABPC4; ACTN4; ATG9A; RPS3A; MTUS1; ATP6V0C; ZNF593; MAP1A; LASP1; SLC25A5; GAPDH; TMEM184B; ENO1; C4orf46; TXLNA; EEF1B2; PHC2; DMD; CPB1; CEL;
PPARA	6	370	2.39044	0.987019	0.571983	1	1	1	SKIV2L; MTUS1; SLC25A5; ABR; C4orf46; TMED10;
PPARG	38	2016	15.1394	1.1457	0.205943	1	1	1	IKBKG; KDM5C; ACTN4; HSD17B8; USF2; UBA1; SSFA2; SKIV2L; RPS3A; RPL34; RPL7; RAP1GAP; MTUS1; NDUFS8; LASP1; IGBP1; HDGF; SLC25A5; GAPDH; CCDC28A; LETMD1; PUM2; UBR4; PHF8; ALDOA; C4orf46; TXLNA; PHC2; DMD; DLG3; CTRL; COX8A; LYPLA2; CHN2; PTP4A3; TMED10; CCT4; TUBB4B;
HSF1	14	806	5.57769	1.05624	0.456847	1	1	1	TMEM59; SSFA2; PSAP; GP2; SERP1; COG4; PHF8; PACSIN2; CHN2; SEC63; CCT4; PRDX4; LANCL1; BCAP31;
ETV7	18	1049	7.17131	1.04327	0.462229	1	1	1	IKBKG; SSFA2; RPS13; LYRM1; PPP4C; SARAF; ARHGDIA; SLC25A5; SERP1; GFPT1; TBL2; FNTA; UFL1; EEF1B2; DNMT1; LYPLA2; TADA3; NSA2;
NR5A2	4	486	1.59363	0.501376	0.960965	1	1	1	PABPC4; RAP1GAP; NMT1; CELA3A;
TEAD1	5	422	1.99203	0.721406	0.827975	1	1	1	RPL22; ATP6V0C; HDGF; ENO1; DMD;
TFAP2A	3	258	1.19522	0.708916	0.800578	1	1	1	PABPC4; ACTN4; DDB1;
ARNT	7	403	2.78884	1.05698	0.49621	1	1	1	CD164; PABPC4; SLC43A1; BRD2; LAMP1; UBR4; CFL1;
BARX1	8	382	3.18725	1.27416	0.294051	1	1	1	TMEM59; IFT20; PRKRIR; UBR4; EEF1A1; PHC2; CHN2; TMED10;
BSX	4	268	1.59363	0.909197	0.646515	1	1	1	MTUS1; CCDC28A; UBR4; EEF1A1;
DMBX1	6	368	2.39044	0.992383	0.566663	1	1	1	CCNC; SSFA2; GATM; ENO1; DMD; CMC4;
GSC	4	379	1.59363	0.642922	0.874	1	1	1	IKBKG; HDLBP; HDGF; DMD;
HNF4A	52	3015	20.7171	1.04824	0.376212	1	1	1	EI24; MAPK8IP1; IFT20; CCNC; CD164; PABPC4; KDM5C; UBA1; SSFA2; SKIV2L; SLC39A8; SARS; RPS24; RPS3A; RPL34; RPL7; RAP1GAP; MTUS1; PRKRIR; DNAJC11; PNLIPRP1; P2RX1; NMT1; CTRB2; LASP1; KLK1; HDGF; SLC25A5; ABR; GOT2; SH3YL1; GAPDH; LETMD1; UBR4; PHF8; ALDOA; C4orf46; PHC2; DPEP1; DMD; DLG3; DDB1; CTRL; CTRC; LYPLA2; PACSIN2; CHN2; TMED10; CCT4; COG5; TUBB4B; BCAP31;
HOXA3	11	573	4.38247	1.16759	0.34393	1	1	1	CCNC; MTUS1; PKM; HDLBP; PDCD4; PHF8; RAB21; EEF1A1; DMD; SEC63; NSA2;
HOXB3	6	335	2.39044	1.09014	0.474932	1	1	1	MTUS1; ICA1; PHF8; EEF1A1; DMD; RAMP1;
HOXD8	8	811	3.18725	0.600165	0.960163	1	1	1	TMEM59; CCNC; SSFA2; RAP1GAP; SLC39A14; CHN2; TMED10; LANCL1;
ONECUT1	8	564	3.18725	0.862999	0.714765	1	1	1	TMEM59; KDM5C; RAP1GAP; DMD; CHN2; SEC63; TMED10; LANCL1;
PAX7	3	467	1.19522	0.391656	0.984203	1	1	1	SPINK1; SLC39A14; CHN2;
POU4F3	8	687	3.18725	0.70849	0.88312	1	1	1	TMEM59; MAPK8IP1; SSFA2; MTUS1; ZNF593; MAP1A; DMD; CHN2;
PRRX2	4	597	1.59363	0.408157	0.989812	1	1	1	SARS; MTUS1; SLC39A14; CHN2;
VAX2	7	434	2.78884	0.981483	0.574974	1	1	1	PABPC4; CAPNS1; SPINK1; PGAM1; RAB21; LYPLA2; RAMP1;
VSX2	13	595	5.17928	1.32867	0.18335	1	1	1	SFI1; CCNG1; PABPC4; CAPNS1; SSFA2; BCAT1; MTUS1; PDCD4; EEF1A1; DMD; SEC63; CCT8; TUBA1B;
CUX1	5	350	1.99203	0.869805	0.686523	1	1	1	RPL7; MTUS1; PSAP; PKM; DMD;
CACD	5	514	1.99203	0.592285	0.928804	1	1	1	SIAH2; SARS; RPL36AL; PRKRIR; PRPF8;
HOXB13	8	526	3.18725	0.925344	0.63966	1	1	1	PRPS2; DNAJC11; SIX6; PHF8; PHC2; DMD; DLG3; TMED10;
ZNF238	8	799	3.18725	0.609179	0.95549	1	1	1	TPST2; RAP1GAP; MTUS1; DNAJC11; ANPEP; DMD; DLG3; CHN2;
ZNF513	8	799	3.18725	0.609179	0.95549	1	1	1	TPST2; RAP1GAP; MTUS1; DNAJC11; ANPEP; DMD; DLG3; CHN2;
MYC	31	1086	12.3506	1.73513	0.0018933	0.397592	0.132531	0.400247	CEP57; CD164; PABPC4; DHRS12; UBA1; PDIA2; SGTA; SLC39A8; RPL11; MTUS1; PSMB3; CTSA; LAMP1; HDLBP; HDGF; GYG1; GAPDH; SLC39A14; ENO1; EEF1B2; EEF1A1; PHC2; DDB1; CSTB; CLPS; LYPLA2; CHN2; TMED10; CFL1; PRDX4; TUBA1B;
MYF5	27	1856	10.757	0.884319	0.781684	1	1	1	MAPK8IP1; HAP1; IKBKG; DHRS12; SRP19; SGTA; RAP1GAP; RANGAP1; DNAJC11; PKM; ME2; MAP1A; KLK1; ICA1; HDLBP; SERP1; GATM; DMD; DLG3; CSNK1G2; CPB1; PACSIN2; CHN2; CFL1; CEL; TUBA1B; CELA3A;
FOXD1	5	334	1.99203	0.911471	0.646408	1	1	1	TMEM59; RPL7; HDGF; UBR4; CHN2;
POU6F1	14	655	5.57769	1.29973	0.192573	1	1	1	TMEM59; MAPK8IP1; CCNG1; UBA1; RPL5; SLC35A3; PUM2; UBR4; PHF8; DMD; CLNS1A; CHN2; SEC63; TUBA1B;
ASCL2	21	1499	8.36653	0.851699	0.812123	1	1	1	SFI1; MAPK8IP1; SLC43A1; KDM5C; CAPN1; ACTN4; DHRS12; XBP1; RAP1GAP; LYRM1; SIX6; CTRB2; MAP1A; LASP1; SH3YL1; TMEM184B; PHC2; DMD; DLG3; DDB1; SEC63;
BARHL1	4	509	1.59363	0.478721	0.970171	1	1	1	MTUS1; NFE2L1; ICA1; PHC2;
ESRRA	12	917	4.78088	0.795854	0.83147	1	1	1	SLC43A1; RABGGTB; CTSA; NFE2L1; MAP1A; TMEM184B; UBR4; PHF8; ENO1; DMD; DLG3; CPB1;
GBX1	1	199	0.398406	0.308398	0.963982	1	1	1	PRPF8;
GBX2	3	302	1.19522	0.605633	0.877387	1	1	1	SSFA2; MTUS1; PDCD4;
LHX4	5	392	1.99203	0.776614	0.776692	1	1	1	BCAT1; PDCD4; PUM2; PHC2; TUBA1B;
POU3F4	1	366	0.398406	0.167685	0.997861	1	1	1	CHN2;
TCF12	18	1099	7.17131	0.99581	0.543896	1	1	1	SFI1; MAPK8IP1; TXNL1; GPR37L1; KDM5C; TNFRSF1A; SIAH2; RPS24; RAP1GAP; PPP4C; ZNF593; HDLBP; KDM2A; EEF1A1; DMD; CTRL; CLPS; BCAP31;
ELF2	10	780	3.98406	0.779827	0.832184	1	1	1	HAP1; RPS3A; SARAF; MYD88; LASP1; GFPT1; CHN2; TADA3; TUBA1B; LANCL1;
ESR1	10	696	3.98406	0.873943	0.714299	1	1	1	RPL3; P2RX1; FXYD2; LASP1; GAS8; GAPDH; LETMD1; KDM2A; ENO1; CHN2;
FOS	33	1754	13.1474	1.14361	0.230456	1	1	1	SFI1; MAPK8IP1; HAP1; STK19; PABPC4; MKNK1; IKBKG; CAPNS1; ACTN4; HSD17B8; XBP1; SPRR2D; BNIP3; SARAF; PDGFA; MAP1A; LASP1; ICA1; HDGF; GAPDH; UFL1; UBR4; PHF8; RAB21; KDM2A; ALDOA; ENO1; DLG3; CRYZ; PACSIN2; TCIRG1; CELA3A; BCAP31;
FOSB	33	1754	13.1474	1.14361	0.230456	1	1	1	SFI1; MAPK8IP1; HAP1; STK19; PABPC4; MKNK1; IKBKG; CAPNS1; ACTN4; HSD17B8; XBP1; SPRR2D; BNIP3; SARAF; PDGFA; MAP1A; LASP1; ICA1; HDGF; GAPDH; UFL1; UBR4; PHF8; RAB21; KDM2A; ALDOA; ENO1; DLG3; CRYZ; PACSIN2; TCIRG1; CELA3A; BCAP31;
JUN	33	1754	13.1474	1.14361	0.230456	1	1	1	SFI1; MAPK8IP1; HAP1; STK19; PABPC4; MKNK1; IKBKG; CAPNS1; ACTN4; HSD17B8; XBP1; SPRR2D; BNIP3; SARAF; PDGFA; MAP1A; LASP1; ICA1; HDGF; GAPDH; UFL1; UBR4; PHF8; RAB21; KDM2A; ALDOA; ENO1; DLG3; CRYZ; PACSIN2; TCIRG1; CELA3A; BCAP31;
JUNB	33	1754	13.1474	1.14361	0.230456	1	1	1	SFI1; MAPK8IP1; HAP1; STK19; PABPC4; MKNK1; IKBKG; CAPNS1; ACTN4; HSD17B8; XBP1; SPRR2D; BNIP3; SARAF; PDGFA; MAP1A; LASP1; ICA1; HDGF; GAPDH; UFL1; UBR4; PHF8; RAB21; KDM2A; ALDOA; ENO1; DLG3; CRYZ; PACSIN2; TCIRG1; CELA3A; BCAP31;
JUND	33	1754	13.1474	1.14361	0.230456	1	1	1	SFI1; MAPK8IP1; HAP1; STK19; PABPC4; MKNK1; IKBKG; CAPNS1; ACTN4; HSD17B8; XBP1; SPRR2D; BNIP3; SARAF; PDGFA; MAP1A; LASP1; ICA1; HDGF; GAPDH; UFL1; UBR4; PHF8; RAB21; KDM2A; ALDOA; ENO1; DLG3; CRYZ; PACSIN2; TCIRG1; CELA3A; BCAP31;
NR6A1	9	769	3.58566	0.711963	0.891517	1	1	1	DNAJC11; LASP1; KLK1; TMEM184B; PUM2; UBR4; DMD; CHN2; PTP4A3;
RAB40B	15	806	5.9761	1.13163	0.349168	1	1	1	UBA1; BNIP3; RPS3A; RPL34; PGK1; LASP1; HDLBP; UBR4; ENO1; C4orf46; TXLNA; DMD; DLG3; PACSIN2; TUBB4B;
RARA	15	806	5.9761	1.13163	0.349168	1	1	1	UBA1; BNIP3; RPS3A; RPL34; PGK1; LASP1; HDLBP; UBR4; ENO1; C4orf46; TXLNA; DMD; DLG3; PACSIN2; TUBB4B;
SPI1	12	814	4.78088	0.896557	0.693815	1	1	1	SFI1; YES1; SRP54; RPS6; RPL37; RPL7; RPL4; CTSA; ANPEP; PHF8; DMD; TUBA1B;
BARX2	3	296	1.19522	0.617909	0.868732	1	1	1	SSFA2; SLC39A14; DMD;
DBX2	3	408	1.19522	0.448291	0.966025	1	1	1	SSFA2; SLC39A14; CHN2;
EN1	4	466	1.59363	0.522894	0.950898	1	1	1	MTUS1; PPIA; SLC39A14; CHN2;
FOXC1	1	301	0.398406	0.203894	0.993556	1	1	1	TUBA1B;
HOXA5	13	916	5.17928	0.863061	0.748297	1	1	1	MKNK1; YWHAB; TCEA1; SARS; BCAT1; MTUS1; LYRM1; PGAM1; GOT2; PHF8; EEF1A1; PHC2; DMD;
HOXA7	7	527	2.78884	0.808283	0.768692	1	1	1	SFI1; SPINK1; PKM; PGAM1; CHN2; SEC63; COG5;
HOXB6	1	123	0.398406	0.498937	0.871159	1	1	1	DMD;
HOXB7	5	388	1.99203	0.78462	0.769048	1	1	1	PABPC4; SSFA2; PGAM1; SLC39A14; CHN2;
HOXB8	3	225	1.19522	0.812885	0.719513	1	1	1	RPL7; ICA1; DMD;
HOXC6	4	237	1.59363	1.02812	0.549649	1	1	1	SARS; SLC39A14; DMD; CHN2;
ISX	1	265	0.398406	0.231592	0.988155	1	1	1	PDCD4;
LHX8	4	223	1.59363	1.09266	0.501676	1	1	1	CEP57; CCNG1; PDCD4; PHC2;
MNX1	2	311	0.796813	0.392723	0.965655	1	1	1	SSFA2; DDB1;
MSX1	4	234	1.59363	1.0413	0.539568	1	1	1	SSFA2; ICA1; SLC39A14; CHN2;
PAX6	6	557	2.39044	0.655656	0.900244	1	1	1	SLC4A4; SSFA2; ZNF593; SH3YL1; SLC39A14; PUM2;
PBX1	10	741	3.98406	0.82087	0.782919	1	1	1	CCNG1; TPST2; ACSM3; PGK1; PDCD4; SERP1; PUM2; DMD; CPB1; TUBB4B;
PKNOX1	1	95	0.398406	0.645976	0.794277	1	1	1	PGK1;
POU5F1	3	373	1.19522	0.490355	0.947327	1	1	1	SSFA2; SARS; MTUS1;
PRRX1	2	389	0.796813	0.313978	0.988891	1	1	1	PPIA; RAB21;
REST	9	765	3.58566	0.715685	0.8881	1	1	1	MAPK8IP1; PABPC4; UCN; SARS; RPL36AL; PSAP; PRG2; ALDOA; LANCL1;
SOX1	3	276	1.19522	0.662684	0.835907	1	1	1	SARS; SLC39A14; DLG3;
TGIF1	13	1034	5.17928	0.76457	0.876496	1	1	1	CEP57; TXNL1; NAA10; KDM5C; LYRM1; NRTN; GYG1; PDCD4; GATM; UBR4; PHC2; CHN2; COG5;
CRX	5	349	1.99203	0.872297	0.684108	1	1	1	IKBKG; CCDC28A; PHC2; DMD; CRYZ;
ESR2	6	464	2.39044	0.787067	0.779565	1	1	1	RPL3; RAP1GAP; HDGF; GAPDH; KDM2A; TCIRG1;
GLI1	2	148	0.796813	0.82522	0.703219	1	1	1	MTUS1; P2RX1;
HENMT1	11	1144	4.38247	0.58482	0.983926	1	1	1	IFT20; CAPN1; RPL30; RANGAP1; PEX7; FXYD2; CTRB2; MAP1A; DMD; CLPS; CHN2;
INSM1	4	487	1.59363	0.500347	0.961414	1	1	1	UBA1; MAP1A; HDGF; DLG3;
NHLH1	11	1144	4.38247	0.58482	0.983926	1	1	1	IFT20; CAPN1; RPL30; RANGAP1; PEX7; FXYD2; CTRB2; MAP1A; DMD; CLPS; CHN2;
NR1H4	3	62	1.19522	2.94964	0.082151	1	1	1	IFT20; MKNK1; LANCL1;
ZEB1	11	401	4.38247	1.66839	0.0681989	1	1	1	SFI1; EI24; HAP1; TCEA1; RANGAP1; MTUS1; PHC2; DMD; DLG3; CHN2; CEL;
ZFP161	22	1137	8.76494	1.17631	0.243779	1	1	1	MKNK1; IKBKG; NAA10; ACTN4; USF2; SSFA2; SNRNP70; SIAH2; BRD2; RANGAP1; PSAP; PPIA; P4HB; NUCB2; ICA1; HNRNPAB; KDM2A; AP3S1; ATXN2L; CFL1; TUBA1B; TMEM5;
BACH2	9	628	3.58566	0.871812	0.710712	1	1	1	STK19; IKBKG; RPL3; BRD2; ICA1; PHF8; KDM2A; EEF1A1; TMED10;
EBF1	4	205	1.59363	1.18859	0.437037	1	1	1	UBA1; BRD2; ICA1; HDGF;
HOXA13	3	309	1.19522	0.591914	0.886844	1	1	1	ICA1; DMD; TMED10;
MSX2	6	344	2.39044	1.06162	0.500594	1	1	1	CCNG1; CCNC; SSFA2; BCAT1; ICA1; PRPF8;
NOBOX	8	621	3.18725	0.783788	0.806715	1	1	1	CCNC; UBA1; MTUS1; NFE2L1; ICA1; GFPT1; DMD; PRPF8;
TFAP4	15	1280	5.9761	0.712577	0.939968	1	1	1	SFI1; MAPK8IP1; GPR37L1; SLC43A1; ATG9A; RAP1GAP; PKM; ICA1; HDGF; ANGEL1; ALDOA; EEF1A1; DMD; CLPS; BCAP31;
ATF3	17	800	6.77291	1.29203	0.169013	1	1	1	MAPK8IP1; STK19; DHRS12; UCN; TUFM; TPT1; FSCN1; RAP1GAP; ATP6V0C; SARAF; ZNF593; FXYD2; MVK; ABR; UBR4; PHF8; CSNK1G2;
TAL1	15	1113	5.9761	0.819495	0.82392	1	1	1	MAPK8IP1; CAPNS1; SRP54; RAP1GAP; SIX6; FXYD2; MAP1A; ABR; GATM; TMEM184B; EEF1A1; DMD; DLG3; CHN2; TCIRG1;
HOXA9	10	729	3.98406	0.834382	0.765861	1	1	1	CCNC; MKNK1; SSFA2; RPL7; MTUS1; PIGH; PUM2; UBR4; DMD; COG5;
NFE2	15	518	5.9761	1.76079	0.0247034	1	0.813478	1	SFI1; TMEM59; STK19; PABPC4; IKBKG; XBP1; BNIP3; MAP1A; GAPDH; PHF8; ALDOA; ENO1; DLG3; TCIRG1; CELA3A;
LMO2	10	610	3.98406	0.997153	0.550521	1	1	1	MAPK8IP1; UBA1; RANGAP1; HDGF; TMEM184B; DMD; DLG3; DDB1; CPB1; CFL1;
RUNX2	4	315	1.59363	0.773543	0.765111	1	1	1	YES1; PSAP; HDGF; CREBL2;
GATA1	8	728	3.18725	0.66859	0.916651	1	1	1	PDIA2; PRG2; PNLIP; PKM; PHC2; DMD; PACSIN2; CHN2;
FOXD3	6	361	2.39044	1.01163	0.547801	1	1	1	SLC39A8; RPL30; RPL7; SH3YL1; DMD; CHN2;
ISL2	3	515	1.19522	0.355153	0.991705	1	1	1	KDM5C; SH3YL1; PHF8;
ZNF143	14	618	5.57769	1.37755	0.141885	1	1	1	TMEM59; UBA1; SNRNP70; RPS27A; RPL37A; RPL31; RPL30; RANGAP1; PYGB; MAP1A; CCDC28A; DMD; CREBL2; CCT8;
CDX2	3	253	1.19522	0.722925	0.789702	1	1	1	MKNK1; DMD; CHN2;
FOXK1	2	121	0.796813	1.00934	0.594893	1	1	1	RPL7; UBR4;
FOXO1	2	192	0.796813	0.636117	0.827657	1	1	1	UBR4; DDB1;
GFI1	10	552	3.98406	1.10192	0.423844	1	1	1	RPL7; MTUS1; MAP1A; TBL2; PHF8; C4orf46; DMD; DHODH; CCT8; LANCL1;
HOXB9	7	537	2.78884	0.793232	0.785067	1	1	1	CCNC; MKNK1; DNAJC11; SIX6; DMD; PACSIN2; CMC4;
PAX4	1	175	0.398406	0.35069	0.946096	1	1	1	SLC4A4;
PDX1	6	372	2.39044	0.981713	0.577272	1	1	1	MTUS1; CTSA; PHC2; DMD; PACSIN2; CHN2;
EOMES	3	291	1.19522	0.628526	0.861115	1	1	1	PDGFA; PUM2; CHN2;
TBX5	3	204	1.19522	0.89656	0.655883	1	1	1	SLC39A8; CTRL; CHN2;
ATF6	9	195	3.58566	2.80758	0.00505479	1	0.265377	0.801445	TPT1; SRP19; BRD2; RAP1GAP; UBE2J1; SERP1; RAB21; TXLNA; DMD;
STRA13	11	574	4.38247	1.16555	0.346007	1	1	1	TXNL1; CD164; MKNK1; SRP54; BRD2; PSAP; CTSA; LAMP1; RAB21; CSTB; CHN2;
ZIC1	10	548	3.98406	1.10997	0.414938	1	1	1	PABPC4; MTUS1; PRPS2; GAS8; PTPN20; PHF8; KDM2A; DNMT1; CRYZ; LYPLA2;
DBX1	3	239	1.19522	0.76527	0.75663	1	1	1	RAP1GAP; DMD; CHN2;
FOXJ2	6	299	2.39044	1.22139	0.369758	1	1	1	TMEM59; SSFA2; RPL7; MTUS1; DMD; CHN2;
ELF1	11	585	4.38247	1.14364	0.368989	1	1	1	SFI1; MKNK1; SSFA2; SLC39A8; RPL34; RPL17; RPL7; PSAP; CTSA; CHN2; CMC4;
E4F1	6	158	2.39044	2.31129	0.0466688	1	1	1	TPT1; SKIV2L; SARAF; RAB21; DMD; CCT4;
ESX1	2	266	0.796813	0.459158	0.93559	1	1	1	PABPC4; DMD;
TLX2	1	60	0.398406	1.02273	0.631202	1	1	1	HDGF;
DLX5	2	220	0.796813	0.55516	0.88021	1	1	1	EEF1A1; CHN2;
HOXC10	1	81	0.398406	0.757613	0.74013	1	1	1	DMD;
ATF4	6	315	2.39044	1.15935	0.416781	1	1	1	STK19; SIAH2; RPL9; LYRM1; PSAP; CSNK1G2;
ELF3	5	437	1.99203	0.696644	0.849815	1	1	1	IKBKG; YES1; LYRM1; PHC2; CHN2;
SPDEF	5	189	1.99203	1.61071	0.201287	1	1	1	UBA1; TMED7; LYPLA2; TMED10; BCAP31;
PAX5	3	149	1.19522	1.22748	0.445321	1	1	1	MAP1A; KDM2A; EEF1A1;
NKX3-1	1	61	0.398406	1.00597	0.637295	1	1	1	RPL7;
RBPJ	4	235	1.59363	1.03687	0.542941	1	1	1	SFI1; PDGFA; NFE2L1; HPRT1;
CEBPD	1	113	0.398406	0.543087	0.847707	1	1	1	PACSIN2;
PATZ1	1	38	0.398406	1.61469	0.468097	1	1	1	ABR;
MAFK	2	128	0.796813	0.95415	0.625551	1	1	1	MKNK1; YES1;

## Sheet: Clinical phenotype
Analysis: Clinical phenotype
Dataset name: DEGs by SAM
Number of genes in the dataset: 299
Number of genes in the dataset (which are available in Clinical phenotype database) :38
Number of genes in background: 1820
Is analysis quantitative: No
						Corrected p-values
Clinical phenotype	No. of genes in the dataset	No. of genes in the background dataset	Percentage of genes	Fold enrichment	P-value (Hypergeometric test)	Bonferroni method	BH method	Q-value (Storey-Tibshirani method)	genes mapped (from input data set)
Abdomen	15	621	39.4737	1.15733	0.293775	1	1	1	NAA10; CA12; TNFRSF1A; PSAP; POLG; ATP8B1; MVK; INS; HPRT1; HLA-B; GNMT; DHODH; DHCR7; SEC63; TCIRG1;
Abdominal distention due to mass effect of liver	1	2	2.63158	24.0603	0.0413335	1	1	1	SEC63;
Abdominal pain	1	19	2.63158	2.54399	0.331635	1	1	1	MVK;
Abnormal bile duct architecture	1	1	2.63158	47.8824	0.0208791	1	1	1	POLG;
Abnormal dystrophin on muscle biopsy	1	1	2.63158	47.8824	0.0208791	1	1	1	DMD;
Abnormal electrocardiogram	1	1	2.63158	47.8824	0.0208791	1	1	1	DMD;
Abnormal liver enzymes during illness	1	1	2.63158	47.8824	0.0208791	1	1	1	BCAP31;
Abnormal liver function tests during pregnancy, resolves postpartum	1	1	2.63158	47.8824	0.0208791	1	1	1	ATP8B1;
Abnormal respiratory patterns	1	16	2.63158	3.02069	0.28753	1	1	1	NDUFS8;
Abnormal sleep pattern	1	1	2.63158	47.8824	0.0208791	1	1	1	DHCR7;
Abnormal visual evoked potential (VEP)	1	1	2.63158	47.8824	0.0208791	1	1	1	POLG;
Absence of cerebral aneurysms	1	2	2.63158	24.0603	0.0413335	1	1	1	SEC63;
Absence of fifth digit	1	1	2.63158	47.8824	0.0208791	1	1	1	DHODH;
Absence of pancreatic autoantibodies	1	4	2.63158	12.0602	0.0810018	1	1	1	INS;
Absence seizures	1	8	2.63158	6.03761	0.155601	1	1	1	ME2;
Absence seizures (stage 2 and 3)	1	1	2.63158	47.8824	0.0208791	1	1	1	CSTB;
Absent dystrophin on muscle biopsy	1	1	2.63158	47.8824	0.0208791	1	1	1	DMD;
Abundant body hair	1	1	2.63158	47.8824	0.0208791	1	1	1	KDM5C;
Accentuated kyphosis	1	1	2.63158	47.8824	0.0208791	1	1	1	HLA-B;
Accessory cusps	1	1	2.63158	47.8824	0.0208791	1	1	1	IKBKG;
Accessory nipples	1	2	2.63158	24.0603	0.0413335	1	1	1	DHODH;
Achilles tendon shortening	1	1	2.63158	47.8824	0.0208791	1	1	1	NAA10;
Action myoclonus (triggered by voluntary movements)	1	1	2.63158	47.8824	0.0208791	1	1	1	CSTB;
Adult onset	1	10	2.63158	4.83129	0.190656	1	1	1	POLG;
Adult onset (thirties to forties)	1	1	2.63158	47.8824	0.0208791	1	1	1	DNMT1;
Affected females have been reported	1	1	2.63158	47.8824	0.0208791	1	1	1	DLG3;
Affects distal limb and scalp	1	1	2.63158	47.8824	0.0208791	1	1	1	IKBKG;
Affects limbs and trunk	1	1	2.63158	47.8824	0.0208791	1	1	1	IKBKG;
Agenesis of the corpus callosum	1	19	2.63158	2.54399	0.331635	1	1	1	IGBP1;
Agenesis of upper lateral incisors	1	1	2.63158	47.8824	0.0208791	1	1	1	NAA10;
Aggressive behavior	2	20	5.26316	4.80978	0.063695	1	1	1	KDM5C; DHCR7;
Aggressiveness	1	8	2.63158	6.03761	0.155601	1	1	1	NAA10;
Airways	1	66	2.63158	0.732635	0.757892	1	1	1	NAA10;
Allelic disorder to benign recurrent intrahepatic cholestasis (BRIC1,	1	1	2.63158	47.8824	0.0208791	1	1	1	ATP8B1;
Allelic disorder to intrahepatic cholestasis of pregnancy (ICP,	1	1	2.63158	47.8824	0.0208791	1	1	1	ATP8B1;
Allelic disorder to progressive familial intrahepatic cholestasis-1 (PFIC1,	1	1	2.63158	47.8824	0.0208791	1	1	1	ATP8B1;
Allelic to mevalonic aciduria (	1	1	2.63158	47.8824	0.0208791	1	1	1	MVK;
Alopecia	1	22	2.63158	2.19724	0.373077	1	1	1	PEX7;
Alopecia areata	1	1	2.63158	47.8824	0.0208791	1	1	1	KDM5C;
Ambiguous genitalia	1	11	2.63158	4.39248	0.207647	1	1	1	DHCR7;
Anemia	2	43	5.26316	2.2377	0.225737	1	1	1	HPRT1; TCIRG1;
Ankylosing spondylitis	1	1	2.63158	47.8824	0.0208791	1	1	1	HLA-B;
Anophthalmia	1	5	2.63158	9.65294	0.100232	1	1	1	NAA10;
Anterior uveitis	1	1	2.63158	47.8824	0.0208791	1	1	1	HLA-B;
Anteverted nares	1	36	2.63158	1.34299	0.535636	1	1	1	DHCR7;
Anteverted nostrils	1	18	2.63158	2.68524	0.317237	1	1	1	INS;
Aortic insufficiency	1	4	2.63158	12.0602	0.0810018	1	1	1	HLA-B;
Aortitis	1	1	2.63158	47.8824	0.0208791	1	1	1	HLA-B;
Areflexia	3	38	7.89474	3.79179	0.0428528	1	1	1	UBA1; POLG; PNPLA6;
Arrhythmias	1	7	2.63158	6.89889	0.137524	1	1	1	NAA10;
Arthralgias	2	3	5.26316	31.9746	0.00125728	1	1	1	TNFRSF1A; MVK;
Arthritis	1	14	2.63158	3.45191	0.256565	1	1	1	MVK;
Arthritis (hip)	1	1	2.63158	47.8824	0.0208791	1	1	1	HLA-B;
Arthrogryposis	1	5	2.63158	9.65294	0.100232	1	1	1	UBA1;
Astrocytosis	1	2	2.63158	24.0603	0.0413335	1	1	1	POLG;
Ataxia	4	130	10.5263	1.47687	0.285695	1	1	1	POLG; PGK1; NDUFS8; CSTB;
Ataxia worsens in the dark	1	1	2.63158	47.8824	0.0208791	1	1	1	POLG;
Ataxic gait	1	7	2.63158	6.89889	0.137524	1	1	1	PSAP;
Atrial septal defect	1	47	2.63158	1.02874	0.633808	1	1	1	DHCR7;
Atrial septal defect (ASD)	1	1	2.63158	47.8824	0.0208791	1	1	1	NAA10;
Atrophic and degenerative changes in the spinal cord	1	1	2.63158	47.8824	0.0208791	1	1	1	POLG;
Atrophic, patchy alopecia (vertex)	1	1	2.63158	47.8824	0.0208791	1	1	1	IKBKG;
Attention-deficit hyperactivity disorder	1	1	2.63158	47.8824	0.0208791	1	1	1	DLG3;
Attenuated retinal vessels	1	1	2.63158	47.8824	0.0208791	1	1	1	MVK;
Autistic behavior (in some patients)	1	1	2.63158	47.8824	0.0208791	1	1	1	NAA10;
Autistic features (reported in 1 patient)	1	1	2.63158	47.8824	0.0208791	1	1	1	KDM5C;
Autosomal dominant (17p)	1	1	2.63158	47.8824	0.0208791	1	1	1	PRPF8;
Autosomal dominant	13	747	34.2105	0.833925	0.84916	1	1	1	MAPK8IP1; TNFRSF1A; SPINK1; POLG; ATP8B1; FXYD2; MYD88; MVK; ME2; INS; DNMT1; CTRC; SEC63;
Autosomal dominant form ( 11q)	1	1	2.63158	47.8824	0.0208791	1	1	1	INS;
Autosomal recessive	16	924	42.1053	0.829642	0.893342	1	1	1	SLC4A4; CA12; PSAP; CTSA; POLG; ATP8B1; PEX7; SIX6; NDUFS8; MVK; GNMT; DHODH; DHCR7; CSTB; PNPLA6; TCIRG1;
Autosomal recessive and dominant pedigrees described	1	1	2.63158	47.8824	0.0208791	1	1	1	DHODH;
Axial hypotonia	1	20	2.63158	2.41685	0.345737	1	1	1	INS;
Back pain due to mass effect of liver	1	2	2.63158	24.0603	0.0413335	1	1	1	SEC63;
Back stiffness	1	1	2.63158	47.8824	0.0208791	1	1	1	HLA-B;
Bamboo' spine	1	1	2.63158	47.8824	0.0208791	1	1	1	HLA-B;
Band keratopathy	1	4	2.63158	12.0602	0.0810018	1	1	1	SLC4A4;
Basal ganglia dysfunction	1	1	2.63158	47.8824	0.0208791	1	1	1	HPRT1;
Behavioral problems	1	9	2.63158	5.36751	0.173309	1	1	1	DLG3;
Behavioral Psychiatric Manifestations	8	200	21.0526	1.91759	0.0494636	1	1	1	NAA10; KDM5C; POLG; PGK1; NDUFS8; DNMT1; DLG3; DHCR7;
Benign neonatal familial convulsions (see	1	1	2.63158	47.8824	0.0208791	1	1	1	ME2;
Beta-cell dysfunction	1	4	2.63158	12.0602	0.0810018	1	1	1	INS;
Bifid scrotum	1	10	2.63158	4.83129	0.190656	1	1	1	DHCR7;
Bilateral thalamic lesions on MRI	1	1	2.63158	47.8824	0.0208791	1	1	1	POLG;
Bile duct proliferation	1	2	2.63158	24.0603	0.0413335	1	1	1	POLG;
Biopsy shows microvesicular steatosis	1	1	2.63158	47.8824	0.0208791	1	1	1	POLG;
Birth weight	1	2	2.63158	24.0603	0.0413335	1	1	1	DHCR7;
Bitemporal narrowing	1	8	2.63158	6.03761	0.155601	1	1	1	DHCR7;
Bladder	2	90	5.26316	1.06925	0.569269	1	1	1	PSAP; DLG3;
Blepharoptosis	2	4	5.26316	24.0009	0.0024814	1	1	1	NAA10; POLG;
Blindness	2	41	5.26316	2.34683	0.210198	1	1	1	NAA10; TCIRG1;
Blonde hair	1	1	2.63158	47.8824	0.0208791	1	1	1	DHCR7;
Bone fractures (at birth and postnatal)	1	1	2.63158	47.8824	0.0208791	1	1	1	UBA1;
Bone-within-bone appearance	1	1	2.63158	47.8824	0.0208791	1	1	1	TCIRG1;
Brachydactyly	1	64	2.63158	0.755526	0.74706	1	1	1	KDM5C;
Bradykinesia	1	24	2.63158	2.01421	0.399304	1	1	1	POLG;
Brainstem abnormalities	1	16	2.63158	3.02069	0.28753	1	1	1	NDUFS8;
Breast aplasia	1	2	2.63158	24.0603	0.0413335	1	1	1	IKBKG;
Breast hypoplasia	1	5	2.63158	9.65294	0.100232	1	1	1	IKBKG;
Breasts	2	55	5.26316	1.74957	0.319894	1	1	1	IKBKG; DHODH;
Breech presentation	1	7	2.63158	6.89889	0.137524	1	1	1	DHCR7;
Bridging fibrosis shown on biopsy	1	2	2.63158	24.0603	0.0413335	1	1	1	ATP8B1;
Broad alveolar margins	1	1	2.63158	47.8824	0.0208791	1	1	1	DHCR7;
Broad, flat nasal bridge	1	2	2.63158	24.0603	0.0413335	1	1	1	DHCR7;
Broad great toes	1	3	2.63158	16.0669	0.0613717	1	1	1	NAA10;
Broad neck	1	4	2.63158	12.0602	0.0810018	1	1	1	IGBP1;
Calcific stippling of infantile cartilaginous skeleton	1	1	2.63158	47.8824	0.0208791	1	1	1	PEX7;
Calf and thigh cramping muscle pains	1	1	2.63158	47.8824	0.0208791	1	1	1	DMD;
Calf muscle pseudohypertrophy	1	3	2.63158	16.0669	0.0613717	1	1	1	DMD;
Cardiac	2	55	5.26316	1.74957	0.319894	1	1	1	CTSA; DMD;
Cardiac conduction abnormalities	1	2	2.63158	24.0603	0.0413335	1	1	1	HLA-B;
Cardiomyopathy, dilated	1	3	2.63158	16.0669	0.0613717	1	1	1	DMD;
Cardiomyopathy (in some patients)	1	1	2.63158	47.8824	0.0208791	1	1	1	POLG;
Cardiomyopathy, late onset	1	1	2.63158	47.8824	0.0208791	1	1	1	DMD;
Cardiovascular	6	446	15.7895	0.645217	0.933085	1	1	1	NAA10; POLG; HLA-B; DMD; DHCR7; SEC63;
Carrier females may show mild mental retardation or learning disabilities	1	1	2.63158	47.8824	0.0208791	1	1	1	KDM5C;
Cataract	2	36	5.26316	2.67269	0.172012	1	1	1	SLC4A4; SIX6;
Cataracts	1	49	2.63158	0.986762	0.649341	1	1	1	DHCR7;
Cataracts (later onset)	1	1	2.63158	47.8824	0.0208791	1	1	1	POLG;
Cataracts (less common)	1	1	2.63158	47.8824	0.0208791	1	1	1	POLG;
Central atrophic area has a peripheral keratotic ridge	1	2	2.63158	24.0603	0.0413335	1	1	1	MVK;
Central Nervous System	25	887	65.7895	1.35008	0.0244452	1	1	1	SLC4A4; IKBKG; NAA10; KDM5C; UBA1; PSAP; POLG; PGK1; PEX7; FXYD2; NDUFS8; MVK; ME2; INS; IGBP1; HPRT1; DNMT1; DMD; DLG3; DHCR7; CSTB; SEC63; PNPLA6; TCIRG1; BCAP31;
Central nervous system involvement in approximately 50% of patients	1	1	2.63158	47.8824	0.0208791	1	1	1	PGK1;
Cerebellar ataxia	3	27	7.89474	5.33602	0.0173879	1	1	1	POLG; DNMT1; PNPLA6;
Cerebellar atrophy	4	56	10.5263	3.42811	0.0272727	1	1	1	POLG; DNMT1; PNPLA6; BCAP31;
Cerebellar white matter lesions on MRI	1	1	2.63158	47.8824	0.0208791	1	1	1	POLG;
Cerebral atrophy	2	48	5.26316	2.00466	0.26493	1	1	1	NAA10; BCAP31;
Cerebral cortical neurodegeneration	1	1	2.63158	47.8824	0.0208791	1	1	1	POLG;
Chest	8	243	21.0526	1.57828	0.123591	1	1	1	IKBKG; NAA10; KDM5C; UBA1; TNFRSF1A; IGBP1; DLG3; DHODH;
Chest deformities	1	2	2.63158	24.0603	0.0413335	1	1	1	UBA1;
Childhood absence epilepsy (ECA1	1	1	2.63158	47.8824	0.0208791	1	1	1	ME2;
Choanal atresia	1	17	2.63158	2.84311	0.302537	1	1	1	DHODH;
Choreoathetosis	1	17	2.63158	2.84311	0.302537	1	1	1	HPRT1;
Choroidal dystrophy (in most patients)	1	1	2.63158	47.8824	0.0208791	1	1	1	PNPLA6;
Cirrhosis	1	25	2.63158	1.93368	0.412014	1	1	1	ATP8B1;
Classic Lesch-Nyhan,	1	1	2.63158	47.8824	0.0208791	1	1	1	HPRT1;
Clawed' toes	1	1	2.63158	47.8824	0.0208791	1	1	1	POLG;
Cleft lip	1	43	2.63158	1.12442	0.600706	1	1	1	DHODH;
Cleft palate	3	97	7.89474	1.48568	0.330196	1	1	1	PEX7; DHODH; DHCR7;
Clinical heterogeneity	1	17	2.63158	2.84311	0.302537	1	1	1	NDUFS8;
Clinodactyly	2	39	5.26316	2.46715	0.194791	1	1	1	NAA10; INS;
Club feet	1	15	2.63158	3.22193	0.272208	1	1	1	KDM5C;
Coarctation of aorta	1	6	2.63158	8.04679	0.11907	1	1	1	DHCR7;
Coarse facies	1	28	2.63158	1.72657	0.448591	1	1	1	CTSA;
Cognitive decline	1	10	2.63158	4.83129	0.190656	1	1	1	PSAP;
Cognitive impairment, mild	1	4	2.63158	12.0602	0.0810018	1	1	1	POLG;
Coloboma (iris or optic nerve)	1	1	2.63158	47.8824	0.0208791	1	1	1	IGBP1;
Colobomas of optic disk, choroid, ciliary body, and iris	1	1	2.63158	47.8824	0.0208791	1	1	1	NAA10;
Column of parakeratotic cells (cornoid lamella) overlying absent granular layer	1	2	2.63158	24.0603	0.0413335	1	1	1	MVK;
Comprises several subtypes, including	1	1	2.63158	47.8824	0.0208791	1	1	1	ME2;
Conductive hearing loss	1	22	2.63158	2.19724	0.373077	1	1	1	DHODH;
Congenital cataracts	1	6	2.63158	8.04679	0.11907	1	1	1	PEX7;
Congenital hip dislocation	1	13	2.63158	3.71723	0.240595	1	1	1	DHODH;
Congestive heart failure	1	25	2.63158	1.93368	0.412014	1	1	1	DMD;
Conical forms	1	1	2.63158	47.8824	0.0208791	1	1	1	IKBKG;
Conical teeth	1	3	2.63158	16.0669	0.0613717	1	1	1	DHODH;
Conjugated hyperbilirubinemia	1	5	2.63158	9.65294	0.100232	1	1	1	ATP8B1;
Conjunctival injection	1	1	2.63158	47.8824	0.0208791	1	1	1	TNFRSF1A;
Constipation	1	41	2.63158	1.17925	0.58308	1	1	1	DHCR7;
Corneal opacities	1	15	2.63158	3.22193	0.272208	1	1	1	SLC4A4;
Coronal cleft of vertebrae	1	1	2.63158	47.8824	0.0208791	1	1	1	PEX7;
CORPUS CALLOSUM, AGENESIS OF, WITH MENTAL RETARDATION, OCULAR COLOBOMA, AND MICROGNATHIA	1	1	2.63158	47.8824	0.0208791	1	1	1	IGBP1;
Cortical atrophy	1	14	2.63158	3.45191	0.256565	1	1	1	PEX7;
Cortical blindness	1	3	2.63158	16.0669	0.0613717	1	1	1	POLG;
Coxa vara	1	16	2.63158	3.02069	0.28753	1	1	1	TCIRG1;
Cranial nerve palsies	1	5	2.63158	9.65294	0.100232	1	1	1	TCIRG1;
Crowded teeth	1	8	2.63158	6.03761	0.155601	1	1	1	NAA10;
Cryptorchidism	5	101	13.1579	2.37492	0.0556309	1	1	1	NAA10; KDM5C; UBA1; DHODH; DHCR7;
Cupped ears	1	6	2.63158	8.04679	0.11907	1	1	1	IGBP1;
Cup-shaped ears	1	5	2.63158	9.65294	0.100232	1	1	1	DHODH;
Cutaneous capillary malformations	1	1	2.63158	47.8824	0.0208791	1	1	1	NAA10;
Cutis laxa	1	6	2.63158	8.04679	0.11907	1	1	1	NAA10;
Cystic kidneys	1	3	2.63158	16.0669	0.0613717	1	1	1	DHCR7;
Cysts of biliary epithelial origin	1	2	2.63158	24.0603	0.0413335	1	1	1	SEC63;
Deafness	1	20	2.63158	2.41685	0.345737	1	1	1	TCIRG1;
Death usually associated with cardiogenic shock preceded by arrhythmia	1	1	2.63158	47.8824	0.0208791	1	1	1	NAA10;
Death usually by age 3 years	1	1	2.63158	47.8824	0.0208791	1	1	1	POLG;
Death usually in infancy due to respiratory failure	1	1	2.63158	47.8824	0.0208791	1	1	1	UBA1;
Decreased activity of cytochrome c oxidase (in most cases)	1	1	2.63158	47.8824	0.0208791	1	1	1	POLG;
Decreased activity of cytochrome c oxidase seen on muscle biopsy	1	1	2.63158	47.8824	0.0208791	1	1	1	POLG;
Decreased activity of phosphoglycerate kinase 1	1	1	2.63158	47.8824	0.0208791	1	1	1	PGK1;
Decreased CSF hypocretin	1	1	2.63158	47.8824	0.0208791	1	1	1	DNMT1;
Decreased DNA polymerase-gamma (POLG,	1	1	2.63158	47.8824	0.0208791	1	1	1	POLG;
Decreased fetal movement	1	10	2.63158	4.83129	0.190656	1	1	1	DHCR7;
Decreased fetal movements	1	4	2.63158	12.0602	0.0810018	1	1	1	UBA1;
Decreased hemoglobin	1	8	2.63158	6.03761	0.155601	1	1	1	PGK1;
Decreased mitochondrial respiratory chain complex activity	1	2	2.63158	24.0603	0.0413335	1	1	1	POLG;
Decreased nerve conduction velocities	1	2	2.63158	24.0603	0.0413335	1	1	1	PSAP;
Decreased or undetectable rod responses on electroretinography	1	1	2.63158	47.8824	0.0208791	1	1	1	MVK;
Decreased plasma gonadotrophin	1	1	2.63158	47.8824	0.0208791	1	1	1	PNPLA6;
Decreased renal calcium excretion	1	1	2.63158	47.8824	0.0208791	1	1	1	FXYD2;
Decreased secondary sexual characteristics (in a subset of patients)	1	1	2.63158	47.8824	0.0208791	1	1	1	POLG;
Decreased sensory nerve action potentials	1	3	2.63158	16.0669	0.0613717	1	1	1	POLG;
Decreased serum cholesterol	1	3	2.63158	16.0669	0.0613717	1	1	1	ATP8B1;
Delayed closure of fontanels	1	1	2.63158	47.8824	0.0208791	1	1	1	NAA10;
Delayed eruption	1	6	2.63158	8.04679	0.11907	1	1	1	IKBKG;
Delayed motor development	1	55	2.63158	0.879135	0.692189	1	1	1	NAA10;
Delayed psychomotor development	1	30	2.63158	1.6115	0.471736	1	1	1	DLG3;
Delayed speech development	1	5	2.63158	9.65294	0.100232	1	1	1	DLG3;
Delay in secondary sexual characteristics	1	1	2.63158	47.8824	0.0208791	1	1	1	PNPLA6;
Delivery	2	43	5.26316	2.2377	0.225737	1	1	1	ATP8B1; DHCR7;
Dementia	2	34	5.26316	2.82986	0.15711	1	1	1	POLG; DNMT1;
Demyelination	1	9	2.63158	5.36751	0.173309	1	1	1	PSAP;
Denervation of skeletal muscles	1	1	2.63158	47.8824	0.0208791	1	1	1	UBA1;
Dental caries	1	19	2.63158	2.54399	0.331635	1	1	1	TCIRG1;
Dental crowding	1	29	2.63158	1.66705	0.460284	1	1	1	DHCR7;
Depression	1	37	2.63158	1.30671	0.545527	1	1	1	POLG;
Depression (in some patients)	1	2	2.63158	24.0603	0.0413335	1	1	1	DNMT1;
Developmental delay	3	141	7.89474	1.0221	0.575017	1	1	1	POLG; PGK1; INS;
Developmental delay, progressive	1	1	2.63158	47.8824	0.0208791	1	1	1	PSAP;
Diabetes mellitus	3	27	7.89474	5.33602	0.0173879	1	1	1	SPINK1; INS; CTRC;
DIABETES MELLITUS, INSULIN-DEPENDENT, 2	1	1	2.63158	47.8824	0.0208791	1	1	1	INS;
Diabetic peripheral neuropathy in long-standing cases	1	4	2.63158	12.0602	0.0810018	1	1	1	INS;
Diagnosis within the first 3 months of life	1	4	2.63158	12.0602	0.0810018	1	1	1	INS;
Diarrhea	2	56	5.26316	1.71833	0.327698	1	1	1	ATP8B1; MVK;
Diastema	1	2	2.63158	24.0603	0.0413335	1	1	1	KDM5C;
Diffuse hypotonia	1	7	2.63158	6.89889	0.137524	1	1	1	INS;
Digital contractures	1	1	2.63158	47.8824	0.0208791	1	1	1	UBA1;
Dilated cardiomyopathy	1	10	2.63158	4.83129	0.190656	1	1	1	DMD;
Dilated cardiomyopathy (less common)	1	2	2.63158	24.0603	0.0413335	1	1	1	POLG;
Disappearance of stippling in first year of life	1	1	2.63158	47.8824	0.0208791	1	1	1	PEX7;
Disease course depends on age at onset	1	1	2.63158	47.8824	0.0208791	1	1	1	PSAP;
Disease-free intervals can last weeks to years during which there is no clinical or biochemical evidence of cholestasis	1	2	2.63158	24.0603	0.0413335	1	1	1	ATP8B1;
Distal muscle wasting	1	2	2.63158	24.0603	0.0413335	1	1	1	PNPLA6;
Distal sensory impairment to vibration and proprioception	1	1	2.63158	47.8824	0.0208791	1	1	1	POLG;
Distal sensory loss of proprioception and vibration sense	1	1	2.63158	47.8824	0.0208791	1	1	1	POLG;
Distal sensory loss of vibration and proprioception	1	1	2.63158	47.8824	0.0208791	1	1	1	POLG;
Distorted primary molars	1	1	2.63158	47.8824	0.0208791	1	1	1	TCIRG1;
Double thumbs (in some patients)	1	1	2.63158	47.8824	0.0208791	1	1	1	NAA10;
Downslanting palpebral fissure	1	1	2.63158	47.8824	0.0208791	1	1	1	DHODH;
Downslanting palpebral fissures	2	57	5.26316	1.68819	0.335482	1	1	1	NAA10; IGBP1;
Downturned mouth	1	8	2.63158	6.03761	0.155601	1	1	1	INS;
Ductal proliferation seen on biopsy (in some patients)	1	2	2.63158	24.0603	0.0413335	1	1	1	ATP8B1;
Dwarfism	2	9	5.26316	10.6819	0.013936	1	1	1	CTSA; PEX7;
Dysarthria	5	118	13.1579	2.0328	0.0950319	1	1	1	PSAP; POLG; NDUFS8; HPRT1; CSTB;
Dyschromatopsia (1 patient)	1	1	2.63158	47.8824	0.0208791	1	1	1	POLG;
Dysmorphic skull	1	1	2.63158	47.8824	0.0208791	1	1	1	UBA1;
Dysostosis multiplex	1	9	2.63158	5.36751	0.173309	1	1	1	CTSA;
Dysphagia	3	67	7.89474	2.15081	0.161797	1	1	1	PSAP; POLG; HPRT1;
Dysphonia	1	6	2.63158	8.04679	0.11907	1	1	1	POLG;
Dyspnea due to mass effect of liver	1	2	2.63158	24.0603	0.0413335	1	1	1	SEC63;
Dystonia	3	71	7.89474	2.02966	0.182618	1	1	1	NDUFS8; HPRT1; BCAP31;
Early death may occur	1	4	2.63158	12.0602	0.0810018	1	1	1	BCAP31;
Early satiety due to mass effect of liver	1	2	2.63158	24.0603	0.0413335	1	1	1	SEC63;
Ears	11	442	28.9474	1.1927	0.305197	1	1	1	NAA10; KDM5C; POLG; PEX7; INS; IGBP1; DNMT1; DHODH; DHCR7; TCIRG1; BCAP31;
Ectropion	1	4	2.63158	12.0602	0.0810018	1	1	1	DHODH;
Eczema	1	16	2.63158	3.02069	0.28753	1	1	1	DHCR7;
EEG - alpha abolished, continuous spike waves, intense myoclonus on photic stimulation (stage 3)	1	1	2.63158	47.8824	0.0208791	1	1	1	CSTB;
EEG - alpha slowing, 4-6 Hz spike waves, myoclonus on photic stimulation (stage 2)	1	1	2.63158	47.8824	0.0208791	1	1	1	CSTB;
EEG - polyspike on photic stimulation (stage 1)	1	1	2.63158	47.8824	0.0208791	1	1	1	CSTB;
EEG shows epileptiform activity	1	4	2.63158	12.0602	0.0810018	1	1	1	INS;
EEG shows generalized, bilateral, synchronous, symmetrical discharge	1	1	2.63158	47.8824	0.0208791	1	1	1	ME2;
EEG shows slow frequency high amplitude waves with high frequency polyspikes	1	1	2.63158	47.8824	0.0208791	1	1	1	POLG;
EEG shows spike and multispike waves, 3-4 Hz	1	1	2.63158	47.8824	0.0208791	1	1	1	ME2;
Electron microscopy shows subsarcolemmal accumulations of abnormally shaped mitochondria	1	1	2.63158	47.8824	0.0208791	1	1	1	POLG;
Elevated 7-dehydrocholesterol	1	1	2.63158	47.8824	0.0208791	1	1	1	DHCR7;
Elevated alkaline phosphatase	1	4	2.63158	12.0602	0.0810018	1	1	1	TCIRG1;
Elevated erythrocyte sedimentation rate (mean 90mm/h)	1	1	2.63158	47.8824	0.0208791	1	1	1	MVK;
Elevated IgA (equal to or greater than 2.6g/L)	1	1	2.63158	47.8824	0.0208791	1	1	1	MVK;
Elevated liver function tests	1	1	2.63158	47.8824	0.0208791	1	1	1	POLG;
Elevated plasma phytanic acid	1	1	2.63158	47.8824	0.0208791	1	1	1	PEX7;
Elevated polyclonal IgD (equal to or greater than 100 IU/ml)	1	1	2.63158	47.8824	0.0208791	1	1	1	MVK;
Elevated serum phosphorus	1	1	2.63158	47.8824	0.0208791	1	1	1	TCIRG1;
Elevated transaminases	1	6	2.63158	8.04679	0.11907	1	1	1	GNMT;
EMG shows myopathic changes	1	10	2.63158	4.83129	0.190656	1	1	1	POLG;
EM of skin biopsy and peripheral blood lymphocytes shows membrane-bound fibrillogranular inclusions	1	1	2.63158	47.8824	0.0208791	1	1	1	CTSA;
Emotional instability	2	4	5.26316	24.0009	0.0024814	1	1	1	POLG; PGK1;
Emotional lability	1	30	2.63158	1.6115	0.471736	1	1	1	NDUFS8;
Endo	2	39	5.26316	2.46715	0.194791	1	1	1	MAPK8IP1; INS;
Endocrine Features	3	155	7.89474	0.929785	0.64156	1	1	1	POLG; INS; PNPLA6;
End-stage liver disease before adulthood	1	3	2.63158	16.0669	0.0613717	1	1	1	ATP8B1;
Enuresis	1	3	2.63158	16.0669	0.0613717	1	1	1	DLG3;
Epicanthal folds	1	61	2.63158	0.792677	0.729922	1	1	1	DHCR7;
Epilepsia partialis continua	1	2	2.63158	24.0603	0.0413335	1	1	1	POLG;
Epilepsy with grand mal seizures on awakening (EGMA,	1	1	2.63158	47.8824	0.0208791	1	1	1	ME2;
Epiphyseal calcification	1	1	2.63158	47.8824	0.0208791	1	1	1	PEX7;
Estimated incidence 1/20,000 - 1/40,000	1	1	2.63158	47.8824	0.0208791	1	1	1	DHCR7;
Exaggerated lumbar lordosis	1	1	2.63158	47.8824	0.0208791	1	1	1	NAA10;
Excessive daytime sleepiness	1	3	2.63158	16.0669	0.0613717	1	1	1	DNMT1;
Excessive salt in sweat	1	1	2.63158	47.8824	0.0208791	1	1	1	CA12;
Exercise intolerance	2	37	5.26316	2.60048	0.179554	1	1	1	POLG; PGK1;
Extensor plantar responses	2	65	5.26316	1.48044	0.396746	1	1	1	KDM5C; PSAP;
External Features	4	180	10.5263	1.06665	0.527619	1	1	1	NAA10; KDM5C; UBA1; DLG3;
External Genitalia (Male)	7	151	18.4211	2.22274	0.0331754	1	1	1	NAA10; KDM5C; UBA1; POLG; HPRT1; DHODH; DHCR7;
External ophthalmoplegia, progressive (PEO)	1	2	2.63158	24.0603	0.0413335	1	1	1	POLG;
Extraocular muscle paralysis	1	1	2.63158	47.8824	0.0208791	1	1	1	TCIRG1;
Extrapyramidal signs	1	19	2.63158	2.54399	0.331635	1	1	1	HPRT1;
Extra ribs	1	2	2.63158	24.0603	0.0413335	1	1	1	IKBKG;
Eyelid coloboma	1	2	2.63158	24.0603	0.0413335	1	1	1	DHODH;
Eyes	23	826	60.5263	1.33385	0.0420341	1	1	1	SLC4A4; IKBKG; NAA10; KDM5C; TNFRSF1A; POLG; PGK1; PEX7; SIX6; NDUFS8; MVK; INS; IGBP1; HLA-B; DNMT1; DMD; DLG3; DHODH; DHCR7; PNPLA6; PRPF8; TCIRG1; BCAP31;
Face	10	433	26.3158	1.10691	0.417602	1	1	1	NAA10; KDM5C; UBA1; PEX7; INS; IGBP1; DHODH; DHCR7; TCIRG1; BCAP31;
Facial capillary hemangioma	1	2	2.63158	24.0603	0.0413335	1	1	1	DHCR7;
Facial dysmorphism	1	6	2.63158	8.04679	0.11907	1	1	1	BCAP31;
Facial hypotonia	1	3	2.63158	16.0669	0.0613717	1	1	1	KDM5C;
Facial muscle weakness	1	15	2.63158	3.22193	0.272208	1	1	1	POLG;
Facial paralysis	1	1	2.63158	47.8824	0.0208791	1	1	1	TCIRG1;
Facial weakness	2	16	5.26316	6.01147	0.0423785	1	1	1	UBA1; POLG;
Fades in adolescence	1	1	2.63158	47.8824	0.0208791	1	1	1	IKBKG;
Failure to thrive	7	202	18.4211	1.66158	0.119893	1	1	1	CA12; POLG; ATP8B1; NDUFS8; DHCR7; TCIRG1; BCAP31;
Favorable response to high-dose steroids	1	1	2.63158	47.8824	0.0208791	1	1	1	TNFRSF1A;
Favorable response to levodopa	1	2	2.63158	24.0603	0.0413335	1	1	1	POLG;
Favorable response to sodium chloride treatment	1	5	2.63158	9.65294	0.100232	1	1	1	CA12;
Features in addition to mental retardation are variable	1	1	2.63158	47.8824	0.0208791	1	1	1	KDM5C;
Febrile attacks disappear in adulthood in some patients	1	1	2.63158	47.8824	0.0208791	1	1	1	MVK;
Feet	6	345	15.7895	0.834101	0.755045	1	1	1	NAA10; KDM5C; POLG; HPRT1; DHODH; DHCR7;
Fetal distress	1	2	2.63158	24.0603	0.0413335	1	1	1	ATP8B1;
Fetal pads of digits	1	1	2.63158	47.8824	0.0208791	1	1	1	NAA10;
Fever, periodic, recurrent	1	1	2.63158	47.8824	0.0208791	1	1	1	TNFRSF1A;
Fever with attacks	2	5	5.26316	19.2103	0.00408121	1	1	1	SPINK1; CTRC;
Fibrillations	1	2	2.63158	24.0603	0.0413335	1	1	1	POLG;
Fine hair (in some patients)	1	1	2.63158	47.8824	0.0208791	1	1	1	NAA10;
Flared nares	1	1	2.63158	47.8824	0.0208791	1	1	1	NAA10;
Flat face	1	20	2.63158	2.41685	0.345737	1	1	1	PEX7;
Flat philtrum	1	5	2.63158	9.65294	0.100232	1	1	1	KDM5C;
Flexion contractures	1	8	2.63158	6.03761	0.155601	1	1	1	DMD;
Follows Blaschko's lines	1	1	2.63158	47.8824	0.0208791	1	1	1	IKBKG;
Frequency of attack, monthly - bimonthly	1	1	2.63158	47.8824	0.0208791	1	1	1	MVK;
Frontal bossing	2	58	5.26316	1.65909	0.343244	1	1	1	PEX7; TCIRG1;
Frontal lobe hypoplasia	1	2	2.63158	24.0603	0.0413335	1	1	1	DHCR7;
Gait ataxia	1	22	2.63158	2.19724	0.373077	1	1	1	POLG;
Gait ataxia, progressive	1	3	2.63158	16.0669	0.0613717	1	1	1	POLG;
Gastrointestinal	11	425	28.9474	1.24041	0.25794	1	1	1	NAA10; CA12; PSAP; POLG; ATP8B1; MVK; HPRT1; HLA-B; DHODH; DHCR7; SEC63;
Gastrointestinal pseudoobstruction	1	1	2.63158	47.8824	0.0208791	1	1	1	POLG;
Gastroparesis	1	2	2.63158	24.0603	0.0413335	1	1	1	POLG;
Gastroparesis (less common)	1	1	2.63158	47.8824	0.0208791	1	1	1	POLG;
Generalized seizures, recurrent	1	1	2.63158	47.8824	0.0208791	1	1	1	ME2;
Generalized tonic-clonic seizures	1	11	2.63158	4.39248	0.207647	1	1	1	ME2;
Generalized tonic-clonic seizures (stage 2 and 3)	1	1	2.63158	47.8824	0.0208791	1	1	1	CSTB;
Genetic heterogeneity (may be caused by mutation in nuclear-encoded or mitochondrial-encoded genes)	1	23	2.63158	2.10175	0.386327	1	1	1	NDUFS8;
Genetic heterogeneity (see	1	18	2.63158	2.68524	0.317237	1	1	1	TCIRG1;
Genetic heterogeneity, see also PFIC2 (	1	1	2.63158	47.8824	0.0208791	1	1	1	ATP8B1;
Genetic heterogeneity (see PEOA2	1	1	2.63158	47.8824	0.0208791	1	1	1	POLG;
Genetic heterogeneity (see spondyloarthropathy, susceptibility to, 2	1	1	2.63158	47.8824	0.0208791	1	1	1	HLA-B;
Genitourinary	14	478	36.8421	1.40339	0.0975484	1	1	1	SLC4A4; NAA10; KDM5C; UBA1; PSAP; POLG; PGK1; FXYD2; HPRT1; DLG3; DHODH; DHCR7; SEC63; PNPLA6;
GI	3	63	7.89474	2.28735	0.141805	1	1	1	SPINK1; CTSA; CTRC;
Giant cell transformation shown on biopsy	1	2	2.63158	24.0603	0.0413335	1	1	1	ATP8B1;
Glaucoma	1	35	2.63158	1.38135	0.525535	1	1	1	SLC4A4;
Gliosis	1	11	2.63158	4.39248	0.207647	1	1	1	POLG;
GLYCINE N-METHYLTRANSFERASE DEFICIENCY	1	1	2.63158	47.8824	0.0208791	1	1	1	GNMT;
Gout	1	4	2.63158	12.0602	0.0810018	1	1	1	HPRT1;
Growth	17	609	44.7368	1.33738	0.0960077	1	1	1	SLC4A4; IKBKG; NAA10; KDM5C; CA12; CTSA; POLG; ATP8B1; PEX7; NDUFS8; INS; IGBP1; HPRT1; DHODH; DHCR7; TCIRG1; BCAP31;
Growth retardation	4	57	10.5263	3.36798	0.0288977	1	1	1	SLC4A4; NAA10; ATP8B1; HPRT1;
Hair	6	240	15.7895	1.19901	0.385571	1	1	1	IKBKG; NAA10; KDM5C; PEX7; NDUFS8; DHCR7;
Hands	6	349	15.7895	0.824541	0.765608	1	1	1	NAA10; KDM5C; UBA1; INS; DHODH; DHCR7;
Head	8	345	21.0526	1.11167	0.434383	1	1	1	IKBKG; KDM5C; PEX7; INS; IGBP1; DHCR7; TCIRG1; BCAP31;
Headache	1	12	2.63158	4.02675	0.224292	1	1	1	MVK;
Head and Neck	22	954	57.8947	1.1047	0.302798	1	1	1	SLC4A4; IKBKG; NAA10; KDM5C; UBA1; TNFRSF1A; POLG; PGK1; PEX7; NDUFS8; MVK; INS; IGBP1; HLA-B; DNMT1; DMD; DLG3; DHODH; DHCR7; PNPLA6; TCIRG1; BCAP31;
Heart	5	351	13.1579	0.68343	0.884383	1	1	1	NAA10; POLG; HLA-B; DMD; DHCR7;
HEENT	1	28	2.63158	1.72657	0.448591	1	1	1	CTSA;
Height	7	290	18.4211	1.15739	0.402724	1	1	1	IKBKG; KDM5C; ATP8B1; PEX7; IGBP1; HPRT1; DHCR7;
Hematology	6	229	15.7895	1.2566	0.342114	1	1	1	SLC4A4; IKBKG; PGK1; MVK; HPRT1; TCIRG1;
Heme	1	78	2.63158	0.619936	0.814006	1	1	1	MYD88;
Hemiplegic migraines	1	1	2.63158	47.8824	0.0208791	1	1	1	PGK1;
Hemivertebrae	1	12	2.63158	4.02675	0.224292	1	1	1	IKBKG;
Hemolytic anemia in approximately 60% of patients	1	1	2.63158	47.8824	0.0208791	1	1	1	PGK1;
Hemorrhagic pleural effusion	2	5	5.26316	19.2103	0.00408121	1	1	1	SPINK1; CTRC;
Hepatic amyloidosis	1	1	2.63158	47.8824	0.0208791	1	1	1	TNFRSF1A;
Hepatic fibrosis seen on biopsy (in some patients)	1	1	2.63158	47.8824	0.0208791	1	1	1	ATP8B1;
Hepatocyte dropout	1	1	2.63158	47.8824	0.0208791	1	1	1	POLG;
Hepatomegaly	4	130	10.5263	1.47687	0.285695	1	1	1	POLG; ATP8B1; GNMT; TCIRG1;
Heterozygous females may exhibit variable degrees of enzyme deficiency	1	1	2.63158	47.8824	0.0208791	1	1	1	PGK1;
High-arched palate (1 family)	1	2	2.63158	24.0603	0.0413335	1	1	1	DLG3;
High-arched palate	1	86	2.63158	0.562274	0.844147	1	1	1	IGBP1;
High arched palate	1	32	2.63158	1.51082	0.493933	1	1	1	NAA10;
High forehead	1	13	2.63158	3.71723	0.240595	1	1	1	IGBP1;
High frequency in Finnish population	1	1	2.63158	47.8824	0.0208791	1	1	1	CSTB;
High incidence in Iraqis and Sephardic Jewish individuals	1	1	2.63158	47.8824	0.0208791	1	1	1	TNFRSF1A;
Highly variable phenotype	2	51	5.26316	1.88676	0.288527	1	1	1	POLG; PGK1;
High narrow palate	1	1	2.63158	47.8824	0.0208791	1	1	1	KDM5C;
High serum creatine kinase	1	1	2.63158	47.8824	0.0208791	1	1	1	DMD;
Hip dislocation	1	28	2.63158	1.72657	0.448591	1	1	1	DHCR7;
Hip subluxation	1	4	2.63158	12.0602	0.0810018	1	1	1	DHCR7;
HLA-B27 haplotype association (95% patients)	1	1	2.63158	47.8824	0.0208791	1	1	1	HLA-B;
Homozygous 9-SNP haplotype in the promoter and coding region of malic enzyme 2 (ME2, 154270.0001) increases risk for IGE (odds ratio 6.1 with 95% confidence interval 2.9-12.7)	1	1	2.63158	47.8824	0.0208791	1	1	1	ME2;
Hydrocephalus	2	49	5.26316	1.96375	0.272796	1	1	1	DHCR7; TCIRG1;
Hydronephrosis	1	38	2.63158	1.27233	0.555213	1	1	1	DHCR7;
Hydroureter	1	8	2.63158	6.03761	0.155601	1	1	1	NAA10;
Hyperchloremic acidosis	1	1	2.63158	47.8824	0.0208791	1	1	1	SLC4A4;
HYPERCHLORHIDROSIS, ISOLATED	1	1	2.63158	47.8824	0.0208791	1	1	1	CA12;
Hyperglycemia	1	16	2.63158	3.02069	0.28753	1	1	1	INS;
Hypergonadotropic hypogonadism (in a subset of patients)	1	1	2.63158	47.8824	0.0208791	1	1	1	POLG;
Hyperkalemia	1	8	2.63158	6.03761	0.155601	1	1	1	CA12;
Hypermethioninemia	1	1	2.63158	47.8824	0.0208791	1	1	1	GNMT;
Hypermetropia	1	5	2.63158	9.65294	0.100232	1	1	1	KDM5C;
Hyperreflexia	3	122	7.89474	1.18126	0.474397	1	1	1	PSAP; NDUFS8; DNMT1;
Hypertelorism	1	121	2.63158	0.399647	0.928794	1	1	1	DHCR7;
Hypertonia	1	21	2.63158	2.30182	0.359549	1	1	1	POLG;
Hypertonia (childhood)	1	1	2.63158	47.8824	0.0208791	1	1	1	DHCR7;
Hypertrichosis	1	24	2.63158	2.01421	0.399304	1	1	1	NDUFS8;
Hyperuricemia	1	13	2.63158	3.71723	0.240595	1	1	1	HPRT1;
Hyperuricosuria	1	2	2.63158	24.0603	0.0413335	1	1	1	HPRT1;
Hypodontia	1	51	2.63158	0.948073	0.664231	1	1	1	IKBKG;
Hypogonadism, hypogonadotropic	1	1	2.63158	47.8824	0.0208791	1	1	1	PNPLA6;
Hypogonadism reported in a large Swedish kindred	1	1	2.63158	47.8824	0.0208791	1	1	1	POLG;
Hypogonadotropic hypogonadism	1	12	2.63158	4.02675	0.224292	1	1	1	PNPLA6;
Hypomagnesemia	1	6	2.63158	8.04679	0.11907	1	1	1	FXYD2;
Hypomyelination	1	3	2.63158	16.0669	0.0613717	1	1	1	BCAP31;
Hyponatremia in infancy	1	1	2.63158	47.8824	0.0208791	1	1	1	CA12;
Hyponatremia usually associated with gastroenteritis	1	1	2.63158	47.8824	0.0208791	1	1	1	CA12;
Hyponatremic dehydration, episodic	1	1	2.63158	47.8824	0.0208791	1	1	1	CA12;
Hypoplastic alae nasai	1	1	2.63158	47.8824	0.0208791	1	1	1	NAA10;
Hypoplastic lungs	1	5	2.63158	9.65294	0.100232	1	1	1	DHCR7;
Hypoplastic scrotum	1	7	2.63158	6.89889	0.137524	1	1	1	DHCR7;
Hypoplastic tongue	1	1	2.63158	47.8824	0.0208791	1	1	1	DHCR7;
Hyporeflexia	4	75	10.5263	2.55977	0.0680883	1	1	1	PSAP; POLG; DMD; PNPLA6;
Hypospadias	3	55	7.89474	2.62	0.104785	1	1	1	NAA10; UBA1; DHCR7;
Hypothalamic dysfunction	1	3	2.63158	16.0669	0.0613717	1	1	1	PNPLA6;
Hypotonia	7	233	18.4211	1.44052	0.204742	1	1	1	NAA10; PSAP; POLG; NDUFS8; HPRT1; DMD; DLG3;
Hypotonia (early infancy)	1	1	2.63158	47.8824	0.0208791	1	1	1	DHCR7;
Hypotonia progressing to hypertonia	1	1	2.63158	47.8824	0.0208791	1	1	1	NAA10;
Hypotonia, severe	1	4	2.63158	12.0602	0.0810018	1	1	1	UBA1;
Hypsarrhythmia	1	12	2.63158	4.02675	0.224292	1	1	1	INS;
Ichthyosis	1	11	2.63158	4.39248	0.207647	1	1	1	PEX7;
Immunology	2	148	5.26316	0.650251	0.829172	1	1	1	MVK; INS;
Impaired lymphocyte transformation with phytohemagglutinin	1	2	2.63158	24.0603	0.0413335	1	1	1	MYD88;
Impaired vision	1	2	2.63158	24.0603	0.0413335	1	1	1	IGBP1;
Incidence of 1/100,000 in Italy and Finland	1	1	2.63158	47.8824	0.0208791	1	1	1	POLG;
Incidence of 1 in 20,000 live births	1	1	2.63158	47.8824	0.0208791	1	1	1	CSTB;
Incidence of 1 in 3,500 boys	1	1	2.63158	47.8824	0.0208791	1	1	1	DMD;
Incomplete lobulation of the lungs	1	1	2.63158	47.8824	0.0208791	1	1	1	DHCR7;
Incontinence	1	9	2.63158	5.36751	0.173309	1	1	1	PSAP;
Increased chloride levels in sweat	1	1	2.63158	47.8824	0.0208791	1	1	1	CA12;
Increased CSF lactate	1	39	2.63158	1.23971	0.564698	1	1	1	NDUFS8;
Increased CSF protein	1	8	2.63158	6.03761	0.155601	1	1	1	POLG;
Increased erythrocyte sedimentation rate	1	2	2.63158	24.0603	0.0413335	1	1	1	TNFRSF1A;
Increased frequency of lymphoma, leukemia, and adenocarcinom of lung	1	1	2.63158	47.8824	0.0208791	1	1	1	MYD88;
Increased lordosis	1	1	2.63158	47.8824	0.0208791	1	1	1	DMD;
Increased red cell osmotic resistance	1	1	2.63158	47.8824	0.0208791	1	1	1	SLC4A4;
Increased reticulocyte count	1	4	2.63158	12.0602	0.0810018	1	1	1	PGK1;
Increased sensitivity to valproic acid toxicity	1	1	2.63158	47.8824	0.0208791	1	1	1	POLG;
Increased serum bile acid concentration during pregnancy, resolves postpartum	1	1	2.63158	47.8824	0.0208791	1	1	1	ATP8B1;
Increased serum bile acids	1	3	2.63158	16.0669	0.0613717	1	1	1	ATP8B1;
Increased serum bilirubin	1	2	2.63158	24.0603	0.0413335	1	1	1	PGK1;
Increased serum lactate	2	30	5.26316	3.20705	0.128198	1	1	1	POLG; NDUFS8;
Increased spontaneous abortions in carrier mothers	1	1	2.63158	47.8824	0.0208791	1	1	1	UBA1;
Increased total bilirubin may occur	1	2	2.63158	24.0603	0.0413335	1	1	1	SEC63;
Increased urinary sulfatides	1	1	2.63158	47.8824	0.0208791	1	1	1	PSAP;
Increased variation in fiber size	1	2	2.63158	24.0603	0.0413335	1	1	1	POLG;
Increased variation in fiber size seen on muscle biopsy	1	1	2.63158	47.8824	0.0208791	1	1	1	POLG;
Increased white blood cell count	1	1	2.63158	47.8824	0.0208791	1	1	1	TNFRSF1A;
In-curving forearms	1	1	2.63158	47.8824	0.0208791	1	1	1	DHODH;
Indolence	1	1	2.63158	47.8824	0.0208791	1	1	1	KDM5C;
Inflammatory bowel disease (Crohns disease and ulcerative colitis)	1	1	2.63158	47.8824	0.0208791	1	1	1	HLA-B;
Inguinal hernia	1	44	2.63158	1.09887	0.609245	1	1	1	NAA10;
Insulin-dependent diabetes mellitus	1	2	2.63158	24.0603	0.0413335	1	1	1	INS;
Insulin resistance	1	30	2.63158	1.6115	0.471736	1	1	1	MAPK8IP1;
Intention tremor	1	10	2.63158	4.83129	0.190656	1	1	1	PNPLA6;
Intermittent 3-methylglutaconic aciduria	1	3	2.63158	16.0669	0.0613717	1	1	1	POLG;
Intermittent dicarbonic aciduria	1	1	2.63158	47.8824	0.0208791	1	1	1	POLG;
Intermittent ethylmalonic aciduria	1	1	2.63158	47.8824	0.0208791	1	1	1	POLG;
Intermittent wheelchair dependence (stage 3)	1	1	2.63158	47.8824	0.0208791	1	1	1	CSTB;
Internal Genitalia (Female)	1	96	2.63158	0.50371	0.875196	1	1	1	POLG;
Internal Genitalia (Male)	5	148	13.1579	1.62077	0.191324	1	1	1	NAA10; KDM5C; UBA1; DHODH; DHCR7;
Intestinal pseudo-obstruction (less common)	1	1	2.63158	47.8824	0.0208791	1	1	1	POLG;
Intracanalicular cholestasis shown on biopsy	1	2	2.63158	24.0603	0.0413335	1	1	1	ATP8B1;
Intrahepatic cholestasis	1	7	2.63158	6.89889	0.137524	1	1	1	ATP8B1;
Intrahepatic cholestasis during pregnancy, resolves postpartum	1	1	2.63158	47.8824	0.0208791	1	1	1	ATP8B1;
Intrahepatic cholestasis, episodic, recurrent	1	1	2.63158	47.8824	0.0208791	1	1	1	ATP8B1;
Intraretinal pigmentation	1	1	2.63158	47.8824	0.0208791	1	1	1	MVK;
Intrauterine fetal death	1	1	2.63158	47.8824	0.0208791	1	1	1	ATP8B1;
Intrauterine growth retardation	1	39	2.63158	1.23971	0.564698	1	1	1	INS;
Irregular lower incisors	1	1	2.63158	47.8824	0.0208791	1	1	1	NAA10;
Jaundice	1	28	2.63158	1.72657	0.448591	1	1	1	ATP8B1;
Jaundice, episodic	1	2	2.63158	24.0603	0.0413335	1	1	1	ATP8B1;
Jaundice (in some patients), resolved postpartum	1	1	2.63158	47.8824	0.0208791	1	1	1	ATP8B1;
Joint contractures	1	49	2.63158	0.986762	0.649341	1	1	1	PEX7;
Juvenile absence epilepsy (JAE,	1	1	2.63158	47.8824	0.0208791	1	1	1	ME2;
Juvenile myoclonic epilepsy (JME, 606904})	1	1	2.63158	47.8824	0.0208791	1	1	1	ME2;
KELLEY-SEEGMILLER SYNDROME	1	1	2.63158	47.8824	0.0208791	1	1	1	HPRT1;
Keratitis	1	3	2.63158	16.0669	0.0613717	1	1	1	IKBKG;
Ketoacidosis	1	12	2.63158	4.02675	0.224292	1	1	1	INS;
Kidneys	8	276	21.0526	1.38958	0.207826	1	1	1	SLC4A4; NAA10; PGK1; FXYD2; HPRT1; DHODH; DHCR7; SEC63;
Kyphoscoliosis	2	34	5.26316	2.82986	0.15711	1	1	1	IKBKG; PEX7;
Lab	5	266	13.1579	0.901811	0.672211	1	1	1	MAPK8IP1; SPINK1; CTSA; MYD88; CTRC;
Laboratory Abnormalities	21	712	55.2632	1.41291	0.0304977	1	1	1	CA12; TNFRSF1A; PSAP; POLG; PGK1; ATP8B1; PEX7; FXYD2; NDUFS8; MVK; INS; HPRT1; HLA-B; GNMT; DNMT1; DMD; DHCR7; SEC63; PNPLA6; TCIRG1; BCAP31;
Lack of concentration	1	1	2.63158	47.8824	0.0208791	1	1	1	POLG;
Lack of psychomotor development	1	1	2.63158	47.8824	0.0208791	1	1	1	BCAP31;
Lactic acidosis	1	58	2.63158	0.83367	0.711656	1	1	1	NDUFS8;
Large central front teeth	1	1	2.63158	47.8824	0.0208791	1	1	1	DHCR7;
Large ears	2	27	5.26316	3.56326	0.107498	1	1	1	NAA10; KDM5C;
Large hands	1	6	2.63158	8.04679	0.11907	1	1	1	KDM5C;
Laryngotracheobronchomalacia (in some patients)	1	1	2.63158	47.8824	0.0208791	1	1	1	NAA10;
Late onset	1	31	2.63158	1.55954	0.48295	1	1	1	MAPK8IP1;
Later onset (late childhood to young adult) has been reported	1	1	2.63158	47.8824	0.0208791	1	1	1	POLG;
Later onset of ophthalmoparesis	1	1	2.63158	47.8824	0.0208791	1	1	1	POLG;
Length of attack, 3 to 7 days	1	1	2.63158	47.8824	0.0208791	1	1	1	MVK;
Lesions in basal ganglia, brainstem, cerebellum, thalamus, spinal cord characterized by demyelination, necrosis, gliosis, spongiosis, and capillary proliferation	1	16	2.63158	3.02069	0.28753	1	1	1	NDUFS8;
Leukocytosis (mean leukocyte count 18.7 x 10(9)/L)	1	1	2.63158	47.8824	0.0208791	1	1	1	MVK;
Leukocytosis with eosinophilia during stage 1	1	1	2.63158	47.8824	0.0208791	1	1	1	IKBKG;
Limb ataxia	1	15	2.63158	3.22193	0.272208	1	1	1	POLG;
Limb contractures	1	5	2.63158	9.65294	0.100232	1	1	1	INS;
Limb lymphedema (in some patients)	1	1	2.63158	47.8824	0.0208791	1	1	1	DNMT1;
Limb muscle weakness	1	2	2.63158	24.0603	0.0413335	1	1	1	POLG;
Limbs	8	339	21.0526	1.13135	0.413456	1	1	1	NAA10; PEX7; MVK; HLA-B; DMD; DHODH; DHCR7; TCIRG1;
Limb shortening	1	1	2.63158	47.8824	0.0208791	1	1	1	DHCR7;
Liver	6	256	15.7895	1.12407	0.449152	1	1	1	TNFRSF1A; POLG; ATP8B1; GNMT; SEC63; TCIRG1;
Liver failure	1	6	2.63158	8.04679	0.11907	1	1	1	POLG;
Long cylindrical thorax	1	1	2.63158	47.8824	0.0208791	1	1	1	NAA10;
Long philtrum	1	54	2.63158	0.895412	0.68542	1	1	1	INS;
Loss of anterior horn cells	1	2	2.63158	24.0603	0.0413335	1	1	1	UBA1;
Loss of pigmented neurons in the substantia nigra	1	1	2.63158	47.8824	0.0208791	1	1	1	POLG;
Loss of speech	1	7	2.63158	6.89889	0.137524	1	1	1	PSAP;
Loss of vision	1	6	2.63158	8.04679	0.11907	1	1	1	POLG;
Loss of vision (rare)	1	1	2.63158	47.8824	0.0208791	1	1	1	PGK1;
Low birth weight	1	25	2.63158	1.93368	0.412014	1	1	1	INS;
Low cholesterol	1	1	2.63158	47.8824	0.0208791	1	1	1	DHCR7;
Lower limb hyperreflexia	1	1	2.63158	47.8824	0.0208791	1	1	1	KDM5C;
Lower limb hypertonia	1	1	2.63158	47.8824	0.0208791	1	1	1	KDM5C;
Lower limb muscle hypotrophy	1	1	2.63158	47.8824	0.0208791	1	1	1	KDM5C;
Lower total cholesterol	1	2	2.63158	24.0603	0.0413335	1	1	1	SEC63;
Lower triglycerides	1	2	2.63158	24.0603	0.0413335	1	1	1	SEC63;
Low frustration tolerance	1	2	2.63158	24.0603	0.0413335	1	1	1	KDM5C;
Low nasal bridge	1	20	2.63158	2.41685	0.345737	1	1	1	PEX7;
Low serum calcium	1	1	2.63158	47.8824	0.0208791	1	1	1	TCIRG1;
Low-set ears	4	97	10.5263	1.97926	0.140479	1	1	1	NAA10; IGBP1; DHODH; DHCR7;
Lung	4	171	10.5263	1.12279	0.485586	1	1	1	NAA10; PEX7; DMD; DHCR7;
Lymphadenopathy (cervical, inguinal, axillary)	1	1	2.63158	47.8824	0.0208791	1	1	1	MVK;
Macrocephaly	3	60	7.89474	2.4017	0.127426	1	1	1	KDM5C; IGBP1; TCIRG1;
Majority of children die before age 2	1	1	2.63158	47.8824	0.0208791	1	1	1	PEX7;
Malabsorption of fat and fat-soluble vitamins	1	5	2.63158	9.65294	0.100232	1	1	1	ATP8B1;
Malar hypoplasia	1	15	2.63158	3.22193	0.272208	1	1	1	DHODH;
Malrotation	1	3	2.63158	16.0669	0.0613717	1	1	1	DHCR7;
Maxillary hypoplasia	1	20	2.63158	2.41685	0.345737	1	1	1	KDM5C;
Megacolon	1	4	2.63158	12.0602	0.0810018	1	1	1	NAA10;
Megaloblastic anemia	1	11	2.63158	4.39248	0.207647	1	1	1	HPRT1;
Memory difficulties	1	1	2.63158	47.8824	0.0208791	1	1	1	POLG;
Memory loss	1	13	2.63158	3.71723	0.240595	1	1	1	DNMT1;
Mental retardation	8	200	21.0526	1.91759	0.0494636	1	1	1	SLC4A4; IKBKG; CTSA; PGK1; PEX7; NDUFS8; IGBP1; DHCR7;
Mental retardation (in some patients)	1	12	2.63158	4.02675	0.224292	1	1	1	NAA10;
Mental retardation (IQ 45-75)	1	1	2.63158	47.8824	0.0208791	1	1	1	HPRT1;
Mental retardation, mild (20% have more severe mental retardation)	1	1	2.63158	47.8824	0.0208791	1	1	1	DMD;
Mental retardation, mild to severe	1	7	2.63158	6.89889	0.137524	1	1	1	DLG3;
Mental retardation, severe	2	17	5.26316	5.65806	0.0474065	1	1	1	KDM5C; BCAP31;
Metabolic	2	55	5.26316	1.74957	0.319894	1	1	1	SPINK1; CTRC;
Metabolic Features	4	195	10.5263	0.984608	0.594128	1	1	1	SLC4A4; CA12; TNFRSF1A; NDUFS8;
METACHROMATIC LEUKODYSTROPHY DUE TO SAPOSIN B DEFICIENCY	1	1	2.63158	47.8824	0.0208791	1	1	1	PSAP;
Metaphyseal splaying	1	1	2.63158	47.8824	0.0208791	1	1	1	PEX7;
Metatarsus adductus	1	7	2.63158	6.89889	0.137524	1	1	1	DHCR7;
Microcephaly	5	129	13.1579	1.85947	0.126669	1	1	1	IKBKG; KDM5C; PEX7; DHCR7; BCAP31;
Microcornea	1	18	2.63158	2.68524	0.317237	1	1	1	NAA10;
Micrognathia	4	121	10.5263	1.58672	0.243147	1	1	1	KDM5C; PEX7; DHODH; DHCR7;
Micronodular cirrhosis	1	10	2.63158	4.83129	0.190656	1	1	1	POLG;
Micropenis	2	21	5.26316	4.58085	0.0694926	1	1	1	DHODH; DHCR7;
Microphthalmia	1	37	2.63158	1.30671	0.545527	1	1	1	NAA10;
Microphthalmos	1	3	2.63158	16.0669	0.0613717	1	1	1	IKBKG;
Microretrognathia	1	4	2.63158	12.0602	0.0810018	1	1	1	NAA10;
Microurethra	1	1	2.63158	47.8824	0.0208791	1	1	1	DHCR7;
Midgut malrotation	1	1	2.63158	47.8824	0.0208791	1	1	1	DHODH;
Migraine	1	5	2.63158	9.65294	0.100232	1	1	1	POLG;
Migratory rashes, painful	1	1	2.63158	47.8824	0.0208791	1	1	1	TNFRSF1A;
Mild cognitive impairment (in some patients)	1	2	2.63158	24.0603	0.0413335	1	1	1	PNPLA6;
Mild expression in heterozygous carriers	1	1	2.63158	47.8824	0.0208791	1	1	1	NAA10;
Mildly elevated urinary mevalonic acid	1	1	2.63158	47.8824	0.0208791	1	1	1	MVK;
Mildly increased creatine kinase	1	1	2.63158	47.8824	0.0208791	1	1	1	POLG;
Mildly increased serum creatine kinase	1	4	2.63158	12.0602	0.0810018	1	1	1	POLG;
Mildly increased serum lactate	1	3	2.63158	16.0669	0.0613717	1	1	1	POLG;
Mild mental deterioration	1	1	2.63158	47.8824	0.0208791	1	1	1	CSTB;
Minimal subcutaneous fat	1	2	2.63158	24.0603	0.0413335	1	1	1	NAA10;
Minor motor impairment (stage 2)	1	1	2.63158	47.8824	0.0208791	1	1	1	CSTB;
Misc	5	219	13.1579	1.09534	0.489448	1	1	1	MAPK8IP1; SPINK1; DMD; CTRC; PRPF8;
Miscellaneous	25	1228	65.7895	0.975187	0.660795	1	1	1	NAA10; KDM5C; CA12; UBA1; TNFRSF1A; PSAP; POLG; PGK1; ATP8B1; PEX7; NDUFS8; MVK; ME2; INS; HPRT1; HLA-B; DNMT1; DMD; DLG3; DHODH; DHCR7; CSTB; PNPLA6; TCIRG1; BCAP31;
Mitochondrial	1	37	2.63158	1.30671	0.545527	1	1	1	NDUFS8;
Mitochondrial DNA depletion	1	3	2.63158	16.0669	0.0613717	1	1	1	POLG;
Mitochondrial myopathy, severe	1	1	2.63158	47.8824	0.0208791	1	1	1	POLG;
Mitral insufficiency	1	4	2.63158	12.0602	0.0810018	1	1	1	POLG;
Mitral valve prolapse	1	20	2.63158	2.41685	0.345737	1	1	1	POLG;
Mitral valvular disease	1	1	2.63158	47.8824	0.0208791	1	1	1	CTSA;
Molar hypoplasia (1 family)	1	1	2.63158	47.8824	0.0208791	1	1	1	DLG3;
Most cases are sporadic	1	10	2.63158	4.83129	0.190656	1	1	1	DHODH;
Most evident on lower legs	1	1	2.63158	47.8824	0.0208791	1	1	1	IKBKG;
Motor delay	2	9	5.26316	10.6819	0.013936	1	1	1	INS; HPRT1;
Mouth	9	417	23.6842	1.03456	0.518425	1	1	1	NAA10; KDM5C; UBA1; PEX7; INS; IGBP1; DLG3; DHODH; DHCR7;
Movement	3	29	7.89474	4.96815	0.0211075	1	1	1	UBA1; ATP8B1; DHCR7;
Multifactorial	1	31	2.63158	1.55954	0.48295	1	1	1	HLA-B;
Multiple fluid-filled cysts throughout the liver	1	2	2.63158	24.0603	0.0413335	1	1	1	SEC63;
Multiple joint contractures	1	2	2.63158	24.0603	0.0413335	1	1	1	UBA1;
Multiple mitochondrial DNA (mtDNA) deletions (in most cases)	1	1	2.63158	47.8824	0.0208791	1	1	1	POLG;
Multiple mitochondrial DNA (mtDNA) deletions seen on muscle biopsy	1	2	2.63158	24.0603	0.0413335	1	1	1	POLG;
Multiple spontaneous abortions in obligate carriers	1	1	2.63158	47.8824	0.0208791	1	1	1	NAA10;
Muscle atrophy	1	39	2.63158	1.23971	0.564698	1	1	1	POLG;
Muscle atrophy, generalized	1	1	2.63158	47.8824	0.0208791	1	1	1	POLG;
Muscle biopsy shows decreased activity of cytochrome c oxidase	1	1	2.63158	47.8824	0.0208791	1	1	1	POLG;
Muscle biopsy shows increased variation in fiber size	1	4	2.63158	12.0602	0.0810018	1	1	1	POLG;
Muscle biopsy shows multiple mitochondrial DNA (mtDNA) deletions	1	1	2.63158	47.8824	0.0208791	1	1	1	POLG;
Muscle biopsy shows necrotic and atrophic fibers with centralized nuclei	1	1	2.63158	47.8824	0.0208791	1	1	1	POLG;
Muscle biopsy shows neurogenic atrophy affecting both fibers types	1	1	2.63158	47.8824	0.0208791	1	1	1	UBA1;
Muscle biopsy shows ragged red fibers	1	1	2.63158	47.8824	0.0208791	1	1	1	POLG;
Muscle cramps with exercise	1	3	2.63158	16.0669	0.0613717	1	1	1	PGK1;
Muscle, Soft Tissue	13	341	34.2105	1.82678	0.0163275	1	1	1	NAA10; KDM5C; UBA1; TNFRSF1A; PSAP; POLG; PGK1; NDUFS8; INS; DNMT1; DMD; DLG3; PNPLA6;
Muscle stiffness	1	5	2.63158	9.65294	0.100232	1	1	1	TNFRSF1A;
Muscle weakness	1	62	2.63158	0.779894	0.735757	1	1	1	INS;
Muscle weakness, distal	1	5	2.63158	9.65294	0.100232	1	1	1	POLG;
Muscle weakness, progressive	1	6	2.63158	8.04679	0.11907	1	1	1	POLG;
Muscle weakness, proximal	1	3	2.63158	16.0669	0.0613717	1	1	1	POLG;
Muscle weakness, upper and lower limbs	1	1	2.63158	47.8824	0.0208791	1	1	1	POLG;
Myalgias	1	2	2.63158	24.0603	0.0413335	1	1	1	TNFRSF1A;
MYOCLONIC EPILEPSY OF UNVERRICHT AND LUNDBORG	1	1	2.63158	47.8824	0.0208791	1	1	1	CSTB;
Myoclonic seizures	1	12	2.63158	4.02675	0.224292	1	1	1	ME2;
Myoclonus	1	31	2.63158	1.55954	0.48295	1	1	1	POLG;
Myoclonus (less common)	1	2	2.63158	24.0603	0.0413335	1	1	1	POLG;
Myoglobinuria after exertion	1	1	2.63158	47.8824	0.0208791	1	1	1	PGK1;
Myopathic facies	1	8	2.63158	6.03761	0.155601	1	1	1	UBA1;
Myopathy in approximately 45% of patients	1	1	2.63158	47.8824	0.0208791	1	1	1	PGK1;
Myopia	1	47	2.63158	1.02874	0.633808	1	1	1	KDM5C;
Myotonic discharges	1	1	2.63158	47.8824	0.0208791	1	1	1	POLG;
Nail dystrophy	1	6	2.63158	8.04679	0.11907	1	1	1	IKBKG;
Nail pitting	1	3	2.63158	16.0669	0.0613717	1	1	1	IKBKG;
Nail ridging	1	2	2.63158	24.0603	0.0413335	1	1	1	IKBKG;
Nails	1	123	2.63158	0.393149	0.931945	1	1	1	IKBKG;
Narcolepsy	1	1	2.63158	47.8824	0.0208791	1	1	1	DNMT1;
Narcolepsy and deafness are the first symptoms	1	1	2.63158	47.8824	0.0208791	1	1	1	DNMT1;
Narrowness of neural and vascular foramina	1	1	2.63158	47.8824	0.0208791	1	1	1	TCIRG1;
Narrow shoulders	1	6	2.63158	8.04679	0.11907	1	1	1	NAA10;
Narrow thorax (1 family)	1	1	2.63158	47.8824	0.0208791	1	1	1	DLG3;
Neck	1	130	2.63158	0.371981	0.941938	1	1	1	IGBP1;
Necrotic and atrophic fibers with centralized nuclei	1	1	2.63158	47.8824	0.0208791	1	1	1	POLG;
Necrotic and atrophic fibers with centralized nuclei seen on muscle biopsy	1	1	2.63158	47.8824	0.0208791	1	1	1	POLG;
Nephrolithiasis	1	7	2.63158	6.89889	0.137524	1	1	1	HPRT1;
Neuro	2	132	5.26316	0.729063	0.775965	1	1	1	CTSA; MYD88;
Neurologic	25	930	65.7895	1.28766	0.04694	1	1	1	SLC4A4; IKBKG; NAA10; KDM5C; UBA1; PSAP; POLG; PGK1; PEX7; FXYD2; NDUFS8; MVK; ME2; INS; IGBP1; HPRT1; DNMT1; DMD; DLG3; DHCR7; CSTB; SEC63; PNPLA6; TCIRG1; BCAP31;
Neurologic signs onset during adolescence or young adulthood	1	1	2.63158	47.8824	0.0208791	1	1	1	PNPLA6;
Neuronal loss	1	8	2.63158	6.03761	0.155601	1	1	1	POLG;
Neutrophilia	1	2	2.63158	24.0603	0.0413335	1	1	1	MVK;
Night blindness	1	4	2.63158	12.0602	0.0810018	1	1	1	MVK;
Nipple hypoplasia	1	4	2.63158	12.0602	0.0810018	1	1	1	IKBKG;
No chronic or permanent liver damage	1	1	2.63158	47.8824	0.0208791	1	1	1	ATP8B1;
Nocturnal back pain	1	1	2.63158	47.8824	0.0208791	1	1	1	HLA-B;
No evidence of renal cysts	1	2	2.63158	24.0603	0.0413335	1	1	1	SEC63;
No kidney disease	1	3	2.63158	16.0669	0.0613717	1	1	1	SEC63;
No Lewy bodies	1	2	2.63158	24.0603	0.0413335	1	1	1	POLG;
Noninsulin-dependent diabetes mellitus	1	30	2.63158	1.6115	0.471736	1	1	1	MAPK8IP1;
Normal distal tubule acid excretion	1	1	2.63158	47.8824	0.0208791	1	1	1	SLC4A4;
Normal growth and development after 1 year of age	1	1	2.63158	47.8824	0.0208791	1	1	1	CA12;
Normal or mildly decreased arylsulfatase A activity	1	1	2.63158	47.8824	0.0208791	1	1	1	PSAP;
Normal or mildly increased serum gamma-GGT (	1	2	2.63158	24.0603	0.0413335	1	1	1	ATP8B1;
Normal parathyroid hormone	1	1	2.63158	47.8824	0.0208791	1	1	1	FXYD2;
Nose	5	314	13.1579	0.763959	0.811443	1	1	1	NAA10; PEX7; INS; DHODH; DHCR7;
Nystagmus	3	122	7.89474	1.18126	0.474397	1	1	1	POLG; NDUFS8; TCIRG1;
Occurs during pregnancy, most often in the third trimester	1	1	2.63158	47.8824	0.0208791	1	1	1	ATP8B1;
Occurs in linear distribution	1	1	2.63158	47.8824	0.0208791	1	1	1	IKBKG;
Oncology	1	80	2.63158	0.60444	0.822034	1	1	1	MYD88;
Onset 6-13 years	1	1	2.63158	47.8824	0.0208791	1	1	1	CSTB;
Onset around adolescence	1	2	2.63158	24.0603	0.0413335	1	1	1	MVK;
Onset birth-newborn period	1	1	2.63158	47.8824	0.0208791	1	1	1	IKBKG;
Onset in early infancy	1	7	2.63158	6.89889	0.137524	1	1	1	ATP8B1;
Onset in infancy	1	82	2.63158	0.589699	0.829725	1	1	1	CA12;
Onset in infancy after normal birth and neonatal period	1	1	2.63158	47.8824	0.0208791	1	1	1	POLG;
Onset in late teens to twenties	1	1	2.63158	47.8824	0.0208791	1	1	1	POLG;
Onset of night blindness at 4 to 10 years of age	1	1	2.63158	47.8824	0.0208791	1	1	1	PRPF8;
Onset of symptoms less than one year	1	1	2.63158	47.8824	0.0208791	1	1	1	MVK;
Onset usually in infancy or early childhood	1	20	2.63158	2.41685	0.345737	1	1	1	NDUFS8;
Onychogryposis	1	3	2.63158	16.0669	0.0613717	1	1	1	IKBKG;
Ophthalmologic signs onset in first to sixth decade	1	1	2.63158	47.8824	0.0208791	1	1	1	PNPLA6;
Ophthalmoparesis, progressive, external	1	1	2.63158	47.8824	0.0208791	1	1	1	POLG;
Ophthalmoplegia	1	22	2.63158	2.19724	0.373077	1	1	1	NDUFS8;
Opisthotonus	1	9	2.63158	5.36751	0.173309	1	1	1	HPRT1;
Optic atrophy (1 patient)	1	1	2.63158	47.8824	0.0208791	1	1	1	POLG;
Optic atrophy	3	82	7.89474	1.75742	0.243179	1	1	1	IKBKG; NDUFS8; TCIRG1;
Optic atrophy (in some patients)	2	3	5.26316	31.9746	0.00125728	1	1	1	DNMT1; BCAP31;
Optic disc pallor	1	1	2.63158	47.8824	0.0208791	1	1	1	MVK;
Oral contraceptives may also cause symptoms	1	1	2.63158	47.8824	0.0208791	1	1	1	ATP8B1;
Osteomyelitis	1	2	2.63158	24.0603	0.0413335	1	1	1	TCIRG1;
Other	12	384	31.5789	1.49753	0.084979	1	1	1	SLC4A4; NAA10; CA12; POLG; ATP8B1; PEX7; NDUFS8; INS; HPRT1; DHODH; DHCR7; BCAP31;
Outbursts	1	1	2.63158	47.8824	0.0208791	1	1	1	KDM5C;
Overall prevalence is between 0.5 and 14 per 100,000 people per year	1	1	2.63158	47.8824	0.0208791	1	1	1	HLA-B;
Overfolded helices	1	5	2.63158	9.65294	0.100232	1	1	1	NAA10;
Overriding toes	1	3	2.63158	16.0669	0.0613717	1	1	1	DHCR7;
Pancreas	2	51	5.26316	1.88676	0.288527	1	1	1	ATP8B1; INS;
Pancreatitis	3	22	7.89474	6.54821	0.00983668	1	1	1	SPINK1; ATP8B1; CTRC;
Pancytopenia	1	14	2.63158	3.45191	0.256565	1	1	1	TCIRG1;
Paralysis	1	2	2.63158	24.0603	0.0413335	1	1	1	POLG;
Parkinsonism	1	42	2.63158	1.15118	0.591986	1	1	1	POLG;
Parkinsonism (later onset)	1	1	2.63158	47.8824	0.0208791	1	1	1	POLG;
Partial deficiency of hypoxanthine phosphoribosyltransferase (HPRT, 78% activity)	1	1	2.63158	47.8824	0.0208791	1	1	1	HPRT1;
Patent ductus arteriosus	1	41	2.63158	1.17925	0.58308	1	1	1	DHCR7;
Pathologic fractures	1	11	2.63158	4.39248	0.207647	1	1	1	TCIRG1;
Patients often have a more severe and complicated phenotype in addition to PEO	1	1	2.63158	47.8824	0.0208791	1	1	1	POLG;
Pectus excavatum	4	44	10.5263	4.36284	0.012056	1	1	1	NAA10; KDM5C; IGBP1; DHODH;
Pelvis	4	153	10.5263	1.25487	0.398332	1	1	1	HLA-B; DHODH; DHCR7; TCIRG1;
PEO is not always present	1	1	2.63158	47.8824	0.0208791	1	1	1	POLG;
PERIODIC FEVER, FAMILIAL, AUTOSOMAL DOMINANT	1	1	2.63158	47.8824	0.0208791	1	1	1	TNFRSF1A;
Periorbital edema	1	3	2.63158	16.0669	0.0613717	1	1	1	TNFRSF1A;
Peripheral arthritis (oligoarticular or polyarticular)	1	1	2.63158	47.8824	0.0208791	1	1	1	HLA-B;
Peripheral atrophy of retinal pigment epithelium	1	1	2.63158	47.8824	0.0208791	1	1	1	MVK;
Peripheral enthesitis	1	1	2.63158	47.8824	0.0208791	1	1	1	HLA-B;
Peripheral Nervous System	7	178	18.4211	1.8856	0.0706538	1	1	1	UBA1; PSAP; POLG; INS; DNMT1; DMD; PNPLA6;
Peripheral neuropathy	1	26	2.63158	1.85933	0.424461	1	1	1	PSAP;
Periventricular gray matter heterotopias	1	1	2.63158	47.8824	0.0208791	1	1	1	DHCR7;
Periventricular white matter abnormalities	1	3	2.63158	16.0669	0.0613717	1	1	1	PSAP;
Pes cavus	1	58	2.63158	0.83367	0.711656	1	1	1	POLG;
PHOSPHOGLYCERATE KINASE 1 DEFICIENCY	1	1	2.63158	47.8824	0.0208791	1	1	1	PGK1;
Photophobia (in most patients)	1	1	2.63158	47.8824	0.0208791	1	1	1	PNPLA6;
Pigmentary retinopathy	1	34	2.63158	1.42197	0.515221	1	1	1	NDUFS8;
Plasmalogen deficiency	1	1	2.63158	47.8824	0.0208791	1	1	1	PEX7;
Pleuritic pain	1	1	2.63158	47.8824	0.0208791	1	1	1	TNFRSF1A;
POLG mutations account for approximately 45% of all PEO cases	1	1	2.63158	47.8824	0.0208791	1	1	1	POLG;
Polyneuropathy	1	1	2.63158	47.8824	0.0208791	1	1	1	MYD88;
Poor feeding in infancy	1	4	2.63158	12.0602	0.0810018	1	1	1	CA12;
Poor suck	1	2	2.63158	24.0603	0.0413335	1	1	1	DHCR7;
Poor vision (1 patient)	1	1	2.63158	47.8824	0.0208791	1	1	1	POLG;
Poor weight gain in infancy	1	1	2.63158	47.8824	0.0208791	1	1	1	CA12;
Porokeratosis	1	2	2.63158	24.0603	0.0413335	1	1	1	MVK;
Portal or splenic vein thrombosis	2	5	5.26316	19.2103	0.00408121	1	1	1	SPINK1; CTRC;
Positive Gowers sign	1	2	2.63158	24.0603	0.0413335	1	1	1	DMD;
Positive Romberg sign	1	3	2.63158	16.0669	0.0613717	1	1	1	POLG;
Postaxial polydactyly	1	23	2.63158	2.10175	0.386327	1	1	1	DHCR7;
Posteriorly rotated ears	1	32	2.63158	1.51082	0.493933	1	1	1	DHCR7;
Postnatal growth catch-up occurs in treated patients without neurologic abnormalities	1	4	2.63158	12.0602	0.0810018	1	1	1	INS;
Postnatal growth deficiency	1	7	2.63158	6.89889	0.137524	1	1	1	DHODH;
Postnatal growth failure	1	1	2.63158	47.8824	0.0208791	1	1	1	NAA10;
Premature atrial contraction (PAC)	1	1	2.63158	47.8824	0.0208791	1	1	1	NAA10;
Premature delivery	1	9	2.63158	5.36751	0.173309	1	1	1	ATP8B1;
Premature menopause (in a subset of patients)	1	1	2.63158	47.8824	0.0208791	1	1	1	POLG;
Premature ovarian failure (in a subset of patients)	1	1	2.63158	47.8824	0.0208791	1	1	1	POLG;
Premature ventricular contraction (PVC)	1	1	2.63158	47.8824	0.0208791	1	1	1	NAA10;
Prenatal Manifestations	3	115	7.89474	1.25316	0.434933	1	1	1	UBA1; ATP8B1; DHCR7;
Prevalence of 1 in 150 to 1 in 1,000	1	1	2.63158	47.8824	0.0208791	1	1	1	TNFRSF1A;
Primarily affects trunk	1	1	2.63158	47.8824	0.0208791	1	1	1	IKBKG;
Primary amenorrhea (in a subset of patients)	1	1	2.63158	47.8824	0.0208791	1	1	1	POLG;
Primitive reflexes	1	3	2.63158	16.0669	0.0613717	1	1	1	DNMT1;
Prodromal symptoms include nasal congestion, dry throat, severe fatigue, vertigo, and headache	1	1	2.63158	47.8824	0.0208791	1	1	1	MVK;
Prognathism	1	18	2.63158	2.68524	0.317237	1	1	1	KDM5C;
Progression to end-stage liver disease does not occur	1	2	2.63158	24.0603	0.0413335	1	1	1	ATP8B1;
Progressive disorder	3	69	7.89474	2.08848	0.172111	1	1	1	POLG; DNMT1; PNPLA6;
Progressive disorder, usually with rapid, relentless course	1	16	2.63158	3.02069	0.28753	1	1	1	NDUFS8;
Prominent eyes	1	19	2.63158	2.54399	0.331635	1	1	1	NAA10;
Prominent metopic suture	1	5	2.63158	9.65294	0.100232	1	1	1	INS;
Protruding upper lip	1	1	2.63158	47.8824	0.0208791	1	1	1	NAA10;
Proximally placed thumbs	1	7	2.63158	6.89889	0.137524	1	1	1	DHCR7;
Proximal muscle weakness, mild	1	1	2.63158	47.8824	0.0208791	1	1	1	POLG;
Proximal renal tubular acidosis	1	2	2.63158	24.0603	0.0413335	1	1	1	SLC4A4;
Pruritus	1	3	2.63158	16.0669	0.0613717	1	1	1	ATP8B1;
Pruritus during pregnancy, resolves postpartum	1	1	2.63158	47.8824	0.0208791	1	1	1	ATP8B1;
Pruritus, episodic	1	2	2.63158	24.0603	0.0413335	1	1	1	ATP8B1;
Pseudolaminar spongiform changes	1	1	2.63158	47.8824	0.0208791	1	1	1	POLG;
Psoriasis	1	1	2.63158	47.8824	0.0208791	1	1	1	HLA-B;
Psychomotor regression	1	20	2.63158	2.41685	0.345737	1	1	1	PSAP;
Psychomotor regression, episodic, often associated with common childhood infections	1	1	2.63158	47.8824	0.0208791	1	1	1	POLG;
Psychomotor retardation	1	42	2.63158	1.15118	0.591986	1	1	1	NDUFS8;
Psychosis (in some patients)	1	1	2.63158	47.8824	0.0208791	1	1	1	DNMT1;
Ptosis	3	107	7.89474	1.34685	0.38876	1	1	1	POLG; INS; DHCR7;
Pulmonary	2	21	5.26316	4.58085	0.0694926	1	1	1	SPINK1; CTRC;
Pulmonary artery stenosis	1	5	2.63158	9.65294	0.100232	1	1	1	NAA10;
Pulmonary hypoplasia (in some patients)	1	1	2.63158	47.8824	0.0208791	1	1	1	NAA10;
Pulmonary hypoventilation	1	1	2.63158	47.8824	0.0208791	1	1	1	DMD;
Pyloric stenosis	3	10	7.89474	14.3982	0.0009116	1	1	1	NAA10; DHODH; DHCR7;
Pyramidal signs	1	23	2.63158	2.10175	0.386327	1	1	1	BCAP31;
Pyramidal syndrome of the lower limbs	1	1	2.63158	47.8824	0.0208791	1	1	1	KDM5C;
Quadriplegia	1	1	2.63158	47.8824	0.0208791	1	1	1	BCAP31;
Radial hypoplasia	1	3	2.63158	16.0669	0.0613717	1	1	1	DHODH;
Radioulnar synostosis	1	11	2.63158	4.39248	0.207647	1	1	1	DHODH;
Ragged red fibers seen on muscle biopsy	1	5	2.63158	9.65294	0.100232	1	1	1	POLG;
Raised earlobes	1	1	2.63158	47.8824	0.0208791	1	1	1	KDM5C;
Rapidly progressive	1	9	2.63158	5.36751	0.173309	1	1	1	POLG;
Rare compression of inferior vena cava (secondary lower extremity edema)	1	2	2.63158	24.0603	0.0413335	1	1	1	SEC63;
Rare hemorrhage from cysts	1	2	2.63158	24.0603	0.0413335	1	1	1	SEC63;
Rare infection of cysts	1	2	2.63158	24.0603	0.0413335	1	1	1	SEC63;
Rare obstruction of hepatic venous outflow (ascites)	1	2	2.63158	24.0603	0.0413335	1	1	1	SEC63;
Rare rupture of cysts	1	2	2.63158	24.0603	0.0413335	1	1	1	SEC63;
Rash (erythematous macules or papules)	1	1	2.63158	47.8824	0.0208791	1	1	1	MVK;
Rectal prolapse	1	7	2.63158	6.89889	0.137524	1	1	1	NAA10;
Recurrent abdominal pains	1	1	2.63158	47.8824	0.0208791	1	1	1	TNFRSF1A;
Recurrent febrile crises preceded by chills and accompanied by headache and bilateral cervical lymphadenopathy	1	1	2.63158	47.8824	0.0208791	1	1	1	MVK;
Recurrent otitis media	1	4	2.63158	12.0602	0.0810018	1	1	1	NAA10;
Red-green color defect in many patients with deletion downstream of exon 30	1	1	2.63158	47.8824	0.0208791	1	1	1	DMD;
Reduced cone responses on electroretinography	1	1	2.63158	47.8824	0.0208791	1	1	1	MVK;
Redundant skin	1	2	2.63158	24.0603	0.0413335	1	1	1	NAA10;
REM sleep behavior disorder	1	1	2.63158	47.8824	0.0208791	1	1	1	DNMT1;
Renal agenesis	1	14	2.63158	3.45191	0.256565	1	1	1	DHCR7;
Renal anomalies	1	2	2.63158	24.0603	0.0413335	1	1	1	DHODH;
Renal bicarbonate wasting	1	1	2.63158	47.8824	0.0208791	1	1	1	SLC4A4;
Renal failure	1	37	2.63158	1.30671	0.545527	1	1	1	HPRT1;
Renal failure may occur with myoglobinuria	1	1	2.63158	47.8824	0.0208791	1	1	1	PGK1;
Renal hypoplasia/aplasia	1	1	2.63158	47.8824	0.0208791	1	1	1	NAA10;
Renal magnesium wasting	1	4	2.63158	12.0602	0.0810018	1	1	1	FXYD2;
RENAL TUBULAR ACIDOSIS, PROXIMAL, WITH OCULAR ABNORMALITIES AND MENTAL RETARDATION	1	1	2.63158	47.8824	0.0208791	1	1	1	SLC4A4;
Respiratory	8	360	21.0526	1.06535	0.486552	1	1	1	NAA10; UBA1; POLG; PEX7; NDUFS8; DMD; DHCR7; SEC63;
Respiratory failure	2	42	5.26316	2.29097	0.217953	1	1	1	NDUFS8; DMD;
Respiratory insufficiency	1	35	2.63158	1.38135	0.525535	1	1	1	PEX7;
Respiratory insufficiency due to muscle weakness	2	10	5.26316	9.61475	0.0171921	1	1	1	UBA1; POLG;
Resting tremor	1	10	2.63158	4.83129	0.190656	1	1	1	POLG;
Restlessness	1	9	2.63158	5.36751	0.173309	1	1	1	KDM5C;
Retinal bleeding	1	1	2.63158	47.8824	0.0208791	1	1	1	IKBKG;
Retinal detachment	1	10	2.63158	4.83129	0.190656	1	1	1	IKBKG;
Retinal dystrophy (in most patients)	1	1	2.63158	47.8824	0.0208791	1	1	1	PNPLA6;
Retinal dystrophy (rare)	1	1	2.63158	47.8824	0.0208791	1	1	1	PGK1;
Retinal fibrosis	1	1	2.63158	47.8824	0.0208791	1	1	1	IKBKG;
Retinal ischemia	1	1	2.63158	47.8824	0.0208791	1	1	1	IKBKG;
Retinal vascular proliferation	1	1	2.63158	47.8824	0.0208791	1	1	1	IKBKG;
Retinitis pigmentosa (in some patients)	1	1	2.63158	47.8824	0.0208791	1	1	1	MVK;
Retinitis pigmentosa type I(D)	1	1	2.63158	47.8824	0.0208791	1	1	1	PRPF8;
Retrognathia	1	25	2.63158	1.93368	0.412014	1	1	1	IGBP1;
Rhabdomyolysis	1	6	2.63158	8.04679	0.11907	1	1	1	PGK1;
Rhabdomyolysis in response to alcohol	1	1	2.63158	47.8824	0.0208791	1	1	1	POLG;
Rheumatoid factor negative	1	1	2.63158	47.8824	0.0208791	1	1	1	HLA-B;
Rib defects	1	1	2.63158	47.8824	0.0208791	1	1	1	DHODH;
Ribs, Sternum, Clavicles and Scapulae	4	162	10.5263	1.18516	0.442355	1	1	1	IKBKG; NAA10; IGBP1; DHODH;
Rigidity	1	28	2.63158	1.72657	0.448591	1	1	1	POLG;
Sacroiliitis	1	1	2.63158	47.8824	0.0208791	1	1	1	HLA-B;
SANDO (	1	1	2.63158	47.8824	0.0208791	1	1	1	POLG;
Sandwich appearance of vertebral bodies	1	1	2.63158	47.8824	0.0208791	1	1	1	TCIRG1;
Saposin B deficiency	1	1	2.63158	47.8824	0.0208791	1	1	1	PSAP;
Scanning speech	1	7	2.63158	6.89889	0.137524	1	1	1	PNPLA6;
Scoliosis	3	118	7.89474	1.2213	0.451972	1	1	1	NAA10; IGBP1; DMD;
Scoliosis (in some patients)	1	4	2.63158	12.0602	0.0810018	1	1	1	NAA10;
Scrotal tongue	1	3	2.63158	16.0669	0.0613717	1	1	1	KDM5C;
Secondary amenorrhea (in a subset of patients)	1	1	2.63158	47.8824	0.0208791	1	1	1	POLG;
Second decade onset in males	1	1	2.63158	47.8824	0.0208791	1	1	1	DMD;
See also autosomal dominant PEOA1 (	1	1	2.63158	47.8824	0.0208791	1	1	1	POLG;
See also autosomal recessive PEOB ({258450)}	1	1	2.63158	47.8824	0.0208791	1	1	1	POLG;
See also French-Canadian type of Leigh syndrome (	1	16	2.63158	3.02069	0.28753	1	1	1	NDUFS8;
See also X-linked Leigh syndrome (	1	16	2.63158	3.02069	0.28753	1	1	1	NDUFS8;
Seizures (1 patient)	1	4	2.63158	12.0602	0.0810018	1	1	1	DLG3;
Seizures	10	275	26.3158	1.74286	0.0497367	1	1	1	IKBKG; NAA10; KDM5C; PSAP; PGK1; PEX7; FXYD2; NDUFS8; INS; DHCR7;
Seizures (in some patients)	1	6	2.63158	8.04679	0.11907	1	1	1	BCAP31;
Seizures (less common)	1	10	2.63158	4.83129	0.190656	1	1	1	POLG;
Seizures, sudden-onset, drug-resistant	1	1	2.63158	47.8824	0.0208791	1	1	1	POLG;
Seizures (tetany)	1	1	2.63158	47.8824	0.0208791	1	1	1	TCIRG1;
Self injurious behavior	1	1	2.63158	47.8824	0.0208791	1	1	1	DHCR7;
Self-injurious behavior, median onset age 2 years	1	1	2.63158	47.8824	0.0208791	1	1	1	HPRT1;
Self-mutilation	1	5	2.63158	9.65294	0.100232	1	1	1	NAA10;
Sensorimotor axonal neuropathy (in some patients)	1	1	2.63158	47.8824	0.0208791	1	1	1	PNPLA6;
Sensorimotor polyneuropathy	1	1	2.63158	47.8824	0.0208791	1	1	1	DNMT1;
Sensorineural deafness	3	28	7.89474	5.14552	0.0191972	1	1	1	PEX7; DNMT1; BCAP31;
Sensorineural hearing loss	2	23	5.26316	4.18269	0.0815827	1	1	1	POLG; IGBP1;
Sensory ataxic neuropathy	1	1	2.63158	47.8824	0.0208791	1	1	1	POLG;
Sensory axonal neuropathy	1	2	2.63158	24.0603	0.0413335	1	1	1	POLG;
Severe delay in myelination	1	1	2.63158	47.8824	0.0208791	1	1	1	PEX7;
Severe failure to thrive	1	2	2.63158	24.0603	0.0413335	1	1	1	PEX7;
Severe photosensitivity	1	1	2.63158	47.8824	0.0208791	1	1	1	DHCR7;
Short, broad toes	1	1	2.63158	47.8824	0.0208791	1	1	1	DHCR7;
Short columella	1	2	2.63158	24.0603	0.0413335	1	1	1	NAA10;
Short distal phalanges	1	6	2.63158	8.04679	0.11907	1	1	1	KDM5C;
Short neck	1	63	2.63158	0.767517	0.741468	1	1	1	IGBP1;
Short stature	5	172	13.1579	1.39463	0.286664	1	1	1	IKBKG; ATP8B1; IGBP1; HPRT1; DHCR7;
Short stature (less than 3rd percentile)	1	1	2.63158	47.8824	0.0208791	1	1	1	KDM5C;
Short thumbs	1	3	2.63158	16.0669	0.0613717	1	1	1	DHCR7;
Shrill screaming	1	1	2.63158	47.8824	0.0208791	1	1	1	DHCR7;
Shuffling gait	1	8	2.63158	6.03761	0.155601	1	1	1	KDM5C;
Single kidney	1	1	2.63158	47.8824	0.0208791	1	1	1	DHCR7;
Skel	1	46	2.63158	1.0511	0.625792	1	1	1	CTSA;
Skeletal	17	634	44.7368	1.28465	0.131466	1	1	1	IKBKG; NAA10; KDM5C; UBA1; TNFRSF1A; POLG; PEX7; MVK; INS; IGBP1; HPRT1; HLA-B; DMD; DHODH; DHCR7; SEC63; TCIRG1;
Skin	11	539	28.9474	0.978062	0.597923	1	1	1	IKBKG; NAA10; CA12; TNFRSF1A; CTSA; ATP8B1; PEX7; MVK; HPRT1; HLA-B; DHCR7;
Skin Histology	1	53	2.63158	0.912304	0.678506	1	1	1	MVK;
Skin, Nails, Hair	12	554	31.5789	1.03801	0.500501	1	1	1	IKBKG; NAA10; KDM5C; CA12; TNFRSF1A; ATP8B1; PEX7; NDUFS8; MVK; HPRT1; HLA-B; DHCR7;
Skull	4	148	10.5263	1.29727	0.373705	1	1	1	NAA10; UBA1; DHODH; TCIRG1;
Slightly increased serum alkaline phosphatase may occur	1	2	2.63158	24.0603	0.0413335	1	1	1	SEC63;
Sloping shoulders	1	4	2.63158	12.0602	0.0810018	1	1	1	NAA10;
Small, annular, anhidrotic keratotic lesions located predominantly on sun-exposed areas	1	2	2.63158	24.0603	0.0413335	1	1	1	MVK;
Small, deep-set eyes	1	1	2.63158	47.8824	0.0208791	1	1	1	KDM5C;
Small eyelashes	1	1	2.63158	47.8824	0.0208791	1	1	1	KDM5C;
Small feet	1	11	2.63158	4.39248	0.207647	1	1	1	KDM5C;
Small forehead	1	2	2.63158	24.0603	0.0413335	1	1	1	KDM5C;
Small penis	1	21	2.63158	2.30182	0.359549	1	1	1	KDM5C;
Small, short nose	1	5	2.63158	9.65294	0.100232	1	1	1	INS;
Small testes	1	12	2.63158	4.02675	0.224292	1	1	1	KDM5C;
Some features are variable, even within families	1	1	2.63158	47.8824	0.0208791	1	1	1	PNPLA6;
Some patients become wheelchair-bound	1	2	2.63158	24.0603	0.0413335	1	1	1	PNPLA6;
Some patients do not show neurologic abnormalities or dysmorphic features	1	4	2.63158	12.0602	0.0810018	1	1	1	INS;
Some patients show a favorable response to sulfonylurea treatment	1	4	2.63158	12.0602	0.0810018	1	1	1	INS;
Sparse eyebrows	1	15	2.63158	3.22193	0.272208	1	1	1	NAA10;
Spasticity	5	103	13.1579	2.32881	0.0596486	1	1	1	IKBKG; PSAP; PEX7; NDUFS8; DNMT1;
Spasticity, hyperreflexia	1	1	2.63158	47.8824	0.0208791	1	1	1	HPRT1;
Spasticity (in some patients)	1	2	2.63158	24.0603	0.0413335	1	1	1	PNPLA6;
Spastic paraplegia, slowly progressive	1	1	2.63158	47.8824	0.0208791	1	1	1	KDM5C;
Spastic quadriparesis	1	3	2.63158	16.0669	0.0613717	1	1	1	PSAP;
Speech delay	1	41	2.63158	1.17925	0.58308	1	1	1	PGK1;
Spine	9	286	23.6842	1.50841	0.12914	1	1	1	IKBKG; NAA10; PEX7; IGBP1; HLA-B; DMD; DHODH; SEC63; TCIRG1;
Splayed metaphyses	1	1	2.63158	47.8824	0.0208791	1	1	1	TCIRG1;
Spleen	3	109	7.89474	1.32214	0.400386	1	1	1	ATP8B1; MVK; TCIRG1;
Splenomegaly	2	84	5.26316	1.14562	0.531027	1	1	1	ATP8B1; TCIRG1;
Splenomegaly (in childhood)	1	1	2.63158	47.8824	0.0208791	1	1	1	MVK;
Spondyloarthropathy includes a spectrum of related disorders, including, 1 - ankylosing spondylitis (AS), 2 - a subset of psoriatic arthritis (PsA), 3 - reactive arthritis (ReA), 4 - arthritis associated with inflammatory bowel disease (AIBD), 5 - undifferentiated spondyloarthropathy (USpA)	1	1	2.63158	47.8824	0.0208791	1	1	1	HLA-B;
STAGE 1 - skin erythema, vesicles, pustules	1	1	2.63158	47.8824	0.0208791	1	1	1	IKBKG;
STAGE 2 - Skin papules, verrucous lesions, hyperkeratosis	1	1	2.63158	47.8824	0.0208791	1	1	1	IKBKG;
STAGE 3 - Skin hyperpigmentation	1	1	2.63158	47.8824	0.0208791	1	1	1	IKBKG;
STAGE 4 - skin pallor, atrophy, and scarring	1	1	2.63158	47.8824	0.0208791	1	1	1	IKBKG;
Status epilepticus	1	9	2.63158	5.36751	0.173309	1	1	1	POLG;
Steppage' gait	1	12	2.63158	4.02675	0.224292	1	1	1	POLG;
Stimulation sensitive generalized myoclonus (stage 3)	1	1	2.63158	47.8824	0.0208791	1	1	1	CSTB;
Stimulation sensitive segmental myoclonus (stage 2)	1	1	2.63158	47.8824	0.0208791	1	1	1	CSTB;
Stippled epiphyses	1	4	2.63158	12.0602	0.0810018	1	1	1	DHCR7;
Strabismus	5	128	13.1579	1.874	0.123604	1	1	1	IKBKG; KDM5C; DLG3; DHCR7; BCAP31;
Streaks and whorls	1	1	2.63158	47.8824	0.0208791	1	1	1	IKBKG;
Submucosal macrophages filled with sphingolipids	1	1	2.63158	47.8824	0.0208791	1	1	1	PSAP;
Subsarcolemmal accumulations of abnormally shaped mitochondria seen on electron microscopy	1	2	2.63158	24.0603	0.0413335	1	1	1	POLG;
Subsarcolemmal accumulations of abnormally shaped mitochondria seen with electronmicroscopy	1	1	2.63158	47.8824	0.0208791	1	1	1	POLG;
Subset of patients have cytochrome c oxidase deficiency (see	1	16	2.63158	3.02069	0.28753	1	1	1	NDUFS8;
Subungual keratotic tumors	1	1	2.63158	47.8824	0.0208791	1	1	1	IKBKG;
Supernumerary nipple	1	2	2.63158	24.0603	0.0413335	1	1	1	IKBKG;
Supernumerary vertebrae	1	2	2.63158	24.0603	0.0413335	1	1	1	DHODH;
Supraventricular tachycardia (SVtach)	1	1	2.63158	47.8824	0.0208791	1	1	1	NAA10;
Sural nerve biopsy shows loss of large and small myelinated axons	1	1	2.63158	47.8824	0.0208791	1	1	1	POLG;
Survival to advanced age	1	1	2.63158	47.8824	0.0208791	1	1	1	DMD;
Susceptibility conferred by 9-SNP haplotype in malic enzyme 2 (ME2,	1	1	2.63158	47.8824	0.0208791	1	1	1	ME2;
Susceptibility conferred by mutation in the major histocompatibility complex, class I, B gene (HLA-B,	1	1	2.63158	47.8824	0.0208791	1	1	1	HLA-B;
Symmetrical rhizomelic limb shortening	1	1	2.63158	47.8824	0.0208791	1	1	1	PEX7;
Syndactyly	2	47	5.26316	2.0473	0.257068	1	1	1	NAA10; DHODH;
Syndactyly of second and third toes	1	1	2.63158	47.8824	0.0208791	1	1	1	DHCR7;
Systemic amyloidosis may occur	1	1	2.63158	47.8824	0.0208791	1	1	1	TNFRSF1A;
Talipes calcaneovalgus	1	4	2.63158	12.0602	0.0810018	1	1	1	DHCR7;
Talipes calcaneus	1	1	2.63158	47.8824	0.0208791	1	1	1	KDM5C;
Teeth	7	228	18.4211	1.47211	0.189605	1	1	1	IKBKG; NAA10; KDM5C; DLG3; DHODH; DHCR7; TCIRG1;
Testicular atrophy	1	6	2.63158	8.04679	0.11907	1	1	1	HPRT1;
Testicular atrophy (in a subset of patients)	1	1	2.63158	47.8824	0.0208791	1	1	1	POLG;
Thick, dense skull	1	1	2.63158	47.8824	0.0208791	1	1	1	TCIRG1;
Thick distal phalanges	1	1	2.63158	47.8824	0.0208791	1	1	1	KDM5C;
Thick ears	1	5	2.63158	9.65294	0.100232	1	1	1	INS;
Thick eyelids	1	1	2.63158	47.8824	0.0208791	1	1	1	NAA10;
Thin, sparse hair (childhood)	1	1	2.63158	47.8824	0.0208791	1	1	1	IKBKG;
Thin upper lip	1	25	2.63158	1.93368	0.412014	1	1	1	KDM5C;
Three stages of disease progression - Stage 1 (subclinical), Stage 2 (early myoclonic), Stage 3 (disabling myoclonic)	1	1	2.63158	47.8824	0.0208791	1	1	1	CSTB;
Thumb hypoplasia	1	2	2.63158	24.0603	0.0413335	1	1	1	DHODH;
Tongue fasciculations	1	5	2.63158	9.65294	0.100232	1	1	1	UBA1;
Torsade de pointes	1	3	2.63158	16.0669	0.0613717	1	1	1	NAA10;
Two families have been reported (last curated December 2010)	1	1	2.63158	47.8824	0.0208791	1	1	1	CA12;
Ulnar hypoplasia	1	1	2.63158	47.8824	0.0208791	1	1	1	DHODH;
Underdeveloped clavicle	1	1	2.63158	47.8824	0.0208791	1	1	1	NAA10;
Uniformly dense skeleton	1	1	2.63158	47.8824	0.0208791	1	1	1	TCIRG1;
Unprocessed 3-oxoacyl CoA thiolase	1	1	2.63158	47.8824	0.0208791	1	1	1	PEX7;
Upper motor neuron signs (in some patients)	1	1	2.63158	47.8824	0.0208791	1	1	1	PNPLA6;
Upslanting palpebral fissures (1 family)	1	1	2.63158	47.8824	0.0208791	1	1	1	DLG3;
Upslanting palpebral fissures	1	20	2.63158	2.41685	0.345737	1	1	1	KDM5C;
Upward gaze paresis	1	1	2.63158	47.8824	0.0208791	1	1	1	POLG;
Upward slanting palpebral fissures	1	4	2.63158	12.0602	0.0810018	1	1	1	PEX7;
Ureteropelvic junction obstruction	1	5	2.63158	9.65294	0.100232	1	1	1	DHCR7;
Ureters	2	36	5.26316	2.67269	0.172012	1	1	1	NAA10; DHCR7;
Uric acid tophi	1	1	2.63158	47.8824	0.0208791	1	1	1	HPRT1;
Urinary excretion of lysine and cystine	2	5	5.26316	19.2103	0.00408121	1	1	1	SPINK1; CTRC;
Usual age of onset in the 20s and 30s	1	1	2.63158	47.8824	0.0208791	1	1	1	DMD;
Usually asymptomatic	1	7	2.63158	6.89889	0.137524	1	1	1	SEC63;
Usually no organomegaly	1	1	2.63158	47.8824	0.0208791	1	1	1	CTSA;
Usual onset before age 6 years and death by age 20	1	1	2.63158	47.8824	0.0208791	1	1	1	DMD;
Uveitis	1	3	2.63158	16.0669	0.0613717	1	1	1	IKBKG;
Variable age at onset	1	6	2.63158	8.04679	0.11907	1	1	1	TNFRSF1A;
Variable age at onset (infant to adult)	1	1	2.63158	47.8824	0.0208791	1	1	1	PSAP;
Variable age at onset, range from infancy to adulthood	1	1	2.63158	47.8824	0.0208791	1	1	1	ATP8B1;
Variable age at onset (range infancy to adult)	1	1	2.63158	47.8824	0.0208791	1	1	1	PGK1;
Variable frequency and severity	1	1	2.63158	47.8824	0.0208791	1	1	1	ATP8B1;
Variable severity	1	55	2.63158	0.879135	0.692189	1	1	1	PSAP;
Variant Lesch-Nyhan, 1.5-8% HPRT activity with neurologic abnormalities, but no self-injurious behavior	1	1	2.63158	47.8824	0.0208791	1	1	1	HPRT1;
Vascular	5	215	13.1579	1.11572	0.472393	1	1	1	NAA10; SPINK1; DHCR7; CTRC; SEC63;
Ventral septal defect (VSD)	1	1	2.63158	47.8824	0.0208791	1	1	1	NAA10;
Ventricular septal defect	1	52	2.63158	0.929845	0.671444	1	1	1	DHCR7;
Ventricular tachycardia (Vtach)	1	1	2.63158	47.8824	0.0208791	1	1	1	NAA10;
Vestibular dysfunction	1	5	2.63158	9.65294	0.100232	1	1	1	POLG;
Visual blackouts (stage 1)	1	1	2.63158	47.8824	0.0208791	1	1	1	CSTB;
Visual disturbances	1	1	2.63158	47.8824	0.0208791	1	1	1	POLG;
Visual field loss	1	1	2.63158	47.8824	0.0208791	1	1	1	MVK;
Visual loss, progressive (in most patients)	1	1	2.63158	47.8824	0.0208791	1	1	1	PNPLA6;
Voice	1	67	2.63158	0.721702	0.763137	1	1	1	DHCR7;
Vomiting	4	86	10.5263	2.2324	0.101159	1	1	1	POLG; MVK; HPRT1; DHCR7;
Waddling gait	1	23	2.63158	2.10175	0.386327	1	1	1	DMD;
Waldenstrom macroglobulinemia	1	1	2.63158	47.8824	0.0208791	1	1	1	MYD88;
Weakness	2	16	5.26316	6.01147	0.0423785	1	1	1	PSAP; DMD;
Weight	4	122	10.5263	1.57371	0.247796	1	1	1	CA12; INS; DHCR7; TCIRG1;
Widespread hemangiomas	1	1	2.63158	47.8824	0.0208791	1	1	1	CTSA;
Wiry, coarse hair (childhood)	1	1	2.63158	47.8824	0.0208791	1	1	1	IKBKG;
Withdrawal	1	1	2.63158	47.8824	0.0208791	1	1	1	POLG;
Wrinkled forehead	1	1	2.63158	47.8824	0.0208791	1	1	1	NAA10;
X-linked	2	25	5.26316	3.84821	0.0942736	1	1	1	NAA10; DMD;
X-linked dominant	1	60	2.63158	0.805886	0.723962	1	1	1	IKBKG;
X-linked recessive	9	99	23.6842	4.35734	0.00012649	1	1	1	NAA10; KDM5C; UBA1; PGK1; IGBP1; HPRT1; DMD; DLG3; BCAP31;
Young-adult onset (18-30 years) of sensory ataxia	1	1	2.63158	47.8824	0.0208791	1	1	1	POLG;
1.5% hypoxanthine phosphoribosyltransferase (HPRT) activity	1	1	2.63158	47.8824	0.0208791	1	1	1	HPRT1;

## Sheet: COSMIC
Analysis: COSMIC
Dataset name: DEGs by SAM
Number of genes in the dataset: 299
Number of genes in the dataset (which are available in COSMIC database) :293
Number of genes in background: 18585
Is analysis quantitative: No
						Corrected p-values
COSMIC	No. of genes in the dataset	No. of genes in the background dataset	Percentage of genes	Fold enrichment	P-value (Hypergeometric test)	Bonferroni method	BH method	Q-value (Storey-Tibshirani method)	genes mapped (from input data set)
skin	153	11549	52.2184	0.840341	0.999805	1	1	1	PSMD6; CEP57; TMEM59; MAPK8IP1; TXNL1; CLDN10; HAP1; PLOD3; STK19; PABPC4; SLC4A4; MKNK1; KDM5C; ACTN4; DHRS12; ATG9A; CA12; ZNF33B; YWHAB; YES1; XBP1; USF2; TPT1; TNFRSF1A; SPRR2D; SPINK1; BNIP3; SNRNP70; FSCN1; ST6GAL1; SIAH2; PDIA2; SGTA; SLC39A8; ACSM3; RPS24; RPL24; RPL22; RPL9; RPL4; RPL3; BRD2; REG1B; RAP1GAP; RABGGTB; PYGB; MTUS1; PSAP; PRSS3; PRPS2; DNAJC11; PRG2; PPP4C; PPP1CA; CTSA; PO…
prostate	132	9587	45.0512	0.873382	0.989686	1	1	1	PSMD6; SFI1; CEP57; TMEM59; MAPK8IP1; GPR37L1; CCNG1; PLOD3; CCNC; STK19; PABPC4; SLC4A4; TPST2; NAA10; KDM5C; AP3B2; ACTN4; ATG9A; CA12; YES1; USF2; TM7SF2; TCEB2; TCEA1; TALDO1; SRP54; FSCN1; SKIV2L; ST6GAL1; PDIA2; SLC39A8; CELA2A; SARS; ACSM3; RPS27A; RPS18; RPS7; RPL31; RPL11; RPL5; BRD2; REG1B; REG1A; BCAT1; RAB40C; LYRM1; PSAP; PRSS3; PRPS2; DNAJC11; INTS10; CTSA; POLG; PNLIPRP1; PLA2G1B; …
biliary tract	14	1799	4.77816	0.493952	0.999384	1	1	1	SLC4A4; XBP1; SSFA2; RPL11; BRD2; PGK1; ICA1; GATM; ANGEL1; KDM2A; ALDOA; DMD; CPA3; AP3S1;
CancerGeneCensus geneList	7	503	2.38908	0.883938	0.683196	1	1	1	KDM5C; TCEA1; RPL22; RPL10; RPL5; MYD88; LASP1;
lung	219	15353	74.744	0.904796	0.99976	1	1	1	PSMD6; CEP57; MAPK8IP1; TXNL1; GPR37L1; CCPG1; CLDN10; MCFD2; IFT20; HAP1; CCNG1; PLOD3; CCNC; STK19; CD164; PABPC4; SLC4A4; MKNK1; IKBKG; SLC43A1; TPST2; NAA10; CAPNS1; KDM5C; CAPN1; AP3B2; ACTN4; DHRS12; ATG9A; CA12; ZNF33B; ZNF22; YES1; XBP1; USF2; UCN; UBA1; TUFM; TNFRSF1A; TM7SF2; TCEA1; TALDO1; SSFA2; SRP54; BNIP3; FSCN1; SKIV2L; SIAH2; PDIA2; SGTA; CELA2A; SARS; ACSM3; RPS26; RPS24; RPS18;…
autonomic ganglia	9	736	3.07167	0.776464	0.82474	1	1	1	CCPG1; CCNG1; RPS4X; PDGFA; SIX6; CCDC28A; PHC2; DDB1; PRPF8;
meninges	7	447	2.38908	0.994675	0.560396	1	1	1	PSMD6; CCPG1; MKNK1; KDM5C; ATG9A; SLC25A5; UBR4;
kidney	197	13456	67.2355	0.928651	0.978958	1	1	1	PSMD6; SFI1; CEP57; TMEM59; MAPK8IP1; TXNL1; GPR37L1; CCPG1; CLDN10; HAP1; CCNG1; PLOD3; CCNC; PABPC4; SLC4A4; MKNK1; IKBKG; SLC43A1; TPST2; CAPNS1; KDM5C; CAPN1; AP3B2; ACTN4; HSD17B8; ATG9A; CA12; ZNF33B; ZNF22; YWHAB; YES1; USF2; UBA1; TUFM; TNFRSF1A; TM7SF2; TALDO1; SSR4; SSFA2; SRP54; BNIP3; SNRNP70; FSCN1; SKIV2L; ST6GAL1; SIAH2; SGTA; CELA2A; SARS; ACSM3; RPS27A; RPS26; RPS24; RPS23; RPS18…
endometrium	163	12807	55.6314	0.807322	0.999999	1	1	1	SFI1; CEP57; MAPK8IP1; TXNL1; GPR37L1; CCPG1; TMSB10; HAP1; CCNG1; PLOD3; PABPC4; SLC4A4; MKNK1; IKBKG; SLC43A1; KDM5C; CAPN1; AP3B2; ACTN4; ATG9A; CA12; ZNF33B; ZNF22; YES1; XBP1; USF2; UBA1; TUFM; TNFRSF1A; TCEA1; SSR4; SSFA2; SRP54; SPRR2D; SPINK1; BNIP3; SNRNP70; ST6GAL1; SIAH2; SGTA; CELA2A; SARS; ACSM3; RPS26; RPS24; RPS12; RPS6; RPS3A; RPL17; RPL4; BRD2; REG1B; RBM3; RAP1GAP; RANGAP1; RABG…
stomach	11	1289	3.75427	0.541766	0.992953	1	1	1	RPS12; BRD2; PRKRIR; HDGF; ANPEP; CCDC28A; DMD; CSNK1G2; AP3S1; TUBA3D; PACSIN2;
large intestine	267	17427	91.1263	0.971818	0.972757	1	1	1	PSMD6; SFI1; CEP57; EI24; TMEM59; MAPK8IP1; TXNL1; GPR37L1; CCPG1; TMSB10; CLDN10; MCFD2; HAP1; CCNG1; PLOD3; CCNC; STK19; CD164; PABPC4; SLC4A4; MKNK1; IKBKG; SLC43A1; TPST2; NAA10; CAPNS1; KDM5C; CAPN1; AP3B2; ACTN4; DHRS12; HSD17B8; ATG9A; CA12; ZNF33B; ZNF22; YWHAB; YES1; XBP1; USF2; UBA1; TUFM; TPT1; TNFRSF1A; TM7SF2; TCEB2; TCEA1; TALDO1; SSFA2; SRP54; SRP19; BNIP3; SNRNP70; FSCN1; SKIV2L; …
parathyroid	4	202	1.36519	1.25908	0.394582	1	1	1	CD164; ACSM3; EIF4G1; AP3S1;
soft tissue	2	186	0.682594	0.685394	0.79442	1	1	1	SIX6; MAP1A;
central nervous system	152	12014	51.8771	0.802536	0.999998	1	1	1	PSMD6; SFI1; MAPK8IP1; TXNL1; GPR37L1; CCPG1; MCFD2; HAP1; CCNG1; PLOD3; CCNC; CD164; PABPC4; SLC4A4; MKNK1; SLC43A1; TPST2; CAPNS1; KDM5C; CAPN1; ACTN4; HSD17B8; CA12; ZNF33B; USF2; UBA1; TNFRSF1A; TM7SF2; TCEB2; TCEA1; SSR4; SSFA2; SRP54; BNIP3; SKIV2L; ST6GAL1; PDIA2; SGTA; SLC39A8; CELA2A; SARS; ACSM3; RPS26; RPS12; RPS4X; RPL37A; RPL21; RPL11; RPL10; RPL9; RPL5; BRD2; REG1B; RBM3; RAP1GAP; R…
eye	4	461	1.36519	0.551714	0.935015	1	1	1	CTSA; COG4; LANCL1; CELA3A;
ovary	151	12007	51.5358	0.797721	0.999999	1	1	1	SFI1; CEP57; EI24; TMEM59; MAPK8IP1; GPR37L1; CCPG1; CLDN10; HAP1; PLOD3; SLC4A4; SLC43A1; NAA10; KDM5C; CAPN1; AP3B2; ACTN4; CA12; ZNF33B; YWHAB; YES1; UBA1; TUFM; TNFRSF1A; TM7SF2; TCEA1; SRP54; SNRNP70; FSCN1; SKIV2L; SIAH2; SGTA; CELA2A; SARS; ACSM3; RPS27A; RPS24; RPS6; RPS3A; RPL37A; RPL37; RPL10; RPL7; BRD2; RBM3; RAP1GAP; RABGGTB; BCAT1; MTUS1; PSMB5; PSAP; PRSS3; PRPS2; PRKRIR; DNAJC11; …
bone	20	1330	6.82594	0.954273	0.620489	1	1	1	CLDN10; SLC4A4; AP3B2; TNFRSF1A; TALDO1; FSCN1; BRD2; RAB40C; MTUS1; PKM; ORC5; HDLBP; HDGF; UFL1; UBR4; C4orf46; DMD; CPA2; TUBA3D; CTRC;
240 NB cases mutantgeneList	46	3941	15.6997	0.7405	0.993244	1	1	1	TXNL1; CCNC; SLC4A4; TPST2; CAPN1; TNFRSF1A; SRP19; SKIV2L; RPL7; RANGAP1; PRSS3; PRPS2; PRG2; PPP1CA; PNLIP; PKM; SERPINI2; ATP8B1; PDGFA; NUCB2; IMPA2; IGBP1; HDLBP; ANPEP; GLRB; SND1; TBL2; GAS8; RSL1D1; GAPDH; TMEM184B; DNMT1; DDB1; CSNK1G2; CPA1; TUBA3D; ATXN2L; PACSIN2; CHN2; B4GAT1; PNPLA6; PRPF8; CEL; COG5; TUBA1B; TCIRG1;
haematopoietic and lymphoid tissue	114	8977	38.9078	0.805548	0.999547	1	1	1	CEP57; TMEM59; CCPG1; HAP1; PLOD3; CD164; SLC4A4; MKNK1; SLC43A1; TPST2; KDM5C; CAPN1; DHRS12; ZNF33B; XBP1; UBA1; TNFRSF1A; TM7SF2; TALDO1; SSR4; SSFA2; SRP54; SKIV2L; ST6GAL1; SIAH2; PDIA2; SGTA; CELA2A; ACSM3; RPS24; RPS13; RPS3A; RPL37A; RPL37; RPL29; RPL21; RPL10; RPL9; RPL7; REG1B; REG1A; RBM3; PYGB; MTUS1; PSMB2; PRPS2; PRG2; PPP4C; INTS10; PPP1CA; CTSA; POLG; PNLIPRP1; PNLIP; PEX7; PDGFA;…
breast	206	14924	70.3072	0.875554	0.999986	1	1	1	PSMD6; SFI1; EI24; TMEM59; MAPK8IP1; TXNL1; GPR37L1; CCPG1; CLDN10; MCFD2; HAP1; PLOD3; CCNC; STK19; CD164; PABPC4; SLC4A4; MKNK1; SLC43A1; NAA10; KDM5C; CAPN1; AP3B2; ACTN4; DHRS12; HSD17B8; ATG9A; CA12; ZNF33B; ZNF22; YWHAB; XBP1; UBA1; TUFM; TPT1; TNFRSF1A; TCEA1; TALDO1; SSR4; SSFA2; SRP19; BNIP3; FSCN1; SKIV2L; ST6GAL1; PDIA2; CELA2A; SARS; ACSM3; RPS26; RPS18; RPS12; RPS6; RPS4X; RPL41; RPL…
upper aerodigestive tract	77	6364	26.2799	0.767532	0.99872	1	1	1	SFI1; TXNL1; GPR37L1; CLDN10; MCFD2; HAP1; PLOD3; CCNC; SLC4A4; TPST2; AP3B2; UBA1; TUFM; TPT1; ST6GAL1; SLC39A8; CELA2A; ACSM3; RPL7; BRD2; REG1A; RANGAP1; PYGB; MTUS1; PSMB5; PSAP; PRKRIR; PPP1CA; CTSA; POLG; PNLIP; PLA2G1B; PKM; SERPINI2; PGK1; CELA2B; P4HB; NRCAM; NMT1; MVK; ME2; MAP1A; LAMP1; AQP8; ICA1; HLA-B; HLA-A; HDLBP; HDGF; GSTM3; ANPEP; ABR; GPI; GP2; GLRB; SND1; TBL2; GAS8; GAPDH; C…
cervix	40	2590	13.6519	0.979823	0.582214	1	1	1	SFI1; CCPG1; SLC4A4; MKNK1; CAPNS1; ACTN4; DHRS12; UBA1; SRP19; SNRNP70; RPS27A; REG1B; RANGAP1; PYGB; PRPS2; PRKRIR; POLG; PGK1; P2RX1; NRCAM; NFE2L1; MAP1A; ICA1; HLA-A; HDLBP; ANPEP; ABR; GOT2; GAPDH; FNTA; UFL1; ANGEL1; UBR4; ALDOA; EIF4G1; AP3S1; MGLL; PACSIN2; PNPLA6; TUBA1B;
thyroid	113	8760	38.5666	0.818262	0.998803	1	1	1	PSMD6; SFI1; CEP57; MAPK8IP1; CCPG1; MCFD2; HAP1; PLOD3; STK19; PABPC4; SLC4A4; CAPNS1; AP3B2; DHRS12; UBA1; TUFM; TNFRSF1A; TM7SF2; TALDO1; SRP19; SNRNP70; SKIV2L; PDIA2; RPS4X; RPL3; BRD2; REG1B; RBM3; RAP1GAP; RANGAP1; PYGB; MTUS1; PRSS3; PRPS2; DNAJC11; PRG2; PPP4C; PLA2G1B; SERPINI2; PEX7; SARAF; PDGFA; NUCB2; NRTN; NRCAM; NMT1; LRRC37A2; MYD88; MVK; MTIF2; DNAJB9; MAP1A; ARHGDIA; LASP1; KLK…
liver	198	14176	67.5768	0.885959	0.99975	1	1	1	PSMD6; SFI1; CEP57; EI24; TMEM59; MAPK8IP1; TXNL1; CCPG1; CLDN10; MCFD2; HAP1; CCNG1; PLOD3; PABPC4; SLC4A4; MKNK1; SLC43A1; CAPNS1; KDM5C; CAPN1; AP3B2; ACTN4; HSD17B8; ATG9A; CA12; ZNF33B; ZNF22; YWHAB; YES1; USF2; UBA1; TUFM; TNFRSF1A; TM7SF2; TCEA1; SSFA2; SRP54; SNRNP70; FSCN1; SKIV2L; ST6GAL1; PDIA2; SGTA; SLC39A8; CELA2A; SARS; ACSM3; RPS27A; RPS24; RPS13; RPS3A; RPL37; RPL36AL; RPL29; RPL…
pancreas	175	12286	59.727	0.903509	0.990899	1	1	1	PSMD6; SFI1; CEP57; EI24; MAPK8IP1; TXNL1; CCPG1; CLDN10; HAP1; PLOD3; SLC4A4; SLC43A1; NAA10; CAPNS1; KDM5C; AP3B2; ACTN4; ATG9A; ZNF33B; ZNF22; YES1; XBP1; UBA1; TUFM; TPT1; TNFRSF1A; TM7SF2; TCEA1; TALDO1; SSFA2; SRP54; SPRR2D; SPINK1; SNRNP70; FSCN1; SKIV2L; SIAH2; PDIA2; SLC39A8; SARS; ACSM3; RPS27A; RPS18; RPS13; RPL31; RPL30; RPL22; RPL11; RPL10; BRD2; REG1B; REG1A; RAP1GAP; RABGGTB; BCAT1…
neuroblastoma	9	744	3.07167	0.768115	0.833962	1	1	1	CCPG1; CCNG1; RPS4X; PDGFA; SIX6; CCDC28A; PHC2; DDB1; PRPF8;
oesophagus	68	5660	23.2082	0.762142	0.997778	1	1	1	TXNL1; CCPG1; CCNC; SLC4A4; CAPN1; AP3B2; ACTN4; ZNF33B; YWHAB; UBA1; SRP19; ST6GAL1; SARS; RPS24; RPL31; RPL5; REG1B; PSMB5; PRPS2; PRKRIR; INTS10; CTSA; PNLIP; PLA2G1B; SERPINI2; ATP6V0C; PGK1; ACP1; P4HB; NRCAM; NME4; NFE2L1; MTIF2; MAP1A; PAIP2B; KLK1; IMPA2; ICA1; HPRT1; HDGF; GTF3A; PDCD4; SH3YL1; GAS8; RSL1D1; COG4; TMEM184B; UFL1; PUM2; ANGEL1; UBR4; PHF8; KDM2A; TXLNA; EIF4G1; EEF1B2; DP…
adrenal gland	1	53	0.341297	1.20849	0.56976	1	1	1	KDM5C;
urinary tract	202	13085	68.942	0.979218	0.733403	1	1	1	PSMD6; SFI1; CEP57; TMEM59; MAPK8IP1; TXNL1; GPR37L1; CCPG1; HAP1; PLOD3; CCNC; PABPC4; SLC4A4; MKNK1; IKBKG; SLC43A1; TPST2; KDM5C; CAPN1; AP3B2; ACTN4; DHRS12; HSD17B8; ATG9A; CA12; ZNF33B; YWHAB; YES1; UBA1; TUFM; TPT1; TNFRSF1A; TM7SF2; TCEB2; TALDO1; SSFA2; SRP54; SRP19; SPINK1; BNIP3; FSCN1; SKIV2L; ST6GAL1; PDIA2; SGTA; SLC39A8; CELA2A; SARS; ACSM3; RPS27A; RPS18; RPS13; RPS7; RPS6; RPS4X;…
small intestine	1	196	0.341297	0.326831	0.956336	1	1	1	LRRC37A2;
salivary gland	4	555	1.36519	0.458273	0.976968	1	1	1	NRCAM; EIF4G1; PHC2; CHN2;
