# Supplementary material for: Transcriptome analysis of the procession from chronic pancreatitis to pancreatic cancer and metastatic pancreatic cancer
Source: Sci Rep. 2021 Feb 9;11:3409. doi: 10.1038/s41598-021-83015-4 (PMC7873308; doi:10.1038/s41598-021-83015-4)
Supplement: Supplementary file 8 — Supplementary Table S7. [file 41598_2021_83015_MOESM8_ESM.xlsx]

## Sheet: Sheet1
Merged colors	Number of genes
turquoise	1233
blue	998
brown	898
yellow	871
green	842
red	736
black	599
pink	396
magenta	335
purple	293
greenyellow	284
tan	230
salmon	112
cyan	108
midnightblue	98
lightcyan	81
grey60	80
lightgreen	47
lightyellow	47
grey	758
