# Supplementary material for: Transcriptome analysis of the procession from chronic pancreatitis to pancreatic cancer and metastatic pancreatic cancer
Source: Sci Rep. 2021 Feb 9;11:3409. doi: 10.1038/s41598-021-83015-4 (PMC7873308; doi:10.1038/s41598-021-83015-4)
Supplement: Supplementary file 9 — Supplementary Table S8. [file 41598_2021_83015_MOESM9_ESM.xlsx]

## Sheet: gobpall
modulecolor	ID	Description	GeneRatio	BgRatio	pvalue	p.adjust	qvalue	geneID	Count
turquoise	GO:0030198	extracellular matrix organization	85/1152	334/17913	5.68542e-29	3.14176e-25	2.31486e-25	MMP20/PDPN/ELN/VCAN/FN1/HAS1/COL3A1/COL1A2/ADAMTS2/COL1A1/MATN3/FOXF2/ITGAX/COL8A1/ITGA1/MMP11/FOXF1/COL10A1/FAP/FOXC1/ITGA2/COL6A2/COL4A5/COL16A1/MFAP5/ATP7A/LOXL1/LAMA2/MYO1E/CD47/COL11A1/LOX/MMP2/AEBP1/ITGAV/COL4A1/ABL1/ITGA5/ITGB5/MMP19/CYP1B1/APBB2/COMP/APP/KLK2/FBLN2/ITGB1/HSPG2/ITGA6/FMOD/SPP1/LAMC2/EFEMP2/EMILIN1/SULF1/CCN2/COL4A2/CAPN2/P4HA1/PHLDB1/PECAM1/GAS6/LAMA4/FBLN1/LUM/COL6A3/BGN/…	85
	GO:0043062	extracellular structure organization	91/1152	387/17913	3.61111e-28	9.97749e-25	7.35145e-25	MMP20/PDPN/ELN/VCAN/FN1/HAS1/COL3A1/PRKACG/COL1A2/SOAT2/ADAMTS2/COL1A1/MATN3/PRKACB/FOXF2/ITGAX/COL8A1/ITGA1/MMP11/FOXF1/COL10A1/FAP/FOXC1/ITGA2/COL6A2/COL4A5/COL16A1/MFAP5/ATP7A/LOXL1/LAMA2/MYO1E/CD47/COL11A1/LOX/MMP2/AEBP1/ITGAV/COL4A1/ABL1/ITGA5/ITGB5/MMP19/CYP1B1/APBB2/COMP/APP/KLK2/FBLN2/ITGB1/HSPG2/ITGA6/FMOD/SPP1/LAMC2/EFEMP2/EMILIN1/SULF1/CCN2/COL4A2/CAPN2/P4HA1/PHLDB1/PECAM1/GAS6/LAMA4/F…	91
	GO:0031589	cell-substrate adhesion	68/1152	322/17913	1.33238e-18	2.45425e-15	1.8083e-15	PDPN/FN1/COL3A1/NPY2R/COL1A1/CCL25/EDA/COL8A1/ITGA1/FOXF1/LIMS1/ECM2/ITGA2/COL17A1/PIP5K1A/BST1/FZD7/ROCK1/ADAM9/COL16A1/NEDD9/DOCK1/DLC1/NF2/OLFM4/ITGAV/ACTN1/S100A10/THY1/WASHC2C/ABL1/ITGA5/ITGB5/BCAM/RAC1/PPFIA1/ITGB1/ITGA6/PTN/ILK/PIK3R1/EMILIN1/CEACAM6/FERMT2/VCL/ID1/CCN2/APOD/RASA1/PLAU/PECAM1/GAS6/FBLN1/AXL/ITGB4/CD34/CCN1/TACSTD2/SFRP1/JAM3/TSC1/IQGAP1/TEK/POSTN/MELTF/THBS1/NID2/LAMC1	68
	GO:0007160	cell-matrix adhesion	48/1152	214/17913	1.47442e-14	2.03692e-11	1.50081e-11	FN1/COL3A1/CCL25/EDA/ITGA1/LIMS1/ECM2/ITGA2/COL17A1/PIP5K1A/BST1/ROCK1/ADAM9/COL16A1/DLC1/NF2/ITGAV/ACTN1/S100A10/THY1/ABL1/ITGB5/BCAM/RAC1/PPFIA1/ITGB1/ITGA6/ILK/PIK3R1/EMILIN1/CEACAM6/FERMT2/VCL/CCN2/APOD/RASA1/PLAU/PECAM1/ITGB4/CD34/SFRP1/JAM3/TSC1/IQGAP1/TEK/POSTN/THBS1/NID2	48
	GO:0007178	transmembrane receptor protein serine/threonine kinase signaling pathway	59/1152	323/17913	2.34934e-13	2.59649e-10	1.9131e-10	DAB2/BMP10/COL3A1/SMAD9/ETV2/CDKN2B/AMHR2/COL1A2/CBL/TBXT/CILP/MSX2/SFRP4/STK11/LRRC32/WNT5A/ADAM9/TGFB1I1/ACVR2A/DKK1/MAP3K7/CREB1/CHRDL1/LTBP2/ZFYVE16/FZD1/LOX/ABL1/ITGB5/ACVR1/LDLRAD4/COMP/SMURF2/FMOD/ZEB1/WWTR1/ILK/EMILIN1/SULF1/FERMT2/HSPA5/ID1/SMAD4/NBL1/GLG1/SDCBP/CCN1/SKI/SFRP1/FBN1/FOS/SMAD7/TGFBR2/TGFB3/FGF8/LTBP1/ADAM17/THBS1/HTRA1	59
	GO:0071559	response to transforming growth factor beta	49/1152	239/17913	3.02983e-13	2.79047e-10	2.05603e-10	DAB2/COL3A1/SMAD9/CDKN2B/COL1A2/CBL/CILP/COL1A1/ZFHX3/LIMS1/STK11/LRRC32/WNT5A/ROCK1/ADAM9/TGFB1I1/MXRA5/MAP3K7/CREB1/LTBP2/PENK/LOX/ITGB5/ACVR1/LDLRAD4/SMURF2/FMOD/ZEB1/EMILIN1/FERMT2/HSPA5/ID1/COL4A2/NR3C1/SMAD4/GLG1/SDCBP/SKI/SFRP1/FBN1/FOS/SMAD7/TGFBR2/TGFB3/LTBP1/POSTN/ADAM17/THBS1/HTRA1	49
	GO:0034330	cell junction organization	53/1152	277/17913	5.94326e-13	4.69178e-10	3.45692e-10	RUNX1/FN1/CLDN9/CDH12/NPHP4/PATJ/LIMS1/EPB41L3/ITGA2/COL17A1/F2R/PIP5K1A/RAPGEF2/ROCK1/COL16A1/PKN2/CDH8/DLC1/NF2/SNAI2/ACTN1/S100A10/HIPK1/CD9/THY1/ABL1/ITGA5/RAP1B/RAC1/ITGA6/LAMC2/FLNC/ILK/FERMT2/VCL/APOD/CDH11/ITGB4/RAP1A/CAPZA1/PRKCI/SFRP1/GJA1/TSC1/SMAD7/IQGAP1/TGFB3/TEK/CDH4/CDH15/THBS1/PRKACA/LAMC1	53
	GO:0001501	skeletal system development	73/1152	479/17913	4.15941e-12	2.74568e-09	2.02303e-09	BMP10/ANXA2/HOXA11/COL3A1/HOXD13/SERPINH1/PAX5/SHOX/WASF2/TBX1/COL1A2/CCN4/CHAD/TBXT/COL1A1/LEP/MATN3/THPO/HOXA9/MDFI/COL10A1/HOXB2/TWIST1/HOXC6/MSX2/FOXC1/PCSK5/SFRP4/CHSY1/ARID5B/WNT5A/OSR2/NFIB/ACVR2A/PSEN1/ATP7A/HOXD9/COL11A1/HDAC4/SNAI2/LOX/MMP2/CREB3L2/PRRX1/COMP/ZEB1/ZMPSTE24/SULF1/CCN2/MGP/CDH11/PRELP/SNX19/GLG1/LUM/CTSK/IGF1/CCN1/FRZB/SKI/SP3/SFRP1/GJA1/FBN1/EFEMP1/LOXL2/TGFBR2/TGFB3/TEK…	73
	GO:0034329	cell junction assembly	44/1152	214/17913	4.47179e-12	2.74568e-09	2.02303e-09	RUNX1/FN1/NPHP4/PATJ/LIMS1/EPB41L3/ITGA2/COL17A1/PIP5K1A/RAPGEF2/ROCK1/COL16A1/PKN2/DLC1/SNAI2/ACTN1/S100A10/HIPK1/CD9/THY1/ABL1/ITGA5/RAP1B/RAC1/ITGA6/LAMC2/FLNC/ILK/FERMT2/VCL/APOD/ITGB4/RAP1A/CAPZA1/PRKCI/SFRP1/GJA1/TSC1/SMAD7/IQGAP1/TEK/THBS1/PRKACA/LAMC1	44
	GO:0071560	cellular response to transforming growth factor beta stimulus	46/1152	233/17913	6.52791e-12	3.60732e-09	2.65789e-09	DAB2/COL3A1/SMAD9/CDKN2B/COL1A2/CBL/CILP/COL1A1/LIMS1/STK11/LRRC32/WNT5A/ADAM9/TGFB1I1/MAP3K7/CREB1/LTBP2/PENK/LOX/ITGB5/ACVR1/LDLRAD4/SMURF2/FMOD/ZEB1/EMILIN1/FERMT2/HSPA5/ID1/COL4A2/NR3C1/SMAD4/GLG1/SDCBP/SKI/SFRP1/FBN1/FOS/SMAD7/TGFBR2/TGFB3/LTBP1/POSTN/ADAM17/THBS1/HTRA1	46
blue	GO:0006397	mRNA processing	79/939	499/17913	6.67616e-19	3.30937e-15	2.74425e-15	PABPC1/CDK11A/PTBP3/YBX1/SFPQ/AKAP8L/NONO/MAGOH/ZC3H3/SNRNP40/GTF2H4/LSM2/SNRPF/NELFE/SUPT6H/KHDRBS3/RRP1B/PAF1/CDC5L/CCNB1/HNRNPL/POLR2H/U2AF1/LSM7/SLBP/SNRPA1/PPIH/HNRNPU/SNRPC/WDR77/SART3/PABPN1/KHDRBS1/PRDX6/POLR2G/HNRNPR/CMTR1/RBM10/RBM8A/KDM1A/SNRNP200/SRRM1/SNU13/NCBP2/SNUPN/CHTOP/PRPF6/POLR2I/DDX39B/RBM4/SRSF1/RALY/PUF60/HNRNPA2B1/SF3B2/HNRNPA0/SNRPG/USP4/C1QBP/HNRNPM/EIF4A3/HNRNPF/SNRPB/…	79
	GO:0000375	RNA splicing, via transesterification reactions	63/939	348/17913	3.24431e-18	8.04103e-15	6.66792e-15	PABPC1/YBX1/SFPQ/MAGOH/SNRNP40/LSM2/SNRPF/KHDRBS3/CDC5L/HNRNPL/POLR2H/U2AF1/LSM7/SNRPA1/PPIH/HNRNPU/SNRPC/WDR77/SART3/PABPN1/KHDRBS1/PRDX6/POLR2G/HNRNPR/RBM10/RBM8A/KDM1A/SNRNP200/SRRM1/SNU13/NCBP2/SNUPN/PRPF6/POLR2I/DDX39B/RBM4/SRSF1/RALY/PUF60/HNRNPA2B1/SF3B2/HNRNPA0/SNRPG/USP4/C1QBP/HNRNPM/EIF4A3/HNRNPF/SNRPB/RBM15B/KHSRP/PRCC/SRRT/DHX16/PTBP1/CHERP/LSM4/SRSF9/POLR2C/CPSF1/NOVA1/TRA2B/DDX39A	63
	GO:0000377	RNA splicing, via transesterification reactions with bulged adenosine as nucleophile	62/939	344/17913	7.59966e-18	9.41787e-15	7.80965e-15	PABPC1/YBX1/SFPQ/MAGOH/SNRNP40/LSM2/SNRPF/KHDRBS3/CDC5L/HNRNPL/POLR2H/U2AF1/LSM7/SNRPA1/PPIH/HNRNPU/SNRPC/WDR77/SART3/PABPN1/KHDRBS1/PRDX6/POLR2G/HNRNPR/RBM10/RBM8A/KDM1A/SNRNP200/SRRM1/SNU13/NCBP2/SNUPN/PRPF6/POLR2I/DDX39B/RBM4/SRSF1/RALY/PUF60/HNRNPA2B1/SF3B2/HNRNPA0/SNRPG/USP4/C1QBP/HNRNPM/EIF4A3/HNRNPF/SNRPB/RBM15B/PRCC/SRRT/DHX16/PTBP1/CHERP/LSM4/SRSF9/POLR2C/CPSF1/NOVA1/TRA2B/DDX39A	62
	GO:0000398	mRNA splicing, via spliceosome	62/939	344/17913	7.59966e-18	9.41787e-15	7.80965e-15	PABPC1/YBX1/SFPQ/MAGOH/SNRNP40/LSM2/SNRPF/KHDRBS3/CDC5L/HNRNPL/POLR2H/U2AF1/LSM7/SNRPA1/PPIH/HNRNPU/SNRPC/WDR77/SART3/PABPN1/KHDRBS1/PRDX6/POLR2G/HNRNPR/RBM10/RBM8A/KDM1A/SNRNP200/SRRM1/SNU13/NCBP2/SNUPN/PRPF6/POLR2I/DDX39B/RBM4/SRSF1/RALY/PUF60/HNRNPA2B1/SF3B2/HNRNPA0/SNRPG/USP4/C1QBP/HNRNPM/EIF4A3/HNRNPF/SNRPB/RBM15B/PRCC/SRRT/DHX16/PTBP1/CHERP/LSM4/SRSF9/POLR2C/CPSF1/NOVA1/TRA2B/DDX39A	62
	GO:0000086	G2/M transition of mitotic cell cycle	49/939	238/17913	9.30618e-17	9.09279e-14	7.54008e-14	TUBB4B/KIF14/TAF2/MELK/CCNA2/PBX1/CIT/AURKB/CDK1/NINL/FOXM1/CCNB1/HMGA2/HMMR/HSPA2/PLK1/CNTRL/TUBB4A/KHDRBS1/PSME3/ACTR1A/DCTN3/CCNB2/TUBG1/MAPRE1/AURKA/DCTN1/PSMF1/CKAP5/DYNC1H1/CENPF/PSMC5/CSNK1E/RAD21/TPX2/PSMD3/CLASP1/TUBA1A/PSMB4/CDK4/CDK2/CDC7/PSMB2/PSMD12/PSMD2/CALM3/PSMB6/TUBB/PSMC3	49
	GO:0044839	cell cycle G2/M phase transition	51/939	257/17913	1.1006e-16	9.09279e-14	7.54008e-14	TUBB4B/KIF14/TAF2/AKAP8L/MELK/CCNA2/PBX1/CIT/AURKB/CDK1/NINL/FOXM1/CCNB1/HMGA2/HMMR/HSPA2/PLK1/CNTRL/TUBB4A/KHDRBS1/PSME3/ACTR1A/DCTN3/CCNB2/TUBG1/MAPRE1/AURKA/DCTN1/H2AFY/PSMF1/CKAP5/DYNC1H1/CENPF/PSMC5/CSNK1E/RAD21/TPX2/PSMD3/CLASP1/TUBA1A/PSMB4/CDK4/CDK2/CDC7/PSMB2/PSMD12/PSMD2/CALM3/PSMB6/TUBB/PSMC3	51
	GO:0008380	RNA splicing	69/939	440/17913	2.03386e-16	1.44027e-13	1.19432e-13	PABPC1/PTBP3/YBX1/SFPQ/AKAP8L/NONO/MAGOH/SNRNP40/LSM2/SNRPF/SUPT6H/KHDRBS3/RRP1B/CDC5L/HNRNPL/POLR2H/U2AF1/LSM7/SNRPA1/PPIH/HNRNPU/SNRPC/WDR77/SART3/PABPN1/KHDRBS1/PRDX6/POLR2G/HNRNPR/RBM10/RBM8A/KDM1A/SNRNP200/SRRM1/SNU13/NCBP2/SNUPN/PRPF6/POLR2I/DDX39B/RBM4/SRSF1/RALY/PUF60/HNRNPA2B1/SF3B2/HNRNPA0/SNRPG/USP4/C1QBP/HNRNPM/EIF4A3/HNRNPF/SNRPB/RBM15B/KHSRP/PRCC/SRRT/DHX16/PTBP1/CHERP/LSM4/SRSF9/PO…	69
	GO:0006403	RNA localization	44/939	208/17913	1.23902e-15	7.46905e-13	6.19361e-13	RUVBL1/SFPQ/AKAP8L/MAGOH/SUPT6H/NUP155/U2AF1/SLBP/HNRNPU/RAN/PABPN1/KHDRBS1/SMG7/CCT5/CCT3/RBM8A/XPO7/SRRM1/TERF1/RAE1/NCBP2/MYO1C/NUP153/SNUPN/CHTOP/SEC13/PRPF6/DDX39B/RUVBL2/CCT2/KIF5C/SRSF1/EXOSC10/HNRNPA2B1/CKAP5/EIF4A3/RBM15B/KHSRP/HSF1/NHP2/NUP210/SRSF9/CPSF1/DDX39A	44
	GO:0033044	regulation of chromosome organization	55/939	311/17913	1.35609e-15	7.46905e-13	6.19361e-13	DDX11/GFI1/SFPQ/IGF2/AKAP8L/ESPL1/BUB1/NELFE/SUPT6H/NOC2L/PAF1/AURKB/SETDB1/CCNB1/AUTS2/BUB1B/TRIP13/CDC6/CENPE/GATA2/PLK1/MAD2L1/HNRNPU/OTUB1/TERF2IP/SART3/HMGA1/TOP2A/CCT5/CCT3/KDM1A/PARP1/TERF1/CHTOP/TRIM28/NUMA1/MTF2/JARID2/MCM2/RUVBL2/CCT2/RNF4/H2AFY/EXOSC10/HNRNPA2B1/KDM5A/CENPF/MYC/RAD21/XRCC5/TRAPPC12/CTBP1/FEN1/TTK/MKI67	55
	GO:0140014	mitotic nuclear division	47/939	237/17913	1.82921e-15	9.06739e-13	7.51901e-13	KIF14/SMC1A/NME6/IGF2/AKAP8L/ESPL1/BMP7/KIFC1/KIF11/NCAPH/SPAG5/AURKB/CCNB1/BUB1B/ZWINT/CUL7/TRIP13/KIF2C/CDC6/KIF23/CENPE/PLK1/MAD2L1/RCC1/HNRNPU/CDKN1C/POGZ/RAN/MAD2L1BP/TTN/KATNB1/NUMA1/NSFL1C/AURKA/NCAPD2/H2AFY/CENPF/PHB2/RAD21/TPX2/CLASP1/UBE2S/UBE2C/TTK/MKI67/KIF22/TGFA	47
brown	GO:0044282	small molecule catabolic process	103/829	404/17913	4.21736e-48	2.02813e-44	1.68561e-44	ACACB/GALE/GLUD2/GLUD1/CYP7A1/MAT1A/AKR1D1/OTC/ABAT/HK3/ACAA1/CYP4F11/CTH/HPD/ETFDH/GPT/DAO/TAT/CYP4A11/CYP4F12/HAO1/CYP1A1/PKLR/HAAO/SLC27A2/PRODH2/AGXT/KYNU/FABP1/PON1/APOBEC3B/FAAH/ACAT1/SDS/ENTPD5/ACADSB/HAL/AMT/DPYS/PON3/BCKDHB/AMACR/SULT1A1/HGD/EHHADH/ALDH6A1/PHYH/GUSB/PAH/SHMT1/GLDC/CDO1/ENPP4/PCCB/FAH/ETFB/HYAL1/BDH1/KHK/QPRT/ECI1/ALDH1L1/ACOX2/ENO3/ACADS/HADHB/MMUT/ALDOC/PFKL/HAGH/ACOX1/…	103
	GO:0016054	organic acid catabolic process	78/829	250/17913	1.94667e-43	3.1205e-40	2.5935e-40	ACACB/GLUD2/GLUD1/MAT1A/AKR1D1/OTC/ABAT/ACAA1/CTH/HPD/ETFDH/GPT/DAO/TAT/CYP4A11/CYP4F12/HAO1/HAAO/SLC27A2/PRODH2/AGXT/KYNU/FABP1/PON1/FAAH/ACAT1/SDS/ACADSB/HAL/AMT/PON3/BCKDHB/AMACR/HGD/EHHADH/ALDH6A1/PHYH/GUSB/PAH/SHMT1/GLDC/CDO1/PCCB/FAH/ETFB/HYAL1/QPRT/ECI1/ALDH1L1/ACOX2/ACADS/HADHB/MMUT/ACOX1/GOT2/HSD17B10/RIDA/ECH1/PCBD1/TST/MPST/HADHA/ECHS1/ALDH4A1/DECR1/ACADVL/HMGCL/SORD/KMO/ACAA2/ALDH5A1/…	78
	GO:0046395	carboxylic acid catabolic process	78/829	250/17913	1.94667e-43	3.1205e-40	2.5935e-40	ACACB/GLUD2/GLUD1/MAT1A/AKR1D1/OTC/ABAT/ACAA1/CTH/HPD/ETFDH/GPT/DAO/TAT/CYP4A11/CYP4F12/HAO1/HAAO/SLC27A2/PRODH2/AGXT/KYNU/FABP1/PON1/FAAH/ACAT1/SDS/ACADSB/HAL/AMT/PON3/BCKDHB/AMACR/HGD/EHHADH/ALDH6A1/PHYH/GUSB/PAH/SHMT1/GLDC/CDO1/PCCB/FAH/ETFB/HYAL1/QPRT/ECI1/ALDH1L1/ACOX2/ACADS/HADHB/MMUT/ACOX1/GOT2/HSD17B10/RIDA/ECH1/PCBD1/TST/MPST/HADHA/ECHS1/ALDH4A1/DECR1/ACADVL/HMGCL/SORD/KMO/ACAA2/ALDH5A1/…	78
	GO:0008202	steroid metabolic process	78/829	321/17913	7.20453e-35	8.66165e-32	7.19884e-32	UGT2B11/ACACB/PROX1/CYP7A1/DGKQ/RDH16/UGT2B15/UGT2B17/CYP2C19/AKR1D1/COMT/LCAT/RORC/BAAT/ACAA1/SULT1A4/APOF/APOA4/AKR1C4/G6PC/CYP1A1/CYP3A5/SLC27A2/NR0B2/HSD17B6/SERPINA6/HSD17B2/CYP2D6/NR1H4/ACACA/CYP2C8/PON1/ACAT1/HSD17B3/CYP2E1/UGT2B7/AMACR/CYP17A1/SULT1A1/SREBF1/CYP3A7/RDH5/HSD11B1/CES1/ACOX2/LIPC/DHCR7/SCARB1/APOC1/GC/RXRA/AKR1C1/SEC14L2/MSMO1/APOB/HMGCS2/SOD1/DHCR24/MBTPS1/CAT/SMPD1/ACADVL/…	78
	GO:1901615	organic hydroxy compound metabolic process	95/829	500/17913	5.35585e-33	5.15126e-30	4.2813e-30	ACACB/MAS1/PROX1/CYP7A1/DIO1/DGKQ/RDH16/DDT/AKR1D1/OCRL/MC1R/TTPA/ADH1A/COMT/LCAT/ABAT/BAAT/ACAA1/SULT1A4/APOF/AGTR2/ADH6/DAO/APOA4/CYP4A11/AKR1C4/CYP4F12/HAO1/ADH1C/CYP1A1/GPER1/SLC27A2/NR0B2/NR1H4/ACACA/PON1/HSD17B3/AMACR/SULT1A1/SREBF1/RDH5/PAH/PCK1/ITPKC/DGAT1/DPAGT1/ADH1B/CES1/MAOB/HPN/GCH1/PMEL/ACOX2/LIPC/DHCR7/HAGH/DHRS3/SCARB1/APOC1/TTR/ALDH2/GC/RXRA/AKR1C1/SEC14L2/MSMO1/NAAA/GPD1/PCBD1/A…	95
	GO:0042737	drug catabolic process	42/829	109/17913	4.76051e-28	3.81555e-25	3.17117e-25	CYP2C19/LPO/COMT/FMO4/HPD/DAO/APOA4/TAT/HAO1/CPN1/CYP3A5/CYP2D6/CYP2C8/ACAT1/SDS/AMT/DPYS/SULT1A1/IDE/HGD/PAH/GLDC/FAH/BDH1/MAOB/QPRT/ECE1/RIDA/ALDH2/PCBD1/HP/CAT/CYP3A4/CYP2A6/CYP2C9/CYP2B6/GSTZ1/CYP1A2/POR/GPX3/SULT2A1/QDPR	42
	GO:0009410	response to xenobiotic stimulus	63/829	270/17913	3.02868e-27	2.0807e-24	1.72931e-24	PITX3/UGT2B11/UGT2B15/CYP2C19/GNAO1/LPO/HTR1B/RORC/ABAT/BAAT/AGTR2/F7/ABCB4/GLYAT/HNF4A/CYP1A1/CYP3A5/NPFF/BCHE/CYP2D6/CYP2C8/SCGB1A1/CYP2E1/FMO3/HOMER1/PON3/CRHBP/SULT1A1/CYP3A7/ABCC2/CDO1/AADAC/NQO2/CES1/ACSL1/GOT2/SERPINF1/CES2/AKR1C1/CPS1/SOD1/EGFR/SMPD1/ACY1/EPHX1/ASS1/BPHL/SRR/AKR7A2/DHODH/E2F1/ARG1/CYP3A4/CYP2A13/CYP2C18/CYP2C9/CYP2B6/CYP1A2/POR/GSTO1/CYP2J2/PPP3CA/GHR	63
	GO:0006066	alcohol metabolic process	68/829	339/17913	3.27222e-25	1.96702e-22	1.63482e-22	ACACB/MAS1/CYP7A1/DGKQ/RDH16/AKR1D1/OCRL/ADH1A/LCAT/APOF/ADH6/APOA4/AKR1C4/HAO1/ADH1C/GPER1/NR0B2/NR1H4/ACACA/PON1/SULT1A1/SREBF1/RDH5/PCK1/ITPKC/DGAT1/DPAGT1/ADH1B/CES1/GCH1/LIPC/DHCR7/DHRS3/SCARB1/APOC1/TTR/ALDH2/RXRA/AKR1C1/SEC14L2/MSMO1/NAAA/GPD1/PCBD1/APOB/HMGCS2/SOD1/DHCR24/MBTPS1/CAT/SMPD1/ACADVL/SORD/APOA1/LSS/SPHK2/INPP5A/ACAA2/AKR7A2/EBP/CEBPA/RBP4/CYP3A4/CYP27A1/POR/APOE/SULT2A1/PTH1R	68
	GO:1901605	alpha-amino acid metabolic process	52/829	200/17913	4.9405e-25	2.63987e-22	2.19404e-22	GLUD2/GLUD1/MAT1A/COMT/OTC/BAAT/CTH/HPD/GPT/DAO/ART4/TAT/GLYAT/HNF4A/HAAO/PRODH2/AGXT/KYNU/NR1H4/ACAT1/SDS/HAL/AMT/HGD/ALDH6A1/PAH/SHMT1/GLDC/CDO1/FAH/BHMT/GAMT/SEPHS2/PEMT/MMUT/GOT2/RIDA/PCBD1/CPS1/MPST/SHMT2/PLOD1/ALDH4A1/HMGCL/KMO/ASS1/SRR/ALDH5A1/ARG1/GSTZ1/MTHFD1/QDPR	52
	GO:0009063	cellular amino acid catabolic process	40/829	115/17913	8.78283e-25	4.22366e-22	3.51036e-22	GLUD2/GLUD1/MAT1A/OTC/ABAT/CTH/HPD/GPT/DAO/TAT/HAAO/PRODH2/AGXT/KYNU/ACAT1/SDS/ACADSB/HAL/AMT/BCKDHB/HGD/ALDH6A1/PAH/SHMT1/GLDC/CDO1/FAH/GOT2/HSD17B10/RIDA/PCBD1/TST/MPST/ALDH4A1/HMGCL/KMO/ALDH5A1/ARG1/GSTZ1/QDPR	40
yellow	GO:0010959	regulation of metal ion transport	44/798	365/17913	1.94857e-09	1.01618e-05	8.29064e-06	HAP1/SCN5A/P2RX3/DRD3/KCNE1/JPH3/ATP1B2/OPRD1/EPB41/B2M/P2RX1/CACNA1B/EPPIN/UCN/KCNH2/SCN1B/SPINK1/BEST1/CACNA1D/CRHR1/CAMK2A/STC2/KCNQ1/RCVRN/DMPK/RYR2/P2RX4/NEDD4L/DMD/ATF4/ACTN4/SEMG1/GLRX/CCL3/CCL4/GPD1L/GJC2/PSEN2/NOS1/EPO/PLA2G1B/IL13/ADRA2A/APLNR	44
	GO:0048667	cell morphogenesis involved in neuron differentiation	53/798	500/17913	4.43342e-09	1.15601e-05	9.43151e-06	SHC1/NEUROG3/PIK3CB/SHH/NTN3/ADAM10/ADGRB3/NRTN/RAP1GAP/NR2E1/NKX2-8/TNR/PHOX2B/ABI2/NTRK3/DCC/NECTIN1/ARTN/FGF13/CDK5R1/ARC/CDKL5/NTRK1/TAOK2/SCN1B/SKIL/XK/SZT2/CAMK2A/KLF7/GAB2/NRCAM/MACF1/MYCBP2/SPTAN1/NRP2/FGFR2/ACTR2/VEGFA/MEF2C/CTNND2/LRP1/ATP8A2/PDLIM7/USP9X/RET/NGFR/EPHA7/MT3/GBX1/LIMK1/DVL1/CSF1R	53
	GO:0043270	positive regulation of ion transport	35/798	266/17913	9.48713e-09	1.64918e-05	1.34551e-05	SLC34A1/HAP1/SCN5A/TMSB4X/P2RX3/TNFRSF11A/KCNE1/ATP1B2/SSTR4/P2RX1/UCN/KCNH2/SCN1B/CACNA1D/CAMK2A/KCNQ1/RYR2/P2RX4/CEBPB/DMD/ATF4/CTSS/ACTN4/GLRX/PINK1/CCL3/CCL4/GPD1L/ATP8A2/GJC2/NOS1/PLA2G1B/IL13/ADRA2A/APLNR	35
	GO:0007409	axonogenesis	44/798	393/17913	1.87291e-08	2.44181e-05	1.99218e-05	SHC1/PIK3CB/SHH/NTN3/NRTN/RAP1GAP/NR2E1/NKX2-8/TNR/PHOX2B/NTRK3/DCC/NECTIN1/ARTN/FGF13/CDK5R1/CDKL5/NTRK1/TAOK2/SCN1B/SKIL/XK/SZT2/KLF7/GAB2/NRCAM/MACF1/MYCBP2/SPTAN1/NRP2/FGFR2/VEGFA/LRP1/ATP8A2/PDLIM7/USP9X/RET/NGFR/EPHA7/MT3/GBX1/LIMK1/DVL1/CSF1R	44
	GO:0061564	axon development	45/798	438/17913	1.65556e-07	0.000172675	0.000140879	SHC1/PIK3CB/SHH/NTN3/NRTN/RAP1GAP/NR2E1/NKX2-8/TNR/PHOX2B/NTRK3/DCC/NECTIN1/ARTN/FGF13/CDK5R1/CDKL5/NTRK1/TAOK2/SCN1B/SKIL/XK/SZT2/KLF7/GAB2/NRCAM/MACF1/MYCBP2/SPTAN1/NRP2/FGFR2/VEGFA/LRP1/ATP8A2/PDLIM7/USP9X/RET/NGFR/EPHA7/MT3/EPHA3/GBX1/LIMK1/DVL1/CSF1R	45
	GO:0072073	kidney epithelium development	22/798	140/17913	2.48131e-07	0.000215667	0.000175955	STAT1/FOXC2/SHH/NPHS1/WNT2B/SMO/GDF11/WNT11/CITED1/PAX8/HOXB7/FGFR2/VEGFA/MEF2C/CRLF1/IRX3/WNT4/WNT1/RET/DCHS1/EPHA7/CD24	22
	GO:0006814	sodium ion transport	26/798	189/17913	3.14558e-07	0.000234346	0.000191195	SLC34A1/SCN5A/SLC5A5/DRD3/ATP1B2/SLC17A4/SLC4A8/SLC8A2/SCNN1G/SCN4A/SCNN1D/SLC4A4/FGF13/SLC6A15/SCN1B/SHROOM2/SLC22A5/DMPK/P2RX4/NEDD4L/DMD/ACTN4/GLRX/GPD1L/FXYD2/NOS1	26
	GO:0006705	mineralocorticoid biosynthetic process	7/798	13/17913	4.60092e-07	0.000250837	0.000204649	CYP11B1/CYP11B2/CYP21A2/HSD3B1/DKK3/CLCN2/WNT4	7
	GO:0008212	mineralocorticoid metabolic process	7/798	13/17913	4.60092e-07	0.000250837	0.000204649	CYP11B1/CYP11B2/CYP21A2/HSD3B1/DKK3/CLCN2/WNT4	7
	GO:0051924	regulation of calcium ion transport	30/798	244/17913	4.80991e-07	0.000250837	0.000204649	HAP1/P2RX3/JPH3/OPRD1/EPB41/P2RX1/CACNA1B/EPPIN/UCN/SPINK1/BEST1/CACNA1D/CRHR1/CAMK2A/STC2/RCVRN/RYR2/P2RX4/DMD/SEMG1/CCL3/CCL4/GJC2/PSEN2/NOS1/EPO/PLA2G1B/IL13/ADRA2A/APLNR	30
green	GO:0006613	cotranslational protein targeting to membrane	31/760	106/17913	4.32079e-18	1.7962e-14	1.73083e-14	RPS25/SRP72/RPL6/RPL23/RPL17/RPL34/RPL5/RPL31/RPL24/RPS27A/RPS7/SSR1/RPS6/RPL7/RPL9/RPS24/RPL21/RPL4/RPL11/SRP19/SRP54/RPL36A/SRP14/RPS4Y1/RPL22/SEC63/TRAM1/SEC62/RPS12/RPS3A/RPS23	31
	GO:0045047	protein targeting to ER	31/760	108/17913	7.87119e-18	1.7962e-14	1.73083e-14	RPS25/SRP72/RPL6/RPL23/RPL17/RPL34/RPL5/RPL31/RPL24/RPS27A/RPS7/RPS6/RPL7/RPL9/RPS24/RPL21/RPL4/RPL11/SRP19/SRP54/RPL36A/SRP14/RPS4Y1/RPL22/SEC63/TRAM1/SEC62/SEC61G/RPS12/RPS3A/RPS23	31
	GO:0072599	establishment of protein localization to endoplasmic reticulum	31/760	112/17913	2.50064e-17	3.80431e-14	3.66585e-14	RPS25/SRP72/RPL6/RPL23/RPL17/RPL34/RPL5/RPL31/RPL24/RPS27A/RPS7/RPS6/RPL7/RPL9/RPS24/RPL21/RPL4/RPL11/SRP19/SRP54/RPL36A/SRP14/RPS4Y1/RPL22/SEC63/TRAM1/SEC62/SEC61G/RPS12/RPS3A/RPS23	31
	GO:0006614	SRP-dependent cotranslational protein targeting to membrane	29/760	103/17913	1.62341e-16	1.8146e-13	1.74856e-13	RPS25/SRP72/RPL6/RPL23/RPL17/RPL34/RPL5/RPL31/RPL24/RPS27A/RPS7/RPS6/RPL7/RPL9/RPS24/RPL21/RPL4/RPL11/SRP19/SRP54/RPL36A/SRP14/RPS4Y1/RPL22/SEC63/TRAM1/RPS12/RPS3A/RPS23	29
	GO:0070972	protein localization to endoplasmic reticulum	32/760	128/17913	1.98795e-16	1.8146e-13	1.74856e-13	RPS25/SRP72/RPL6/RPL23/RPL17/RPL34/RPL5/RPL31/RPL24/RPS27A/RPS7/RPS6/RPL7/RPL9/RPS24/RPL21/RPL4/RPL11/SRP19/SRP54/RPL36A/SRP14/RPS4Y1/RPL22/SEC63/TRAM1/SEC62/VAPA/SEC61G/RPS12/RPS3A/RPS23	32
	GO:0006413	translational initiation	38/760	183/17913	2.42688e-16	1.84604e-13	1.77886e-13	RPS25/RPL6/RPL23/RPL17/RPL34/RPL5/RPL31/RPL24/RPS27A/RPS7/RPS6/RPL7/RPL9/RPS24/RPL21/RPL4/NPM1/MTIF2/RPL11/RPS6KB1/EIF3E/EIF2S2/EIF2B2/RPL36A/RPS4Y1/EIF5/EIF3A/RPL22/EIF3M/DDX1/EIF4B/DHX29/EIF3J/RPS12/COPS5/RPS3A/EIF4A2/RPS23	38
	GO:0006612	protein targeting to membrane	33/760	167/17913	1.02911e-13	6.7098e-11	6.46559e-11	RPS25/SRP72/RPL6/RPL23/RPL17/RPL34/RPL5/RPL31/RPL24/RPS27A/RPS7/SSR1/RPS6/RPL7/RPL9/RPS24/RPL21/RPL4/RPL11/VAMP7/SRP19/C2CD5/SRP54/RPL36A/SRP14/RPS4Y1/RPL22/SEC63/TRAM1/SEC62/RPS12/RPS3A/RPS23	33
	GO:0000184	nuclear-transcribed mRNA catabolic process, nonsense-mediated decay	26/760	118/17913	3.15379e-12	1.79924e-09	1.73375e-09	RPS25/RPL6/RPL23/RPL17/RPL34/RPL5/RPL31/RPL24/RPS27A/RPS7/RPS6/RPL7/RPL9/RPS24/RPL21/RPL4/RPL11/EIF3E/RPL36A/RPS4Y1/RPL22/ETF1/UPF3A/RPS12/RPS3A/RPS23	26
	GO:0006605	protein targeting	47/760	364/17913	9.73349e-12	4.93596e-09	4.75632e-09	RPS25/SRP72/RPL6/RPL23/RPL17/RPL34/RPL5/RPL31/RPL24/RPS27A/RPS7/SSR1/RPS6/RPL7/RPL9/RPS24/RPL21/RPL4/DDO/AGPS/RPL11/PEX2/VAMP7/PEX12/SRP19/C2CD5/SRP54/PEX1/GNPAT/RPL36A/SRP14/RPS4Y1/RPL22/HSPA8/SCARB2/SEC63/TRAM1/HSD17B4/SCP2/SEC62/LAMP2/SEC61G/NCOA4/RPS12/RPS3A/YWHAE/RPS23	47
	GO:0072594	establishment of protein localization to organelle	51/760	452/17913	1.8945e-10	8.64649e-08	8.3318e-08	RPS25/SRP72/RPL6/RPL23/RPL17/RPL34/RPL5/RPL31/RPL24/RPS27A/RPS7/RPS6/RPL7/RPL9/RPS24/RPL21/RPL4/DDO/AGPS/RPL11/PEX2/VAMP7/PEX12/SRP19/SRP54/PEX1/MAPT/IPO5/GNPAT/CCT8/TNPO1/RPL36A/SRP14/RPS4Y1/RPL22/HSPA8/SCARB2/SEC63/TRAM1/HSD17B4/SCP2/SEC62/LAMP2/SEC61G/NCOA4/TMCO6/SPIDR/RPS12/RPS3A/YWHAE/RPS23	51
red	GO:0042110	T cell activation	94/682	443/17913	6.1464e-44	2.98961e-40	2.19265e-40	TCF7/IL23A/CD44/CASP8/XCL1/TP53/PDCD1/CD80/CD74/CD4/LY9/HLA-E/CD28/CCR6/GLI2/VAV1/TNFRSF4/AGER/CR1/CD3E/LILRB4/LAG3/SPN/RHOH/RAB29/CD1C/NCKAP1L/ITGAL/CD27/GRAP2/WAS/CD8B/TMEM131L/BATF/SASH3/GLI3/HLA-G/LAT/CD8A/IFNG/SIT1/CD2/CD300A/CLPTM1/TGFB1/HLA-DMB/ADA/ELF4/PDPK1/ADORA2A/DOCK2/RAC2/LCK/SART1/TNFRSF1B/CCL19/CCL21/SYK/ITPKB/CD83/CD3D/CORO1A/TNFRSF14/MYH9/FYN/GATA3/MSN/GRB2/STAT5B/LCP1/LGALS9/HLA…	94
	GO:0007159	leukocyte cell-cell adhesion	71/682	328/17913	8.47127e-34	2.06021e-30	1.51101e-30	IL23A/CD44/XCL1/PDCD1/CD80/CD74/CD4/HLA-E/CD28/GLI2/VAV1/AGER/CD3E/LILRB4/LAG3/SPN/NCKAP1L/ITGAL/CD27/SKAP1/GRAP2/CLEC4M/TMEM131L/SASH3/GLI3/SELP/HLA-G/IFNG/CD300A/TGFB1/HLA-DMB/ADA/PDPK1/ADORA2A/RAC2/LCK/SART1/CCL19/CCL21/SYK/ITPKB/CD83/ITGB2/TNIP1/CORO1A/TNFRSF14/EZR/STK10/FYN/GATA3/MSN/GRB2/STAT5B/RELA/LGALS9/HLA-DPB1/HLA-DPA1/LYN/ITGB7/JAK3/TNF/CSK/PAK1/CCL5/CCR7/PTPN6/IRF1/MAD1L1/IL4R/SELL/R…	71
	GO:0051249	regulation of lymphocyte activation	76/682	401/17913	5.24176e-32	8.49864e-29	6.2331e-29	IL23A/XCL1/PDCD1/CD80/CD74/CD4/HLA-E/CD28/GLI2/VAV1/TNFRSF4/AGER/CR1/CD3E/LILRB4/LAG3/SPN/HLA-F/IL27RA/NCKAP1L/BTK/CD22/CD27/GRAP2/PARP3/TMEM131L/SASH3/CD38/GLI3/HLA-G/LAT/IFNG/SIT1/CD2/CD300A/CLPTM1/TGFB1/HLA-DMB/ADA/PDPK1/ADORA2A/RAC2/LCK/SART1/TNFRSF1B/CD40/CCL19/CCL21/SYK/ITPKB/CD83/CORO1A/TNFRSF14/FYN/GATA3/GRB2/STAT5B/LGALS9/HLA-DPB1/ZFP36L1/HLA-DPA1/LYN/BCL2/JAK3/CSK/PAK1/CCL5/CCR7/CD19/PT…	76
	GO:0002694	regulation of leukocyte activation	83/682	492/17913	4.01729e-31	4.88503e-28	3.58279e-28	IL23A/XCL1/PDCD1/CD80/CD74/CD4/HLA-E/CD28/GLI2/VAV1/TNFRSF4/CST7/AGER/CR1/CD3E/LILRB4/CNR2/LAG3/SPN/HLA-F/IL27RA/NCKAP1L/BTK/CD22/ITGAM/CD27/GRAP2/PARP3/TMEM131L/SASH3/CD38/GLI3/HLA-G/LAT/IFNG/SIT1/CD2/CD300A/CLPTM1/TGFB1/HLA-DMB/ADA/PDPK1/ADORA2A/RAC2/LCK/SART1/TNFRSF1B/CD40/CCL19/CCL21/SYK/ITPKB/CD83/STX4/ITGB2/CORO1A/NR1H3/TNFRSF14/FYN/GATA3/GRB2/STAT5B/LGALS9/HLA-DPB1/ZFP36L1/HLA-DPA1/LYN/BCL…	83
	GO:0002768	immune response-regulating cell surface receptor signaling pathway	77/682	434/17913	2.09544e-30	2.03845e-27	1.49504e-27	ACTB/IGHG1/IGLV6-57/IGLV3-25/IGKC/IGKV1-5/TRAT1/CD4/IGHE/LILRA4/VAV1/CR1/CD3E/LILRB4/CD247/RAB29/NCKAP1L/BTK/CD22/SKAP1/GRAP2/WAS/LCP2/CD38/HLA-G/LAT/HCK/CD300A/THEMIS2/MAP2K7/PLA2G6/ADA/PDPK1/HLA-DRB4/PRKCD/LCK/CD40/LPXN/CR2/SYK/KIR2DL1/PLCG2/NCR3/PRKD2/CD3D/ARPC1B/EZR/FYN/GATA3/HLA-DQA1/TRBC1/CREBBP/GRB2/EP300/MYO10/RELA/HLA-DRA/PRKCB/CD79A/HLA-DPB1/NFKB1/ICAM2/HLA-DPA1/RFTN1/LYN/BCL2/CSK/PAK1/…	77
	GO:0002521	leukocyte differentiation	81/682	485/17913	4.59624e-30	3.72602e-27	2.73275e-27	TCF7/IL23A/CASP8/TP53/CD80/CD74/CD4/LY9/SBNO2/IRF7/CD28/CCR6/GLI2/VAV1/AGER/CR1/CD3E/LILRB4/LAG3/SPN/RHOH/NCKAP1L/BTK/BLNK/CD27/DCAF1/TOB2/TMEM131L/BATF/LYL1/IKZF1/EVI2B/SASH3/GLI3/HLA-G/IFNG/CD2/CLPTM1/CBFA2T3/TGFB1/ADA/HCLS1/MMP9/DOCK2/LCK/SART1/PTK2B/TFE3/CCL19/CR2/SYK/PLCG2/ITPKB/CD83/CD3D/MYH9/GATA3/STAT5B/EP300/CD79A/LGALS9/ZFP36L1/TRPM2/MFNG/LYN/BCL2/JAK3/TNF/BCL3/SPI1/CCR7/PF4/CD19/EGR1/P…	81
	GO:0030098	lymphocyte differentiation	66/682	325/17913	1.03119e-29	7.16531e-27	5.2552e-27	TCF7/IL23A/TP53/CD80/CD74/CD4/LY9/CD28/CCR6/GLI2/VAV1/CR1/CD3E/LILRB4/LAG3/SPN/RHOH/NCKAP1L/BTK/BLNK/CD27/DCAF1/TMEM131L/BATF/LYL1/IKZF1/SASH3/GLI3/HLA-G/IFNG/CD2/CLPTM1/TGFB1/ADA/DOCK2/LCK/SART1/PTK2B/CCL19/CR2/SYK/PLCG2/ITPKB/CD83/CD3D/GATA3/STAT5B/EP300/CD79A/LGALS9/ZFP36L1/MFNG/BCL2/JAK3/BCL3/SPI1/CCR7/CD19/EGR1/PTPN6/IRF1/RELB/IL4R/GPR18/INPP5D/RUNX3	66
	GO:0050863	regulation of T cell activation	63/682	307/17913	1.15276e-28	7.00877e-26	5.14039e-26	IL23A/XCL1/PDCD1/CD80/CD74/CD4/HLA-E/CD28/GLI2/VAV1/AGER/CR1/CD3E/LILRB4/LAG3/SPN/NCKAP1L/CD27/GRAP2/TMEM131L/SASH3/GLI3/HLA-G/LAT/IFNG/SIT1/CD2/CD300A/CLPTM1/TGFB1/HLA-DMB/ADA/PDPK1/ADORA2A/RAC2/LCK/SART1/TNFRSF1B/CCL19/CCL21/SYK/ITPKB/CD83/CORO1A/TNFRSF14/FYN/GATA3/GRB2/STAT5B/LGALS9/HLA-DPB1/HLA-DPA1/LYN/JAK3/CSK/PAK1/CCL5/CCR7/PTPN6/IRF1/MAD1L1/IL4R/RUNX3	63
	GO:1903039	positive regulation of leukocyte cell-cell adhesion	53/682	214/17913	1.81925e-28	9.83202e-26	7.21103e-26	IL23A/CD44/XCL1/PDCD1/CD80/CD74/CD4/HLA-E/CD28/GLI2/VAV1/AGER/CD3E/LILRB4/NCKAP1L/CD27/SKAP1/GRAP2/SASH3/GLI3/HLA-G/IFNG/TGFB1/HLA-DMB/ADA/PDPK1/LCK/SART1/CCL19/CCL21/SYK/ITPKB/CD83/ITGB2/CORO1A/TNFRSF14/FYN/GATA3/GRB2/STAT5B/RELA/LGALS9/HLA-DPB1/HLA-DPA1/LYN/TNF/CSK/PAK1/CCL5/CCR7/PTPN6/IL4R/RUNX3	53
	GO:0002429	immune response-activating cell surface receptor signaling pathway	71/682	399/17913	3.72339e-28	1.81106e-25	1.32827e-25	ACTB/IGHG1/IGLV6-57/IGLV3-25/IGKC/IGKV1-5/TRAT1/CD4/VAV1/CR1/CD3E/LILRB4/CD247/RAB29/NCKAP1L/BTK/CD22/SKAP1/GRAP2/WAS/LCP2/CD38/LAT/HCK/CD300A/THEMIS2/PLA2G6/ADA/PDPK1/HLA-DRB4/PRKCD/LCK/LPXN/CR2/SYK/PLCG2/NCR3/PRKD2/CD3D/ARPC1B/EZR/FYN/GATA3/HLA-DQA1/TRBC1/CREBBP/GRB2/EP300/MYO10/RELA/HLA-DRA/PRKCB/CD79A/HLA-DPB1/NFKB1/ICAM2/HLA-DPA1/RFTN1/LYN/BCL2/CSK/PAK1/PRKCH/CCR7/CD19/BLK/PTPN6/RELB/ICAM3/P…	71
black	GO:0060968	regulation of gene silencing	19/566	139/17913	8.02254e-08	0.000365106	0.000322591	HIST1H4K/ESR1/BMP4/PHF8/NUP188/MORC2/POLR2F/ELAVL1/POM121/POLR2A/EIF4G1/POLR2L/DNMT1/ADAR/POLR2J/PHF2/POLR2E/MAP2K2/HIST2H4B	19
	GO:0070646	protein modification by small protein removal	27/566	273/17913	1.7132e-07	0.000389839	0.000344443	ESR1/UBC/SIAH2/TAB1/IKBKG/HCFC1/KAT2A/TOR1A/PSMC4/PSMA7/HGS/MCRS1/ASXL1/COPS7A/TADA3/PSME1/RHOA/PSMB5/USP10/BABAM2/CDC20/USP22/PSMD8/PSMB3/TRAF6/TAF10/USP11	27
	GO:0016579	protein deubiquitination	25/566	260/17913	8.29876e-07	0.00125892	0.00111232	ESR1/UBC/SIAH2/TAB1/IKBKG/HCFC1/KAT2A/PSMC4/PSMA7/HGS/MCRS1/ASXL1/TADA3/PSME1/RHOA/PSMB5/USP10/BABAM2/CDC20/USP22/PSMD8/PSMB3/TRAF6/TAF10/USP11	25
	GO:0016569	covalent chromatin modification	33/566	433/17913	3.08005e-06	0.00252712	0.00223284	PRKCA/KDM7A/BRPF1/PHF8/SETD1A/BRD1/EED/KDM5C/AKAP8/MORC2/RING1/HCFC1/KAT2A/POLE3/PRMT2/SMARCB1/BAZ1B/FBL/MCRS1/ASXL1/EP400/CTCF/TADA3/HDAC6/DNMT1/HDAC1/BRD4/PHF2/USP22/TAF10/MEN1/LIF/PPP5C	33
	GO:0060147	regulation of posttranscriptional gene silencing	15/566	117/17913	4.20013e-06	0.00252712	0.00223284	HIST1H4K/ESR1/BMP4/NUP188/POLR2F/ELAVL1/POM121/POLR2A/EIF4G1/POLR2L/ADAR/POLR2J/POLR2E/MAP2K2/HIST2H4B	15
	GO:0060966	regulation of gene silencing by RNA	15/566	117/17913	4.20013e-06	0.00252712	0.00223284	HIST1H4K/ESR1/BMP4/NUP188/POLR2F/ELAVL1/POM121/POLR2A/EIF4G1/POLR2L/ADAR/POLR2J/POLR2E/MAP2K2/HIST2H4B	15
	GO:0016570	histone modification	32/566	420/17913	4.37277e-06	0.00252712	0.00223284	PRKCA/KDM7A/BRPF1/PHF8/SETD1A/BRD1/EED/KDM5C/AKAP8/RING1/HCFC1/KAT2A/POLE3/PRMT2/SMARCB1/BAZ1B/FBL/MCRS1/ASXL1/EP400/CTCF/TADA3/HDAC6/DNMT1/HDAC1/BRD4/PHF2/USP22/TAF10/MEN1/LIF/PPP5C	32
	GO:0043902	positive regulation of multi-organism process	19/566	180/17913	4.44231e-06	0.00252712	0.00223284	GAPDH/CFL1/PPIA/PRKCA/KPNA6/VPS4B/POLR2F/SMARCB1/POLR2A/OPTN/SUPT5H/POLR2L/ADAR/POLR2J/POLR2E/TRAF6/EDNRB/MIF/SUPT4H1	19
	GO:0010506	regulation of autophagy	26/566	314/17913	8.0688e-06	0.00408013	0.00360501	GAPDH/RNF5/MTMR9/PSAP/GATA4/FOXO3/TICAM1/IKBKG/ATP6V0D1/SREBF2/CAMKK2/CTSA/RNF41/MTOR/SNRNP70/OPTN/EIF4G1/DAPK3/CAPN1/PRKAB1/HDAC6/SUPT5H/ATP6V0C/USP10/TSC2/AKT1	26
	GO:0008380	RNA splicing	32/566	440/17913	1.13573e-05	0.00516871	0.00456683	AKAP17A/CACTIN/CSTF2/SNRNP35/ESS2/GEMIN4/CELF1/CLASRP/POLR2F/RBM38/PRPF3/ELAVL1/HNRNPUL1/POLR2A/SNRPA/PPP2R1A/SNRNP70/SRRM2/ACIN1/SF3B4/PCBP2/PRPF8/POLR2L/CLK3/FASTK/RNPS1/SF3A3/POLR2J/CASC3/FUS/POLR2E/DHX8	32
pink	GO:0006397	mRNA processing	36/366	499/17913	5.43845e-11	2.05084e-07	1.85079e-07	HNRNPA1L2/PNN/HNRNPA1/HNRNPA3/TTF2/NUP98/PSIP1/HTATSF1/ECD/SRSF10/MFAP1/PRPF4/HNRNPK/RBM39/POLR2B/SYNCRIP/SRSF5/SRSF3/CSTF3/SRSF7/TARDBP/TENT4A/KHDC4/DHX15/DDX17/RNF40/SRSF2/DNAJC8/SRSF4/U2SURP/SMNDC1/RNMT/SON/HNRNPH1/GRSF1/BARD1	36
	GO:0008380	RNA splicing	33/366	440/17913	1.31806e-10	2.4852e-07	2.24278e-07	HNRNPA1L2/PNN/HNRNPA1/HNRNPA3/TTF2/NUP98/PSIP1/HTATSF1/ECD/MPHOSPH10/SCAF8/SRSF10/MFAP1/PRPF4/HNRNPK/RBM39/POLR2B/SYNCRIP/SRSF5/SRSF3/CSTF3/SRSF7/TARDBP/KHDC4/DHX15/DDX17/SRSF2/DNAJC8/SRSF4/U2SURP/SMNDC1/SON/HNRNPH1	33
	GO:1903311	regulation of mRNA metabolic process	24/366	275/17913	2.49846e-09	3.07672e-06	2.7766e-06	YWHAZ/YWHAB/HNRNPA1/NUP98/PSMD14/SRSF10/HNRNPK/PUM1/SYNCRIP/SRSF3/SRSF7/TARDBP/TENT4A/PSMC2/DDX17/RNF40/SRSF4/PSMD10/XPO1/MAPK14/SON/BARD1/PSMA4/PSMD11	24
	GO:0000375	RNA splicing, via transesterification reactions	27/366	348/17913	3.26356e-09	3.07672e-06	2.7766e-06	PNN/HNRNPA1/HNRNPA3/NUP98/PSIP1/HTATSF1/MPHOSPH10/SRSF10/MFAP1/PRPF4/HNRNPK/POLR2B/SYNCRIP/SRSF5/SRSF3/CSTF3/SRSF7/KHDC4/DHX15/DDX17/SRSF2/DNAJC8/SRSF4/U2SURP/SMNDC1/SON/HNRNPH1	27
	GO:0000377	RNA splicing, via transesterification reactions with bulged adenosine as nucleophile	26/366	344/17913	1.10671e-08	6.9557e-06	6.2772e-06	PNN/HNRNPA1/HNRNPA3/NUP98/PSIP1/HTATSF1/SRSF10/MFAP1/PRPF4/HNRNPK/POLR2B/SYNCRIP/SRSF5/SRSF3/CSTF3/SRSF7/KHDC4/DHX15/DDX17/SRSF2/DNAJC8/SRSF4/U2SURP/SMNDC1/SON/HNRNPH1	26
	GO:0000398	mRNA splicing, via spliceosome	26/366	344/17913	1.10671e-08	6.9557e-06	6.2772e-06	PNN/HNRNPA1/HNRNPA3/NUP98/PSIP1/HTATSF1/SRSF10/MFAP1/PRPF4/HNRNPK/POLR2B/SYNCRIP/SRSF5/SRSF3/CSTF3/SRSF7/KHDC4/DHX15/DDX17/SRSF2/DNAJC8/SRSF4/U2SURP/SMNDC1/SON/HNRNPH1	26
	GO:0051028	mRNA transport	16/366	146/17913	5.18341e-08	2.79238e-05	2.52e-05	HNRNPA1L2/HNRNPA1/HNRNPA3/NUP98/AHCTF1/SRSF5/SRSF3/SRSF7/DDX19A/G3BP2/SETD2/SRSF2/SRSF4/XPO1/EIF4E/NUP205	16
	GO:0050657	nucleic acid transport	17/366	176/17913	1.28333e-07	5.37716e-05	4.85264e-05	HNRNPA1L2/HNRNPA1/HNRNPA3/NUP98/AHCTF1/SRSF5/SRSF3/SRSF7/DDX19A/G3BP2/SETD2/SRSF2/SRSF4/XPO1/EIF4E/SSB/NUP205	17
	GO:0050658	RNA transport	17/366	176/17913	1.28333e-07	5.37716e-05	4.85264e-05	HNRNPA1L2/HNRNPA1/HNRNPA3/NUP98/AHCTF1/SRSF5/SRSF3/SRSF7/DDX19A/G3BP2/SETD2/SRSF2/SRSF4/XPO1/EIF4E/SSB/NUP205	17
	GO:0051236	establishment of RNA localization	17/366	179/17913	1.64046e-07	6.18617e-05	5.58274e-05	HNRNPA1L2/HNRNPA1/HNRNPA3/NUP98/AHCTF1/SRSF5/SRSF3/SRSF7/DDX19A/G3BP2/SETD2/SRSF2/SRSF4/XPO1/EIF4E/SSB/NUP205	17
magenta	GO:0015980	energy derivation by oxidation of organic compounds	25/318	264/17913	1.01106e-11	2.96033e-08	2.71246e-08	PER2/PHKA1/GBE1/MTFR1/ADGRF5/NDUFS4/NDUFB3/DLAT/PPP1R3C/UQCRB/COX5B/ETFA/NDUFB5/COX7C/COQ9/NDUFAB1/SDHB/UQCRH/COX6C/NDUFA1/IDH3A/COX7B/PPP1CC/PDHB/NDUFA2	25
	GO:0006119	oxidative phosphorylation	18/318	131/17913	1.83928e-11	2.96033e-08	2.71246e-08	NDUFS4/NDUFB3/UQCRB/COX5B/ATP5F1C/NDUFB5/COX7C/COQ9/NDUFAB1/ATP5PD/UQCRH/ATP5PF/COX6C/NDUFA1/COX7B/ATP5PO/NDUFA2/MSH2	18
	GO:0045333	cellular respiration	19/318	176/17913	3.5654e-10	3.82567e-07	3.50535e-07	MTFR1/NDUFS4/NDUFB3/DLAT/UQCRB/COX5B/ETFA/NDUFB5/COX7C/COQ9/NDUFAB1/SDHB/UQCRH/COX6C/NDUFA1/IDH3A/COX7B/PDHB/NDUFA2	19
	GO:0007005	mitochondrion organization	29/318	466/17913	5.09169e-09	2.64277e-06	2.4215e-06	ZNF205/HEBP2/TIMM44/GGCT/GCLC/MTFR1/CXADR/NDUFS4/NDUFB3/UBE2D3/NPEPPS/HAX1/ATP5F1C/NDUFB5/SLC25A4/TIMM17A/TOMM70/NDUFAB1/ATP5PD/ATP5PF/NDUFA1/TFAM/TOMM20/ATP5PO/HTT/HSPA4/SSBP1/NDUFA2/YWHAQ	29
	GO:0022904	respiratory electron transport chain	14/318	106/17913	5.65118e-09	2.64277e-06	2.4215e-06	NDUFS4/NDUFB3/UQCRB/COX5B/ETFA/NDUFB5/COX7C/COQ9/NDUFAB1/UQCRH/COX6C/NDUFA1/COX7B/NDUFA2	14
	GO:0042775	mitochondrial ATP synthesis coupled electron transport	13/318	89/17913	5.70931e-09	2.64277e-06	2.4215e-06	NDUFS4/NDUFB3/UQCRB/COX5B/NDUFB5/COX7C/COQ9/NDUFAB1/UQCRH/COX6C/NDUFA1/COX7B/NDUFA2	13
	GO:0009150	purine ribonucleotide metabolic process	30/318	500/17913	6.34359e-09	2.64277e-06	2.4215e-06	ACOT13/NUP160/NDUFS4/NDUFB3/DLAT/NUP133/UQCRB/COX5B/ATP5F1C/NDUFB5/PRKAG1/COX7C/PAPSS1/COQ9/NDUFAB1/ATP5PD/UQCRH/ATP5PF/COX6C/NDUFA1/IMPDH2/COX7B/AK1/MPC2/ATP5PO/DBI/PDHB/NDUFA2/HINT1/MSH2	30
	GO:0042773	ATP synthesis coupled electron transport	13/318	90/17913	6.56794e-09	2.64277e-06	2.4215e-06	NDUFS4/NDUFB3/UQCRB/COX5B/NDUFB5/COX7C/COQ9/NDUFAB1/UQCRH/COX6C/NDUFA1/COX7B/NDUFA2	13
	GO:0046034	ATP metabolic process	22/318	287/17913	9.77197e-09	3.49511e-06	3.20246e-06	NUP160/NDUFS4/NDUFB3/NUP133/UQCRB/COX5B/ATP5F1C/NDUFB5/PRKAG1/COX7C/COQ9/NDUFAB1/ATP5PD/UQCRH/ATP5PF/COX6C/NDUFA1/COX7B/AK1/ATP5PO/NDUFA2/MSH2	22
	GO:0009167	purine ribonucleoside monophosphate metabolic process	23/318	317/17913	1.26343e-08	3.92218e-06	3.59378e-06	NUP160/NDUFS4/NDUFB3/NUP133/UQCRB/COX5B/ATP5F1C/NDUFB5/PRKAG1/COX7C/COQ9/NDUFAB1/ATP5PD/UQCRH/ATP5PF/COX6C/NDUFA1/IMPDH2/COX7B/AK1/ATP5PO/NDUFA2/MSH2	23
purple	GO:0042063	gliogenesis	18/264	285/17913	2.50329e-07	0.000902436	0.000757311	DUSP10/P2RY1/GCM1/CX3CR1/NRG1/ARHGEF10/ADGRG6/TENM4/IL6ST/NAB1/METTL3/SUN1/PAFAH1B1/HES1/ID4/PTPRZ1/CX3CL1/LAMB1	18
	GO:0050880	regulation of blood vessel size	11/264	133/17913	4.46944e-06	0.00438935	0.00368348	P2RY1/NTS/HTR2B/ADORA2B/BMPR2/PTPRM/NPR1/GUCY1A1/AGTR1/ATP1A2/PTGS2	11
	GO:0035150	regulation of tube size	11/264	134/17913	4.80647e-06	0.00438935	0.00368348	P2RY1/NTS/HTR2B/ADORA2B/BMPR2/PTPRM/NPR1/GUCY1A1/AGTR1/ATP1A2/PTGS2	11
	GO:0003018	vascular process in circulatory system	12/264	161/17913	4.8703e-06	0.00438935	0.00368348	P2RY1/NTS/HTR2B/ADORA2B/SLIT2/BMPR2/PTPRM/NPR1/GUCY1A1/AGTR1/ATP1A2/PTGS2	12
	GO:0061564	axon development	20/264	438/17913	8.37922e-06	0.00570522	0.00478774	SEMA6A/ULK2/KLF4/SLIT2/BMPR2/DOK5/PIK3CA/PTPRM/KIF13B/USP33/VLDLR/NR4A2/CTNNA1/DDR1/ANK3/PAFAH1B1/NUMB/SPG11/SHC3/PTPRZ1	20
	GO:0071498	cellular response to fluid shear stress	5/264	21/17913	1.12294e-05	0.00570522	0.00478774	KLF4/CA2/TFPI2/PTGS2/NFE2L2	5
	GO:0009187	cyclic nucleotide metabolic process	6/264	36/17913	1.30102e-05	0.00570522	0.00478774	NPR1/GUCY1A1/GUCY1B1/PDE8B/PTHLH/PDE8A	6
	GO:0035296	regulation of tube diameter	10/264	125/17913	1.63499e-05	0.00570522	0.00478774	P2RY1/HTR2B/ADORA2B/BMPR2/PTPRM/NPR1/GUCY1A1/AGTR1/ATP1A2/PTGS2	10
	GO:0097746	regulation of blood vessel diameter	10/264	125/17913	1.63499e-05	0.00570522	0.00478774	P2RY1/HTR2B/ADORA2B/BMPR2/PTPRM/NPR1/GUCY1A1/AGTR1/ATP1A2/PTGS2	10
	GO:2000146	negative regulation of cell motility	17/264	347/17913	1.65145e-05	0.00570522	0.00478774	DUSP10/KLF4/SLIT2/MEOX2/CX3CR1/IGFBP5/PTPRM/NRG1/NR2F2/CTNNA1/SEPTIN7/IGFBP3/FGF2/CDH1/PTPRK/NFE2L2/CX3CL1	17
greenyellow	GO:0006614	SRP-dependent cotranslational protein targeting to membrane	38/250	103/17913	1.83377e-44	5.85524e-41	5.56116e-41	RPL8/RPS9/RPS2/RPLP0/RPS18/RPL18/RPS10/RPS8/RPL30/RPL14/RPS21/RPL37A/RPS14/RPL15/RPL19/RPL27A/RPS5/RPL41/RPS13/RPL37/RPL12/RPL29/RPS17/RPS4X/RPS3/RPL32/RPS11/RPL23A/RPL10A/RPS28/RPL35/RPS27/RPS15A/RPS29/RPS16/RPL27/RPS15/RPL10	38
	GO:0006613	cotranslational protein targeting to membrane	38/250	106/17913	6.81641e-44	1.08824e-40	1.03358e-40	RPL8/RPS9/RPS2/RPLP0/RPS18/RPL18/RPS10/RPS8/RPL30/RPL14/RPS21/RPL37A/RPS14/RPL15/RPL19/RPL27A/RPS5/RPL41/RPS13/RPL37/RPL12/RPL29/RPS17/RPS4X/RPS3/RPL32/RPS11/RPL23A/RPL10A/RPS28/RPL35/RPS27/RPS15A/RPS29/RPS16/RPL27/RPS15/RPL10	38
	GO:0045047	protein targeting to ER	38/250	108/17913	1.59326e-43	1.655e-40	1.57188e-40	RPL8/RPS9/RPS2/RPLP0/RPS18/RPL18/RPS10/RPS8/RPL30/RPL14/RPS21/RPL37A/RPS14/RPL15/RPL19/RPL27A/RPS5/RPL41/RPS13/RPL37/RPL12/RPL29/RPS17/RPS4X/RPS3/RPL32/RPS11/RPL23A/RPL10A/RPS28/RPL35/RPS27/RPS15A/RPS29/RPS16/RPL27/RPS15/RPL10	38
	GO:0000184	nuclear-transcribed mRNA catabolic process, nonsense-mediated decay	39/250	118/17913	2.07329e-43	1.655e-40	1.57188e-40	RPL8/RPS9/RPS2/RPLP0/RPS18/RPL18/RPS10/RPS8/RPL30/RPL14/RPS21/RPL37A/RPS14/RPL15/RPL19/RPL27A/RPS5/RPL41/RPS13/RPL37/RPL12/RPL29/RPS17/RPS4X/RPS3/RPL32/RPS11/RPL23A/RPL10A/SMG1/RPS28/RPL35/RPS27/RPS15A/RPS29/RPS16/RPL27/RPS15/RPL10	39
	GO:0072599	establishment of protein localization to endoplasmic reticulum	38/250	112/17913	8.2081e-43	5.24169e-40	4.97843e-40	RPL8/RPS9/RPS2/RPLP0/RPS18/RPL18/RPS10/RPS8/RPL30/RPL14/RPS21/RPL37A/RPS14/RPL15/RPL19/RPL27A/RPS5/RPL41/RPS13/RPL37/RPL12/RPL29/RPS17/RPS4X/RPS3/RPL32/RPS11/RPL23A/RPL10A/RPS28/RPL35/RPS27/RPS15A/RPS29/RPS16/RPL27/RPS15/RPL10	38
	GO:0070972	protein localization to endoplasmic reticulum	38/250	128/17913	2.9613e-40	1.5759e-37	1.49675e-37	RPL8/RPS9/RPS2/RPLP0/RPS18/RPL18/RPS10/RPS8/RPL30/RPL14/RPS21/RPL37A/RPS14/RPL15/RPL19/RPL27A/RPS5/RPL41/RPS13/RPL37/RPL12/RPL29/RPS17/RPS4X/RPS3/RPL32/RPS11/RPL23A/RPL10A/RPS28/RPL35/RPS27/RPS15A/RPS29/RPS16/RPL27/RPS15/RPL10	38
	GO:0006612	protein targeting to membrane	40/250	167/17913	3.35674e-38	1.53115e-35	1.45425e-35	RPL8/RPS9/RPS2/RPLP0/RPS18/RPL18/RPS10/RPS8/RPL30/RPL14/RPS21/RPL37A/RPS14/RPL15/RPL19/RPL27A/RPS5/RPL41/RPS13/RPL37/RPL12/RPL29/RPS17/RPS4X/RPS3/RPL32/RPS11/RPL23A/RPL10A/RPS28/RPL35/RPS27/RPS15A/RPS29/RPS16/RPL27/RPS15/AKT2/RPL10/CIB1	40
	GO:0019083	viral transcription	39/250	177/17913	1.00911e-35	3.87054e-33	3.67615e-33	RPL8/RPS9/RPS2/RPLP0/RPS18/RPL18/RPS10/RPS8/RPL30/RPL14/RPS21/RPL37A/RPS14/RPL15/RPL19/RPL27A/RPS5/RPL41/RPS13/RPL37/RPL12/RPL29/RPS17/RPS4X/RPS3/RPL32/RPS11/RPL23A/RPL10A/RPS28/RPL35/RPS27/RPS15A/RPS29/RPS16/RPL27/RPS15/RPL10/CDK9	39
	GO:0019080	viral gene expression	40/250	191/17913	1.09098e-35	3.87054e-33	3.67615e-33	RPL8/RPS9/RPS2/RPLP0/RPS18/RPL18/RPS10/RPS8/RPL30/RPL14/RPS21/RPL37A/RPS14/RPL15/RPL19/RPL27A/RPS5/RPL41/RPS13/RPL37/RPL12/RPL29/RPS17/RPS4X/RPS3/RPL32/RPS11/RPL23A/RPL10A/RPS28/RPL35/RPS27/RPS15A/RPS29/EIF3D/RPS16/RPL27/RPS15/RPL10/CDK9	40
	GO:0006413	translational initiation	39/250	183/17913	4.05481e-35	1.2947e-32	1.22967e-32	RPL8/RPS9/RPS2/RPLP0/RPS18/RPL18/RPS10/RPS8/RPL30/RPL14/RPS21/RPL37A/RPS14/RPL15/RPL19/RPL27A/RPS5/RPL41/RPS13/RPL37/RPL12/RPL29/RPS17/RPS4X/RPS3/RPL32/RPS11/RPL23A/RPL10A/RPS28/RPL35/RPS27/RPS15A/RPS29/EIF3D/RPS16/RPL27/RPS15/RPL10	39
tan	GO:0097479	synaptic vesicle localization	11/212	137/17913	7.08272e-07	0.00226151	0.00197347	CHRNA6/STXBP1/SYN3/SYN2/APBA2/SNPH/CADPS/AP3M2/RIMS3/SYT1/CDK5	11
	GO:0017156	calcium ion regulated exocytosis	10/212	127/17913	2.73489e-06	0.00342103	0.0029853	CHRNA6/HYAL3/STXBP1/SYN2/APBA2/SNPH/CADPS/RIMS3/SYT1/CDK5	10
	GO:0099504	synaptic vesicle cycle	11/212	162/17913	3.69253e-06	0.00342103	0.0029853	CHRNA6/STXBP1/SYN3/SLC18A2/SYN2/APBA2/SNPH/CADPS/RIMS3/SYT1/CDK5	11
	GO:0051648	vesicle localization	14/212	270/17913	4.28566e-06	0.00342103	0.0029853	CHRNA6/STXBP1/SYN3/SYN2/APBA2/SNPH/CADPS/AP3M2/RIMS3/SYT1/STARD3/CUL3/CDK5/PRKCZ	14
	GO:0007269	neurotransmitter secretion	10/212	149/17913	1.13934e-05	0.00643006	0.00561108	CHRNA6/STXBP1/SLC18A2/SYN2/APBA2/SNPH/CADPS/RIMS3/SYT1/CDK5	10
	GO:0099643	signal release from synapse	10/212	150/17913	1.20828e-05	0.00643006	0.00561108	CHRNA6/STXBP1/SLC18A2/SYN2/APBA2/SNPH/CADPS/RIMS3/SYT1/CDK5	10
	GO:0048489	synaptic vesicle transport	9/212	126/17913	1.91382e-05	0.00653191	0.00569996	CHRNA6/STXBP1/APBA2/SNPH/CADPS/AP3M2/RIMS3/SYT1/CDK5	9
	GO:0097480	establishment of synaptic vesicle localization	9/212	126/17913	1.91382e-05	0.00653191	0.00569996	CHRNA6/STXBP1/APBA2/SNPH/CADPS/AP3M2/RIMS3/SYT1/CDK5	9
	GO:0043312	neutrophil degranulation	18/212	485/17913	1.96691e-05	0.00653191	0.00569996	HBB/HSPA1A/HSPA6/QPCT/GNS/BPI/S100A9/PDXK/FPR1/GRN/HEXB/CHI3L1/MVP/GPI/TOM1/VPS35L/CXCR1/FOLR3	18
	GO:0002283	neutrophil activation involved in immune response	18/212	488/17913	2.13455e-05	0.00653191	0.00569996	HBB/HSPA1A/HSPA6/QPCT/GNS/BPI/S100A9/PDXK/FPR1/GRN/HEXB/CHI3L1/MVP/GPI/TOM1/VPS35L/CXCR1/FOLR3	18
salmon	GO:0060337	type I interferon signaling pathway	8/108	91/17913	7.54195e-08	8.36434e-05	6.74164e-05	BST2/PSMB8/HLA-A/MX1/OAS1/IRAK1/IFI35/IFITM2	8
	GO:0071357	cellular response to type I interferon	8/108	91/17913	7.54195e-08	8.36434e-05	6.74164e-05	BST2/PSMB8/HLA-A/MX1/OAS1/IRAK1/IFI35/IFITM2	8
	GO:0034340	response to type I interferon	8/108	95/17913	1.05744e-07	8.36434e-05	6.74164e-05	BST2/PSMB8/HLA-A/MX1/OAS1/IRAK1/IFI35/IFITM2	8
	GO:0032496	response to lipopolysaccharide	11/108	295/17913	1.67894e-06	0.000996029	0.000802796	ABCA1/JAK2/BCL10/ICAM1/TSPO/LITAF/NOS3/IRAK1/MAPK3/PTGIR/ACP5	11
	GO:0002237	response to molecule of bacterial origin	11/108	309/17913	2.62972e-06	0.00124806	0.00100594	ABCA1/JAK2/BCL10/ICAM1/TSPO/LITAF/NOS3/IRAK1/MAPK3/PTGIR/ACP5	11
	GO:0002683	negative regulation of immune system process	13/108	451/17913	3.22261e-06	0.00127454	0.00102728	PDE5A/MICB/CD84/BCL10/ANGPT1/MERTK/LDB1/FCER1G/LST1/TYROBP/BST2/STAT6/GPX1	13
	GO:0018108	peptidyl-tyrosine phosphorylation	11/108	346/17913	7.7329e-06	0.00248821	0.00200549	JAK2/ANGPT1/MERTK/ICAM1/NTRK2/LRP4/STAT3/CD81/MAP2K3/MST1R/MAPK3	11
	GO:0018212	peptidyl-tyrosine modification	11/108	349/17913	8.38839e-06	0.00248821	0.00200549	JAK2/ANGPT1/MERTK/ICAM1/NTRK2/LRP4/STAT3/CD81/MAP2K3/MST1R/MAPK3	11
	GO:0002718	regulation of cytokine production involved in immune response	6/108	83/17913	1.0816e-05	0.00268269	0.00216224	BCL10/ANGPT1/FCER1G/BST2/CD81/MAPK3	6
	GO:0071222	cellular response to lipopolysaccharide	8/108	176/17913	1.13051e-05	0.00268269	0.00216224	ABCA1/BCL10/ICAM1/TSPO/LITAF/NOS3/IRAK1/MAPK3	8
cyan
midnightblue	GO:0050878	regulation of body fluid levels	14/96	499/17913	4.17653e-07	0.00063639	0.000506314	GNA13/GNA12/HAS2/MAFF/KRT16/THBD/CEACAM1/IL6/PLAUR/PRKAR1A/ITPR1/ADM/SERPINE1/UGCG	14
	GO:0032496	response to lipopolysaccharide	11/96	295/17913	5.11157e-07	0.00063639	0.000506314	MALT1/S100A8/RPS6KA3/PDE4B/THBD/IL6/CCL2/ADM/CXCL8/SERPINE1/SELE	11
	GO:0002237	response to molecule of bacterial origin	11/96	309/17913	8.07522e-07	0.000670243	0.000533248	MALT1/S100A8/RPS6KA3/PDE4B/THBD/IL6/CCL2/ADM/CXCL8/SERPINE1/SELE	11
	GO:0061045	negative regulation of wound healing	6/96	73/17913	2.57859e-06	0.00160517	0.00127708	SMAD3/THBD/CEACAM1/PLAUR/SERPINE1/CDKN1A	6
	GO:1904018	positive regulation of vasculature development	9/96	232/17913	4.28218e-06	0.00171486	0.00136435	ANGPT2/SOD2/CEACAM1/CFLAR/ADM/JAK1/CXCL8/SERPINE1/GREM1	9
	GO:0070555	response to interleukin-1	8/96	183/17913	6.2744e-06	0.00171486	0.00136435	HAS2/IL6/CCL2/CXCL8/PSME4/OTUD4/IL1R2/SELE	8
	GO:0050920	regulation of chemotaxis	8/96	186/17913	7.07088e-06	0.00171486	0.00136435	ANGPT2/SMAD3/IL6/CCL2/CXCL8/SERPINE1/GREM1/GPR183	8
	GO:1903035	negative regulation of response to wounding	6/96	87/17913	7.20208e-06	0.00171486	0.00136435	SMAD3/THBD/CEACAM1/PLAUR/SERPINE1/CDKN1A	6
	GO:0050900	leukocyte migration	12/96	467/17913	7.35918e-06	0.00171486	0.00136435	ANGPT2/S100A8/PDE4B/THBD/CEACAM1/IL6/CCL2/CXCL8/SERPINE1/GREM1/GPR183/SELE	12
	GO:0070482	response to oxygen levels	11/96	389/17913	7.42791e-06	0.00171486	0.00136435	KCNMA1/ANGPT2/SMAD3/BNIP3L/CFLAR/ITPR1/NAMPT/ADM/PSME4/STC1/CDKN1A	11
lightcyan	GO:0060402	calcium ion transport into cytosol	6/72	145/17913	2.55324e-05	0.0229501	0.0197593	TRPC3/MS4A1/CASQ2/CXCL9/PTPRC/ANK2	6
	GO:0060401	cytosolic calcium ion transport	6/72	157/17913	3.99357e-05	0.0229501	0.0197593	TRPC3/MS4A1/CASQ2/CXCL9/PTPRC/ANK2	6
	GO:0007159	leukocyte cell-cell adhesion	8/72	328/17913	5.01459e-05	0.0229501	0.0197593	RIPOR2/IL7R/GNRH1/PTPN22/ITGA4/SELPLG/PTPRC/ETS1	8
	GO:0051480	regulation of cytosolic calcium ion concentration	7/72	289/17913	0.000159103	0.0495707	0.0426787	TRPC3/CNGB1/MS4A1/CASQ2/CXCL9/PTPRC/ANK2	7
	GO:1903037	regulation of leukocyte cell-cell adhesion	7/72	295/17913	0.00018052	0.0495707	0.0426787	RIPOR2/IL7R/GNRH1/PTPN22/ITGA4/PTPRC/ETS1	7
grey60	GO:0042058	regulation of epidermal growth factor receptor signaling pathway	5/75	84/17913	2.68188e-05	0.0309011	0.028142	PTK6/GPRC5A/CDC42/IFI6/AGR2	5
	GO:1901184	regulation of ERBB signaling pathway	5/75	91/17913	3.94903e-05	0.0309011	0.028142	PTK6/GPRC5A/CDC42/IFI6/AGR2	5
	GO:0048639	positive regulation of developmental growth	6/75	183/17913	0.00011757	0.0386494	0.0351985	SMURF1/PLAA/CRABP2/AGRN/GDI1/AGR2	6
	GO:0007173	epidermal growth factor receptor signaling pathway	5/75	115/17913	0.000120557	0.0386494	0.0351985	PTK6/GPRC5A/CDC42/IFI6/AGR2	5
	GO:0045927	positive regulation of growth	7/75	266/17913	0.000123481	0.0386494	0.0351985	SMURF1/PLAA/CDC42/CRABP2/AGRN/GDI1/AGR2	7
lightgreen	GO:0001763	morphogenesis of a branching structure	6/44	192/17913	7.05428e-06	0.0093046	0.00750724	RTN4/TP63/TNC/VDR/WT1/FGF1	6
	GO:0071305	cellular response to vitamin D	3/44	23/17913	2.36614e-05	0.0156047	0.0125904	TNC/VDR/FES	3
	GO:0071295	cellular response to vitamin	3/44	32/17913	6.52528e-05	0.0239608	0.0193323	TNC/VDR/FES	3
	GO:0061138	morphogenesis of a branching epithelium	5/44	178/17913	7.26635e-05	0.0239608	0.0193323	TP63/TNC/VDR/WT1/FGF1	5
	GO:0033280	response to vitamin D	3/44	38/17913	0.000109846	0.0262684	0.0211941	TNC/VDR/FES	3
	GO:0001501	skeletal system development	7/44	479/17913	0.000152184	0.0262684	0.0211941	HOXA2/MMP13/TP63/PLS3/VDR/TGFBI/UFD1	7
	GO:0030198	extracellular matrix organization	6/44	334/17913	0.000156046	0.0262684	0.0211941	HAPLN1/MMP13/VCAM1/COL7A1/TNC/WT1	6
	GO:0043616	keratinocyte proliferation	3/44	43/17913	0.000159323	0.0262684	0.0211941	EREG/TP63/VDR	3
lightyellow	GO:0006936	muscle contraction	11/46	343/17913	7.92934e-10	6.62765e-07	5.26545e-07	GLRA1/HSPB6/CNN1/TNNI3/ACTC1/DES/FLNA/MYH11/MYL9/SYNM/ACTG2	11
	GO:0003012	muscle system process	12/46	448/17913	9.31504e-10	6.62765e-07	5.26545e-07	GLRA1/HSPB6/CNN1/TNNI3/ACTC1/SLN/DES/FLNA/MYH11/MYL9/SYNM/ACTG2	12
	GO:0043062	extracellular structure organization	10/46	387/17913	4.02062e-08	1.90711e-05	1.51514e-05	ITGA7/FBLN5/MFAP4/LPL/COL14A1/NID1/MYH11/MMP1/PTX3/VWF	10
	GO:0030198	extracellular matrix organization	9/46	334/17913	1.46837e-07	5.22371e-05	4.15007e-05	ITGA7/FBLN5/MFAP4/COL14A1/NID1/MYH11/MMP1/PTX3/VWF	9
	GO:0002576	platelet degranulation	5/46	128/17913	1.86686e-05	0.00531309	0.00422107	CLEC3B/FLNA/F13A1/CFD/VWF	5
	GO:0090257	regulation of muscle system process	6/46	251/17913	4.17585e-05	0.00968346	0.00769319	HSPB6/CNN1/TNNI3/SLN/FLNA/MYL9	6
	GO:0085029	extracellular matrix assembly	3/46	28/17913	4.96346e-05	0.00968346	0.00769319	FBLN5/MFAP4/MYH11	3
	GO:0031032	actomyosin structure organization	5/46	163/17913	5.94908e-05	0.00968346	0.00769319	TAC1/CNN1/NRP1/ACTC1/MYH11	5
	GO:0006937	regulation of muscle contraction	5/46	164/17913	6.12447e-05	0.00968346	0.00769319	HSPB6/CNN1/TNNI3/FLNA/MYL9	5
	GO:0030049	muscle filament sliding	3/46	39/17913	0.000135753	0.0175615	0.013952	TNNI3/ACTC1/DES	3
