# Supplementary material for: Transcriptome analysis of the procession from chronic pancreatitis to pancreatic cancer and metastatic pancreatic cancer
Source: Sci Rep. 2021 Feb 9;11:3409. doi: 10.1038/s41598-021-83015-4 (PMC7873308; doi:10.1038/s41598-021-83015-4)
Supplement: Supplementary file 10 — Supplementary Table S9. [file 41598_2021_83015_MOESM10_ESM.xlsx]

## Sheet: Sheet1
		Gene.name	Tissue	Cell.type	Level	Reliability
normal samples	the top20 genes in the red nodule	CD74	pancreas	exocrine glandular cells	Not detected	Enhanced
		CD74	pancreas	islets of Langerhans	Not detected	Enhanced
		ARHGAP4	pancreas	exocrine glandular cells	Not detected	Enhanced
		ARHGAP4	pancreas	islets of Langerhans	Not detected	Enhanced
		CORO1A	pancreas	exocrine glandular cells	Not detected	Enhanced
		CORO1A	pancreas	islets of Langerhans	Not detected	Enhanced
		CD37	pancreas	exocrine glandular cells	Not detected	Enhanced
		CD37	pancreas	islets of Langerhans	Not detected	Enhanced
		LPXN	pancreas	exocrine glandular cells	Not detected	Supported
		LPXN	pancreas	islets of Langerhans	Not detected	Supported
		IL23A	pancreas	exocrine glandular cells	Low	Approved
		PTPN6	pancreas	exocrine glandular cells	Not detected	Enhanced
		PTPN6	pancreas	islets of Langerhans	Not detected	Enhanced
		RAC2	pancreas	exocrine glandular cells	Low	Approved
		RAC2	pancreas	islets of Langerhans	Not detected	Approved
		LSP1	pancreas	exocrine glandular cells	Not detected	Enhanced
		LSP1	pancreas	islets of Langerhans	Not detected	Enhanced
		CD27	pancreas	exocrine glandular cells	Not detected	Enhanced
		CD27	pancreas	islets of Langerhans	Not detected	Enhanced
		FCMR	pancreas	exocrine glandular cells	Medium	Approved
		FCMR	pancreas	islets of Langerhans	Low	Approved
		CD3D	pancreas	exocrine glandular cells	Not detected	Enhanced
		CD3D	pancreas	islets of Langerhans	Not detected	Enhanced
		HCLS1	pancreas	exocrine glandular cells	Not detected	Supported
		HCLS1	pancreas	islets of Langerhans	Not detected	Supported
		LCK	pancreas	exocrine glandular cells	Not detected	Enhanced
		LCK	pancreas	islets of Langerhans	Not detected	Enhanced
		CD247	pancreas	exocrine glandular cells	Not detected	Enhanced
		CD247	pancreas	islets of Langerhans	Not detected	Enhanced
		PTPRCAP	pancreas	exocrine glandular cells	Not detected	Enhanced
		PTPRCAP	pancreas	islets of Langerhans	Not detected	Enhanced
	the top20 genes in the salmon nodule	TYROBP	pancreas	exocrine glandular cells	Not detected	Enhanced
		ACP5	pancreas	exocrine glandular cells	Not detected	Enhanced
		ACP5	pancreas	islets of Langerhans	Not detected	Enhanced
		RRAS	pancreas	exocrine glandular cells	High	Uncertain
		RRAS	pancreas	islets of Langerhans	Low	Uncertain
		BST2	pancreas	exocrine glandular cells	Medium	Approved
		BST2	pancreas	islets of Langerhans	Medium	Approved
		SECTM1	pancreas	exocrine glandular cells	Medium	Approved
		SECTM1	pancreas	islets of Langerhans	Low	Approved
		UBE2L6	pancreas	exocrine glandular cells	Low	Enhanced
		UBE2L6	pancreas	islets of Langerhans	Not detected	Enhanced
		FCER1G	pancreas	exocrine glandular cells	Medium	Supported
		FCER1G	pancreas	islets of Langerhans	Not detected	Supported
		C1QB	pancreas	exocrine glandular cells	Not detected	Approved
		C1QB	pancreas	islets of Langerhans	Not detected	Approved
		TNFAIP2	pancreas	exocrine glandular cells	Low	Enhanced
		TNFAIP2	pancreas	islets of Langerhans	Not detected	Enhanced
		S100A4	pancreas	exocrine glandular cells	Not detected	Enhanced
		S100A4	pancreas	islets of Langerhans	Not detected	Enhanced
		PSMB8	pancreas	exocrine glandular cells	Low	Enhanced
		PSMB8	pancreas	islets of Langerhans	Low	Enhanced
		IFI30	pancreas	exocrine glandular cells	Medium	Approved
		IFI30	pancreas	islets of Langerhans	Not detected	Approved
		GPX1	pancreas	exocrine glandular cells	Low	Approved
		GPX1	pancreas	islets of Langerhans	Medium	Approved
		PSMB9	pancreas	exocrine glandular cells	Low	Enhanced
		PSMB9	pancreas	islets of Langerhans	Not detected	Enhanced
