# Supplementary material for: Transcriptome analysis of the procession from chronic pancreatitis to pancreatic cancer and metastatic pancreatic cancer
Source: Sci Rep. 2021 Feb 9;11:3409. doi: 10.1038/s41598-021-83015-4 (PMC7873308; doi:10.1038/s41598-021-83015-4)
Supplement: Supplementary file 11 — Supplementary Table S10. [file 41598_2021_83015_MOESM11_ESM.xlsx]

## Sheet: Sheet1
	Gene	Gene.name	Cancer	High	Medium	Low	Not.detected	prognostic.favourable	unprognostic.favourable	prognostic.unfavourable	unprognostic.unfavourable
cancer samples	the top20 genes in the red module	CD74	pancreatic cancer	0	2	2	8	NA	NA	NA	0.02197
		ARHGAP4	pancreatic cancer	0	0	4	7	NA	0.007807	NA	NA
		CORO1A	pancreatic cancer	0	0	0	10	NA	0.154	NA	NA
		CD37	pancreatic cancer	0	0	0	11	NA	0.1216	NA	NA
		LPXN	pancreatic cancer	0	0	0	10	NA	0.02386	NA	NA
		IL23A	pancreatic cancer	0	1	9	1	NA	NA	NA	0.03381
		PTPN6	pancreatic cancer	0	0	4	8	NA	0.01409	NA	NA
		RAC2	pancreatic cancer	0	0	3	9	NA	NA	NA	0.07654
		LSP1	pancreatic cancer	0	0	0	10	NA	0.06098	NA	NA
		CD27	pancreatic cancer	0	0	0	12	NA	0.0432	NA	NA
		FCMR	pancreatic cancer	0	10	2	0	NA	0.03226	NA	NA
		CD3D	pancreatic cancer	0	1	3	8	NA	NA	NA	0.05694
		CD52	pancreatic cancer	NA	NA	NA	NA	NA	0.4581	NA	NA
		HCLS1	pancreatic cancer	0	0	0	11	NA	0.06764	NA	NA
		LCK	pancreatic cancer	0	2	1	9	NA	0.03801	NA	NA
		CD247	pancreatic cancer	0	0	0	12	NA	0.0133	NA	NA
		PTPRCAP	pancreatic cancer	0	0	2	8	NA	NA	NA	NA
	the top20 genes in the salmon module	TYROBP	pancreatic cancer	0	1	0	10	NA	NA	NA	0.2912
		IFI35	pancreatic cancer	NA	NA	NA	NA	NA	NA	NA	0.006506
		PSME2	pancreatic cancer	NA	NA	NA	NA	NA	NA	NA	0.02067
		ACP5	pancreatic cancer	0	0	0	10	NA	0.00366	NA	NA
		RRAS	pancreatic cancer	0	2	4	3	NA	NA	NA	0.001394
		BST2	pancreatic cancer	3	7	0	2	NA	NA	NA	0.006562
		SECTM1	pancreatic cancer	0	5	2	4	NA	NA	NA	0.02098
		UBE2L6	pancreatic cancer	0	3	1	4	NA	NA	0.0004881	NA
		FCER1G	pancreatic cancer	1	2	0	9	NA	NA	NA	0.0228
		FOLR2	pancreatic cancer	NA	NA	NA	NA	NA	0.08105	NA	NA
		C1QB	pancreatic cancer	0	0	2	7	NA	NA	NA	0.02626
		TNFAIP2	pancreatic cancer	1	0	8	2	NA	NA	NA	0.1218
		S100A4	pancreatic cancer	2	1	1	6	NA	NA	NA	0.02783
		PSMB8	pancreatic cancer	8	4	0	0	NA	NA	NA	0.02789
		LST1	pancreatic cancer	NA	NA	NA	NA	NA	0.1704	NA	NA
		HLA-A	pancreatic cancer	NA	NA	NA	NA	NA	NA	NA	0.2961
		IFI30	pancreatic cancer	1	6	4	1	NA	0.3043	NA	NA
		GPX1	pancreatic cancer	0	4	1	5	NA	NA	NA	0.05455
		PSMB9	pancreatic cancer	0	6	4	2	NA	NA	NA	0.001866
